# Supplementary material for: Altered immune and metabolic molecular pathways drive islet cell dysfunction in human type 1 diabetes
Source: J Clin Invest. 2025 Sep 30;135(23):e195267. doi: 10.1172/JCI195267 (PMC12646676; doi:10.1172/JCI195267)
Supplement: Supplemental table 1 [file jci-135-195267-s109.xlsx]

## Sheet: S1.1. Donor Information
Supplemnetary Table 1.1. Summary of donors, their characteristics, and use of their tissue in the experiments and analyses performed in this study.
Abbreviations: ADI IsletCore - Alberta Diabetes Institute Islet Core, Alberta CIL - Alberta Clinical Islet Laboratory, HPAP - Human Pancreas Analysis Program, nPOD - Network for Pancreatic Organ Donors with Diabetes, ND - No Diabetes, T1D - Type 1 Diabetes, RRID - Research Resource Identifier, HbA1c - Hemoglobin A1c, BMI - Body Mass Index.
Donors	RRID	Source	Age (Years)	Sex	Diabetes Diagnosis	Diabetes Duration (Years)	HbA1c (%)	BMI (kg/m^2)	Cold Ischemia Time	Cell Typing	T1D Study	Alpha Patch-Seq 5mM	Beta Patch-Seq 5mM	Alpha Patch-Seq 1mM	Alpha Patch-Seq 10mM	AI Model Training	Alpha Correlations	Biopsy Imaging	mTOR Perifusion	Perifusion	Exocytos at Low and High Glucose	Action Potentials	Katp Current
AFKG460		R Bottino	13	Male	T1D	6.5	12.8	18	11	X	X	X	-	-	-	-	X	-	-	-	-	-	-
AFLC352		R Bottino	19	Female	T1D	8	10.9	25	16	X	X	X	X	-	-	-	X	-	-	-	-	-	-
H2280		Alberta CIL	53	Female	ND	ND	5.7	20.8	13	X	-	-	-	-	-	-	-	-	-	-	-	-	-
H2289		Alberta CIL	62	Female	ND	ND	5.7	19.1	14.2	X	-	-	-	-	-	-	-	-	-	-	-	-	-
H2294		Alberta CIL	38	Male	ND	ND	6	35.5	10.9	X	-	-	-	-	-	-	-	-	-	-	-	-	-
H2296		Alberta CIL	52	Female	ND	ND	5.2	29.2	4.3	X	-	-	-	-	-	-	-	-	-	-	-	-	-
H2332		Alberta CIL	55	Female	ND	ND	2.6	26	4.3	X	-	-	-	-	-	-	-	-	-	-	-	-	-
HPAP-064	SAMN19842593	HPAP	24	Male	T1D	0	9.7	16.98	18	X	X	X	X	X	X	-	X	-	-	-	-	-	-
nPOD-6480	SAMN15879533	nPOD	17	Male	T1D	2	10.2	27	11	X	X	X	-	-	-	-	X	-	-	-	-	-	-
R229	SAMN41425580	ADI IsletCore	22	Female	ND	ND	5.3	23.0078	2	X	-	-	-	X	-	-	-	-	-	-	-	-	-
R230	SAMN41425581	ADI IsletCore	58	Male	ND	ND	6.2	29.4118	24	X	-	-	-	-	-	-	-	-	-	-	-	-	-
R232	SAMN41425583	ADI IsletCore	66	Female	ND	ND	6.1	18.5	13.8	X	-	-	-	-	-	-	-	-	-	-	-	-	-
R233	SAMN41425584	ADI IsletCore	76	Female	ND	ND	6	19.2744	10.5	X	-	-	-	-	-	-	-	-	-	-	-	-	-
R234	SAMN41425585	ADI IsletCore	50	Female	ND	ND	5.7	31.7287	16.3	X	-	-	-	-	-	-	-	-	-	-	-	-	-
R235	SAMN41425586	ADI IsletCore	53	Female	ND	ND	5.7	24.4646	15	X	-	-	-	-	-	-	-	-	-	-	-	-	-
R237	SAMN41425588	ADI IsletCore	61	Male	ND	ND	5.9	19.6763	22.5	X	-	-	-	-	-	-	-	-	-	-	-	-	-
R238	SAMN41425589	ADI IsletCore	52	Male	ND	ND	5.7	26.0524	22.5	X	-	-	-	-	-	-	-	-	-	-	-	-	-
R239	SAMN41425590	ADI IsletCore	24	Female	ND	ND	5.5	22	11.5	X	X	X	X	X	X	X	X	-	-	-	-	-	-
R242	SAMN41425593	ADI IsletCore	46	Male	ND	ND	5.9	20.1092	13	X	X	X	X	X	-	X	X	-	-	-	-	-	-
R243	SAMN41425594	ADI IsletCore	39	Male	ND	ND	5.8	27.143	9	X	X	X	X	X	X	X	X	-	-	-	-	-	-
R246	SAMN41425597	ADI IsletCore	65	Female	ND	ND	5.8	39.2	18.75	X	-	-	-	-	-	-	-	-	-	-	-	-	-
R247	SAMN41425598	ADI IsletCore	72	Male	ND	ND		23.9	16	X	-	-	-	-	-	-	-	-	-	-	-	-	-
R252	SAMN41425603	ADI IsletCore	26	Female	ND	ND	5	25.4028	11	X	X	X	X	X	X	X	X	-	-	-	-	-	-
R253	SAMN41425604	ADI IsletCore	57	Male	ND	ND	5	25.5965	14.3	X	-	-	-	-	-	-	-	-	-	-	-	-	-
R256	SAMN41425607	ADI IsletCore	23	Male	ND	ND	5.4	32.5	12.6	X	-	-	-	-	-	-	-	-	-	-	-	-	-
R257	SAMN41425608	ADI IsletCore	56	Male	ND	ND	7.3	30.2	19	X	-	-	-	-	-	-	-	-	-	-	-	-	-
R260	SAMN41425611	ADI IsletCore	73	Female	ND	ND	6.2	26.9	11.5	X	-	-	-	-	-	-	-	-	-	-	-	-	-
R264	SAMN41425615	ADI IsletCore	44	Male	ND	ND	5.7	33.771	11	X	-	-	-	-	-	-	-	-	-	-	-	-	-
R265	SAMN41425616	ADI IsletCore	64	Male	ND	ND	6.6	37.6738	25	X	-	-	-	-	-	-	-	-	-	-	-	-	-
R269	SAMN41425620	ADI IsletCore	14	Male	ND	ND		21.5	16	X	X	X	X	X	-	X	X	-	-	-	-	-	-
R289	SAMN41425640	ADI IsletCore	44	Male	T1D	22	7.1	29.4	16	X	X	X	-	-	-	-	X	-	-	-	-	-	-
R296	SAMN41425647	ADI IsletCore	50	Female	T1D	26	6.3	23.9	24.2	X	-	-	-	-	-	-	-	-	-	-	-	-	-
R308	SAMN41425659	ADI IsletCore	20	Male	ND	ND	5.5	19.8	15.25	X	X	X	X	-	-	X	X	X	-	-	-	-	-
R316	SAMN41425667	ADI IsletCore	52	Male	ND	ND	5.7	26	21	X	-	-	-	-	-	-	-	-	-	-	-	-	-
R335	SAMN12649809	ADI IsletCore	25	Male	ND	ND	4.9	24.6	12	X	X	X	-	-	-	X	X	-	-	-	-	-	-
R336	SAMN12705698	ADI IsletCore	73	Female	ND	ND	5.4	31.1	12	X	-	-	-	-	-	-	-	-	-	-	-	-	-
R338	SAMN12731217	ADI IsletCore	30	Male	ND	ND	5.3	25.5	12.5	X	X	X	-	-	-	X	X	-	-	-	-	-	-
R339	SAMN12748653	ADI IsletCore	30	Male	T1D	16	9.2	25.7	24.5	X	X	X	-	-	-	-	X	-	-	-	-	-	-
R341	SAMN12828004	ADI IsletCore	42	Male	ND	ND		30	15.75	X	-	-	-	-	-	-	-	-	-	-	-	-	-
R342	SAMN12873195	ADI IsletCore	35	Male	ND	ND	5.5	25.1	12	X	X	X	X	-	-	X	X	-	-	-	-	-	-
R346	SAMN13065544	ADI IsletCore	27	Male	ND	ND	5.7	24.6	12	X	X	X	X	X	X	X	X	-	-	-	-	-	-
R348	SAMN13141063	ADI IsletCore	42	Female	ND	ND	5.7	16.4	15.5	X	X	X	-	X	X	X	X	-	-	-	-	-	-
R352	SAMN13440885	ADI IsletCore	64	Female	ND	ND	5.3	20.4	14.5	X	-	-	-	-	-	-	-	-	-	-	-	-	-
R353	SAMN13490043	ADI IsletCore	69	Male	ND	ND		22.7	13	X	-	-	-	-	-	-	-	-	-	-	-	-	-
R364	SAMN14338046	ADI IsletCore	58	Male	ND	ND	5.6	27.8	10.5	X	-	-	-	-	-	-	-	-	-	-	-	-	-
R365	SAMN15239415	ADI IsletCore	31	Female	ND	ND	4.8	20.3	6.75	X	X	X	X	X	X	X	X	X	-	-	-	-	-
R366	SAMN15518436	ADI IsletCore	31	Male	ND	ND	5.3	26.2	10.5	X	X	X	X	X	X	X	X	X	-	-	-	-	-
R367	SAMN15518439	ADI IsletCore	58	Female	ND	ND	5.6	30.5	4	X	-	-	-	-	-	-	-	-	-	-	-	-	-
R370	SAMN15533362	ADI IsletCore	12	Male	ND	ND	5	20.8	15.25	X	X	X	X	X	X	X	X	-	-	-	-	-	-
R372	SAMN15729823	ADI IsletCore	58	Male	ND	ND	6.1	33.2	3	X	-	-	-	-	-	-	-	-	-	-	-	-	-
R373	SAMN15671308	ADI IsletCore	31	Male	ND	ND	4.4	27.5	23	X	X	X	X	X	X	X	X	-	-	-	-	-	-
R374	SAMN15832518	ADI IsletCore	34	Male	ND	ND	5.1	24.5	18	X	X	X	X	X	X	X	X	-	-	-	-	-	-
R375	SAMN16048764	ADI IsletCore	28	Male	ND	ND	4.5	24.9	18.75	X	X	X	X	-	-	X	X	-	-	-	-	-	-
R376	SAMN16049256	ADI IsletCore	20	Male	T1D	15	11.7	26.2	2	X	X	X	X	X	X	-	X	X	-	-	-	-	-
R378	SAMN16082179	ADI IsletCore	25	Female	T1D	12	13.1	22	10	X	X	X	X	X	X	-	X	X	-	-	-	X	-
R380	SAMN16253842	ADI IsletCore	29	Male	T1D	17	5.1	19	5	X	X	X	-	X	X	-	X	X	-	-	-	X	X
R551	SAMN43365828	ADI IsletCore	57	Female	ND	ND	4.3	26	4	-	-	-	-	-	-	-	-	-	X	-	-	-	-
R552	SAMN43406972	ADI IsletCore	69	Female	ND	ND	6.5	19.5	3	-	-	-	-	-	-	-	-	-	X	-	-	-	-
R554	SAMN43546609	ADI IsletCore	23	Female	ND	ND	5.3	30.3	13	-	-	-	-	-	-	-	-	-	X	-	-	-	-
R555	SAMN43813303	ADI IsletCore	35	Male	ND	ND	5.4	28.9	16.5	-	-	-	-	-	-	-	-	-	X	-	-	-	-
R306	SAMN41425657	ADI IsletCore	22	Female	ND	ND	5.3	21.1	15	-	-	-	-	-	-	X	-	-	-	-	-	-	-
R310	SAMN41425661	ADI IsletCore	25	Male	ND	ND	5.4	26.4	11	-	-	-	-	-	-	X	-	-	-	-	-	-	-
R313	SAMN41425664	ADI IsletCore	41	Male	ND	ND	5.5	29	11	-	-	-	-	-	-	X	-	-	-	-	-	-	-
R322	SAMN12044342	ADI IsletCore	44	Female	ND	ND	4.9	23.2	12	-	-	-	-	-	-	X	-	-	-	-	-	-	-
R333	SAMN12586009	ADI IsletCore	23	Male	ND	ND	5	24	10	-	-	-	-	-	-	X	-	-	-	-	-	-	-
R340	SAMN12781046	ADI IsletCore	36	Male	ND	ND	5.3	23.3	12	-	-	-	-	-	-	X	-	-	-	-	-	-	-
R396	SAMN17833617	ADI IsletCore	32	Male	ND	ND	4.5	24.9	22	-	-	-	-	-	-	X	-	-	-	-	-	-	-
R408	SAMN19918921	ADI IsletCore	39	Male	ND	ND	5.6	27.5	2.5	-	-	-	-	-	-	X	-	-	-	-	-	-	-
R411	SAMN20929980	ADI IsletCore	29	Male	ND	ND	4.8	26	7.2	-	-	-	-	-	-	X	-	-	-	-	-	-	-
R415	SAMN22441940	ADI IsletCore	32	Male	ND	ND	5.9	26.6	16	-	-	-	-	-	-	X	-	-	-	-	-	-	-
R423	SAMN23703347	ADI IsletCore	28	Male	ND	ND	5.3	25.7	12	-	-	-	-	-	-	X	-	-	-	-	-	-	-
R424	SAMN24247018	ADI IsletCore	27	Male	ND	ND	5.7	27.5	16	-	-	-	-	-	-	X	-	-	-	-	-	-	-
R440	SAMN27289068	ADI IsletCore	35	Male	ND	ND	3.8	26.7	12	-	-	-	-	-	-	X	-	-	-	X	-	-	-
R443	SAMN28034084	ADI IsletCore	25	Female	ND	ND	5.1	23	12	-	-	-	-	-	-	X	-	-	-	X	-	-	X
R445	SAMN28455257	ADI IsletCore	33	Male	ND	ND	5.6	24.2	15	-	-	-	-	-	-	X	-	-	-	-	-	-	X
R449	SAMN29152295	ADI IsletCore	27	Female	ND	ND	5.8	21.3	15	-	-	-	-	-	-	X	-	-	-	-	-	-	-
R457	SAMN30631345	ADI IsletCore	16	Male	ND	ND	5.3	21.5	9	-	-	-	-	-	-	X	-	-	-	-	-	-	-
R429	SAMN25329509	ADI IsletCore	23	Female	T1D	4	12	23.9	11	-	-	-	-	-	-	-	-	-	-	X	X	X	X
R437	SAMN26867010	ADI IsletCore	38	Female	T1D	20	10	38.6	6.5	-	-	-	-	-	-	-	-	-	-	X	-	-	-
R515	SAMN38060115	ADI IsletCore	28	Male	ND	ND	5.3	26.1	16	-	-	-	-	-	-	-	-	-	-	X	-	-	-
R531	SAMN39996152	ADI IsletCore	46	Female	T1D	41	9.2	24.7	3.5	-	-	-	-	-	-	-	-	-	-	X	X	X	-
R539	SAMN40871524	ADI IsletCore	57	Male	T1D	unknown	8	28.1	1.8	-	-	-	-	-	-	-	-	-	-	X	-	-	-
R540	SAMN40914715	ADI IsletCore	54	Male	ND	ND	5.4	28.1	12	-	-	-	-	-	-	-	-	-	-	X	-	-	-
R564	SAMN45114368	ADI IsletCore	37	Male	ND	ND	5.4	28.7	2	-	-	-	-	-	-	-	-	-	-	-	X	X	-
R442	SAMN27916061	ADI IsletCore	53	Female	ND	ND	5.7	12.8	3.8	-	-	-	-	-	-	-	-	-	-	-	-	X	-
R159	SAMN41425510	ADI IsletCore	60	Male	ND	ND	5.5	30.4	2	-	-	-	-	-	-	-	-	-	-	-	X	-	-
R168	SAMN41425519	ADI IsletCore	44	Male	ND	ND	5.4	24.1	14.1	-	-	-	-	-	-	-	-	-	-	-	X	-	-
H1934		Alberta CIL	57	Female	ND	ND	6	51.1	10.5	-	-	-	-	-	-	-	-	-	-	-	X	-	-
H1940		Alberta CIL	26	Male	ND	ND	5.9	36.1	11.75	-	-	-	-	-	-	-	-	-	-	-	X	-	-
H1946		Alberta CIL	58	Male	ND	ND	5.9	28.2	15	-	-	-	-	-	-	-	-	-	-	-	X	-	-
H1957		Alberta CIL	35	Female	ND	ND		23.1	4.75	-	-	-	-	-	-	-	-	-	-	-	X	-	-
H1964		Alberta CIL	48	Male	ND	ND	5.7	30.2	10.75	-	-	-	-	-	-	-	-	-	-	-	X	-	-
H2349		Alberta CIL	69	Female	ND	ND	5.9	30.1	12.5	-	-	-	-	-	-	-	-	-	-	-	-	X	X
H2451		Alberta CIL	31	Male	ND	ND	5.1	22.4	5.3	-	-	-	-	-	-	-	-	-	-	-	-	X	X

## Sheet: S1.2. T1D Donors for Patch-seq
Supplementary Table 1.2. T1D Donors subjected to the patch-seq method
Donors	RRID	Source	Age (Years)	Sex	Diabetes Diagnosis	Diabetes Duration (Years)	HbA1c (%)	BMI (kg/m^2)	Cold Ischemia Time	MODY	GADA normal <20 elevated >25	IA-2A normal <5 elevated >7	IAA normal <0.011 elevated >0.013	ZnT8A normal <0.021 elevated >0.030
AFKG460		R Bottino	13	Male	T1D	6.5	12.8	18	11
AFLC352		R Bottino	19	Female	T1D	8	10.9	25	16
HPAP-064	SAMN19842593	HPAP	24	Male	T1D	0	9.7	16.98	18
nPOD-6480	SAMN15879533	nPOD	17	Male	T1D	2	10.2	27	11
R289	SAMN41425640	ADI IsletCore	44	Male	T1D	22	7.1	29.4	16
R339	SAMN12748653	ADI IsletCore	30	Male	T1D	16	9.2	25.7	24.5	Negative
R376	SAMN16049256	ADI IsletCore	20	Male	T1D	15	11.7	26.2	2	Negative	0	0	0.092	0.002
R378	SAMN16082179	ADI IsletCore	25	Female	T1D	12	13.1	22	10	Negative	97	0	0.002	-0.003
R380	SAMN16253842	ADI IsletCore	29	Male	T1D	17	5.1	19	5	Negative	0	0	0.267	-0.007
R429	SAMN25329509	ADI IsletCore	23	Female	T1D	4	12	23.9	11	Negative	18	2	0.061	-0.001
R437	SAMN26867010	ADI IsletCore	38	Female	T1D	20	10	38.6	6.5	Negative	14	11	0.138	-0.004
R531	SAMN39996152	ADI IsletCore	46	Female	T1D	41	9.2	24.7	3.5	Negative	7	3	0.043	0.002
R539	SAMN40871524	ADI IsletCore	57	Male	T1D	unknown	8	28.1	1.8	Negative	0	0	0.158	-0.004
