# Supplementary material for: Altered immune and metabolic molecular pathways drive islet cell dysfunction in human type 1 diabetes
Source: J Clin Invest. 2025 Sep 30;135(23):e195267. doi: 10.1172/JCI195267 (PMC12646676; doi:10.1172/JCI195267)
Supplement: Supplemental table 2 [file jci-135-195267-s110.xlsx]

## Sheet: S2.1. DEA
Suppl Table 2.1. Differential expression analysis
Differential expression analyses for 5mM glucose patch-seq alpha cells and beta cells, including the gene name, p value, score, and fold change (Log2, positive values indicate higher expression in the T1D cohort). Data is sorted by score.
Alpha_DEA_Transcript	Alpha_DEA_pvalue	Alpha_DEA_Score	Alpha_DEA_Log2FC_Positive_Means_Higher_in_T1D		Beta_DEA_Transcript	Beta_DEA_pvalue	Beta_DEA_Score	Beta_DEA_Log2FC_Positive_Means_Higher_in_T1D
CTSB	3.79479e-22	9.6765	1.68662		PCSK1N	1.5239e-07	5.24965	1.04898
ALDH1A1	1.5191e-21	9.53361	2.35752		ANXA2	1.3839e-05	4.3464	2.84023
PLK2	1.07219e-19	9.08137	2.34834		RNF187	9.36985e-05	3.90636	2.1639
TM4SF4	1.0868e-15	8.01664	1.7029		GAD2	0.000159934	3.77511	1.02708
GPR119	1.24053e-15	8.00036	2.44211		UQCRC2	0.000195366	3.72493	2.8318
LOXL4	2.1887e-15	7.93016	2.895		XRCC6	0.000214097	3.70177	1.35819
SLC30A8	2.24401e-15	7.92706	2.57837		HMGN2	0.000238079	3.67475	1.29127
QPCT	4.88929e-15	7.82973	1.52107		SCD5	0.000326024	3.59369	1.70163
QDPR	9.84578e-15	7.74123	1.3477		TMBIM4	0.000406554	3.53579	1.29545
HLA-B	2.27334e-14	7.63414	1.26096		MTND4P24	0.000418598	3.52807	2.19058
CPE	4.74789e-14	7.53867	0.626095		GAPDH	0.000558779	3.45087	0.911889
P4HA2	5.89884e-14	7.51031	2.09644		TMEM263	0.000608692	3.42771	2.14562
LGALS3BP	1.15123e-13	7.42228	2.00805		SPINT2	0.000608692	3.42771	0.954563
HLA-C	2.29248e-13	7.33053	0.986638		ALCAM	0.000626231	3.41999	1.1656
PDIA3	2.30044e-13	7.33006	0.884857		PDIA3	0.000806627	3.35051	0.429047
ID4	3.31518e-13	7.28093	1.32724		YWHAZ	0.000829405	3.34279	1.34321
SURF4	5.89788e-13	7.20282	1.16519		PGAM1	0.00103429	3.28103	1.17746
PSPHP1	6.20737e-13	7.19585	3.63757		SLC7A8	0.00103429	3.28103	0.908905
HMGN2	9.37157e-13	7.13943	1.16054		TSC22D1	0.00106296	3.27331	1.98755
NEUROD1	1.19894e-12	7.10549	1.83572		TMEM209	0.00109236	3.26559	2.58727
LIMCH1	1.20028e-12	7.10534	1.40866		SRP9	0.00115344	3.25015	1.26387
TMOD1	3.07566e-12	6.97422	1.67888		ATP9A	0.0011692	3.24629	1.85639
ISL1	3.24984e-12	6.96647	1.77592		SELENOF	0.00135613	3.20383	0.72268
PAM	4.99493e-12	6.90572	0.94569		EMC6	0.00148905	3.17681	2.22675
PPP1R1A	1.12657e-11	6.78933	1.80331		GNG4	0.00159123	3.15751	1.23133
SCG2	1.31893e-11	6.76655	1.66769		RNF220	0.00161243	3.15365	2.41584
SERPINA1	1.6612e-11	6.73307	2.26667		LRP11	0.00172236	3.13435	1.62288
SLC38A4	3.31122e-11	6.63202	1.87672		ESYT1	0.00191267	3.10347	1.19034
SLC7A8	4.05349e-11	6.60211	1.03426		TSPAN3	0.00201489	3.08803	0.908841
ESYT1	4.30228e-11	6.59328	1.87022		NCOA3	0.00214972	3.06873	1.69465
GNG2	4.58987e-11	6.58367	1.61226		SCG5	0.00241344	3.03399	0.696867
ENPP2	4.99406e-11	6.57111	1.42722		PRKACB	0.00253989	3.01855	1.1701
FFAR1	1.07095e-10	6.45658	2.12333		ANXA2P2	0.00284686	2.98381	1.75894
DDOST	1.31901e-10	6.42496	1.3544		TSPAN13	0.00291952	2.97609	0.890571
HMGN1	2.33442e-10	6.33755	1.35974		MTCO3P22	0.00303168	2.96451	2.27896
RGS9	2.40831e-10	6.33275	1.83731		PKD2	0.00314776	2.95293	2.07651
PDLIM4	3.59657e-10	6.2706	2.07653		CFL1	0.00326788	2.94135	0.903426
PCSK2	5.80101e-10	6.19574	1.07947		CHGB	0.00343454	2.92591	1.05106
C10orf10	6.01603e-10	6.19001	2.44498		NPIPB3	0.00360889	2.91047	2.01668
TMEM59	8.558e-10	6.13422	0.620424		CPNE4	0.00365372	2.90661	2.6955
CAMK2G	1.01461e-09	6.10709	1.72843		NDUFV1	0.00398197	2.87959	0.640934
CD36	1.24217e-09	6.0747	1.85192		PFN1P1	0.00418135	2.86415	2.96186
B2M	1.26639e-09	6.0716	0.370765		CDKN1A	0.00438974	2.84871	1.56175
P4HB	1.83497e-09	6.01178	1.02086		PPIB	0.00449743	2.84099	0.877458
SNRPN	2.34658e-09	5.97179	0.907657		SCG2	0.00449743	2.84099	0.871971
GPX3	2.4865e-09	5.96234	1.15239		UBXN4	0.0052577	2.79081	0.440317
ID3	2.9042e-09	5.93692	2.00019		IDS	0.00532074	2.78695	0.782519
CYB5R3	3.09677e-09	5.92638	1.1142		HMGN2P3	0.00538446	2.78309	1.41724
ARFGEF3	3.48369e-09	5.90701	1.11746		APMAP	0.00544887	2.77923	1.248
ROGDI	4.48683e-09	5.86517	1.88021		ERH	0.00544887	2.77923	1.47126
WNT4	5.09349e-09	5.84409	1.71043		HSPE1P2	0.00557978	2.77151	1.61366
ANXA7	6.31734e-09	5.80813	1.04843		LSAMP	0.00571351	2.76379	2.00715
ATP1A1	7.09734e-09	5.7886	1.08913		HNRNPA1P10	0.00591954	2.75221	2.08165
SEZ6L	1.40455e-08	5.67283	1.62733		WLS	0.00591954	2.75221	0.969152
C2CD4A	1.47885e-08	5.664	1.64122		COPS5	0.00591954	2.75221	1.67749
DSP	1.71457e-08	5.63858	1.0484		IGF2	0.00606059	2.74449	1.89203
CFC1	1.94781e-08	5.61657	1.24483		FAM127A	0.00642655	2.72519	1.30338
C2CD4B	2.02251e-08	5.61006	1.47676		PODXL2	0.00650208	2.72133	2.20173
CFC1B	3.11685e-08	5.53474	0.963377		DNAJC7	0.00705357	2.6943	1.86032
HSPA8	3.12789e-08	5.53412	1.25924		HNRNPA1	0.00721867	2.68658	1.13911
CALM3	3.53299e-08	5.51274	1.3933		ISCU	0.00730251	2.68272	-0.136219
GPX1P1	3.71804e-08	5.50375	1.81803		EPCAM	0.00738723	2.67886	0.761749
SSTR2	4.80196e-08	5.45849	1.39661		EEF1AKMT1	0.00755931	2.67114	2.85684
ABCC8	4.84405e-08	5.45694	1.52364		VGF	0.00773498	2.66342	1.78546
MAGED1	5.31734e-08	5.44036	1.2567		FBXW11	0.00773498	2.66342	1.78353
RPN2	5.57776e-08	5.43183	1.22652		IARS	0.0079143	2.6557	1.33969
TUBA1A	5.66072e-08	5.4292	1.09804		ACTB	0.0079143	2.6557	1.06663
KRT8P3	5.98911e-08	5.41913	0.994428		HMGN1	0.0079143	2.6557	0.922703
FEV	6.77196e-08	5.39712	1.37612		FKBP1A	0.00809733	2.64798	0.959243
KCNK16	6.87802e-08	5.39433	1.66298		ACADVL	0.0084748	2.63254	1.54306
CRIP1	7.79972e-08	5.3717	1.45188		MAGED4B	0.0084748	2.63254	1.52761
PDE3B	8.05858e-08	5.36581	1.43978		HLA-C	0.0085716	2.62868	0.647091
FXYD6	8.45529e-08	5.35713	1.19912		ARHGDIA	0.00866938	2.62482	1.47342
ADGRG2	8.96247e-08	5.34659	1.62534		JUP	0.00866938	2.62482	2.06373
CHST9	9.14058e-08	5.34303	1.48668		ID1	0.00886793	2.6171	1.42077
EEF1A1P13	9.55601e-08	5.33497	1.08118		RAB31	0.00886793	2.6171	2.45518
VWA5A	1.18422e-07	5.29591	1.42783		YWHAE	0.00886793	2.6171	0.582893
TMEM164	1.22715e-07	5.28941	1.47652		YPEL5	0.00907054	2.60938	1.2127
CHGA	1.27697e-07	5.28212	0.599041		SRSF3	0.00907054	2.60938	1.33925
HIGD1A	1.61417e-07	5.23904	1.00931		SERINC1	0.00927727	2.60166	0.038683
ARPC1B	1.79399e-07	5.21951	1.24517		PLS1	0.00927727	2.60166	2.06354
GALNT14	2.41096e-07	5.16449	1.96252		MAP1B	0.00927727	2.60166	0.716076
GPI	2.73604e-07	5.14078	1.05358		JAK1	0.00959526	2.59008	1.30156
RFX6	3.12629e-07	5.11567	1.1233		GDI2	0.00970339	2.58622	0.869468
PPIB	3.20161e-07	5.11118	0.895813		ATP2A3	0.0103753	2.56306	0.494492
FAR2P2	3.34379e-07	5.10296	1.35452		GAD1	0.0103753	2.56306	5.12732
PLCXD3	3.54096e-07	5.09211	1.38628		SPDYE16	0.0106083	2.55534	2.65737
KIAA1324	3.72492e-07	5.0825	1.10001		CHPF	0.010846	2.54762	0.588536
SPTSSB	3.92129e-07	5.07274	1.63366		LNPEP	0.010846	2.54762	1.57723
LMO1	4.07425e-07	5.06546	1.43587		ATP5A1	0.0110883	2.5399	0.900391
BSG	4.57959e-07	5.04314	0.50188		PARM1	0.0114609	2.52832	0.665844
GCG	4.59445e-07	5.04252	0.9234		ARF3	0.0126461	2.49358	1.4647
MLXIPL	4.94552e-07	5.02841	1.36198		CAMTA2	0.0129238	2.48586	1.74707
LMAN2	4.96554e-07	5.02764	0.743531		MRFAP1	0.0130646	2.482	0.941909
PDIA6	4.98564e-07	5.02686	1.07912		RHOA	0.0132068	2.47814	0.450937
TAGLN2	5.21197e-07	5.01834	0.712402		MTCH1	0.0134954	2.47042	0.846701
CD164	5.37843e-07	5.0123	0.735652		GTF3C6	0.0134954	2.47042	1.29566
HMGN2P3	6.36155e-07	4.9799	1.15755		EMC7	0.0137894	2.4627	0.728545
HMGN1P36	6.43326e-07	4.97774	1.54757		TTC3	0.0140891	2.45498	0.459038
MAGED2	6.92423e-07	4.96348	1.07492		GDI1	0.0140891	2.45498	1.16904
HLA-A	7.03003e-07	4.96053	0.36436		KCNK16	0.0140891	2.45498	0.487039
GCH1	7.20026e-07	4.95588	1.27293		PPP1R14BP3	0.0140891	2.45498	2.25411
SGSM3	7.26367e-07	4.95418	1.64131		DDOST	0.0147059	2.43954	1.11011
PTOV1	7.61306e-07	4.94503	1.21394		NEFM	0.0155102	2.42024	2.29899
TMEM219	8.24253e-07	4.92954	1.33256		SELENOT	0.0156756	2.41638	0.164753
PAX6	9.55668e-07	4.90055	1.35438		MPLKIP	0.0158426	2.41252	1.64826
MAFB	1.20017e-06	4.85561	1.35441		VPS72	0.0174171	2.37778	2.03588
TMBIM4	1.27858e-06	4.84306	1.15049		SPRYD3	0.0174171	2.37778	1.06656
TPD52	1.31191e-06	4.83794	0.716199		CAP1	0.0176003	2.37392	1.21133
SPINK1	1.43251e-06	4.82043	1.72896		LIMCH1	0.0177851	2.37006	0.158609
CHGB	1.4493e-06	4.8181	0.616104		TMSB4XP8	0.0179717	2.3662	1.79034
PTPRN2	1.53492e-06	4.80663	1.01631		TMSB4XP4	0.0181599	2.36234	1.71025
OS9	1.59551e-06	4.79889	0.707245		LAPTM4A	0.0181599	2.36234	0.580666
PIN1	1.70251e-06	4.78587	1.20047		XRCC6P2	0.0185416	2.35462	1.4065
IGFBP2	1.74237e-06	4.78122	1.17332		FNDC3B	0.0185416	2.35462	1.57295
TMEM236	1.83748e-06	4.77052	1.10853		MINOS1P3	0.0185416	2.35462	2.64394
YPEL3	1.97359e-06	4.75611	1.4013		FZD5	0.019326	2.33918	2.33844
PTPRT	2.08078e-06	4.74542	1.38793		DHX15	0.019326	2.33918	1.76753
PDK4	2.19188e-06	4.73488	1.35487		LDB1	0.019729	2.33146	1.60886
QSOX1	3.11685e-06	4.66297	1.51895		PPDPF	0.0201394	2.32374	1.58383
AP1G2	3.5336e-06	4.63708	1.50134		CKB	0.0205571	2.31602	0.725247
IFNGR2	3.81959e-06	4.62096	1.62273		GOLGA7B	0.0211979	2.30444	1.84108
GDI1	4.28735e-06	4.59694	0.820596		MYO3A	0.0214153	2.30058	0.906974
FXYD3	4.8634e-06	4.5706	1.38981		PDHB	0.0216347	2.29672	1.48582
ANKRD36B	5.37294e-06	4.54967	1.35711		EEF1A1	0.021856	2.29286	0.39169
TMEM14A	5.39276e-06	4.5489	1.31843		PPP2R1A	0.0223046	2.28514	0.502168
SLC29A4	5.4007e-06	4.54859	1.24327		PDLIM4	0.0236986	2.26198	2.37108
NDUFS2	5.52127e-06	4.54394	1.22196		NPTX2	0.0241798	2.25426	0.631552
ID1	5.59074e-06	4.5413	1.42345		ATP6AP1	0.0246694	2.24654	0.596712
RUNX1T1	5.83408e-06	4.53231	1.35009		RPL29P11	0.0254199	2.23496	1.10885
CRYBA2	6.25012e-06	4.51775	1.52401		GABRB3	0.0254199	2.23496	0.820544
COTL1	6.2547e-06	4.51759	1.36616		CPE	0.0256745	2.2311	0.396358
TMEM9	6.30524e-06	4.51589	1.20018		GAPDHP1	0.0259312	2.22724	1.2707
CARHSP1	7.48844e-06	4.47931	1.1904		PGK1	0.0261902	2.22338	0.608524
TSPAN2	7.76505e-06	4.47156	1.24628		SMIM12	0.0264513	2.21952	2.05003
GNAI2	1.12364e-05	4.3919	0.896958		TMCC2	0.0267148	2.21566	2.4141
PLPPR2	1.18951e-05	4.3795	1.14768		H2AFY	0.0277913	2.20022	0.317986
PFN2	1.23955e-05	4.37051	0.9075		HSP90B1	0.0277913	2.20022	0.779433
SLC39A13	1.3804e-05	4.34696	1.28362		LRFN3	0.028623	2.18864	2.08553
SPAG16	1.38626e-05	4.34603	1.2565		LINC01347	0.028623	2.18864	2.46057
BCAP31	1.40498e-05	4.34308	0.728524		FAM129B	0.028905	2.18478	1.81069
FADS2	1.55054e-05	4.32138	1.08824		SUSD4	0.0291893	2.18092	1.48274
TP53I13	1.59023e-05	4.3158	1.12267		MFSD1	0.0294761	2.17706	1.1273
HPS1	1.65043e-05	4.30759	1.01624		PAFAH1B3	0.0297653	2.1732	1.56127
TMBIM6	1.6597e-05	4.30635	0.464634		TPI1	0.0300569	2.16934	0.642912
TMEM86B	1.72602e-05	4.29767	1.32702		EZR	0.0300569	2.16934	1.61096
PRDX3	1.80995e-05	4.28713	1.29174		HNRNPC	0.0306475	2.16162	0.359994
ARRDC4	1.85335e-05	4.28186	1.46947		COPS8	0.0309465	2.15776	1.70001
TMBIM1	1.92434e-05	4.27349	0.922702		GMFB	0.0309465	2.15776	2.07584
NAA20	1.92701e-05	4.27318	0.949185		SRP9P1	0.031248	2.1539	0.739608
KRT18	1.93776e-05	4.27194	1.1469		HMGN2P5	0.0318586	2.14618	1.28482
CD82	1.93776e-05	4.27194	1.16641		PRPF40A	0.0318586	2.14618	0.876197
RAB1B	1.95399e-05	4.27008	0.890983		SMIM11B	0.0318586	2.14618	1.64589
NUCB1	1.96216e-05	4.26915	0.691178		MYO5A	0.0321678	2.14232	2.08946
ANKRD36C	2.00624e-05	4.26419	1.17464		ERP44	0.0321678	2.14232	0.804913
GLIPR2	2.0371e-05	4.26079	1.89158		TMUB1	0.0324795	2.13846	1.56562
SND1	2.13831e-05	4.24994	0.906653		SDF2	0.0324795	2.13846	1.28824
SLC29A1	2.2474e-05	4.23878	1.00341		SERPINA1	0.0324795	2.13846	0.464376
TECR	2.34556e-05	4.22917	1.04928		TUBAP2	0.0337522	2.12302	1.17212
CASC4	2.41769e-05	4.22235	0.951707		YWHAQ	0.0337522	2.12302	0.597485
SRSF9	2.55602e-05	4.2098	0.951757		NCL	0.034077	2.11916	0.447892
SPINT2	2.6415e-05	4.20236	0.275953		SYT5	0.034077	2.11916	1.20655
FAM167A	2.74656e-05	4.19352	1.27824		SDCBP	0.0344044	2.1153	0.854486
SGCB	2.77865e-05	4.19089	1.11096		ITGB1	0.0347346	2.11144	0.739212
FDFT1	2.95256e-05	4.17709	1.12954		PLBD2	0.0357412	2.09986	1.19714
CRIP2	3.05476e-05	4.16935	1.29329		PIPSL	0.0364261	2.09214	1.34097
GNG10	3.06933e-05	4.16826	1.01453		PSMB2	0.0371221	2.08442	0.563693
FABP5	3.15602e-05	4.16191	1.28556		MXRA7	0.0371221	2.08442	0.574793
PSPH	3.59387e-05	4.13215	0.963796		TUBA1A	0.0371221	2.08442	0.770566
CAPN2	4.05352e-05	4.10441	1.08405		ZNF664	0.0378293	2.0767	1.05383
SPDYE2B	4.11924e-05	4.10069	1.17287		MSI2	0.0381873	2.07284	1.11844
MAPRE1	4.15525e-05	4.09867	0.907115		SYNE2	0.0385481	2.06898	0.818247
ERGIC3	4.41291e-05	4.08472	1.10229		GPS2P1	0.0385481	2.06898	3.0014
IDS	4.43653e-05	4.08348	0.58194		WASF4P	0.0385481	2.06898	1.91863
DTD1	4.67322e-05	4.0714	1.27108		NACA3P	0.0389118	2.06512	1.42449
SLC40A1	5.02077e-05	4.05466	0.99836		MORF4L2	0.0392783	2.06126	0.102538
SUMF2	5.23814e-05	4.04474	0.84395		CDC34	0.0392783	2.06126	1.36174
PAPSS2	5.25897e-05	4.04381	1.21101		CTBP1	0.0396479	2.0574	0.951203
AAMP	5.69241e-05	4.02521	1.1305		CRYBA2	0.0400204	2.05354	1.18805
GTF2IP4	5.71495e-05	4.02428	0.817879		SSBP4	0.0400204	2.05354	1.18519
HAGH	5.77927e-05	4.02165	1.03256		CD63	0.0400204	2.05354	0.384984
GLUL	5.99207e-05	4.01312	1.11593		ARF1	0.0400204	2.05354	0.274655
TEX264	6.06332e-05	4.01033	1.26036		YWHAZP3	0.0400204	2.05354	1.32959
LRP11	6.26544e-05	4.00258	0.878318		TNFRSF21	0.0403958	2.04968	0.742339
XRCC6	6.33976e-05	3.99979	0.772372		HMGB1P24	0.0407742	2.04582	0.513287
MBOAT2	6.41491e-05	3.997	1.07569		HACD3	0.0411556	2.04196	-0.0293169
GPX1	6.41911e-05	3.99685	1.29792		GAPDHP63	0.0415401	2.0381	2.60545
ARF5	6.44014e-05	3.99607	0.939866		ITGB1P1	0.0415401	2.0381	1.19433
FXYD5	6.51642e-05	3.99329	1.36184		CALM1	0.0415401	2.0381	0.301981
MAF1	6.64544e-05	3.98864	0.957623		HSPD1	0.0415401	2.0381	0.721143
ABLIM2	6.67154e-05	3.98771	1.41365		ADGRG1	0.0415401	2.0381	0.675792
SDF2L1	6.76805e-05	3.9843	1.09974		RAB6A	0.0419275	2.03424	0.794691
SEPT5	6.91079e-05	3.97934	1.20079		COBLL1	0.0423181	2.03038	1.11558
HMGN2P5	7.35628e-05	3.96446	0.754685		U2AF1L5	0.0427117	2.02652	1.79426
GPC6	7.46213e-05	3.96105	1.16611		HMGB1	0.0431084	2.02266	0.528918
REEP4	7.91035e-05	3.9471	1.20046		APP	0.0435082	2.0188	1.23789
PLXNB2	8.0549e-05	3.94276	0.883306		DEK	0.0439111	2.01494	0.554461
ACADVL	8.10713e-05	3.94121	0.865757		E2F6	0.0439111	2.01494	1.91329
C15orf48	8.66964e-05	3.92509	1.27533		HMGN1P36	0.0443172	2.01108	1.3523
EIF3C	8.75938e-05	3.92261	0.714885		PSMB1	0.0447264	2.00722	0.654602
MTUS1	9.03392e-05	3.91517	1.23921		GUCY1A3	0.0451388	2.00336	1.82276
CD47	9.88811e-05	3.89332	0.937626		XBP1	0.0463954	1.99178	0.558379
NME3	0.000100217	3.89007	1.16159		HSPA8	0.0463954	1.99178	0.192024
GPAA1	0.000101569	3.88681	0.938084		GOT2	0.0472494	1.98406	0.960255
ARF1	0.000102285	3.88511	0.596755		PSPHP1	0.0472494	1.98406	2.16814
MYH10	0.000102546	3.88449	0.83719		DERL2	0.0481165	1.97634	1.18992
MT-RNR2	0.000102939	3.88356	0.208539		DAPK3	0.0481165	1.97634	2.14451
SPIDR	0.000105194	3.87829	1.3688		SAP30	0.048997	1.96862	1.81228
CNIH2	0.000105463	3.87767	1.02679		EIF1B	0.048997	1.96862	0.653735
SCAMP1	0.000108388	3.871	1.00431		TBC1D19	0.0498909	1.9609	2.20053
SCGN	0.000117631	3.85101	0.853116		LMAN2	0.0517199	1.94546	0.47916
SSR1	0.000123108	3.83985	0.511493		BSG	0.0517199	1.94546	0.652669
ANXA6	0.000124436	3.83722	1.03245		PSMB6	0.0517199	1.94546	0.574028
BTG3	0.000125619	3.83489	1.08303		HSPA5	0.0517199	1.94546	0.833314
PDIA3P1	0.000125936	3.83427	0.714755		IL16	0.0536046	1.93002	1.405
B3GAT3	0.000126175	3.83381	1.22966		GNB1	0.0536046	1.93002	0.928437
WFS1	0.000127053	3.8321	0.716429		ATP5G1	0.0536046	1.93002	0.881696
SRP9	0.000130129	3.82621	0.766166		MDFIC	0.0540847	1.92616	2.50403
FAAH2	0.000138913	3.8101	1.54622		SNX22	0.0545683	1.9223	1.27586
LDLRAP1	0.000144232	3.8008	1.11691		CCT7	0.0555464	1.91458	0.483725
GIPR	0.000144593	3.80018	1.11749		FKBP1C	0.0555464	1.91458	1.03009
KCNMB2	0.000154004	3.78452	1.02198		ALDOA	0.0555464	1.91458	0.558022
TMEM205	0.000157789	3.77848	1.08774		CATSPER2P1	0.0560409	1.91072	0.858602
PCP4	0.000159566	3.77569	1.43385		F11R	0.056539	1.90686	1.49503
SLC16A12	0.00016267	3.77088	1.02361		SNX32	0.056539	1.90686	0.44423
GBA	0.000165625	3.76639	1.04071		ZNF558	0.056539	1.90686	1.80558
MFSD10	0.000166862	3.76453	1.19669		IFRD2	0.056539	1.90686	2.04458
AP1M2	0.000173503	3.75477	1.27678		PFN2	0.0575464	1.89914	-0.172845
SMIM22	0.000176207	3.75089	1.16862		HMGB1P1	0.0575464	1.89914	1.27518
PRKDC	0.000185583	3.73787	0.979123		PPM1L	0.0575464	1.89914	1.43692
RTN3	0.000187884	3.73477	0.532606		ENO2	0.0580557	1.89528	-0.296219
TMCO3	0.000201518	3.71711	0.609739		THOC1	0.0580557	1.89528	1.63516
SRI	0.000202013	3.71649	1.05292		NLRP1	0.0585687	1.89142	-0.0911348
BOC	0.000203629	3.71447	1.22375		TIMP2	0.0585687	1.89142	0.349854
POLR2E	0.000207787	3.70936	0.83834		ITM2B	0.0585687	1.89142	0.403975
RCN1	0.000208296	3.70874	0.857753		SEPT7	0.0596059	1.8837	0.413173
TMEM35B	0.000208423	3.70858	1.10033		SYNCRIP	0.0596059	1.8837	0.881743
C19orf60	0.000214369	3.70145	1.08995		MARCH6	0.0596059	1.8837	0.498723
NPEPL1	0.000223042	3.69138	1.33664		HSP90AB2P	0.0596059	1.8837	0.978662
GAMT	0.00023275	3.68053	1.18953		MTHFS	0.0601303	1.87984	1.13108
STMN3	0.000233033	3.68022	1.05702		CADM1	0.0606584	1.87598	0.503446
KANK1	0.000239199	3.67356	1.30713		H3F3C	0.0606584	1.87598	1.06408
PRDX1	0.000246113	3.66627	1.08886		RTN3P1	0.0611904	1.87212	1.56441
SIL1	0.000258626	3.65356	0.804967		CKMT1B	0.0611904	1.87212	1.84129
GTF2IP1	0.000262084	3.65015	0.668137		PACSIN2	0.0617262	1.86826	1.50871
CCZ1	0.000269616	3.64287	0.977568		NCOA2	0.0617262	1.86826	1.38686
ARSA	0.000276684	3.6362	1.15452		DIP2C	0.0617262	1.86826	1.16219
CD44	0.00028138	3.63187	1.31761		FUS	0.062266	1.8644	0.562677
CERS2	0.000282057	3.63125	0.865626		STK33	0.0628096	1.86054	1.68076
FABP5P7	0.000285807	3.62784	0.654801		ARCN1	0.0628096	1.86054	0.938478
SPDYE2	0.000288218	3.62567	0.977672		PSMA2	0.0633571	1.85668	0.945239
CSE1L	0.0002938	3.62071	0.970244		PRMT6	0.0633571	1.85668	1.67127
VTI1B	0.000298409	3.61668	0.952943		RAB2A	0.0639086	1.85282	0.127526
NOMO2	0.000302363	3.61327	0.789958		BCLAF1P1	0.0639086	1.85282	3.44339
DAPK1	0.000310046	3.60676	0.877667		ATP5F1	0.064464	1.84896	0.466799
EDN3	0.00031527	3.60242	1.85174		ATP1B1	0.0650234	1.8451	0.342941
NLRP1	0.000315646	3.60211	0.97		BRMS1	0.0650234	1.8451	1.4177
SLC25A1	0.000322108	3.59684	1.05921		ST3GAL6	0.0650234	1.8451	1.59865
TMX4	0.000332426	3.58863	0.553204		SPDYE2	0.0661543	1.83738	1.29545
SYNDIG1	0.00033941	3.5832	1.32352		ZC4H2	0.0661543	1.83738	2.39102
FAP	0.000340015	3.58274	1.07634		RGAG4	0.0673013	1.82966	2.16183
PODXL2	0.000341025	3.58196	1.05968		AC016292.3	0.0673013	1.82966	2.15029
SARAF	0.000344686	3.57917	0.394826		POLR1D	0.0673013	1.82966	1.08479
SELENOM	0.000345095	3.57886	1.02422		AQP3	0.0684646	1.82194	2.77646
MYO3A	0.000360551	3.56739	0.919345		KIF3A	0.0684646	1.82194	0.698491
ATP5A1	0.000367651	3.56228	0.669223		FOXJ2	0.0684646	1.82194	2.0632
TESC	0.000370483	3.56026	1.35772		MDH2	0.0684646	1.82194	-0.00144123
MPDU1	0.00037114	3.5598	1.10201		CTA-85E5.6	0.0696444	1.81422	1.31752
DDRGK1	0.000372676	3.55871	0.931155		RNH1	0.0696444	1.81422	0.553002
RPL13P12	0.000378434	3.55468	0.547397		CYC1	0.0696444	1.81422	-0.0872764
ERO1B	0.000386089	3.54941	0.991688		TGFB1	0.0708408	1.8065	2.27685
GOLPH3	0.00039043	3.54647	0.717782		NDFIP1	0.0708408	1.8065	0.609161
TXNDC5	0.000391119	3.546	0.850733		NFS1	0.0708408	1.8065	1.99487
EPB41L4B	0.000397143	3.54198	1.01486		PCDH7	0.0708408	1.8065	1.65206
DHRS2	0.000399013	3.54074	1.50705		RPL35P1	0.0714453	1.80264	1.10944
EPCAM	0.000399482	3.54043	0.412488		FAM96B	0.072054	1.79878	0.39392
C1orf210	0.000404201	3.53733	1.12867		EEF1A1P9	0.072054	1.79878	0.787127
ITM2C	0.000408492	3.53454	0.779718		OSTC	0.072667	1.79492	0.620242
NPNT	0.000421621	3.52617	1.04319		TMED10	0.0732842	1.79106	0.65038
PRKACB	0.000428082	3.52214	0.967979		WBSCR22	0.0732842	1.79106	0.722121
RTN1	0.00043974	3.51501	0.949972		PTPN11	0.0732842	1.79106	0.422014
EEF1A1P6	0.00044646	3.51098	0.549984		ATP6V0E2	0.0739058	1.7872	0.680702
SGPP2	0.000447242	3.51051	0.932129		ENO1	0.0745316	1.78334	0.413695
XXbac-BPG248L24.12	0.000451694	3.50788	1.66677		LCLAT1	0.0745316	1.78334	1.62426
FKBP1B	0.000460724	3.50261	1.21148		ARFGEF2	0.0751617	1.77948	0.298896
RAP1GAP	0.000461797	3.50199	0.941743		OCIAD2	0.076435	1.77176	1.01133
SHISA5	0.000480405	3.49145	0.874717		PTGES3	0.0770783	1.7679	-0.0547826
SLC35B2	0.000481521	3.49083	0.995439		WASF2	0.0770783	1.7679	0.689857
SLC25A53	0.000490537	3.48587	1.06865		ZNF536	0.0777259	1.76404	1.64071
ABCG2	0.000496538	3.48262	1.6789		THUMPD3	0.078378	1.76018	0.890313
RFK	0.000524253	3.46805	0.762029		SGCB	0.078378	1.76018	0.601126
DDC	0.000542377	3.4589	1.27835		HMBOX1	0.0790345	1.75632	1.40797
DEPTOR	0.000548652	3.4558	1.3045		HIGD2A	0.0796954	1.75246	0.773523
TM9SF2	0.000562051	3.4493	0.661019		PHF20	0.0796954	1.75246	1.30222
WDR34	0.000569517	3.44573	0.965693		LPCAT1	0.0796954	1.75246	1.6784
KRT8P45	0.000577075	3.44217	0.784344		KMT2D	0.0810308	1.74474	1.07487
SCP2	0.000578731	3.44139	0.969473		CHN1	0.0810308	1.74474	1.24921
ZNRF1	0.000594509	3.43411	0.952784		BAG1	0.0810308	1.74474	-0.22247
CHKA	0.00059587	3.43349	0.868192		HSP90AA6P	0.0823844	1.73702	2.85996
TSPAN7	0.000608946	3.4276	0.696002		CTD-2528L19.3	0.0823844	1.73702	0.917023
ARHGEF10L	0.000630856	3.41799	1.10901		P4HB	0.0823844	1.73702	0.548575
CTSA	0.000639169	3.41442	0.764957		KCNJ2	0.0823844	1.73702	2.47213
ABLIM1	0.000645379	3.41179	0.776059		EID1	0.0823844	1.73702	0.439192
NEURL1	0.00065722	3.40683	0.998926		PDCD6	0.083068	1.73316	0.21081
ATP6AP1	0.000691615	3.39288	0.414614		ATXN2L	0.0837562	1.7293	0.804528
DUSP1	0.000692398	3.39257	1.16167		CD55	0.0837562	1.7293	1.15215
LAPTM4B	0.000703446	3.38823	1.05819		AC004980.7	0.0837562	1.7293	1.45739
MFSD3	0.000708231	3.38637	1.116		KRT19	0.0837562	1.7293	2.85523
ARHGEF12	0.000711438	3.38513	0.705561		ID4	0.0837562	1.7293	0.426794
NUDT4	0.000723585	3.38048	0.756223		EIF4A1P10	0.0837562	1.7293	1.78048
DUT	0.000737583	3.37521	1.01106		CALM2	0.0837562	1.7293	0.459567
ATP6V0E2	0.000745096	3.37242	0.854789		DSTN	0.0837562	1.7293	0.353724
HMGB3	0.000750144	3.37056	1.00212		HIST1H3PS1	0.0837562	1.7293	1.26158
FADS1	0.000754374	3.36901	1.01267		PRKAR1A	0.084449	1.72544	0.112218
CDK10	0.000766339	3.36468	1.02804		UPF1	0.0858485	1.71772	1.15108
PPT1	0.000776298	3.36111	0.790855		SLC22A17	0.0865552	1.71386	0.364526
ANK2	0.000796578	3.35398	0.929085		COX10	0.0865552	1.71386	1.89405
DERA	0.000801948	3.35212	1.16889		GPX3	0.0865552	1.71386	1.19336
SCCPDH	0.000821011	3.34561	0.995828		MAPK1IP1L	0.0865552	1.71386	0.763069
MAN1A1	0.000823769	3.34468	0.789693		RPSAP15	0.0865552	1.71386	0.730723
HMGB1P5	0.00082469	3.34437	0.638881		CNTNAP5	0.0879828	1.70614	1.72981
IVNS1ABP	0.000828846	3.34298	1.03391		AC005795.1	0.0879828	1.70614	0.867121
TMEM106C	0.000839089	3.33957	0.991248		SUMO1	0.0879828	1.70614	1.0326
BAIAP3	0.000893075	3.32221	1.15411		STK40	0.0879828	1.70614	1.01858
TPP1	0.000897052	3.32097	0.861332		PJA2	0.0887037	1.70228	0.0761518
ATRAID	0.00089755	3.32081	0.963149		USP7	0.0887037	1.70228	0.830306
KCNK17	0.000903549	3.31896	1.12305		PRMT1	0.0894294	1.69842	0.674712
MS4A8	0.000910595	3.31679	1.68989		NEMF	0.0894294	1.69842	0.652176
BIVM	0.000931524	3.31043	1.06484		ARL17B	0.0894294	1.69842	1.41602
ECI2	0.000933589	3.30981	1.01476		ATP6AP2	0.090895	1.6907	0.801978
C7orf50	0.000951318	3.30454	0.850279		AC130469.2	0.090895	1.6907	0.20907
SLC37A4	0.00101418	3.28656	0.947478		ZNF287	0.0923799	1.68298	1.83664
SYNE2	0.00102314	3.28408	1.16258		RPL13AP3	0.0923799	1.68298	1.86175
ADAMTSL2	0.00104703	3.27757	1.29587		AP2B1	0.0923799	1.68298	0.422925
MAGED4B	0.00106149	3.2737	1.09182		MRPL40	0.0923799	1.68298	0.647925
TOM1L1	0.00107084	3.27122	1.06042		UBE2K	0.0938841	1.67526	0.87049
ANKRD36	0.00108264	3.26812	0.851479		IFT22	0.0938841	1.67526	1.89896
FAR2P3	0.00110418	3.26254	1.02414		CALR	0.0946436	1.6714	0.286921
PELI3	0.00111632	3.25944	1.14857		AKR1A1	0.095408	1.66754	0.517046
HERC3	0.00111998	3.25851	0.711573		H3F3AP6	0.095408	1.66754	0.825333
UBR2	0.00112981	3.25603	0.94492		HNRNPA1P48	0.095408	1.66754	1.15021
TAPBP	0.00116738	3.24673	0.719998		PKM	0.095408	1.66754	0.584159
PPP2R2B	0.00118982	3.24131	0.924661		RPS26P47	0.095408	1.66754	1.37239
CCND3	0.00119047	3.24115	0.759891		ZFYVE21	0.0961773	1.66368	1.88859
KIF13A	0.00122391	3.23325	0.908639		MCTS2P	0.0961773	1.66368	2.61045
EPS8L2	0.00125345	3.22643	0.883419		SMAD9	0.0969516	1.65982	0.904805
SH3GLB2	0.00126778	3.22318	1.02781		TM9SF2	0.0969516	1.65982	-0.0559772
SLC35G2	0.00127949	3.22054	0.946753		BCLAF1P2	0.0969516	1.65982	1.70484
GSTA4	0.00129339	3.21744	0.932443		FBXO30	0.0969516	1.65982	1.75694
SEC24D	0.00130885	3.21403	0.469826		PLEKHG3	0.0969516	1.65982	1.77736
DLD	0.00131168	3.21341	0.88286		METRNL	0.0977309	1.65596	3.21449
UROS	0.00131522	3.21264	0.921105		TXNL1	0.0985152	1.6521	0.226644
GPC5-AS1	0.001341	3.20706	2.78071		RAP1B	0.100099	1.64438	0.433985
CDH1	0.00135625	3.2038	0.586076		SBDS	0.100099	1.64438	0.618665
LINC01370	0.00138873	3.19698	1.25239		TMSB10	0.100099	1.64438	0.38859
CERCAM	0.00140523	3.19357	1.0524		PSMD4	0.100099	1.64438	0.279457
ISYNA1	0.00142039	3.19047	0.957387		MZT1	0.100898	1.64051	1.34958
COPG1	0.00142956	3.18861	0.641906		RPL34P34	0.100898	1.64051	1.09606
SLC25A39	0.00143725	3.18707	0.819454		SEMA6A	0.101703	1.63665	1.5488
CAPN1	0.00149369	3.17591	0.907194		VAT1	0.103327	1.62893	0.391203
MINOS1P3	0.00151943	3.17095	1.43972		GNG5	0.103327	1.62893	0.884385
CACYBP	0.00155549	3.16413	0.75568		GAPDHP65	0.104147	1.62507	0.257657
RAB3C	0.00157046	3.16134	0.902304		KHDRBS1	0.104972	1.62121	0.343329
SELENOP	0.00160081	3.15576	0.943277		ZFR	0.104972	1.62121	0.797256
TEX30	0.00162911	3.15064	0.957577		SNCB	0.104972	1.62121	1.18873
PSME2	0.00162997	3.15049	0.846373		SPDYE18	0.104972	1.62121	2.11012
CD99L2	0.00164474	3.14785	0.834078		PLP2	0.104972	1.62121	0.42461
SUSD4	0.00165435	3.14615	1.36056		PRPF6	0.104972	1.62121	0.702734
B3GNT9	0.00165962	3.14522	1.12852		ACTR1A	0.104972	1.62121	0.76392
NRP1	0.00169245	3.13949	0.810182		SLC25A10	0.105802	1.61735	1.95438
SH3RF1	0.00169514	3.13902	0.857508		TMED2	0.106637	1.61349	0.138291
ITGB8	0.00170503	3.13732	0.936955		TUBB4B	0.106637	1.61349	0.491385
MIF4GD	0.00171678	3.1353	1.2301		ATP6V0C	0.106637	1.61349	0.855948
UBE2L6	0.00176083	3.12786	1.41636		MAGED1	0.107478	1.60963	0.737756
NPDC1	0.00177014	3.12631	0.80313		AC098614.2	0.107478	1.60963	1.20765
GNAS	0.00178324	3.12414	0.273201		ELMO1	0.108323	1.60577	0.372487
ETFA	0.00179833	3.12166	0.85638		DLG5	0.108323	1.60577	1.61481
WASH7P	0.00180212	3.12104	0.840921		XPO6	0.108323	1.60577	1.3316
GLRX	0.00183657	3.11546	0.939633		TMOD2	0.108323	1.60577	1.06203
GALNT8	0.00185401	3.11267	0.941139		TUBBP1	0.108323	1.60577	0.79798
CDH18	0.00187751	3.10895	1.75427		NDUFB6	0.109174	1.60191	0.160301
ARL2	0.00192332	3.10182	0.716634		RNGTT	0.110031	1.59805	1.64563
DZIP3	0.00193341	3.10027	0.926959		RNF4	0.110031	1.59805	1.25101
ACTN1	0.00196091	3.09609	0.77914		DGKZP1	0.110031	1.59805	1.35801
CCDC74A	0.00196707	3.09516	0.897315		RTN3	0.111759	1.59033	0.234374
HDHD2	0.00198047	3.09315	1.12134		AC007238.1	0.112632	1.58647	0.595021
AP2M1	0.00198254	3.09284	0.560564		HSPA4	0.113509	1.58261	0.526639
MTCH1	0.0019898	3.09175	0.384071		FLVCR1	0.113509	1.58261	1.22297
MDH2	0.00200753	3.08912	0.603637		PDIA6	0.113509	1.58261	0.292254
AGA	0.00202646	3.08633	1.17687		SSR2	0.114392	1.57875	0.316966
PLD3	0.00203387	3.08524	0.290488		CLIC1	0.114392	1.57875	0.401942
NCSTN	0.00204983	3.08292	0.806819		ASB9	0.114392	1.57875	1.69993
MAP1LC3A	0.00208859	3.07734	0.847867		INA	0.115281	1.57489	0.520145
PRKAR1A	0.00210713	3.0747	0.404121		RPS10P5	0.115281	1.57489	1.86994
MRPL38	0.00214466	3.06943	0.86577		SNRPN	0.115281	1.57489	-0.344763
FAM46C	0.002148	3.06897	0.834184		CH507-513H4.5	0.115281	1.57489	0.525759
TUBA1B	0.00216365	3.0668	0.587316		HNRNPCP2	0.115281	1.57489	0.836785
LPAR1	0.00219754	3.06215	1.46223		BOLA2B	0.116175	1.57103	0.55119
FAM162A	0.00223192	3.0575	0.848902		REEP3	0.117074	1.56717	0.979324
REC8	0.00223192	3.0575	0.900418		NUMBL	0.117074	1.56717	1.97849
PFKL	0.00231645	3.04634	0.814949		FAM174B	0.117074	1.56717	0.863197
LLGL2	0.00232602	3.0451	0.816758		TOR1A	0.117074	1.56717	1.24082
TSPAN12	0.00232722	3.04495	1.22664		LMBRD1	0.117979	1.56331	0.508666
DDX5	0.00236954	3.03952	0.470106		BAG6	0.117979	1.56331	1.2131
VOPP1	0.00247654	3.02619	0.661052		SEC13	0.118889	1.55945	0.261289
AGT	0.00253947	3.0186	1.35118		SFPQ	0.118889	1.55945	0.63976
UCP2	0.00254727	3.01767	1.24938		SRSF11	0.118889	1.55945	-0.169344
TMEM184B	0.00255118	3.0172	0.776422		ANXA6	0.118889	1.55945	0.5555
HGSNAT	0.00264535	3.0062	0.865444		CLIP2	0.118889	1.55945	1.87827
LIN7B	0.0027108	2.99876	0.881688		RPS26P31	0.118889	1.55945	0.468898
SORT1	0.00272878	2.99675	0.723137		ZNF786	0.119805	1.55559	1.96549
AC005540.3	0.00276787	2.99241	0.710257		GUSBP9	0.119805	1.55559	1.2721
CDS2	0.00277632	2.99148	0.485719		PPP1R14B	0.120726	1.55173	1.05418
TMEM147	0.00278196	2.99086	1.01852		DYNLL2	0.120726	1.55173	1.0954
FOXP4	0.00280748	2.98807	0.752744		SNX9	0.120726	1.55173	0.849429
PITRM1	0.00283896	2.98466	0.719855		TMX2	0.120726	1.55173	0.673785
CCDC74B	0.00287949	2.98032	1.04009		JMJD1C	0.122585	1.54401	0.00673264
HEPACAM2	0.00289117	2.97908	0.884466		ULK4P2	0.122585	1.54401	4.70086
PLAC8	0.00290289	2.97784	0.978729		SIX3	0.122585	1.54401	1.98771
OAZ2	0.00292942	2.97505	0.771674		FIBP	0.122585	1.54401	0.362396
TCTA	0.00296814	2.97102	0.802049		PIGS	0.122585	1.54401	0.96995
CRELD1	0.00300883	2.96683	0.825195		APLP2	0.123523	1.54015	-0.0347721
LY6E	0.0030286	2.96482	1.55892		FAM214B	0.124466	1.53629	2.86718
EPB41L1	0.00306234	2.96141	0.822849		HMGN2P8	0.124466	1.53629	4.60103
GRK3	0.00306234	2.96141	0.827835		LRP6	0.124466	1.53629	1.41302
PIGT	0.00308399	2.95924	0.603447		STIP1	0.124466	1.53629	0.659366
CCDC107	0.00310265	2.95738	0.61715		PRDX6	0.124466	1.53629	0.674197
CNTN1	0.00311202	2.95645	0.728951		CD59	0.124466	1.53629	0.28874
P4HTM	0.00313714	2.95397	0.561715		GOLPH3	0.124466	1.53629	0.22942
EIF2AK2	0.00320395	2.94746	0.774927		KCNH2	0.124466	1.53629	0.826394
SPC25	0.00322327	2.9456	0.877014		YEATS2	0.125415	1.53243	1.32012
ERP44	0.00324433	2.94359	0.697041		SOCS7	0.125415	1.53243	1.45114
STIP1	0.00327041	2.94111	0.766522		NKX6-1	0.12637	1.52857	0.814059
SLC25A11	0.00329175	2.93909	0.96138		PGAM4	0.12637	1.52857	4.37031
ITFG1	0.00329504	2.93878	0.647506		PHC3	0.12637	1.52857	1.10327
CACNA2D2	0.00329834	2.93847	0.840109		CH17-385C13.2	0.12637	1.52857	4.06988
CCT7	0.00332482	2.93599	0.618264		UBE2N	0.128296	1.52085	0.856
MPV17	0.0033348	2.93506	0.751801		PACS1	0.128296	1.52085	1.39762
MAPK9	0.00336323	2.93243	0.81577		MAGED2	0.128296	1.52085	-0.236878
NUPR2	0.00337836	2.93103	0.898548		KIAA0513	0.128296	1.52085	1.70874
GRHPR	0.00345327	2.92421	0.885622		TMED3	0.128296	1.52085	0.179676
EI24	0.0035455	2.916	0.648104		SERTAD2	0.128296	1.52085	1.64591
LRRC41	0.00355432	2.91522	0.924476		HLA-F	0.128296	1.52085	1.87732
TLK1	0.00364358	2.90748	0.757584		NUDC	0.130246	1.51313	0.0215041
ALDOA	0.00365624	2.90639	0.380196		SURF4	0.130246	1.51313	0.513596
FAM105A	0.00369811	2.90283	0.973306		UQCRC1	0.130246	1.51313	0.500558
SQRDL	0.00371646	2.90128	0.915554		RPL7P47	0.130246	1.51313	0.734633
CALR	0.00373119	2.90004	0.340276		NSD1	0.130246	1.51313	1.19069
LTBR	0.00374968	2.89849	0.668104		MTCO3P13	0.131229	1.50927	2.44897
TMEM45B	0.00377944	2.89601	1.19564		SLC7A5	0.131229	1.50927	1.39506
CDC42SE2	0.00381129	2.89337	0.647639		BRD2	0.132218	1.50541	0.72839
GANAB	0.00387382	2.88826	0.648824		ORAI2	0.132218	1.50541	0.840698
SDF4	0.00391024	2.88531	0.529369		KRT8P33	0.132218	1.50541	0.739861
SMOC1	0.0039276	2.88392	0.953276		HSPA8P1	0.133212	1.50155	1.85662
FAM213A	0.00394309	2.88268	0.632477		CTC-459F4.9	0.133212	1.50155	2.94045
PRSS2	0.0039528	2.8819	1.37944		MTCH2	0.133212	1.50155	0.224162
PKM	0.00396254	2.88113	0.428455		PERP	0.133212	1.50155	0.357217
ATP5C1	0.00400561	2.87772	0.788278		TIMELESS	0.133212	1.50155	2.21718
LGMN	0.00401349	2.8771	0.666055		KIAA1644	0.133212	1.50155	1.99034
TM7SF3	0.00402534	2.87617	0.787153		SZRD1	0.134213	1.49769	0.734163
WDR54	0.00408904	2.87121	0.979023		GAPVD1	0.136231	1.48997	1.20807
WNK1	0.00408904	2.87121	0.664484		HNRNPU	0.136231	1.48997	0.318036
ATP8A1	0.00417403	2.8647	1.09684		SLC35F6	0.136231	1.48997	0.76957
EEF1A1P5	0.00420067	2.86269	0.263441		RPS26P11	0.136231	1.48997	0.475277
LAPTM4A	0.00425232	2.85881	0.266551		TUSC3	0.136231	1.48997	-0.366001
NIPSNAP3A	0.00433192	2.85292	0.853111		CNOT7	0.138273	1.48225	0.564831
BAMBI	0.0043531	2.85137	1.08229		RP3-337H4.6	0.138273	1.48225	1.23779
SVIL-AS1	0.0043701	2.85013	0.934923		PPIL4	0.139302	1.47839	1.08273
DDR1	0.00440859	2.84734	0.663119		PARK7	0.139302	1.47839	-0.31589
GPX2	0.00446038	2.84362	1.30188		BZW1	0.140338	1.47453	0.883013
TMED2	0.00447776	2.84238	0.345612		CMTM6	0.141379	1.47067	1.01978
GLS	0.00448648	2.84176	0.781329		DNAJC21	0.141379	1.47067	1.17001
HNRNPA1P48	0.00455234	2.83711	0.564369		GOSR1	0.141379	1.47067	0.881317
FKBP3	0.00456783	2.83603	0.75339		CNOT7P1	0.142427	1.46681	3.61605
NAPG	0.00457005	2.83587	0.78127		NEUROD1	0.142427	1.46681	-0.12987
CTNNAL1	0.00464376	2.83076	0.834357		AAMP	0.142427	1.46681	0.861729
CBR4	0.00467989	2.82828	0.742654		KDELR2	0.142427	1.46681	0.368737
ATP5B	0.00468215	2.82812	0.470279		LSM4	0.14348	1.46295	0.762202
NCOA3	0.00472312	2.82533	0.855706		CDC37	0.14348	1.46295	0.831298
EGFEM1P	0.00475061	2.82348	0.950899		RPL37P23	0.144539	1.45909	0.244722
CLDND1	0.00481067	2.81945	0.690219		ATRN	0.144539	1.45909	1.15641
SLC16A9	0.00482928	2.81821	0.810579		PCSK1	0.144539	1.45909	0.535432
ABHD15	0.00484329	2.81728	0.839799		ZNF414	0.145605	1.45523	1.97604
PARM1	0.00490204	2.8134	0.533138		HGH1	0.146676	1.45137	1.46714
PGAM1	0.00490913	2.81294	0.509288		RP5-1028K7.3	0.146676	1.45137	3.00549
SUMF1	0.00494712	2.81046	0.929767		RPP25	0.146676	1.45137	0.886814
KRTCAP2	0.00495905	2.80968	0.683571		MLF2	0.146676	1.45137	0.258434
KCNA5	0.00496383	2.80937	0.911498		TXNP4	0.147753	1.44751	1.66267
COPS6	0.00496383	2.80937	0.814512		ANXA7	0.148837	1.44365	0.00337811
AOX1	0.00497339	2.80875	1.13223		PITPNB	0.148837	1.44365	0.993953
OCRL	0.00502873	2.80519	0.877443		RPS6KA3	0.148837	1.44365	0.848312
SSR2	0.00504084	2.80441	0.473285		KRT8	0.148837	1.44365	0.704848
PDK3	0.00511647	2.79961	0.887101		RBM4B	0.148837	1.44365	0.794442
COMMD5	0.00512138	2.7993	0.908273		SSR3	0.148837	1.44365	0.528059
FABP5P2	0.00517076	2.7962	1.00727		ATF4P4	0.148837	1.44365	1.07074
GADD45G	0.00518815	2.79511	0.917217		PIGF	0.151021	1.43593	1.07821
NBL1	0.0052356	2.79217	0.750661		ERCC1	0.151021	1.43593	1.19737
SPINT1	0.00524062	2.79186	0.62524		STRADA	0.151021	1.43593	1.30868
SPOCK3	0.00525318	2.79108	0.883391		TUBA1B	0.151021	1.43593	0.323918
ARHGEF28	0.00531133	2.78752	0.856075		SPTLC1	0.151021	1.43593	1.00091
FKBP4	0.00535724	2.78473	0.838957		PDIA3P1	0.152123	1.43207	1.27636
DNASE2	0.00537519	2.78364	0.766043		SMIM11A	0.152123	1.43207	0.668055
PDHB	0.00538033	2.78333	0.761133		RPL26P19	0.153231	1.42821	0.646969
THYN1	0.00542418	2.7807	1.0121		EIF1P3	0.153231	1.42821	0.84769
NAE1	0.00543974	2.77977	0.812588		RCC1L	0.153231	1.42821	1.15529
FLOT1	0.00554448	2.77357	0.630618		PEG10	0.155464	1.42049	0.815822
UQCRC1	0.0055736	2.77187	0.757216		UFD1L	0.155464	1.42049	0.398689
MAGED4	0.00562957	2.76861	0.693741		ATP6V1E1	0.155464	1.42049	-0.00885384
ESRRG	0.00563493	2.7683	0.956733		UNC5B	0.155464	1.42049	1.50598
YIPF3	0.00572128	2.76334	0.595673		ITPR3	0.15659	1.41663	0.513615
DIRAS3	0.0057376	2.76241	0.985078		ABLIM1	0.15659	1.41663	0.416045
MYO1D	0.00574305	2.7621	0.681498		TXLNA	0.157722	1.41277	0.459172
MIR7-3HG	0.00588083	2.75435	0.842473		C16orf91	0.157722	1.41277	1.60057
SCARB1	0.00598187	2.74877	0.777142		ENPP5	0.157722	1.41277	0.876321
CSRNP3	0.00599319	2.74815	0.749935		TMX4	0.157722	1.41277	-0.226812
PRDX2	0.00609596	2.74257	0.832385		MYL12B	0.157722	1.41277	0.188405
TTC39A	0.00615084	2.73963	0.719519		STAT1	0.157722	1.41277	0.753748
MARCH6	0.00620909	2.73653	0.460923		PLD3	0.157722	1.41277	0.554608
PSMB8	0.00629147	2.73219	0.940715		FILIP1L	0.158861	1.40891	1.70213
H3F3AP4	0.00631222	2.73111	0.489601		RP3-370M22.8	0.160006	1.40505	0.24269
RNF187	0.00631222	2.73111	0.66133		CSNK2A3	0.160006	1.40505	1.40113
CACNA1A	0.00636885	2.72816	0.834047		RASD1	0.160006	1.40505	0.450032
LMCD1	0.00637484	2.72785	0.949377		SARAF	0.160006	1.40505	0.469437
CAT	0.00643801	2.7246	0.879026		CCDC122	0.160006	1.40505	1.33515
ABHD16A	0.00644406	2.72429	0.656066		FIS1	0.161156	1.40119	0.297476
COA3	0.00648044	2.72243	0.855505		PDGFRL	0.161156	1.40119	1.42563
POMGNT1	0.00648044	2.72243	0.80624		SUSD5	0.162314	1.39733	3.99363
C3orf14	0.0064987	2.7215	0.670403		SYNGR4	0.162314	1.39733	1.34369
KCNK3	0.0064987	2.7215	0.720443		RPL5P11	0.162314	1.39733	3.86026
ARG2	0.0065907	2.71685	0.94447		CFAP65	0.162314	1.39733	1.08063
TSPAN33	0.00660306	2.71623	1.19779		VCAN	0.162314	1.39733	4.07404
GUSB	0.006687	2.71204	0.822368		POLR3F	0.162314	1.39733	1.76492
PLSCR4	0.00669325	2.71173	1.18869		BRD9	0.162314	1.39733	1.42745
KIF12	0.00671519	2.71065	0.792588		TMEM9	0.164647	1.38961	0.474815
CPQ	0.00674034	2.70941	0.761151		NGRN	0.164647	1.38961	0.00797817
FSTL4	0.00679723	2.70662	1.16223		GHITM	0.164647	1.38961	0.205096
NBN	0.0068354	2.70476	0.841138		KANSL1	0.164647	1.38961	0.925602
SLC35F5	0.00684179	2.70445	0.755218		ATP5LP2	0.164647	1.38961	1.21232
AMPD2	0.00685456	2.70383	0.78144		TMEM59	0.164647	1.38961	-0.0515504
LRP10	0.00686736	2.70321	0.473708		PTGFRN	0.167005	1.38189	1.47284
CELF3	0.00687377	2.7029	0.673373		C1DP1	0.167005	1.38189	0.856791
HMGB1P6	0.0069446	2.69949	0.499653		ABCC8	0.167005	1.38189	0.599944
TSPAN31	0.00710803	2.69174	0.812398		HNRNPUL1	0.167005	1.38189	0.848722
KLHDC2	0.00714777	2.68988	0.695674		RPL21P134	0.167005	1.38189	0.451804
TDRP	0.00720106	2.6874	1.11142		DYNLL1P1	0.167005	1.38189	1.16453
APCDD1L	0.00732905	2.68151	0.979787		KAT5	0.168193	1.37803	1.26449
PTGER4	0.00732905	2.68151	1.28092		PEX11B	0.168193	1.37803	1.63323
CD40	0.0075075	2.67345	1.36807		GLOD4	0.168193	1.37803	0.609012
FOXP2	0.00754923	2.67159	0.823422		PPIL2	0.168193	1.37803	1.38254
GRAMD3	0.00759818	2.66942	0.799029		NFYC	0.169388	1.37417	1.52567
PDCD4	0.00765094	2.6671	0.702539		HSPE1P5	0.169388	1.37417	1.92537
PRKD1	0.0076686	2.66632	1.00234		MYEF2	0.169388	1.37417	1.03499
NBEAL2	0.00777891	2.66152	0.709532		CEP76	0.169388	1.37417	1.98138
TMEM176B	0.00789426	2.65656	0.453743		CITED2	0.169388	1.37417	1.07744
TUSC3	0.00791243	2.65578	0.587054		GFRA1	0.169388	1.37417	1.69827
YIPF2	0.00797812	2.65299	0.715432		NMNAT2	0.169388	1.37417	0.596051
GLO1	0.00809612	2.64803	0.757522		NBEA	0.169388	1.37417	0.456907
SEC24C	0.00817066	2.64494	0.773013		PCYT2	0.170589	1.37031	1.44964
KLHL3	0.00829499	2.63982	0.762041		NDRG4	0.170589	1.37031	0.876361
ACTR1A	0.00832538	2.63858	0.622091		ZDHHC2	0.171797	1.36645	0.420156
TSPAN3	0.00839414	2.63579	0.382862		CYB5R3	0.171797	1.36645	0.325481
DBI	0.00845953	2.63316	0.733644		SLC25A22	0.171797	1.36645	1.09588
APBB1	0.00847499	2.63254	0.64929		MFSD3	0.171797	1.36645	1.54421
GNB1	0.00849047	2.63192	0.246336		FSTL4	0.171797	1.36645	1.18112
PINK1	0.00862307	2.62665	0.800176		MBOAT7	0.171797	1.36645	0.406795
PTGR1	0.00864272	2.62587	0.918644		OFD1P17	0.171797	1.36645	0.572481
HM13	0.00870985	2.62324	0.635261		SNX2	0.171797	1.36645	0.855269
BCAS4	0.00871778	2.62293	0.705225		CBLL1	0.171797	1.36645	1.14753
CISD3	0.0087416	2.622	0.904278		COPA	0.173011	1.36259	0.650177
DPAGT1	0.00880541	2.61952	0.96221		FAM171B	0.173011	1.36259	0.784045
PARVB	0.00883346	2.61843	0.581178		BNIP3P1	0.173011	1.36259	0.992515
ERBB3	0.00886964	2.61704	0.80235		HMGN1P38	0.174231	1.35873	0.0877362
NELFE	0.00887367	2.61688	0.707855		TULP4	0.174231	1.35873	-0.0503028
SDHC	0.00911423	2.60774	0.648895		NCOR2	0.174231	1.35873	0.410696
SMARCB1	0.00914729	2.6065	0.649241		ZDHHC8	0.174231	1.35873	1.10023
CREG1	0.00920541	2.60433	0.839524		MBD6	0.174231	1.35873	1.25111
HSPA5	0.00923042	2.6034	0.256519		MGST2	0.174231	1.35873	0.748927
CARD11	0.00925549	2.60247	1.68486		PCP4	0.174231	1.35873	0.922638
FAM84A	0.00951383	2.59302	0.900385		FAM157A	0.175458	1.35487	2.05678
DAPK2	0.00954389	2.59193	0.69786		RASA4DP	0.176691	1.35101	1.76782
COQ2	0.00975226	2.58449	1.07257		ZHX1-C8orf76	0.176691	1.35101	3.53497
TUSC1	0.00981379	2.58232	1.10323		DDX1	0.176691	1.35101	0.416089
FDPS	0.00988454	2.57984	0.782041		QRICH1	0.176691	1.35101	0.949717
LMBR1	0.00989341	2.57953	0.740904		RPL5P22	0.177931	1.34715	1.21749
ALYREF	0.00997361	2.57674	0.9797		CCND1	0.177931	1.34715	0.848013
RGS4	0.010086	2.57287	0.861963		SQSTM1	0.179177	1.34329	0.583646
SRSF1	0.0101176	2.57178	0.700997		SAR1B	0.179177	1.34329	-0.0491493
WASH3P	0.010163	2.57023	0.581203		TFF3	0.179177	1.34329	1.30074
SLC6A4	0.0101721	2.56992	0.996032		KRT8P3	0.18043	1.33943	1.0422
FBXO44	0.0101766	2.56977	0.999227		SCYL1	0.18043	1.33943	1.09678
CDCP1	0.0103002	2.56558	0.726093		PREB	0.18043	1.33943	0.670979
TBCK	0.0103233	2.56481	0.779464		LINC01001	0.18043	1.33943	1.78719
JKAMP	0.0104112	2.56186	0.678368		MT-RNR2	0.181689	1.33557	0.224411
ICA1	0.0104112	2.56186	0.483742		SMG1P3	0.181689	1.33557	0.968391
RHBDD2	0.0104251	2.5614	0.456249		TMSB4X	0.181689	1.33557	0.352626
NRSN2	0.0104484	2.56062	0.779904		PKIB	0.182955	1.33171	0.422814
CALCOCO2	0.0104717	2.55985	0.698062		GNG5P2	0.184227	1.32785	2.31536
SMPDL3B	0.0105092	2.55861	1.4989		DNAJA1	0.184227	1.32785	0.520935
ADCY1	0.0105561	2.55706	0.93062		ZBTB49	0.184227	1.32785	2.09663
CCDC53	0.0105608	2.5569	0.861221		ATP5C1	0.184227	1.32785	0.44321
DPP6	0.0106269	2.55474	0.553897		ORMDL2	0.185506	1.32399	0.0369596
FASTK	0.0107028	2.55226	0.692511		SHISA5	0.186791	1.32013	0.759161
SLC43A2	0.0107362	2.55117	0.882456		ZNF865	0.186791	1.32013	2.27873
ATP2A3	0.0107409	2.55102	0.631865		TMEM208	0.186791	1.32013	0.396253
NACAD	0.0107649	2.55024	0.879694		UBA5	0.189381	1.31241	0.720689
GSTA1	0.0108032	2.549	2.70811		SMC2	0.189381	1.31241	1.22145
PAPPA2	0.0108272	2.54823	0.774597		CDC5L	0.189381	1.31241	0.432435
CHPT1	0.0108609	2.54714	1.00291		LAMA5	0.189381	1.31241	1.23738
REEP2	0.0110016	2.54265	0.896619		MAPK8IP1	0.189381	1.31241	0.648092
ANKRD65	0.0110554	2.54094	0.963474		RPN2	0.189381	1.31241	-0.199741
RCN1P2	0.0111095	2.53924	0.588626		NAA40	0.190686	1.30855	1.35724
AKR1B1	0.0111193	2.53893	0.814671		RGS17	0.191998	1.30469	0.885808
GCHFR	0.0111588	2.53769	0.908451		ATP5G3	0.191998	1.30469	0.239178
NUP210	0.0111884	2.53676	0.830992		SMAD6	0.191998	1.30469	1.58675
ADORA2A	0.011368	2.53118	0.772306		SOCS5	0.191998	1.30469	1.20099
BAD	0.0115298	2.52622	0.789458		CDC123	0.191998	1.30469	0.921449
C21orf58	0.0115705	2.52498	0.628369		GPS2	0.191998	1.30469	1.03873
RABGGTA	0.0117555	2.5194	0.717482		EPAS1	0.191998	1.30469	0.716951
TMEM60	0.0118594	2.5163	0.69697		POLR2B	0.193316	1.30083	0.481355
LRPAP1	0.0118594	2.5163	0.33517		NPNT	0.193316	1.30083	1.91372
TPST2	0.0120168	2.51165	1.4553		RP3-323K23.3	0.194641	1.29697	1.75097
PRPSAP1	0.0120803	2.50979	0.764504		NAPA	0.194641	1.29697	0.0200602
MEIS1	0.0121068	2.50902	0.809344		PSMD6	0.194641	1.29697	0.708404
PTPRN	0.0121334	2.50824	0.314865		PPT1	0.194641	1.29697	0.0588322
CSGALNACT1	0.0121334	2.50824	0.662435		KDELR1	0.194641	1.29697	-0.0583784
EDIL3	0.0121494	2.50778	0.732507		ANP32AP1	0.194641	1.29697	0.65695
G6PC3	0.0122295	2.50545	0.647539		EIF3LP2	0.194641	1.29697	0.54362
C1GALT1C1	0.0122403	2.50514	0.706715		PTCD1	0.195972	1.29311	1.68205
CLSTN3	0.0122403	2.50514	0.756641		CRIP2	0.195972	1.29311	0.564412
TMEM179B	0.0122779	2.50406	0.71606		PCMT1	0.195972	1.29311	-0.132841
COX11	0.0123048	2.50328	0.702404		N4BP1	0.197311	1.28925	1.1376
MRPL12	0.0125001	2.4977	0.654087		RAB10	0.197311	1.28925	0.251634
SEC61A1	0.0125494	2.49631	0.331761		LACTB	0.197311	1.28925	1.13383
ABCA2	0.0125549	2.49615	0.802791		SLC39A13	0.197311	1.28925	0.970953
CMPK1	0.012665	2.49305	0.578352		NUDT9	0.197311	1.28925	0.497889
STT3A	0.0127371	2.49104	0.484954		GGN	0.197311	1.28925	3.08937
HTATIP2	0.0128095	2.48902	0.60904		COA7	0.197311	1.28925	1.90255
GNPTG	0.0128207	2.48871	0.688207		TUNAR	0.198655	1.28539	0.876925
MKL2	0.0128207	2.48871	0.7036		TMEM53	0.198655	1.28539	1.43825
FSTL5	0.0128318	2.4884	0.734817		VPS37B	0.200007	1.28153	1.32581
FRRS1L	0.0128542	2.48778	0.701892		CBWD1	0.200007	1.28153	0.937778
COPE	0.0128766	2.48716	0.635107		GADD45G	0.200007	1.28153	0.799524
KRT8	0.0129385	2.48546	0.499826		GSTO1	0.200007	1.28153	0.941751
TK2	0.0130459	2.48251	0.869226		PRNP	0.200007	1.28153	0.145496
BSCL2	0.0130914	2.48127	0.577835		OGFOD1	0.200007	1.28153	1.25642
BCAM	0.0132747	2.47631	0.657879		LRRC37A4P	0.200007	1.28153	0.964265
PLBD2	0.0133556	2.47414	0.684241		GGA1	0.201365	1.27767	1.01323
PSMB10	0.013373	2.47368	0.91954		ARF4	0.201365	1.27767	0.0923906
OCIAD2	0.0134894	2.47058	0.818902		LL0XNC01-221F2.2	0.20273	1.27381	2.20481
RAB15	0.013507	2.47011	0.939764		SRM	0.20273	1.27381	0.841908
HADHB	0.0136776	2.46562	0.588066		SYNGR2	0.20273	1.27381	0.802188
HLA-G	0.0138502	2.46113	0.436799		TRAPPC1	0.20273	1.27381	0.44006
REEP5	0.0138622	2.46082	0.425745		ARSA	0.20273	1.27381	0.966623
RALGPS1	0.0139342	2.45896	0.721679		FBXO46	0.204102	1.26995	0.657242
MRPS26	0.0142011	2.45214	0.743097		CDK5R2	0.20548	1.26609	1.10628
RASA4DP	0.0142317	2.45136	1.42436		DECR1	0.20548	1.26609	0.5015
FAM63A	0.0142378	2.45121	0.643597		EGLN2	0.20548	1.26609	0.572043
PLS1	0.0142378	2.45121	0.624329		ARF5	0.208257	1.25837	-0.512799
IDH2	0.0142501	2.4509	0.879777		BCAM	0.208257	1.25837	1.53395
TXLNA	0.0143362	2.44873	0.543529		PTPRN	0.208257	1.25837	0.110443
SSU72	0.0143485	2.44842	0.565941		LINC00685	0.208257	1.25837	1.53438
MARCH8	0.0144476	2.44594	0.808816		CPNE3	0.208257	1.25837	-0.112184
ECHS1	0.0145285	2.44392	0.569746		API5	0.209656	1.25451	0.903362
FAM188A	0.0145473	2.44346	1.05507		YIPF3	0.211062	1.25065	0.185285
TSR3	0.0145473	2.44346	0.639396		FUCA1	0.211062	1.25065	0.973293
PGM1	0.0145723	2.44284	0.728088		CTB-33G10.1	0.211062	1.25065	0.584202
SRSF3	0.0147737	2.43788	0.595377		THOC3	0.211062	1.25065	1.23166
CD320	0.0148563	2.43586	0.667021		ME2	0.212474	1.24679	0.731184
LENG8	0.0148754	2.4354	0.651718		TANC2	0.212474	1.24679	0.888791
COBL	0.0149264	2.43416	0.676886		ZDHHC11	0.212474	1.24679	1.30896
HGD	0.0149264	2.43416	0.979634		CRTAP	0.212474	1.24679	1.17025
RGL3	0.0150805	2.43044	0.869442		H3F3B	0.213893	1.24293	0.547305
NAV1	0.0151064	2.42982	0.700954		DPPA3P2	0.213893	1.24293	0.470518
SH3BGRL	0.015184	2.42796	0.658585		MROH1	0.213893	1.24293	1.13276
SPRYD3	0.015197	2.42765	0.607368		SERPINB8	0.213893	1.24293	1.91923
TTTY15	0.0152686	2.42594	0.743923		LRPAP1	0.215319	1.23907	0.576705
ARHGAP1	0.0152751	2.42579	0.759954		TNFAIP1	0.215319	1.23907	1.32854
C14orf132	0.0154521	2.42161	0.565681		DDX17	0.216752	1.23521	0.328116
PON2	0.015538	2.41959	0.715003		ARL5A	0.216752	1.23521	1.09183
CEACAM1	0.0156309	2.41742	0.797794		TECPR1	0.216752	1.23521	0.881557
BEX3	0.0157244	2.41525	0.639212		PFN1	0.216752	1.23521	0.408097
KEAP1	0.0157914	2.4137	0.748452		CDC16	0.216752	1.23521	1.13501
HNRNPA1P10	0.0158452	2.41246	0.53216		CAPN10	0.218192	1.23135	1.59815
KIF1BP	0.0160076	2.40874	0.646308		HSPE1P3	0.219638	1.22749	0.159238
WASH7P_ENSG00000227232	0.0160144	2.40859	0.969415		SLC30A1	0.219638	1.22749	0.839846
NOMO3	0.0160621	2.4075	0.572381		RANBP1	0.219638	1.22749	0.111087
MCTS1	0.0161852	2.40471	0.594487		GPR176	0.219638	1.22749	3.32617
MRPL4	0.0162264	2.40378	0.569181		TECRP1	0.219638	1.22749	0.587789
ACP2	0.0162678	2.40285	0.739503		MLEC	0.219638	1.22749	0.304788
ZDHHC12	0.0162816	2.40254	0.775253		CAP2	0.219638	1.22749	1.93749
TMEM56	0.0163507	2.40099	0.863968		DZIP3	0.219638	1.22749	0.141018
CLIC1	0.0164479	2.39882	0.51927		CDCP1	0.221091	1.22363	0.853651
TMX1	0.0164479	2.39882	0.57233		TRMT112P6	0.221091	1.22363	0.572865
CH17-472G23.4	0.0164618	2.39851	0.609958		TNFRSF11B	0.221091	1.22363	2.5552
GRSF1	0.0164688	2.39836	0.580176		VDAC1P1	0.222552	1.21977	2.10847
TMEM261	0.0164897	2.39789	0.684528		WARS	0.222552	1.21977	0.88091
PROSC	0.0165176	2.39727	0.624086		NADSYN1	0.222552	1.21977	1.30446
TFDP1	0.0165526	2.3965	0.680757		SLC25A44	0.222552	1.21977	1.12581
RIMBP2	0.0165596	2.39634	0.664374		ZSWIM8	0.222552	1.21977	0.931481
ARCN1	0.0166579	2.39417	0.438148		MTCO1P53	0.222552	1.21977	0.969913
RNF128	0.0166861	2.39355	0.661217		PPP1R7	0.222552	1.21977	0.705263
SEZ6	0.0166931	2.3934	0.758361		SYVN1	0.222552	1.21977	0.668767
DECR1	0.0167284	2.39262	0.725733		RSL24D1	0.222552	1.21977	0.592936
TMEM14C	0.0167284	2.39262	0.620931		EMC4	0.224019	1.21591	-0.111012
SRP9P1	0.0167355	2.39247	0.52731		RPL26P30	0.224019	1.21591	0.565821
ZSWIM7	0.0167425	2.39231	0.776038		C1orf43	0.224019	1.21591	0.27939
JTB	0.0168347	2.3903	0.501957		EFCAB11	0.224019	1.21591	1.97939
MRPL23	0.0168418	2.39014	0.521098		LGMN	0.225493	1.21205	0.995582
TAP1	0.0168845	2.38921	0.971009		ATP5B	0.225493	1.21205	0.31824
VWA5B2	0.0169845	2.38704	0.630877		AKAP2	0.225493	1.21205	0.731735
PEMT	0.0171138	2.38425	1.0599		SEC63P1	0.225493	1.21205	1.59196
COPA	0.017121	2.3841	0.265222		PTPRA	0.225493	1.21205	0.437938
RAB3B	0.0171282	2.38394	0.543745		MYL6	0.225493	1.21205	0.212375
EIF4E3	0.0171426	2.38363	0.814528		TMEM9B	0.225493	1.21205	0.259163
ALDH18A1	0.0172948	2.38038	0.752315		TXN	0.225493	1.21205	0.574094
CDC42EP3	0.0173677	2.37883	0.390649		RP6-218J18.2	0.225493	1.21205	0.658015
IDH1	0.017375	2.37867	0.789322		EEF1G	0.225493	1.21205	0.450154
ISCA2	0.0174262	2.37759	0.68395		ARHGAP24	0.226974	1.20819	1.30358
ATRN	0.0176397	2.3731	0.653419		LEPROT	0.226974	1.20819	0.30311
PITPNC1	0.0176545	2.37279	0.841049		HLA-B	0.226974	1.20819	0.807099
PPP2R1B	0.0177734	2.37031	0.623078		PTBP1	0.226974	1.20819	0.398173
SESN1	0.0177734	2.37031	0.74452		SP3	0.228462	1.20433	1.20491
NONO	0.0177957	2.36984	0.501662		AC090804.1	0.228462	1.20433	26.5986
HSPA1A	0.0178256	2.36922	0.639996		NFE2L3P1	0.228462	1.20433	27.8897
DNAJC19	0.017848	2.36876	0.726959		CSRP1	0.228462	1.20433	0.530802
ZNF22	0.017848	2.36876	0.662629		HERC2P7	0.228462	1.20433	27.7211
EFR3B	0.017878	2.36814	0.941952		ARL17A	0.228462	1.20433	1.32083
LNPEP	0.0178854	2.36798	0.647315		MFSD12	0.228462	1.20433	1.60924
BCL2L1	0.0179079	2.36752	0.649203		GARS	0.228462	1.20433	0.734848
OSTC	0.0181721	2.36209	0.557449		KLHDC9	0.228462	1.20433	1.71303
JAKMIP1	0.0182254	2.36101	0.823749		POLR3H	0.228462	1.20433	1.18527
MACF1	0.0182864	2.35977	0.441889		KRT8P10	0.228462	1.20433	26.8022
ARFIP2	0.0184398	2.35667	0.580299		ENPP2	0.228462	1.20433	0.379243
KRTCAP3	0.0186408	2.35264	1.29007		TMEM131	0.228462	1.20433	0.874689
HERC2P2	0.0186408	2.35264	0.714513		MKS1	0.228462	1.20433	1.8434
DNAJB1	0.0186719	2.35202	0.641397		REEP1	0.228462	1.20433	1.15301
MRPL37	0.0187654	2.35016	0.753441		RP1-241P17.4	0.229956	1.20047	0.960521
ASPH	0.0187889	2.34969	0.669824		RASSF5	0.229956	1.20047	1.22154
VPS52	0.0188124	2.34923	0.98389		HSD17B12	0.231458	1.19661	0.413816
ITPK1	0.0189696	2.34613	0.625071		AC002044.4	0.231458	1.19661	-0.143843
DPP7	0.0190644	2.34427	0.400977		FAM120B	0.231458	1.19661	0.371511
ASAH1	0.0190644	2.34427	0.458187		SYT16	0.231458	1.19661	1.01985
SMARCC2	0.0191438	2.34272	0.651485		SKP1P1	0.231458	1.19661	0.332504
CYP4F3	0.0191756	2.3421	0.84234		ARL6IP1	0.232967	1.19275	0.709902
SYT13	0.0192394	2.34086	0.857465		BCLAF1	0.234483	1.18889	0.499819
MAPK10	0.0192554	2.34055	0.77541		PPP4R3A	0.234483	1.18889	0.898401
ALDH2	0.0192794	2.34008	0.703909		STAG3L1	0.234483	1.18889	1.36178
PRRC2A	0.0193034	2.33962	0.518073		PAX6	0.234483	1.18889	0.442579
CDC42EP4	0.0194158	2.33745	0.903704		DCTN6	0.234483	1.18889	0.67237
MEF2A	0.019448	2.33683	0.608134		EEF1A1P19	0.234483	1.18889	0.208013
ACTL6B	0.0195046	2.33574	0.889906		LTBP4	0.234483	1.18889	2.24089
TMED10	0.019545	2.33497	0.369329		CTA-243E7.1	0.234483	1.18889	3.08959
AZI2	0.0195774	2.33435	0.828069		RYBP	0.236005	1.18503	0.604692
PHTF2	0.0196424	2.33311	0.566099		CLTCL1	0.236005	1.18503	1.84469
NUDT22	0.019822	2.3297	0.6937		LARS	0.237535	1.18117	-0.0474578
PRMT1	0.019863	2.32893	0.555595		FBXL22	0.239071	1.17731	1.34439
PLIN3	0.0199123	2.328	0.692454		MAX	0.240615	1.17345	1.16917
DHRS13	0.020119	2.32412	1.21435		ENTPD2	0.240615	1.17345	2.63711
FURIN	0.0203108	2.32056	0.492431		LRRTM4	0.240615	1.17345	2.49421
CECR1	0.0204536	2.31792	0.852398		EIF4A1	0.240615	1.17345	0.559556
SRCAP	0.0204789	2.31746	0.688081		WDR45	0.240615	1.17345	0.95174
PPL	0.0205888	2.31544	0.542544		RPL17P43	0.240615	1.17345	1.30576
SOCS6	0.0206227	2.31482	0.687681		CTC-444N24.7	0.240615	1.17345	1.44961
EEF1A1P11	0.0206397	2.31451	0.368313		NAA20	0.240615	1.17345	-0.0596518
ALCAM	0.0207162	2.31312	0.471498		PFDN1	0.240615	1.17345	0.449773
C9orf16	0.0207503	2.3125	0.784945		PPP2CA	0.240615	1.17345	0.098563
REG1A	0.0207588	2.31234	1.69106		UBXN8	0.240615	1.17345	1.75447
VPS13A	0.0210335	2.30738	0.538406		AC016700.6	0.240615	1.17345	0.371555
EEF1A1	0.0210853	2.30645	0.118441		KANSL1L	0.240615	1.17345	1.276
TRPT1	0.021094	2.3063	0.74856		PNRC1	0.240615	1.17345	0.317321
SPRYD7	0.0214954	2.29917	0.727547		DR1	0.243723	1.16573	0.693686
ANXA11	0.0215042	2.29901	0.449577		SLC30A8	0.243723	1.16573	0.348681
BCKDHB	0.0215218	2.2987	1.00484		GPSM1	0.243723	1.16573	1.31678
CNTN4	0.0216188	2.297	0.719209		ADRB1	0.243723	1.16573	0.731977
TMEM25	0.0216277	2.29684	0.696341		AC009299.5	0.243723	1.16573	1.50167
PBX3	0.0218052	2.29374	0.702276		DHRS4-AS1	0.245288	1.16187	1.13585
RAB11B	0.022309	2.28507	0.492475		RPS15AP38	0.245288	1.16187	0.136398
KDELR2	0.0223454	2.28445	0.347981		SETP14	0.245288	1.16187	1.00045
BTBD11	0.0224822	2.28212	0.739391		TTC30B	0.24686	1.15801	2.76085
SMCO4	0.0225463	2.28104	0.614603		USB1	0.24686	1.15801	1.17621
USH2A	0.0225463	2.28104	1.39017		CH507-42P11.8	0.24686	1.15801	2.02588
TMEM123	0.0227304	2.27794	0.640524		SMARCA4	0.24686	1.15801	0.120269
ENTPD6	0.02286	2.27577	0.649297		AC004987.9	0.24686	1.15801	1.80781
GAD2	0.0228971	2.27515	0.816483		CCNDBP1	0.250024	1.15029	0.940316
MAN1B1	0.0229343	2.27453	0.605446		ESCO1	0.250024	1.15029	0.918826
TMED8	0.0230182	2.27313	0.575809		LDOC1L	0.250024	1.15029	0.694691
PAK3	0.0230369	2.27282	0.312624		ZNF445	0.250024	1.15029	1.22976
DUSP23	0.0232339	2.26957	0.801577		CHST8	0.250024	1.15029	0.922792
DBNL	0.0232527	2.26926	0.570208		RP1-283E3.8	0.250024	1.15029	1.59342
RAPGEF4	0.0232527	2.26926	0.856926		RPLP0P2	0.250024	1.15029	0.609139
NT5DC3	0.0232621	2.2691	0.699793		MINOS1P2	0.250024	1.15029	0.385447
FDX1	0.0232715	2.26895	0.685634		NSMAF	0.251617	1.14643	1.10877
NDUFA8	0.0233849	2.26709	0.672785		SYNGAP1	0.251617	1.14643	1.02042
ADI1	0.0234038	2.26678	0.703895		MAGED4	0.251617	1.14643	0.845828
ATP2B1	0.0234417	2.26616	0.609814		KCNK6	0.251617	1.14643	1.39399
ARAP1	0.0234702	2.26569	0.709308		TMEM9B-AS1	0.251617	1.14643	1.7922
CDKN1A	0.0234987	2.26523	0.709137		MAPK3	0.253217	1.14257	0.878961
WWOX	0.0235558	2.2643	0.651636		DHFR	0.253217	1.14257	0.636226
CAPZA2	0.0238913	2.25887	0.383186		OLFM1	0.253217	1.14257	0.877152
STIM1	0.0240557	2.25624	0.73997		RNF7	0.253217	1.14257	0.31407
CBWD1	0.0244268	2.25035	0.551427		FASTKD3	0.253217	1.14257	1.89434
CMTR1	0.0245647	2.24818	0.835496		RILPL2	0.253217	1.14257	1.60773
SGPL1	0.0246043	2.24756	0.632407		PLSCR4	0.253217	1.14257	2.30817
POLR2J3	0.0247034	2.24601	0.479619		UBE2D1	0.253217	1.14257	1.08708
SYT11	0.0247531	2.24523	0.489336		PRPF4	0.253217	1.14257	1.29223
VDAC3	0.0247829	2.24477	0.451203		EIF1AXP1	0.253217	1.14257	0.909675
GTF2I	0.0248228	2.24415	0.537039		CTC-429P9.1	0.254824	1.13871	4.82461
AP3B1	0.0249627	2.24198	0.56235		SYP	0.254824	1.13871	0.354633
CYB5A	0.0250329	2.2409	0.676427		FAM120A	0.254824	1.13871	0.522972
RASD1	0.0250429	2.24074	0.647814		ALYREF	0.254824	1.13871	1.38908
GTF2H2C	0.0251032	2.23981	0.699339		SPDYE2B	0.254824	1.13871	1.19951
RBM14	0.0251032	2.23981	0.703698		CASC4P1	0.254824	1.13871	4.39435
BCKDK	0.025285	2.23702	0.952833		AP2M1	0.256438	1.13485	-0.0887191
LSM4	0.025285	2.23702	0.666505		RABL3	0.256438	1.13485	0.976988
PLPP5	0.0255393	2.23315	0.347686		SMIM14	0.256438	1.13485	0.57322
DPH1	0.0256622	2.23129	0.678976		TWF1P1	0.256438	1.13485	1.46145
METTL17	0.0256724	2.23113	0.768487		DNAJA1P3	0.258059	1.13099	3.45051
TMEM50A	0.0257135	2.23051	0.628385		TERF1P4	0.258059	1.13099	3.1708
NOX4	0.0257341	2.2302	1.84341		EXT1	0.258059	1.13099	1.20281
LAMA5	0.0257341	2.2302	0.650479		CLPTM1	0.258059	1.13099	0.204808
MYDGF	0.0257752	2.22958	0.279625		LGMNP1	0.258059	1.13099	3.68722
EIF4H	0.0258371	2.22865	0.358148		ST3GAL4-AS1	0.258059	1.13099	2.98006
MXD4	0.0259094	2.22757	0.719152		GPR137	0.258059	1.13099	1.01883
CD200	0.0259716	2.22664	0.643873		DTD1	0.259687	1.12713	0.622164
COPS7A	0.0260027	2.22617	0.727165		REV1	0.259687	1.12713	0.911767
SLC9A3R1	0.0262318	2.22276	0.558006		DHX29	0.259687	1.12713	0.231607
SIGMAR1	0.0262842	2.22199	0.684191		DDR1	0.259687	1.12713	-0.0414464
TSPAN1	0.0262946	2.22183	1.07193		SGPL1	0.259687	1.12713	0.831578
TMEM101	0.0263366	2.22121	0.771541		RNF217	0.259687	1.12713	1.61725
ARRDC3	0.0263996	2.22028	0.555637		C16orf72	0.262965	1.11941	0.828926
SYNGR2	0.0264417	2.21966	0.615846		FUK	0.262965	1.11941	0.986572
SORL1	0.0264417	2.21966	0.928474		ANP32B	0.262965	1.11941	0.270983
VAMP8	0.0268978	2.213	0.601108		TSPAN5	0.262965	1.11941	1.75953
FAM46A	0.0269405	2.21238	0.403303		DGCR6	0.262965	1.11941	0.999656
GALT	0.0270584	2.21067	0.824056		PSPH	0.264615	1.11555	0.848636
SMG1P2	0.0270799	2.21036	0.98059		C10orf76	0.264615	1.11555	1.69847
SSBP4	0.027166	2.20912	0.553334		AC097523.1	0.264615	1.11555	0.286449
GUSBP2	0.027166	2.20912	0.991486		LMLN	0.266271	1.11169	1.88314
FH	0.0271876	2.20881	0.613276		ATP6V0D1	0.266271	1.11169	0.16129
TIMM17B	0.0271984	2.20866	0.720529		RAD23A	0.266271	1.11169	-0.000572134
PMM1	0.0272092	2.2085	0.752324		FAM118A	0.267935	1.10783	1.12912
CLDN7	0.02722	2.20835	0.613553		FLII	0.267935	1.10783	0.652355
DCXR	0.0274692	2.20478	0.635915		RP13-383K5.4	0.269606	1.10397	0.549959
NAV2	0.0277424	2.20091	0.61836		HES1	0.269606	1.10397	0.993043
ELOVL1	0.0277754	2.20044	0.716906		TACO1	0.269606	1.10397	1.2809
SNX14	0.0278634	2.19921	0.632846		MON1B	0.269606	1.10397	1.15766
GATA6	0.0279737	2.19766	0.580744		GLB1L3	0.269606	1.10397	2.52999
BMPR1A	0.0280179	2.19704	0.722478		RPL7AP66	0.269606	1.10397	0.101911
TNFRSF21	0.0284188	2.19146	0.461574		FAM49B	0.269606	1.10397	0.84497
DNPH1	0.0284749	2.19068	0.730957		EIF1AD	0.271284	1.10011	0.968558
C8orf76	0.0285086	2.19022	0.661698		YIPF5	0.272969	1.09625	0.628973
MIEN1	0.0288814	2.1851	0.833252		SWSAP1	0.272969	1.09625	1.84868
VAMP4	0.0290066	2.1834	0.708105		SLCO1A2	0.272969	1.09625	1.443
A1CF	0.029098	2.18216	0.607772		HMBS	0.272969	1.09625	1.62532
POLR2J2	0.0291896	2.18092	0.766594		TAP1	0.272969	1.09625	1.47174
ORMDL1	0.0292699	2.17983	0.531171		HNRNPA1P54	0.272969	1.09625	1.07882
CBWD5	0.0293044	2.17937	0.503246		P4HA2	0.272969	1.09625	0.757875
PKIA	0.0295353	2.17627	0.752553		SRSF2	0.272969	1.09625	0.660546
MVK	0.0295584	2.17596	1.04106		RPL13AP7	0.272969	1.09625	0.65526
MTG1	0.029628	2.17503	0.625968		TMEM41A	0.272969	1.09625	1.32093
FHL1	0.029943	2.17084	0.700215		CLDN3	0.272969	1.09625	0.0795429
TSTD1	0.0300604	2.16929	0.792837		ANXA11	0.272969	1.09625	0.563704
NAAA	0.0301664	2.1679	0.708491		ACSL1	0.274662	1.09239	0.954149
SIAE	0.0302373	2.16697	1.00432		SNRPD1	0.274662	1.09239	0.182825
DOK4	0.0304031	2.1648	0.644842		VOPP1	0.274662	1.09239	0.428565
PPIAP22	0.0304744	2.16387	0.37423		RCN1	0.274662	1.09239	-0.108998
STX1A	0.0304982	2.16356	0.432457		NRDC	0.276361	1.08853	0.484023
PRDX6	0.0305459	2.16294	0.636475		AL590762.6	0.276361	1.08853	1.03773
SFXN4	0.0305697	2.16263	0.949729		AC062028.1	0.276361	1.08853	4.07242
HNRNPA1	0.0306175	2.16201	0.243476		MROH6	0.276361	1.08853	3.56082
CH17-472G23.2	0.0306653	2.16139	0.74398		POP4	0.276361	1.08853	0.729823
TPST1	0.0308091	2.15953	0.708351		SAYSD1	0.276361	1.08853	0.863676
SOAT1	0.0311591	2.15503	0.599535		PIAS3	0.276361	1.08853	0.996462
EVA1A	0.0312684	2.15364	0.869624		ROCK1	0.278068	1.08467	0.317004
SNED1	0.0314269	2.15163	0.745439		CYP51A1	0.278068	1.08467	0.577348
TSPAN13	0.0314636	2.15116	0.606038		SIX2	0.278068	1.08467	0.959618
MRPL42	0.031488	2.15085	0.640129		RGP1	0.278068	1.08467	1.14673
CLCC1	0.031537	2.15023	0.668183		HNRNPA1P52	0.279782	1.08081	3.42914
SOX6	0.0315615	2.14992	0.623663		FABP5	0.279782	1.08081	1.35751
RASSF5	0.031586	2.14961	0.843843		HNRNPA1P7	0.279782	1.08081	1.39067
NALCN	0.0316106	2.1493	0.707196		TTC14	0.279782	1.08081	0.91094
ERI3	0.0316352	2.14899	0.622695		SLC41A1	0.279782	1.08081	0.969689
CTRB1	0.0316843	2.14837	1.10572		STX18	0.279782	1.08081	0.910641
SMC2	0.0318817	2.14589	0.769747		ATP5HP4	0.279782	1.08081	0.371554
C14orf1	0.032018	2.14419	0.664612		PCDHB7	0.279782	1.08081	3.6729
STXBP2	0.0323296	2.14031	0.601156		TBC1D30	0.279782	1.08081	1.07976
TMEM220	0.0323797	2.13969	0.761146		NFYA	0.279782	1.08081	1.54057
PTPRF	0.0325682	2.13737	0.478428		EIF3M	0.279782	1.08081	0.141996
CREB3L2	0.032606	2.1369	0.477807		PDIA5	0.281503	1.07695	1.39257
NRCAM	0.0327323	2.13535	0.582359		LPO	0.283231	1.07309	4.10624
TCEAL2	0.0328082	2.13442	0.565183		HNRNPKP2	0.283231	1.07309	2.7628
SERPINA6	0.0330116	2.13194	1.92822		ZNF462	0.283231	1.07309	0.835962
KIAA1549L	0.0330881	2.13101	0.792498		DOHH	0.283231	1.07309	1.05521
PLPPR1	0.0332673	2.12884	0.899005		SRPRB	0.283231	1.07309	0.915111
SERPINB6	0.0332929	2.12853	0.555317		ZC3H3	0.283231	1.07309	0.809051
FIS1	0.03337	2.1276	0.555916		PCDH10	0.283231	1.07309	0.583737
CPNE3	0.0335634	2.12528	0.558006		ZBTB8B	0.283231	1.07309	1.4249
C16orf58	0.0336151	2.12466	0.926658		CANX	0.283231	1.07309	-0.14629
NNT	0.0336281	2.1245	0.681752		GAPDHP40	0.283231	1.07309	0.455695
SLC35B1	0.0337837	2.12264	0.566727		ST13P5	0.283231	1.07309	0.652066
CTSD	0.0338358	2.12202	0.346448		XRCC5	0.283231	1.07309	0.0533615
AMER3	0.0340576	2.11939	0.686067		TWNK	0.283231	1.07309	2.90776
PRRG4	0.0340707	2.11923	0.699398		RPL21P8	0.283231	1.07309	3.08858
SLC9A3R2	0.0342018	2.11768	0.830317		SLC22A2	0.284966	1.06923	0.886068
TPPP3	0.0342807	2.11675	0.534929		C12orf10	0.286709	1.06537	0.915817
PIGF	0.0343466	2.11598	0.664509		TCEB1P2	0.286709	1.06537	0.718138
TXNDC11	0.0343993	2.11536	0.593119		GPR171	0.286709	1.06537	2.34801
PTTG1IP	0.0344522	2.11474	0.194562		SERINC3	0.286709	1.06537	-0.00308984
CRYZ	0.0346244	2.11272	0.47281		DCP1A	0.286709	1.06537	0.668747
MBNL2	0.0349977	2.10839	0.601707		RPL29P12	0.286709	1.06537	2.07995
HNF4A	0.0349977	2.10839	0.556935		PLAC8	0.286709	1.06537	0.837657
LMAN1	0.0350513	2.10777	0.492544		ANKRD17	0.286709	1.06537	-0.340598
SGMS1	0.0352395	2.1056	0.645921		FABP5P2	0.286709	1.06537	2.54838
CS	0.035361	2.1042	0.522459		RPS6KA4	0.286709	1.06537	1.07972
B9D1	0.0355099	2.1025	0.646903		ST7-OT4	0.286709	1.06537	2.15084
SEPSECS	0.035864	2.09847	0.889041		SLC10A7	0.286709	1.06537	1.66509
PTS	0.0360834	2.09599	0.56169		PCSK5	0.286709	1.06537	0.0713423
PGP	0.0362901	2.09366	0.568457		SULF2	0.286709	1.06537	1.78301
LDLRAD3	0.0363593	2.09289	1.10768		MRPL49	0.286709	1.06537	0.739541
IGSF8	0.0364979	2.09134	0.782729		ATP5D	0.288458	1.06151	0.26336
ZDHHC16	0.0365256	2.09103	0.826894		PPP4R1	0.288458	1.06151	1.41318
ABHD12	0.0365534	2.09072	0.554042		HLA-G	0.290215	1.05765	0.271373
SERGEF	0.0367066	2.08901	0.813767		EIF4A1P4	0.290215	1.05765	2.64329
MPC2	0.0367485	2.08855	0.64128		HSP90AA2P	0.290215	1.05765	0.696768
LDB2	0.0368044	2.08793	0.84222		RHBDD2	0.290215	1.05765	-0.0716368
WBSCR22	0.0368464	2.08746	0.316294		EIF5AP4	0.290215	1.05765	1.55206
ZNHIT1	0.0369164	2.08669	0.704651		CHD1L	0.290215	1.05765	0.883346
PLCG2	0.0369725	2.08607	0.832322		PSEN1	0.290215	1.05765	1.12685
KDELR3	0.0371695	2.0839	0.962605		PPIAP29	0.290215	1.05765	0.433543
KIAA2013	0.0372824	2.08266	0.608843		POFUT1	0.290215	1.05765	0.992237
ARL6IP4	0.0377371	2.0777	0.357957		C18orf32	0.290215	1.05765	0.203481
PIGM	0.0379376	2.07553	0.689053		HNRNPA1P8	0.290215	1.05765	2.29853
LRBA	0.0383411	2.07119	0.554801		PAM	0.290215	1.05765	0.381799
STAT3	0.0385588	2.06886	0.346806		SUN2	0.290215	1.05765	0.815918
PPP2R1A	0.0386025	2.0684	0.311361		SLC22A1	0.290215	1.05765	-0.672443
STAG3L2	0.0386608	2.06778	0.519225		NRP1	0.291979	1.05379	2.59077
ZDHHC8P1	0.0387775	2.06654	0.573547		RP1-292L20.3	0.291979	1.05379	3.83858
FGF14	0.0388653	2.06561	0.669983		ZSWIM7	0.29375	1.04993	0.652229
FAM49B	0.0388653	2.06561	0.624146		PRKRIP1	0.29375	1.04993	0.87552
MGMT	0.038924	2.06499	0.958039		RP3-428L16.2	0.29375	1.04993	2.09393
ZNF672	0.0390561	2.06359	0.941789		ZNF322P1	0.29375	1.04993	1.69888
MAP3K4	0.0391887	2.0622	0.588196		TPT1P9	0.29375	1.04993	0.144506
NDUFAF3	0.0393068	2.06096	0.793931		ZNF235	0.29375	1.04993	1.81941
ARHGAP24	0.0396333	2.05755	0.610074		TPP1	0.29375	1.04993	-0.334644
CDK9	0.0396482	2.0574	0.799275		KLHL35	0.29375	1.04993	2.44744
ACAA2	0.0396929	2.05693	0.570549		NDUFA8	0.29375	1.04993	0.315883
TMEM198	0.0400221	2.05352	0.592927		GPI	0.295529	1.04607	-0.1674
DGKZ	0.0400521	2.05321	0.518142		USP11	0.295529	1.04607	0.161541
WIPI2	0.0401423	2.05228	0.694989		LNP1	0.295529	1.04607	1.63331
FAM174B	0.0402327	2.05135	0.432996		RPL24P8	0.297315	1.04221	0.368895
ACVR1C	0.0402629	2.05104	0.716146		TAF5L	0.297315	1.04221	1.57587
PMVK	0.0403082	2.05058	0.591761		KRT18P11	0.297315	1.04221	1.6549
TUBB	0.0406265	2.04732	0.337985		RBP1	0.297315	1.04221	0.366554
ABCD3	0.040901	2.04453	0.531923		SAP18	0.297315	1.04221	0.425842
CUEDC2	0.0409316	2.04422	0.629835		ZFP1	0.297315	1.04221	0.581328
SOCS1	0.0412386	2.04112	2.3502		APLP1	0.297315	1.04221	-0.494685
KIAA1549	0.0412386	2.04112	0.622721		HUWE1	0.297315	1.04221	0.187923
NR1H2	0.0413929	2.03957	0.718574		OFD1	0.297315	1.04221	0.613121
GTF2H5	0.0415167	2.03833	0.647737		NOL12	0.297315	1.04221	1.60125
UBA5	0.0420931	2.0326	0.752971		MUM1	0.297315	1.04221	0.809703
ZMYND19	0.0421872	2.03167	1.55066		WDR18	0.297315	1.04221	0.654412
ZDHHC13	0.042313	2.03043	0.704345		ARPC2	0.297315	1.04221	0.189982
LINC00094	0.042708	2.02655	0.875912		ACTR3	0.297315	1.04221	0.500098
HMG20B	0.0427398	2.02624	0.743542		TGOLN2	0.297315	1.04221	-0.234047
CD59	0.0430263	2.02345	0.156254		PSMA3	0.299107	1.03835	-0.0978568
CHPF	0.0430742	2.02299	0.377602		KDM2A	0.299107	1.03835	0.435312
HERC2P9	0.0431542	2.02221	0.566397		P2RY1	0.300907	1.03449	1.32717
CLIP2	0.0435397	2.0185	0.606634		PSMC5	0.300907	1.03449	-0.231143
PFKP	0.0435559	2.01834	0.575662		HLA-L	0.300907	1.03449	0.364571
SMARCA1	0.0435881	2.01803	0.547555		TAX1BP1	0.300907	1.03449	0.176332
CMBL	0.0436689	2.01726	0.612738		FAM111B	0.300907	1.03449	0.941922
DAP	0.0436689	2.01726	0.225494		RALGAPA1P1	0.300907	1.03449	0.708776
DIS3L2	0.0437174	2.01679	0.826392		VTRNA1-3	0.300907	1.03449	0.59877
MAP2K2	0.0437336	2.01664	0.586639		NUDT15	0.300907	1.03449	1.03422
PIPSL	0.0437336	2.01664	0.479436		GOLGA6L7P	0.300907	1.03449	-0.458674
SIGIRR	0.043766	2.01633	0.809778		C17orf49	0.300907	1.03449	0.727863
GLB1	0.0438632	2.0154	0.434088		UGDH	0.300907	1.03449	0.639937
ARF3	0.0439932	2.01416	0.501628		TRAPPC5	0.300907	1.03449	0.365299
SMIM24	0.0441888	2.0123	0.659655		ZP3	0.300907	1.03449	0.975463
MAN2B2	0.0443523	2.01075	0.695125		PRR19	0.302715	1.03063	4.0456
TMEM243	0.0444179	2.01013	0.739747		SPDYE6	0.302715	1.03063	0.656768
TMEM242	0.0444999	2.00935	0.604913		ZC3H15	0.302715	1.03063	-0.239095
TWF1	0.0445163	2.0092	0.504213		NAV3	0.304529	1.02677	1.10145
PLCE1	0.0445163	2.0092	0.608513		TRAPPC3	0.304529	1.02677	0.405591
COMT	0.0446479	2.00796	0.443754		ATF2	0.304529	1.02677	0.782962
PART1	0.0446644	2.0078	0.840504		BTF3L4P2	0.304529	1.02677	0.461116
ABCB8	0.0447469	2.00703	0.682733		ZNF428	0.304529	1.02677	0.744908
FLOT2	0.044879	2.00579	0.553955		ZNF618	0.306351	1.02291	1.33139
TLE4	0.044879	2.00579	0.533595		WBP11	0.306351	1.02291	0.311245
IL17RB	0.045161	2.00315	0.878948		UMPS	0.306351	1.02291	1.14826
AGK	0.0452109	2.00269	0.687025		BZW1P2	0.30818	1.01905	0.616217
ARVCF	0.0452442	2.00238	0.523845		TMOD3	0.30818	1.01905	0.880309
FKBP5	0.0454277	2.00067	0.728454		NEIL1	0.30818	1.01905	1.19617
DYNC1LI2	0.0454779	2.00021	0.532508		ANP32A	0.310016	1.01519	0.491023
NOMO1	0.0454779	2.00021	0.337758		RPS7P10	0.310016	1.01519	0.0975564
TECRP1	0.0455114	1.9999	0.293957		CSNK1G3	0.310016	1.01519	0.921054
MBD4	0.0455616	1.99943	0.601877		HIST2H4A	0.310016	1.01519	3.03239
GSTK1	0.0457126	1.99804	0.630461		POTEI	0.310016	1.01519	2.6598
LEPROTL1	0.0458472	1.9968	0.547622		RPL21P93	0.310016	1.01519	0.14132
MAGOHB	0.0460835	1.99463	0.600178		OAT	0.310016	1.01519	0.263687
ZNF511	0.0461173	1.99432	0.667414		EPHA10	0.311859	1.01133	2.07871
AIG1	0.0461681	1.99385	0.549366		RPS15AP17	0.311859	1.01133	0.490116
MTURN	0.0461681	1.99385	0.703646		DPP7	0.311859	1.01133	-0.0021958
FAM173A	0.046202	1.99354	0.570073		SDHC	0.311859	1.01133	0.316014
C2orf69	0.0463038	1.99261	0.582592		CNIH4	0.311859	1.01133	0.620925
AUP1	0.0463548	1.99215	0.445549		BRPF1	0.311859	1.01133	0.918464
DNER	0.0463888	1.99184	0.902317		YTHDF2P1	0.311859	1.01133	1.02499
KIAA1109	0.0464058	1.99168	0.561555		TUBB	0.311859	1.01133	-0.340932
RP3-462D8.2	0.0464229	1.99153	1.0977		ZRANB2-AS2	0.311859	1.01133	1.46189
SLC27A4	0.0469702	1.98657	0.765828		KB-1027C11.4	0.313709	1.00747	2.53009
PLA2G16	0.0470046	1.98626	0.57808		SPAG9	0.313709	1.00747	0.267744
SGSH	0.047039	1.98595	0.757112		AC092798.2	0.313709	1.00747	3.1956
SLC4A10	0.0470907	1.98548	0.566792		SP2-AS1	0.313709	1.00747	3.01694
CLU	0.0471769	1.98471	0.0723522		EPN1	0.313709	1.00747	0.905088
TMEM61	0.0471769	1.98471	0.705555		HMGB1P40	0.313709	1.00747	3.3412
RBM12	0.0472459	1.98409	0.538177		SRRM1P3	0.315567	1.00361	0.483106
MAT2B	0.047367	1.983	0.682699		APTR	0.315567	1.00361	1.52571
SNAPIN	0.0475404	1.98145	0.638792		ALG13	0.315567	1.00361	0.322762
GALNT3	0.0475925	1.98099	0.684114		RUNX2	0.315567	1.00361	3.61128
ZNF852	0.0476446	1.98052	1.10567		SEC61A1	0.315567	1.00361	-0.139058
KLHDC3	0.0483624	1.97417	0.615772		KANSL2	0.315567	1.00361	0.96916
PSME2P2	0.04884	1.96999	0.297826		TSEN15	0.315567	1.00361	0.518874
SLC39A9	0.0489111	1.96937	0.532229		F2RL1	0.315567	1.00361	2.14817
ASCC3	0.0489289	1.96921	0.491038		TNFRSF10B	0.315567	1.00361	2.29311
TPI1	0.0493216	1.9658	0.741398		ILF2	0.315567	1.00361	0.0854803
KRT8P36	0.0495549	1.96379	0.885845		UBE2H	0.315567	1.00361	0.16188
OSBPL6	0.0496089	1.96332	0.683969		CDK6	0.315567	1.00361	0.352625
RNF130	0.0496089	1.96332	0.514409		RLF	0.317432	0.999749	0.827504
KIAA0319	0.049753	1.96208	0.58994		RP5-1009N12.1	0.317432	0.999749	1.52577
CHID1	0.0499699	1.96022	0.49242		UPF3AP1	0.317432	0.999749	0.23765
PRPS1	0.0500786	1.95929	0.539259		ZNF192P2	0.317432	0.999749	2.34237
N4BP2L1	0.0503878	1.95666	0.76273		HMGB1P26	0.317432	0.999749	1.44046
FAM127C	0.0504791	1.95588	0.664505		SNORA74_ENSG00000252213	0.317432	0.999749	2.64386
SLC50A1	0.0505156	1.95557	0.605871		RHEBP1	0.319304	0.995889	0.0947259
ULK2	0.0514362	1.94782	0.815337		SCG3	0.319304	0.995889	0.0587494
AGPAT1	0.0514733	1.94751	0.601313		RTCB	0.319304	0.995889	0.46371
SNX7	0.051529	1.94705	0.649138		PTPRN2	0.319304	0.995889	0.261243
SYNPO	0.0518643	1.94426	0.455579		NOMO1	0.319304	0.995889	0.191825
ZFP36	0.0522202	1.94131	0.662551		SCAMP4	0.319304	0.995889	0.809306
MED30	0.0522578	1.941	0.867409		CCDC85B	0.319304	0.995889	0.205306
CKLF	0.0522766	1.94085	0.555244		TCEB2P1	0.319304	0.995889	1.04349
CCT3	0.0523331	1.94038	0.324233		HMGN5	0.319304	0.995889	0.757594
IGSF21	0.0524838	1.93914	0.872241		ACTG1P14	0.319304	0.995889	0.233205
TMC4	0.0524838	1.93914	0.822667		REEP5	0.319304	0.995889	0.324986
RPARP-AS1	0.0527864	1.93666	0.50572		SERF1A	0.321183	0.992029	0.287354
RBBP7	0.0529192	1.93558	0.495745		CTD-2154I11.2	0.321183	0.992029	1.62167
PSRC1	0.0529763	1.93511	1.72896		C1QL1	0.321183	0.992029	0.20927
EIF4EP2	0.0529763	1.93511	0.516829		RPL15P20	0.321183	0.992029	2.26634
LSM10	0.0531667	1.93356	0.635066		YBX1	0.321183	0.992029	0.164352
OTUB1	0.0533577	1.93201	0.52166		RPS19P3	0.32307	0.988169	0.130637
LCLAT1	0.0535493	1.93046	0.515787		ELL2	0.32307	0.988169	0.717639
UTRN	0.0535493	1.93046	0.741855		ZNF121	0.32307	0.988169	1.05962
MAP2K3	0.0535493	1.93046	0.589392		HNRNPK	0.32307	0.988169	-0.00256243
MRPS14	0.0536645	1.92953	0.605653		ZNF681	0.32307	0.988169	-0.549438
H3F3AP6	0.0538763	1.92783	0.259508		PRDM4	0.32307	0.988169	0.968272
UNC119	0.0538955	1.92768	0.784883		PINK1	0.32307	0.988169	0.794299
SCAPER	0.0539148	1.92752	0.603484		MAF	0.32307	0.988169	0.803983
NCOR1	0.0539534	1.92721	0.252332		HDDC2	0.32307	0.988169	0.147829
CCDC50	0.05405	1.92644	0.550895		SLC6A4	0.32307	0.988169	1.17748
RBL2	0.0542437	1.92489	0.543058		RNU6-36P	0.32307	0.988169	0.51217
DOK6	0.0542825	1.92458	1.48107		AC104843.3	0.324964	0.984309	1.31834
EIF1AY	0.0543213	1.92427	0.546742		RPL7P20	0.324964	0.984309	0.514122
STMN2	0.0545158	1.92272	0.642928		TM4SF1	0.324964	0.984309	1.42241
MMADHC	0.054789	1.92055	0.382854		RNU6-3P	0.324964	0.984309	1.94988
PPDPF	0.0548085	1.92039	0.267174		ANXA2P1	0.324964	0.984309	1.89546
CETN3	0.0549456	1.91931	0.473985		NEURL1	0.324964	0.984309	0.0756419
ALG12	0.0550044	1.91884	0.749938		HEXB	0.326865	0.980449	-0.341693
TMEM37	0.0552206	1.91714	1.14097		RABGEF1	0.326865	0.980449	0.611249
KLHL7	0.05526	1.91683	0.771906		DAB1	0.326865	0.980449	1.63919
ATP6AP2	0.0557344	1.91311	0.213828		AC007318.5	0.326865	0.980449	0.662343
STX17	0.0558933	1.91187	0.639741		H2AFZ	0.326865	0.980449	-0.327556
USB1	0.0560924	1.91032	0.747258		U2AF1	0.326865	0.980449	0.348726
HMGN3	0.0563321	1.90846	0.666452		JPX	0.326865	0.980449	0.518681
KCNJ2	0.0564122	1.90784	0.626324		TIMM29	0.326865	0.980449	1.34309
PRMT6	0.0564523	1.90753	0.70803		EIF3C	0.328773	0.976589	0.53571
MRLN	0.0565727	1.9066	0.64473		ISL1	0.330688	0.972729	-0.01794
STUB1	0.0566933	1.90567	0.520166		CKAP4	0.330688	0.972729	0.342322
EHBP1	0.0568142	1.90474	0.617813		TMEM165	0.330688	0.972729	0.469778
HACD3	0.0568343	1.90458	0.427411		IGFBP6	0.330688	0.972729	1.05154
MGAT4A	0.0569554	1.90365	0.538237		SCRN2	0.330688	0.972729	1.33953
FAM210B	0.0569554	1.90365	0.567872		MCFD2	0.330688	0.972729	0.488891
CNNM1	0.0572185	1.90164	0.494425		NOC3L	0.330688	0.972729	0.757079
EXOC5	0.0573402	1.90071	0.470416		CNOT2	0.330688	0.972729	0.688394
FAM69B	0.0573809	1.9004	1.07085		C19orf25	0.330688	0.972729	0.926929
TRABD	0.0575437	1.89916	0.693821		CTB-49A3.4	0.330688	0.972729	1.07049
PSMB5	0.0575844	1.89885	0.415175		STMN3	0.332611	0.968869	0.753722
MAN2C1	0.0576252	1.89854	0.640739		RBBP8	0.332611	0.968869	0.773954
GRM4	0.0576252	1.89854	0.636184		5_8S_rRNA_ENSG00000278294	0.33454	0.965009	0.403295
CCDC85B	0.0581369	1.89466	0.627581		UCHL1	0.33454	0.965009	-0.318429
PRSS23	0.0581575	1.89451	0.649664		AK2	0.33454	0.965009	-0.0578533
PGK1	0.0582603	1.89373	0.421391		SLC41A2	0.33454	0.965009	0.851084
SDHAP3	0.0583015	1.89342	0.738199		PARPBP	0.33454	0.965009	2.51467
TOLLIP	0.0584046	1.89265	0.396295		FAM71D	0.33454	0.965009	1.52534
ABCC4	0.0584046	1.89265	0.605944		CLVS2	0.33454	0.965009	3.04184
ITM2B	0.0586525	1.89079	0.0778169		EDEM1	0.33454	0.965009	0.897327
SPDYE18	0.0586732	1.89063	1.11381		YWHAH	0.336477	0.961149	-0.468477
EIF3CL	0.0586939	1.89048	0.317664		CBLC	0.338422	0.957289	1.1525
TMEM125	0.058922	1.88877	0.87998		UBE2D3P1	0.338422	0.957289	0.935954
POLR3GL	0.0590052	1.88815	0.626267		GXYLT1	0.338422	0.957289	1.05115
SPR	0.0592344	1.88645	0.668139		BNIP3L	0.338422	0.957289	-0.136207
STAG3L3	0.059821	1.88211	0.420614		SEMA3G	0.338422	0.957289	0.274901
PIGK	0.0599263	1.88134	0.626105		PCSK2	0.338422	0.957289	0.720774
TXNIP	0.0599474	1.88118	0.642613		RIN3	0.338422	0.957289	1.44265
USP9Y	0.0599474	1.88118	0.726413		DFNB59	0.338422	0.957289	2.06185
KSR2	0.0599474	1.88118	0.766329		SLC4A10	0.338422	0.957289	0.637321
ZP3	0.0600951	1.8801	0.624423		ATXN1L	0.338422	0.957289	1.23034
SKIL	0.0601162	1.87994	0.516154		PINK1-AS	0.338422	0.957289	1.27139
PCBD1	0.060243	1.87901	0.601154		NLN	0.338422	0.957289	0.714237
PDE8B	0.0602642	1.87886	0.629364		CNIH2	0.338422	0.957289	0.933395
RSRP1	0.0603701	1.87808	0.530622		FARS2	0.340373	0.953429	1.69299
CCND2	0.0603913	1.87793	0.537169		RCAN3	0.340373	0.953429	0.328413
LEPROT	0.0604125	1.87777	0.517617		FBXO38	0.340373	0.953429	1.33502
DHRS4L2	0.0606675	1.87591	0.539288		PTMAP2	0.342331	0.949569	0.417811
IGFBP3	0.060774	1.87514	2.02476		LAT2	0.342331	0.949569	2.3549
YIF1B	0.0608167	1.87483	0.571824		AGGF1	0.342331	0.949569	0.4952
ACOT2	0.0609661	1.87374	0.614828		GRINA	0.342331	0.949569	1.02106
SLIT1	0.0613088	1.87126	0.763658		UBA1	0.342331	0.949569	0.320152
HIGD1AP1	0.0613303	1.87111	0.389931		EIF3G	0.342331	0.949569	-0.222039
PAPSS1	0.0613518	1.87095	0.618127		LIN52	0.342331	0.949569	0.860787
XRCC6P2	0.0614378	1.87033	0.305544		PCDHA5	0.342331	0.949569	1.59922
RPL4	0.0616101	1.86909	0.202044		TWF1	0.342331	0.949569	0.704018
GNB5	0.0618908	1.86708	0.588234		RPL5P3	0.342331	0.949569	2.31951
NUMB	0.0619991	1.8663	0.609964		ACVR1	0.342331	0.949569	0.880682
TM9SF1	0.0621293	1.86537	0.491416		EIF4BP3	0.342331	0.949569	0.944852
C7orf49	0.0624338	1.8632	0.596843		IL17D	0.344297	0.945709	3.09435
GORASP2	0.0625647	1.86227	0.275652		IRAK4	0.344297	0.945709	0.874321
MAP3K5	0.0625647	1.86227	0.688405		PPA2	0.344297	0.945709	0.420025
LRRTM2	0.0625865	1.86212	1.2551		HAX1	0.344297	0.945709	-0.160212
EHMT2	0.0626958	1.86134	0.738603		ZNF525	0.344297	0.945709	1.56083
CELSR3	0.0627177	1.86119	0.564031		RPL21P123	0.34627	0.941849	2.28185
SYTL1	0.0631345	1.85824	0.60605		FUT11	0.34627	0.941849	0.830562
COQ10A	0.0631785	1.85793	0.675765		PAK3	0.34627	0.941849	0.108733
SAXO2	0.0634873	1.85576	0.902849		LRP2	0.34627	0.941849	1.81834
MRAP2	0.0636643	1.85452	0.864939		PCNP	0.34627	0.941849	-0.396112
SNAP25	0.0636643	1.85452	0.429935		FLT1	0.34627	0.941849	1.0839
NUDT16L1	0.0641086	1.85142	0.613396		LGALS3	0.34627	0.941849	2.04841
FNBP1L	0.0641309	1.85127	0.524428		PDLIM3	0.34627	0.941849	1.98537
CBFB	0.0648698	1.84615	0.520305		P2RX5-TAX1BP3	0.34627	0.941849	-0.0985089
MRPS11	0.0648923	1.846	0.620912		UQCRFS1P1	0.34627	0.941849	0.484434
MARCKSL1	0.06505	1.84491	0.597003		CYTOR	0.34627	0.941849	1.54794
HIST1H1C	0.0651402	1.84429	0.593058		SIL1	0.34627	0.941849	-0.0341488
IARS2	0.0651854	1.84398	0.479473		BTN2A2	0.34627	0.941849	1.79491
LRRC24	0.0652306	1.84367	0.647667		TKT	0.34825	0.937989	-0.0997406
DPF2	0.0652306	1.84367	0.563756		RPL41P5	0.350238	0.934129	0.496057
MBOAT7	0.0657976	1.8398	0.436032		PSMC2	0.350238	0.934129	0.0655926
KDELC1	0.0658204	1.83964	1.46854		FAM98A	0.350238	0.934129	0.42823
TP53TG1	0.0660484	1.8381	0.598912		RASA4B	0.350238	0.934129	0.840419
GSTO1	0.0662541	1.8367	0.561243		CXADR	0.350238	0.934129	0.714097
PPP1CA	0.0662999	1.83639	0.38605		WTAP	0.350238	0.934129	0.565039
PSMA4	0.0663687	1.83593	0.501698		PPIAP31	0.350238	0.934129	0.0571729
PPP2R5B	0.0664146	1.83562	0.571334		ZFP37	0.350238	0.934129	0.935376
NDUFA9	0.0665064	1.835	0.439181		FZD3	0.350238	0.934129	0.963574
NSMCE4A	0.0666903	1.83376	0.74444		C8orf33	0.350238	0.934129	0.393639
HMGN2P17	0.0668054	1.83298	1.52858		ABHD2	0.350238	0.934129	0.51207
FABP5P1	0.0668285	1.83283	0.382092		LRTOMT	0.350238	0.934129	0.842291
MTX1	0.0669669	1.8319	0.593835		TXNP6	0.350238	0.934129	1.67501
PDE4B	0.0671751	1.8305	0.8615		CBWD2	0.352232	0.930269	0.627634
FCGRT	0.0673373	1.82942	0.529072		NPY	0.354234	0.926408	1.02043
CREBL2	0.067756	1.82663	0.537267		POLR2I	0.354234	0.926408	-0.150771
ZNF639	0.0678026	1.82632	0.503225		PRDX2	0.354234	0.926408	-0.159308
TRIQK	0.067896	1.8257	0.619623		RPSAP11	0.354234	0.926408	0.817665
DMTN	0.0679427	1.82539	0.626153		ATP5L2	0.354234	0.926408	0.120107
TSR2	0.0682706	1.82322	0.475534		ZBTB40	0.354234	0.926408	1.24738
WASH6P	0.0685997	1.82105	0.393554		ZNF484	0.354234	0.926408	1.31603
ARIH2	0.0688356	1.8195	0.478896		GLRX2	0.354234	0.926408	0.918564
NIPSNAP1	0.069595	1.81454	0.677851		PANK3	0.354234	0.926408	0.79788
PSMB9	0.0696904	1.81392	1.40572		RPL4P2	0.354234	0.926408	0.693196
IMPA1P1	0.0700251	1.81175	2.08997		RBBP4P1	0.354234	0.926408	1.18181
INSIG2	0.0700491	1.81159	0.84808		C19orf24	0.354234	0.926408	0.139247
CTDSP2	0.0700731	1.81144	0.481946		PEMT	0.356243	0.922548	-0.222134
ZDHHC2	0.0700731	1.81144	0.454532		MAPK8IP2	0.356243	0.922548	0.762106
CTB-51J22.1	0.0704575	1.80896	1.31382		AC140481.8	0.356243	0.922548	1.34797
STAT4	0.0706021	1.80803	0.592529		RBM14	0.356243	0.922548	0.524425
ISCU	0.0706986	1.80741	0.47221		YBX1P1	0.356243	0.922548	0.505048
CTSF	0.0707469	1.8071	0.718941		WNT4	0.358259	0.918688	0.209116
NDST2	0.0708678	1.80632	0.750473		CYB5R1	0.358259	0.918688	-0.139368
DMKN	0.0710373	1.80524	0.52607		ZNF582-AS1	0.358259	0.918688	0.800021
SOCS5	0.0711343	1.80462	0.499828		KDELR3	0.358259	0.918688	2.00174
CACUL1	0.0712072	1.80415	0.557648		PRR3	0.358259	0.918688	1.71208
SCN3A	0.0712558	1.80384	0.521845		MRPL34	0.358259	0.918688	-0.379797
CERK	0.0716211	1.80152	0.370839		ARVCF	0.358259	0.918688	0.352748
CD99	0.0717676	1.80059	0.199675		ADD1	0.358259	0.918688	0.43254
ACSS2	0.0717676	1.80059	0.925575		ALG3	0.358259	0.918688	0.674458
LCORL	0.0720124	1.79904	0.5929		RPS6P25	0.358259	0.918688	0.0663132
NRXN1	0.0721596	1.79811	0.505432		WASH1	0.358259	0.918688	0.524443
PYCR2	0.0722088	1.7978	0.413782		CTD-2201I18.1	0.358259	0.918688	0.566243
REEP3	0.0724548	1.79625	0.480011		ETFB	0.360282	0.914828	0.13998
RAB26	0.0725041	1.79594	0.678169		DYNLL1	0.360282	0.914828	0.178585
TMEM14B	0.0726027	1.79532	0.532701		GTSE1-AS1	0.360282	0.914828	2.5531
PRMT2	0.0726521	1.79501	0.448761		CTB-49A3.2	0.360282	0.914828	2.58244
PRKRA	0.0728994	1.79346	0.666499		CDC42	0.360282	0.914828	-0.201934
WRB	0.0729737	1.793	0.523041		HMGN2P17	0.362312	0.910968	0.388604
CACNA1D	0.0734209	1.79021	0.443195		CCT3	0.362312	0.910968	0.644346
LINC00473	0.0739204	1.78711	0.705741		SLMAP	0.362312	0.910968	0.768581
SLC25A43	0.0739955	1.78664	0.83384		NACAP1	0.362312	0.910968	-0.0567409
SPDYE6	0.0739955	1.78664	0.682056		BCL7B	0.362312	0.910968	0.547766
CRMP1	0.0747001	1.7823	0.439419		LMNB2	0.362312	0.910968	0.983094
SYN1	0.0751052	1.77982	0.534702		NSMCE1	0.362312	0.910968	0.378254
HECTD2	0.0751559	1.77951	0.545712		CDC42P6	0.362312	0.910968	0.187628
UTY	0.0752067	1.7792	0.723945		DEAF1	0.362312	0.910968	0.610029
CYB5D2	0.0753084	1.77858	0.549049		TERF1P5	0.362312	0.910968	1.3526
COG6	0.075614	1.77672	0.538647		GLI1	0.362312	0.910968	0.531766
LASP1	0.075614	1.77672	0.479299		ADAMTS14	0.362312	0.910968	0.881402
C16orf45	0.0757161	1.7761	0.503498		NSMCE3	0.362312	0.910968	0.557513
GOT2	0.0757672	1.77579	0.479608		GAS2L1	0.362312	0.910968	1.99532
PRICKLE4	0.0763311	1.77238	0.400078		RPL5P29	0.362312	0.910968	1.36467
NSMAF	0.0764855	1.77145	0.667838		DRAM1	0.36435	0.907108	1.70942
NDUFV2P1	0.0764855	1.77145	0.322452		SP2	0.36435	0.907108	1.46363
TMEM254	0.0765628	1.77099	0.790265		ARMC9	0.36435	0.907108	2.0198
PRCP	0.0766143	1.77068	0.696136		ZNF470	0.36435	0.907108	0.829901
UBA3	0.0766401	1.77052	0.503637		SSBP1	0.366394	0.903248	0.0362533
UNC50	0.0766401	1.77052	0.478939		SEZ6L	0.366394	0.903248	0.378269
TSEN15	0.0772612	1.7668	0.521468		RAB18	0.366394	0.903248	0.374477
CHKB	0.0773132	1.76649	0.540176		RUBCN	0.366394	0.903248	0.551579
ZNF618	0.0778341	1.76339	0.525378		CARD9	0.366394	0.903248	0.478039
CACNA1C	0.0778341	1.76339	0.464907		RBM8B	0.366394	0.903248	0.408417
LDOC1	0.0780957	1.76184	0.525669		HSD17B11	0.366394	0.903248	0.928234
JADE1	0.0782005	1.76122	0.611277		CLSTN1	0.366394	0.903248	0.187125
BTD	0.078253	1.76091	0.656408		ARPC1A	0.366394	0.903248	0.0501391
FZD5	0.0784105	1.75998	0.67898		SARDH	0.366394	0.903248	0.187218
LINC01410	0.078621	1.75874	0.59024		AC007773.2	0.368446	0.899388	2.22514
COPB2	0.0786737	1.75843	0.243322		MMP15	0.368446	0.899388	0.885335
PSMD10	0.0787264	1.75812	0.496628		NDUFB4P12	0.368446	0.899388	0.42023
INTS10	0.0787264	1.75812	0.511709		FXYD3	0.370505	0.895528	1.68568
VKORC1	0.0787791	1.75781	0.417101		SLAIN1	0.370505	0.895528	2.21034
CRELD2	0.078964	1.75673	0.518593		CCNF	0.370505	0.895528	3.20443
LL22NC03-2H8.5	0.0790962	1.75595	0.516167		SZT2	0.370505	0.895528	0.959036
GCLM	0.0793347	1.75456	0.215532		ACOT13	0.370505	0.895528	0.289253
SRXN1	0.0793612	1.7544	0.497564		MAP6	0.370505	0.895528	0.531583
BCL11A	0.0793612	1.7544	0.653596		PSG6	0.370505	0.895528	0.602303
FAM83F	0.079494	1.75363	0.590555		SCOC	0.370505	0.895528	-0.321275
DFFA	0.0796802	1.75254	0.510763		SSR1	0.370505	0.895528	-0.406366
TCEAL8	0.0798134	1.75177	0.382249		OTUB1	0.370505	0.895528	0.442284
FAM131C	0.0798934	1.7513	0.457088		GTF2IP23	0.372571	0.891668	2.24661
DCAF8	0.0801071	1.75006	0.446665		ST13P3	0.372571	0.891668	0.499687
APIP	0.0803749	1.74852	0.532912		SOS2	0.372571	0.891668	0.5503
RAB36	0.0804285	1.74821	0.666388		DOCK8	0.372571	0.891668	2.46266
POU6F2	0.0805359	1.74759	0.553858		SDHAF3	0.372571	0.891668	0.648321
LPIN3	0.0805627	1.74743	0.679444		PTTG1IP	0.372571	0.891668	-0.0296837
SYVN1	0.0806971	1.74666	0.283443		METTL9	0.372571	0.891668	-0.00748915
WASH2P	0.0806971	1.74666	0.305187		USP18	0.372571	0.891668	1.57877
RABAC1	0.0811555	1.74402	0.54908		RRM2B	0.374644	0.887808	0.458799
FAM86DP	0.0812907	1.74325	1.01589		NDUFAF3	0.374644	0.887808	0.225439
CD46	0.0816431	1.74123	0.285402		CLASP2	0.374644	0.887808	0.271185
HTR1F	0.082215	1.73798	0.780823		CRYZ	0.374644	0.887808	0.693594
TRIOBP	0.0825432	1.73612	0.784965		DDB1	0.374644	0.887808	0.221398
PPA2	0.0826529	1.7355	0.470088		REC8	0.374644	0.887808	0.79439
CNPY3	0.0827078	1.73519	0.532014		COL5A2	0.374644	0.887808	1.43281
NT5DC2	0.0830376	1.73333	0.580616		CBWD4P	0.374644	0.887808	0.609258
SRM	0.0830927	1.73302	0.452998		XPO1	0.374644	0.887808	0.678197
MFSD8	0.0832029	1.7324	0.578874		PDLIM7	0.376724	0.883948	2.40005
SLC5A6	0.0835344	1.73054	0.566759		SPTAN1	0.378812	0.880088	0.302566
C1orf21	0.083562	1.73038	0.55682		MTMR3	0.378812	0.880088	0.855882
SEL1L3	0.0838669	1.72868	0.851986		ZNF280D	0.378812	0.880088	0.708795
PYURF	0.0839224	1.72837	0.347548		ZNF542P	0.378812	0.880088	1.15603
ZNF33A	0.0839779	1.72806	0.483938		ADSS	0.378812	0.880088	0.796646
AKTIP	0.0840057	1.7279	0.599196		SYTL1	0.378812	0.880088	0.371576
AVPR1B	0.0840891	1.72744	0.802166		DTX2P1-UPK3BP1-PMS2P11	0.378812	0.880088	1.01993
PCNX1	0.0841448	1.72713	0.462072		NIPAL1	0.378812	0.880088	2.5226
PLPP3	0.0841448	1.72713	1.13483		IDH3G	0.378812	0.880088	0.4336
SELENOH	0.0843119	1.7262	0.559803		AC137932.5	0.380906	0.876228	1.63213
PUF60	0.0848148	1.72341	0.491948		RPLP1P6	0.380906	0.876228	0.0564648
MOB1B	0.0848708	1.7231	0.529328		COL7A1	0.380906	0.876228	2.04874
TANGO2	0.0848708	1.7231	0.542682		TMEM256-PLSCR3	0.380906	0.876228	1.59903
SEC11C	0.0849269	1.72279	0.583474		CASC4	0.380906	0.876228	-0.467791
HAGHL	0.084983	1.72248	0.704712		SLC27A4	0.383008	0.872368	1.1788
MTHFS	0.0850391	1.72217	0.488389		SLC30A9	0.383008	0.872368	0.17743
MTMR2	0.0852076	1.72124	0.64858		BCAP31	0.383008	0.872368	-0.361838
NR0B1	0.0855455	1.71938	0.592514		C19orf43	0.383008	0.872368	0.036197
LRRC8D	0.0857714	1.71814	0.552642		ADRM1	0.383008	0.872368	-0.173724
MAPRE3	0.0859694	1.71705	0.440782		MTMR8	0.383008	0.872368	2.52491
GSAP	0.0861678	1.71597	0.776405		SRCAP	0.383008	0.872368	0.849131
VWA7	0.0862813	1.71535	0.822163		MAST2	0.383008	0.872368	0.979886
TMEM68	0.0863381	1.71504	0.577363		AC068282.3	0.385116	0.868508	1.17125
CACNB2	0.0864518	1.71442	0.467703		RP13-554M15.2	0.385116	0.868508	1.72028
ARPC3P1	0.0865656	1.7138	0.663297		ACP1	0.387232	0.864648	0.375328
ELAVL4	0.0869079	1.71194	0.588145		CD9	0.387232	0.864648	1.4206
RNF167	0.0869364	1.71178	0.335668		PDCD10	0.387232	0.864648	0.480952
COQ8A	0.0871939	1.71039	0.693349		FYCO1	0.387232	0.864648	0.744773
ZNF280D	0.0872798	1.70992	0.48682		STUB1	0.387232	0.864648	-0.0164402
PTK7	0.0873372	1.70961	0.578474		ST13P15	0.387232	0.864648	0.476454
TMEM19	0.0875094	1.70868	0.568318		TM4SF4	0.387232	0.864648	0.277419
ADAM15	0.0876243	1.70806	0.686337		RAB39A	0.387232	0.864648	2.52766
EIF2AK4	0.0876531	1.70791	0.533772		HNRNPH2	0.387232	0.864648	-0.192394
TEX261	0.0877106	1.7076	0.446355		RPL7AP11	0.387232	0.864648	-0.128537
BCAT2	0.0884904	1.70342	0.463546		SEC11C	0.387232	0.864648	0.15321
AES	0.0886354	1.70264	0.450923		OSTCP4	0.389355	0.860788	1.51994
FBXO7	0.0891007	1.70016	0.361672		NAT1	0.391485	0.856928	2.37555
CXorf40A	0.0892174	1.69954	0.687439		IGF2R	0.391485	0.856928	0.502072
SLC25A14	0.0893341	1.69892	0.581123		CPLX1	0.391485	0.856928	0.906843
RNPEP	0.089451	1.6983	0.479111		FZD1	0.391485	0.856928	1.26898
DENND2D	0.0897438	1.69675	0.765858		SMAD3	0.391485	0.856928	2.6045
MYO16	0.0898611	1.69613	0.741528		HMGB1P8	0.391485	0.856928	2.01651
HERC2	0.0899198	1.69582	0.401279		HPCAL1	0.391485	0.856928	1.50475
STARD10	0.0900373	1.6952	0.555655		TLK1	0.391485	0.856928	0.30139
ETFRF1	0.0901549	1.69458	0.628805		RCOR1	0.391485	0.856928	0.96846
PTPA	0.0902138	1.69427	0.356414		TSC22D3	0.391485	0.856928	0.795668
PXN	0.0905085	1.69272	0.410837		THOC5	0.391485	0.856928	0.869729
TMEM256	0.0905676	1.69241	0.44973		MGC39584	0.391485	0.856928	0.16849
FAM234A	0.0905676	1.69241	0.404984		UBAC2-AS1	0.391485	0.856928	2.40117
RPS6KB2	0.090804	1.69117	0.525219		MDH1	0.393622	0.853068	-0.299727
AMACR	0.0912191	1.689	0.614041		TSPYL4	0.393622	0.853068	0.34543
ABCD4	0.0915165	1.68745	0.526599		ZIM2	0.393622	0.853068	0.879528
GABARAP	0.0916953	1.68652	0.505443		EIF4A2P4	0.393622	0.853068	0.133298
COMMD7	0.0918744	1.68559	0.529622		DLG4	0.395766	0.849208	1.37068
SEC23A	0.0920238	1.68482	0.616256		C7orf50	0.395766	0.849208	0.0746958
BABAM1	0.0921136	1.68435	0.48461		SPPL2B	0.395766	0.849208	0.799408
SYT7	0.0921136	1.68435	0.521148		KRT18P10	0.395766	0.849208	0.709574
NHP2	0.0922934	1.68342	0.496234		KIF21A	0.395766	0.849208	-0.155006
HMCES	0.0922934	1.68342	0.689843		AC002519.6	0.395766	0.849208	1.74541
CTC-260F20.3	0.0927139	1.68125	0.279		GRID2IP	0.395766	0.849208	2.18722
OPTN	0.0927741	1.68094	0.437285		IL18BP	0.395766	0.849208	2.34831
MTCO3P12	0.0930755	1.67939	0.135548		ADCYAP1	0.395766	0.849208	0.0638708
MAN2A2	0.0935292	1.67707	0.61896		SNF8	0.395766	0.849208	0.379555
GRN	0.0939846	1.67474	0.215236		KIF1A	0.395766	0.849208	0.047217
METTL26	0.0945335	1.67195	0.466595		CACNG5	0.395766	0.849208	2.16051
ZFYVE16	0.094564	1.6718	0.392376		FAM84B	0.395766	0.849208	0.662849
LMO2	0.0946558	1.67133	0.54107		PPIAL4D	0.395766	0.849208	0.537158
EEF1A1P12	0.094717	1.67102	0.284242		EIF3A	0.397917	0.845348	0.420508
USH1C	0.0949008	1.67009	0.458863		ZNF528	0.397917	0.845348	1.35646
ECE2	0.0950235	1.66947	0.652571		MRPL3	0.397917	0.845348	0.715284
GNB4	0.0952078	1.66854	0.786207		FTH1P5	0.397917	0.845348	0.455684
CAPZB	0.0953308	1.66792	0.361666		SRP72	0.397917	0.845348	0.201009
CDC123	0.0953308	1.66792	0.550764		WDFY2	0.397917	0.845348	0.506818
ATP6V0A1	0.0953616	1.66777	0.312809		GNAI2	0.400075	0.841488	0.0914456
NUCB2	0.0958859	1.66513	0.331848		FAM60CP	0.400075	0.841488	1.78686
ADAM22	0.0960097	1.66451	0.788722		CH17-472G23.4	0.400075	0.841488	0.668254
BCL7B	0.0961955	1.66358	0.533727		CTD-2033A16.2	0.400075	0.841488	0.0532034
EPOR	0.0966613	1.66126	0.634612		KRT8P45	0.400075	0.841488	0.539799
AC018804.6	0.0967235	1.66095	1.58526		KIFAP3	0.400075	0.841488	0.763992
AC006369.2	0.0971289	1.65894	0.420215		HNRNPA2B1	0.400075	0.841488	0.380513
EPHX2	0.0971913	1.65863	0.513481		AGBL3	0.400075	0.841488	0.857565
ABCC9	0.0975042	1.65708	0.460306		LPAR4	0.400075	0.841488	1.41682
XRCC5	0.0976296	1.65646	0.257014		CNTNAP3B	0.400075	0.841488	0.969286
SOS2	0.0976296	1.65646	0.421735		KARS	0.400075	0.841488	-0.0921304
DHRS7	0.097661	1.6563	0.443328		ALG13-AS1	0.40224	0.837628	2.66812
PRR13P5	0.0976924	1.65615	0.367197		MED23	0.40224	0.837628	0.840397
DPM2	0.0982585	1.65336	0.511769		CYP51A1P2	0.40224	0.837628	0.47643
RNF40	0.0985109	1.65212	0.615415		PPIAL4G	0.40224	0.837628	0.83354
EPS15	0.0989857	1.64979	0.374732		RP1-181J22.1	0.40224	0.837628	0.735627
GOLT1A	0.0990808	1.64933	0.54966		COX6A1P2	0.40224	0.837628	0.457907
TP53I11	0.0991126	1.64917	0.968829		HNRNPA1P4	0.40224	0.837628	1.15348
FAM134C	0.0991443	1.64902	0.60576		SNX3	0.40224	0.837628	0.299033
ATP9A	0.0994622	1.64747	0.35817		RP3-476K8.4	0.40224	0.837628	0.714147
CD14	0.0996534	1.64654	0.725659		PYCR2	0.404412	0.833768	0.462184
NDST1	0.0998129	1.64576	0.504685		CRCP	0.404412	0.833768	0.622111
RAVER1	0.0999726	1.64499	0.590003		CCDC50	0.404412	0.833768	0.582796
COMTD1	0.0999726	1.64499	0.454497		PPP1R1C	0.404412	0.833768	2.33568
SLC36A4	0.100581	1.64204	0.368106		B3GALT6	0.404412	0.833768	0.466883
CARS	0.100742	1.64127	0.464817		BRK1	0.404412	0.833768	0.122056
PPT2	0.100806	1.64096	0.886073		ATPAF2	0.404412	0.833768	0.768941
SLC12A5	0.101128	1.63941	0.544991		AC069513.4	0.404412	0.833768	1.90698
RNASEH2C	0.101258	1.63879	0.511295		CTB-52I2.4	0.404412	0.833768	1.0077
HLA-H	0.101258	1.63879	0.23457		PSAP	0.404412	0.833768	0.334285
SGK3	0.101419	1.63801	0.405496		AVEN	0.406591	0.829908	1.24401
RGS5_ENSG00000232995	0.10171	1.63662	1.12118		UTRN	0.406591	0.829908	0.754058
STAT1	0.101905	1.63569	0.480561		TPM4	0.406591	0.829908	0.368049
SLC25A33	0.102165	1.63445	0.421294		MUC12	0.406591	0.829908	2.41426
MRPL43	0.102262	1.63398	0.452653		LRRFIP1	0.408777	0.826048	0.723331
B4GAT1	0.102752	1.63166	0.562634		HNRNPAB	0.408777	0.826048	0.494723
HIBADH	0.10298	1.63057	0.714266		CHST9	0.408777	0.826048	0.0448862
RNASET2	0.103079	1.63011	0.675191		AMER2	0.408777	0.826048	1.4457
TUBA4A	0.103111	1.62995	0.152889		WDR47	0.408777	0.826048	0.668829
SLC39A11	0.103374	1.62871	0.42594		GPX1P1	0.408777	0.826048	0.773187
LL22NC03-2H8.4	0.103604	1.62763	0.957668		CRELD2	0.408777	0.826048	-0.0380969
DISP2	0.103604	1.62763	0.64579		STX18-AS1	0.408777	0.826048	1.262
PRR36	0.103669	1.62732	0.486872		ZNF862	0.41097	0.822188	0.92026
TMEM134	0.103867	1.62639	0.496504		YBX1P2	0.41097	0.822188	0.0216947
LINC00526	0.1039	1.62623	1.08826		E2F5	0.41097	0.822188	0.327481
TAX1BP3	0.104131	1.62515	0.469238		AP000692.9	0.41097	0.822188	2.46848
SNX4	0.104197	1.62484	0.557243		SNORD114-1	0.41097	0.822188	2.35273
TARBP2	0.10423	1.62468	0.766469		TCF20	0.41317	0.818327	0.872092
GPRASP2	0.104395	1.62391	0.747491		AMOT	0.41317	0.818327	1.75235
GRAMD1A	0.104793	1.62205	0.725769		BTK	0.41317	0.818327	1.59189
EEF1A1P9	0.104859	1.62174	0.32602		POLR3C	0.41317	0.818327	0.604415
TMED3	0.105358	1.61941	0.292068		LAMTOR1	0.41317	0.818327	-0.136805
FMC1	0.105391	1.61926	0.497569		TTC23	0.41317	0.818327	1.30981
SPIN1	0.106294	1.61508	0.43837		CTD-2184D3.1	0.41317	0.818327	0.474074
AARS	0.106429	1.61446	0.424553		NUDT3	0.41317	0.818327	0.508906
GLMP	0.106664	1.61337	0.504148		NFXL1	0.41317	0.818327	0.780033
PHYHIPL	0.106799	1.61275	0.53992		RASGRF1	0.41317	0.818327	0.186772
SDHAF4	0.106799	1.61275	0.615305		ZMPSTE24	0.41317	0.818327	0.674189
MTATP6P27	0.107271	1.61058	0.648031		DIRAS1	0.41317	0.818327	0.433691
ENO1	0.107339	1.61027	0.400641		ARL6IP4	0.41317	0.818327	0.295856
MUM1	0.107542	1.60934	0.427136		ARIH2OS	0.41317	0.818327	1.80413
PNPO	0.107949	1.60748	0.53323		PRELID3B	0.41317	0.818327	0.133499
SMAD9	0.108051	1.60702	0.427037		ENKD1	0.41317	0.818327	1.26344
MST1P2	0.108085	1.60686	0.939075		F8A3	0.41317	0.818327	0.91743
KDM5D	0.108085	1.60686	0.619974		GSTZ1	0.415377	0.814467	0.812828
AKR1A1	0.108425	1.60531	0.371042		HAUS2	0.415377	0.814467	0.952614
MRPL17	0.108459	1.60516	0.384393		RIOK3	0.415377	0.814467	-0.241547
CELA3B	0.108562	1.60469	1.0715		EIF3E	0.415377	0.814467	-0.141946
LINC01586	0.108596	1.60454	0.821366		PCDH9	0.415377	0.814467	1.63722
IL13RA1	0.10863	1.60438	0.672495		HYAL3	0.415377	0.814467	2.46655
CLPTM1	0.108698	1.60407	0.211564		HNRNPH3	0.415377	0.814467	0.317543
MOCS2	0.108801	1.60361	0.396936		ITGB5	0.415377	0.814467	1.61108
PPP4R4	0.10904	1.60252	0.635911		PCBP4	0.417591	0.810607	0.896178
HYAL2	0.109315	1.60128	0.74164		JMJD7-PLA2G4B	0.417591	0.810607	1.25977
RBBP4	0.109418	1.60082	0.368638		RNPEPL1	0.417591	0.810607	0.766046
CENPC	0.109727	1.59942	0.425798		RPL34P33	0.417591	0.810607	0.229545
STT3B	0.109865	1.5988	0.321769		TEX2	0.417591	0.810607	1.16561
ARL2BP	0.110071	1.59787	0.559526		AMN	0.417591	0.810607	1.61376
TIAM1	0.110071	1.59787	0.457695		CCDC107	0.417591	0.810607	-0.0862584
RPL4P5	0.11021	1.59725	0.575887		ALKBH7	0.419812	0.806747	-0.0034311
DALRD3	0.11021	1.59725	0.631271		TOMM70	0.419812	0.806747	0.612745
ELOVL5	0.110244	1.5971	0.396757		SIVA1	0.419812	0.806747	0.457547
BCAP29	0.110486	1.59601	0.381397		MPG	0.419812	0.806747	0.52643
KCNC4	0.110625	1.59539	0.400915		COPS3	0.419812	0.806747	0.117415
RAD23A	0.110625	1.59539	0.312353		AC104653.1	0.419812	0.806747	0.376986
UBE2D4	0.110798	1.59462	0.440287		CXorf38	0.42204	0.802887	1.09794
SLC12A2	0.110833	1.59446	0.620557		ASPHD2	0.42204	0.802887	0.905791
PGR	0.110902	1.59415	0.45578		GPLD1	0.42204	0.802887	1.57348
RCC1L	0.11118	1.59291	0.464247		NNT	0.42204	0.802887	0.825388
NMNAT3	0.111354	1.59214	0.84536		ME1	0.42204	0.802887	0.204007
FUZ	0.111354	1.59214	0.69548		CACTIN	0.42204	0.802887	1.72754
AAMDC	0.111528	1.59136	0.529315		TMEM99	0.42204	0.802887	0.612822
CEP164	0.111598	1.59105	0.419183		FURIN	0.42204	0.802887	-0.379677
AASDH	0.112122	1.58873	0.601774		TMC4	0.42204	0.802887	1.36913
GRB14	0.112297	1.58795	0.467256		TEX261	0.424275	0.799027	0.576326
FAM219A	0.112332	1.5878	0.478258		SVIL-AS1	0.424275	0.799027	0.387215
LOXL1	0.112507	1.58702	0.729245		MANEA	0.424275	0.799027	0.537847
GCNT1	0.112718	1.58609	0.514585		PTMAP4	0.424275	0.799027	2.01695
TMEM5	0.112894	1.58532	0.428364		TM2D1	0.424275	0.799027	0.106651
PKP3	0.112929	1.58516	0.501172		WNK1	0.426516	0.795167	-0.132193
SDHA	0.112964	1.58501	0.441273		MTURN	0.426516	0.795167	0.548674
HUWE1	0.113141	1.58423	0.382536		ZNF346	0.426516	0.795167	1.14373
HS3ST3B1	0.113176	1.58408	0.530084		SLC9B1	0.426516	0.795167	1.05667
AK2	0.11406	1.5802	0.478649		FABP5P7	0.426516	0.795167	0.752506
SSTR1	0.11406	1.5802	0.491882		CREB1	0.426516	0.795167	0.332523
TIMP1	0.114309	1.57912	0.476936		TLK2P1	0.426516	0.795167	1.22661
ABHD2	0.114415	1.57865	0.345359		NFU1	0.426516	0.795167	0.0921572
APLP2	0.114487	1.57834	0.414512		LINC00649	0.426516	0.795167	0.826225
TAF9B	0.114522	1.57819	0.447378		CD2BP2	0.426516	0.795167	0.220734
DEGS2	0.114522	1.57819	1.17156		AC007365.4	0.426516	0.795167	0.176442
CKB	0.114522	1.57819	0.467417		PROSER2	0.428765	0.791307	1.85628
TVP23B	0.1147	1.57741	0.251664		WRNIP1	0.428765	0.791307	0.590781
CRTAC1	0.115057	1.57586	0.838147		MGME1	0.43102	0.787447	1.14808
NT5C3A	0.115236	1.57509	0.393227		GS1-184P14.2	0.43102	0.787447	-0.0342618
TTC39A-AS1	0.115272	1.57493	0.607583		CH17-260O16.1	0.43102	0.787447	0.734051
ECH1	0.115307	1.57478	0.465629		SPP1	0.43102	0.787447	1.88723
IL7	0.115343	1.57462	0.537958		MRPL52	0.43102	0.787447	0.685563
TMEM120A	0.115558	1.57369	0.511163		GRM4	0.43102	0.787447	0.726946
FOXK1	0.115594	1.57354	0.477831		DNAJC22	0.43102	0.787447	0.871853
ANXA4	0.11563	1.57338	0.390938		RPL39P38	0.43102	0.787447	0.358052
TMEM246	0.115773	1.57276	0.455813		UBBP1	0.43102	0.787447	0.18952
SYT5	0.115809	1.57261	0.40482		AKAP11	0.433282	0.783587	0.184299
MSRB1	0.116277	1.57059	0.774956		GGCT	0.433282	0.783587	0.563167
MARCH1	0.116277	1.57059	1.01252		SEPT11	0.433282	0.783587	0.18065
CCDC153	0.116349	1.57028	0.931184		MTX2	0.433282	0.783587	0.0019396
CDH10	0.116529	1.56951	0.489222		MAP9	0.435552	0.779727	0.35143
FAM120B	0.116565	1.56936	0.340674		ATP6V0B	0.435552	0.779727	0.281204
BMS1P20	0.116637	1.56905	0.715363		CUL3	0.435552	0.779727	0.641657
OBSL1	0.116637	1.56905	0.449546		RPL21P1	0.435552	0.779727	-0.013248
HSPD1	0.116854	1.56812	0.416977		NPIPB2	0.435552	0.779727	0.692805
TMEM163	0.116927	1.56781	0.561469		SURF1	0.435552	0.779727	0.188722
ZMYM4	0.116999	1.5675	0.399529		SLC36A2	0.435552	0.779727	0.261637
PYM1	0.117035	1.56734	0.484414		PPIAP6	0.435552	0.779727	0.328225
BRI3BP	0.117071	1.56719	0.406346		IVNS1ABP	0.435552	0.779727	0.835454
CMC1	0.117361	1.56595	0.473188		DDAH2	0.435552	0.779727	0.949854
AP2B1	0.117579	1.56502	0.280436		MIB1	0.435552	0.779727	0.576859
DRAM2	0.117725	1.5644	0.506637		BDH2	0.437827	0.775867	1.40903
RAB6B	0.117725	1.5644	0.661565		SATB2	0.437827	0.775867	0.394974
MKKS	0.118016	1.56316	0.367809		CTC-451P13.1	0.437827	0.775867	-0.0585515
ST18	0.118016	1.56316	0.396656		PLEC	0.437827	0.775867	0.69047
FUCA2	0.118125	1.56269	0.427003		NECAP1	0.437827	0.775867	0.235382
SMIM5	0.118235	1.56223	0.746711		ROR2	0.437827	0.775867	1.75058
HMGN1P38	0.118454	1.5613	0.271244		NCS1	0.44011	0.772007	0.923257
SLC35D1	0.118673	1.56037	0.463908		IL17RE	0.44011	0.772007	0.372161
F11R	0.11882	1.55975	0.405691		RPS29P16	0.44011	0.772007	0.603001
TMTC3	0.118893	1.55944	0.419963		SNX13	0.44011	0.772007	0.239069
ERMARD	0.118893	1.55944	0.658403		MGRN1	0.44011	0.772007	0.525886
GNAO1	0.118967	1.55913	0.368846		LRCH4	0.44011	0.772007	1.41066
RNF5	0.11926	1.55789	0.50684		CLSTN2	0.44011	0.772007	1.64326
PRUNE1	0.120293	1.55355	0.538174		ANKRD52	0.44011	0.772007	0.325957
B4GALT7	0.120811	1.55138	0.570806		GNAS	0.44011	0.772007	0.106523
CNOT3	0.120811	1.55138	0.404197		SOGA3	0.44011	0.772007	0.127855
ZDHHC4	0.120886	1.55107	0.514316		BTF3L4	0.44011	0.772007	0.494417
CENPT	0.12096	1.55076	0.621173		SLC39A9	0.44011	0.772007	0.177082
ABHD6	0.120997	1.5506	0.756215		RPL5P23	0.44011	0.772007	1.00311
GTF2IRD2	0.121034	1.55045	0.41451		ARPC5L	0.4424	0.768147	0.488038
SMIM12	0.121183	1.54983	0.417512		CLTC	0.4424	0.768147	-0.212981
ADCK2	0.121444	1.54874	0.64814		AC093375.1	0.444696	0.764287	2.22648
BCAR3	0.121929	1.54673	0.693522		DCLK1	0.444696	0.764287	-0.168361
MUC13	0.122416	1.54471	0.503904		KANK2	0.444696	0.764287	0.373426
TUBE1	0.122754	1.54332	0.625287		SLC38A2	0.444696	0.764287	0.122856
ECHDC2	0.122904	1.5427	0.439161		ARL4AP2	0.444696	0.764287	0.484274
GPER1	0.123658	1.5396	0.737988		GALNT1	0.444696	0.764287	0.68255
CLIC1P1	0.123772	1.53913	1.36644		H2AFZP3	0.444696	0.764287	0.394798
TMEM30A	0.123961	1.53836	0.291968		MARS	0.444696	0.764287	-0.386577
SDR39U1	0.124416	1.5365	0.421306		KRT18P8	0.444696	0.764287	0.468347
GNG7	0.124682	1.53541	0.537102		RAB1A	0.444696	0.764287	-0.143879
SRSF7	0.124873	1.53464	0.35181		CTD-2006C1.2	0.444696	0.764287	1.11005
ENPP4	0.124949	1.53433	0.430474		ARL15	0.444696	0.764287	1.13933
MTND4P24	0.125521	1.532	0.779776		SIN3B	0.444696	0.764287	0.746476
ZW10	0.12556	1.53185	1.29861		RPL31P7	0.444696	0.764287	0.422306
ILKAP	0.125943	1.5303	0.458721		NT5DC2	0.444696	0.764287	0.864713
POLR2J4_ENSG00000272655	0.126019	1.52999	0.722591		DENR	0.444696	0.764287	0.290753
TXN2	0.12625	1.52906	0.396975		DENND6B	0.444696	0.764287	0.59315
CDK11A	0.126634	1.52751	0.390413		CCDC167	0.446999	0.760427	0.781378
ATRNL1	0.126673	1.52735	0.534191		G6PD	0.446999	0.760427	0.788526
KCNMB2-AS1	0.126943	1.52627	0.461155		SEC24D	0.446999	0.760427	0.0751141
MGST3	0.126943	1.52627	0.606269		SBNO1	0.446999	0.760427	-0.0659111
RCAN2	0.12729	1.52487	0.30582		RC3H1	0.449309	0.756567	0.297233
TPGS2	0.127368	1.52457	0.734195		JKAMP	0.449309	0.756567	0.075295
JAKMIP2	0.127406	1.52441	0.406176		PLCB4	0.449309	0.756567	-0.134757
AKT3	0.128143	1.52147	0.490269		CTD-2619J13.14	0.449309	0.756567	-0.857366
MED11	0.128338	1.52069	0.617287		EIF2D	0.449309	0.756567	0.872262
HPSE	0.12861	1.51961	1.13738		AC016734.2	0.449309	0.756567	-0.0775703
TSTA3	0.128688	1.5193	0.484763		LRRC14	0.449309	0.756567	0.430928
PGRMC1	0.128883	1.51852	0.423693		KLHL42	0.451626	0.752707	-0.20521
TXNDC9	0.128961	1.51821	0.51414		RPL17P34	0.451626	0.752707	0.21518
GSTM3	0.129039	1.5179	0.605861		CH17-76K2.6	0.45395	0.748847	5.184
HSPB11	0.129039	1.5179	0.413995		FAM167A	0.45395	0.748847	1.00263
CTD-2336O2.1	0.129431	1.51635	0.357785		MCCC1-AS1	0.45395	0.748847	5.18736
CTRB2	0.129431	1.51635	0.846485		REC114	0.45395	0.748847	4.14686
SEC23B	0.129587	1.51573	0.298527		AURKAIP1	0.45395	0.748847	0.305453
GALNT13	0.129627	1.51558	0.47927		TRERF1	0.45395	0.748847	0.95429
GSDMD	0.129823	1.5148	0.774862		TUBGCP2	0.45395	0.748847	0.583287
ZFAND1	0.130058	1.51387	0.458099		RP1-117O3.2	0.45395	0.748847	5.7945
C1orf43	0.130137	1.51356	0.0761254		PPP4C	0.45395	0.748847	-0.237979
TMED9	0.130413	1.51248	0.310737		STOM	0.45395	0.748847	0.992748
MZF1	0.130531	1.51201	0.5336		DDX5	0.45395	0.748847	-0.772152
HNRNPA1P7	0.130965	1.51031	0.475408		RP5-1115A15.1	0.45395	0.748847	4.82035
UAP1	0.131084	1.50984	0.451304		TMEM87A	0.45395	0.748847	0.54853
HEXB	0.131242	1.50922	0.0292578		TAS2R46	0.45395	0.748847	4.98586
EIF3L	0.131401	1.5086	0.456245		RNU6-194P	0.45395	0.748847	4.98536
GNAZ	0.13148	1.50829	0.395152		RNVU1-3	0.45395	0.748847	5.07991
CENPV	0.131559	1.50798	0.790707		GIMAP3P	0.45395	0.748847	4.80988
SP2	0.132195	1.5055	0.928677		ZNRF2P2	0.45395	0.748847	4.9172
ACP1	0.132434	1.50457	0.414221		HERC5	0.45395	0.748847	0.621601
TMEM59L	0.132673	1.50364	0.529887		Y_RNA_ENSG00000201498	0.45395	0.748847	4.64402
ASL	0.132913	1.50271	0.399405		CCDC85C	0.45395	0.748847	1.15955
CYP51A1	0.132953	1.50256	0.396995		ANKRD34B	0.45395	0.748847	-0.367847
RPL21P120	0.132953	1.50256	0.24876		MIR3671	0.45395	0.748847	1.41011
GSPT2	0.133033	1.50225	0.663242		PTGES3P1	0.45395	0.748847	0.234159
GCK	0.133073	1.50209	0.922197		AIMP2	0.45628	0.744987	0.783534
NR0B2	0.133474	1.50054	0.570265		TUBB3	0.45628	0.744987	1.22897
PHKA2	0.133634	1.49992	0.518207		LIMD1	0.45628	0.744987	0.514573
PAK6	0.133634	1.49992	0.443348		ZNF767P	0.45628	0.744987	0.810494
AF011889.5	0.133956	1.49868	0.943159		SUMF2	0.45628	0.744987	0.319444
PPIAP29	0.134117	1.49806	0.217866		MYT1L-AS1	0.45628	0.744987	0.49354
SLC25A5	0.134197	1.49775	0.484556		LRRFIP2	0.458617	0.741127	0.483854
LINC01014	0.134439	1.49682	0.539828		RPS6P2	0.458617	0.741127	4.38709
PAIP2	0.134601	1.4962	0.35416		PMEL	0.458617	0.741127	3.20697
GPR180	0.134681	1.49589	0.45569		NIPAL4	0.458617	0.741127	4.89957
NADK	0.135005	1.49465	0.623243		TMED8	0.458617	0.741127	0.659318
RAB30-AS1	0.135167	1.49403	0.585758		TUBB8	0.458617	0.741127	5.29744
GS1-358P8.4	0.135288	1.49357	0.421169		GNAQP1	0.458617	0.741127	4.03686
THEM6	0.13541	1.4931	0.456705		KCNG1	0.458617	0.741127	3.9452
WDR6	0.135491	1.49279	0.340096		AURKAPS1	0.458617	0.741127	4.30249
ALG9	0.135532	1.49264	0.392217		MTND5P19	0.458617	0.741127	3.10129
MYO5C	0.135532	1.49264	0.372796		REXO2	0.458617	0.741127	0.564834
POLR2J	0.135816	1.49155	0.443588		IFNLR1	0.458617	0.741127	0.804009
NECAB1	0.13655	1.48876	0.765327		ZNF527	0.458617	0.741127	0.813063
FBXO34	0.13655	1.48876	0.683125		TRIM58	0.458617	0.741127	3.87164
UGDH	0.136631	1.48845	0.171711		GJB5	0.458617	0.741127	3.80271
CTPS2	0.136631	1.48845	0.807266		EEF1B2P3	0.458617	0.741127	0.261926
VWA9	0.137122	1.48659	0.691958		NLGN3	0.458617	0.741127	3.94991
GUSBP9	0.137122	1.48659	0.878512		FUT4	0.458617	0.741127	2.02594
AC026271.5	0.137286	1.48597	0.328448		ZNF124	0.458617	0.741127	1.35854
FAXDC2	0.137368	1.48566	0.749108		FTH1P3	0.458617	0.741127	0.303184
PSMD11	0.137491	1.4852	0.409909		AC093616.4	0.458617	0.741127	4.79338
ALG8	0.137779	1.48411	0.524333		MIRLET7DHG	0.458617	0.741127	4.31233
BOK	0.137984	1.48334	0.628208		CASK	0.458617	0.741127	0.635246
RBM42	0.137984	1.48334	0.348929		MTCYBP37	0.458617	0.741127	4.1835
SCRIB	0.138025	1.48318	0.634494		SETP12	0.458617	0.741127	4.26275
RAET1E-AS1_ENSG00000268592	0.138231	1.48241	0.206224		GNRHR2P1	0.458617	0.741127	3.65205
SPTB	0.138273	1.48225	0.447144		TLN1	0.458617	0.741127	0.187389
NEK9	0.138437	1.48163	0.457887		AC007285.6	0.458617	0.741127	4.69043
HDDC3	0.138479	1.48148	0.564589		Y_RNA_ENSG00000206706	0.458617	0.741127	3.61628
MED16	0.138603	1.48101	0.41472		USP22	0.458617	0.741127	0.215666
CIRBP	0.138768	1.4804	0.263965		TRIM27	0.458617	0.741127	0.245604
GSTP1	0.138851	1.48009	0.487079		SLC25A21	0.458617	0.741127	3.89661
DPP4	0.138851	1.48009	0.34471		AC090587.4	0.458617	0.741127	4.55195
SERINC5	0.139016	1.47947	0.223179		MIR4308	0.458617	0.741127	3.69885
DMD	0.139099	1.47916	0.320632		OSGEPL1-AS1	0.458617	0.741127	1.98286
KCNJ6	0.139182	1.47885	0.337575		ASNA1	0.46096	0.737267	-0.00850964
ERAP1	0.139306	1.47838	0.540291		CAMK2N2	0.46096	0.737267	0.981717
EIF4HP1	0.13968	1.47699	0.354091		BCL9	0.46096	0.737267	0.402563
NLGN4Y	0.139846	1.47637	0.767448		MT-TR	0.46096	0.737267	1.1145
SYK	0.140179	1.47513	0.658881		BCORP1	0.46331	0.733407	1.51742
SDC2	0.140262	1.47482	0.285385		TAL1	0.46331	0.733407	0.830756
ATG16L2	0.140345	1.47451	0.549128		RP1-50J22.4	0.46331	0.733407	2.95558
ACTR1B	0.140847	1.47265	0.454829		PGK1P2	0.46331	0.733407	3.01225
SNORA12_ENSG00000212464	0.14093	1.47234	0.121181		HMGN2P6	0.46331	0.733407	2.87262
FAM92A	0.141098	1.47172	0.458291		CTD-3018O17.5	0.46331	0.733407	3.13422
PPIP5K1	0.141517	1.47017	0.767876		RPS26P38	0.46331	0.733407	1.50859
CTBP1	0.141601	1.46986	0.290443		UCK1	0.46331	0.733407	0.892285
CASP7	0.141601	1.46986	0.723812		ITPRIPL1	0.46331	0.733407	2.88013
CLSTN1	0.142021	1.46831	0.333855		CTXN1	0.46331	0.733407	3.21961
CH17-189H20.1	0.142189	1.46769	0.52717		ZBTB9	0.46331	0.733407	2.87509
CRIPT	0.142696	1.46583	0.38717		PAX9	0.46331	0.733407	0.780308
PSMD4	0.14278	1.46552	0.257371		IL1B	0.46331	0.733407	3.16579
STXBP6	0.142865	1.46521	0.502647		DNAAF3	0.46331	0.733407	1.02373
CELA3A	0.143203	1.46397	0.5985		FITM1	0.46331	0.733407	3.89624
ZNF687	0.143203	1.46397	0.735951		RSL24D1P1	0.46331	0.733407	2.64331
HDDC2	0.143669	1.46226	0.48739		ID3	0.46331	0.733407	-0.422787
GMPPA	0.143669	1.46226	0.370507		CD46	0.46331	0.733407	-0.416201
CALCOCO1	0.143712	1.46211	0.67463		GYS2	0.46331	0.733407	3.0337
C20orf24	0.143882	1.46149	0.402588		FAIM2	0.46331	0.733407	2.13416
STN1	0.144009	1.46102	0.692772		SDHCP3	0.46331	0.733407	2.87154
MUT	0.144052	1.46087	0.40314		RP1-172N19.5	0.46331	0.733407	2.53295
SNPH	0.144137	1.46056	0.785232		RPL7P22	0.46331	0.733407	3.06602
GGT7	0.144222	1.46025	1.0144		DACT3-AS1	0.46331	0.733407	2.91495
HPRT1	0.144435	1.45947	0.564326		MAFB	0.46331	0.733407	-0.367683
UBXN4	0.144905	1.45777	0.424986		MRPL15	0.46331	0.733407	0.431881
DEDD	0.145076	1.45715	0.534486		RPL19P21	0.46331	0.733407	2.97437
STARD3	0.145247	1.45653	0.476432		HBB	0.46331	0.733407	1.93395
NDUFA5	0.145375	1.45606	0.235018		TLR6	0.46331	0.733407	1.88916
RPH3AL	0.14559	1.45529	0.26521		PLAC1	0.46331	0.733407	2.52691
IFT57	0.145761	1.45467	0.399139		CTD-3149D2.2	0.46331	0.733407	3.30757
PSMA1	0.145847	1.45436	0.463555		AC007383.6	0.46331	0.733407	3.04685
PSME3	0.14589	1.4542	0.383304		TWF2	0.46331	0.733407	0.642641
SGCE	0.146019	1.45374	0.423597		LINC00987	0.46331	0.733407	2.32027
SUDS3	0.146191	1.45312	0.421904		PDE6H	0.46331	0.733407	0.909126
KRT8P33	0.146492	1.45203	0.226308		CTD-2530H12.7	0.46331	0.733407	2.86655
SWSAP1	0.147183	1.44955	1.02322		AC093106.4	0.46331	0.733407	1.77312
NFU1	0.147226	1.4494	0.429439		BPHL	0.465667	0.729547	0.922598
G6PC2	0.147399	1.44878	0.529939		SPIRE1	0.465667	0.729547	0.406791
PPIAP11	0.147573	1.44816	0.191448		FLNA	0.465667	0.729547	0.992761
PROX1	0.147876	1.44707	0.407099		KRT18	0.465667	0.729547	-0.219773
LINC00667	0.148137	1.44614	0.428713		UBL5P2	0.465667	0.729547	1.67184
AC009133.12	0.148746	1.44397	0.729744		MPZL3	0.465667	0.729547	0.618559
FAM98C	0.149095	1.44273	0.509935		FAM192A	0.465667	0.729547	0.453392
RAB4B	0.149139	1.44258	0.363215		RAD54L2	0.468031	0.725687	0.697079
JUP	0.149401	1.44165	0.4465		ACTBP2	0.468031	0.725687	0.375107
PAXIP1-AS2	0.149533	1.44118	0.733948		RBFA	0.468031	0.725687	1.02543
H2AFY2	0.149576	1.44103	0.612848		MYL12A	0.468031	0.725687	-0.149432
SUMO3	0.14962	1.44087	0.326095		EEF1A1P6	0.468031	0.725687	0.595947
SERPINE2	0.149839	1.4401	0.392381		CH17-264L24.1	0.468031	0.725687	1.98251
DNAJC9	0.149927	1.43979	0.643959		RELB	0.468031	0.725687	1.66331
NT5C3AP1	0.149927	1.43979	0.489411		RP5-1052M9.1	0.468031	0.725687	0.0806838
SARM1	0.150366	1.43824	0.68506		TALDO1	0.468031	0.725687	0.0416182
GSTZ1	0.150542	1.43762	0.483073		RP1-228H13.1	0.468031	0.725687	-0.0705116
SNX10	0.15063	1.43731	0.63507		TNK1	0.468031	0.725687	0.829712
MAPK13	0.15063	1.43731	0.403612		TMEM217	0.470401	0.721827	1.04258
CC2D2A	0.150674	1.43715	0.586502		GLUD2	0.470401	0.721827	0.426747
HLA-F	0.150806	1.43669	0.602394		WWTR1	0.470401	0.721827	-0.107883
MVP	0.150806	1.43669	0.311343		VEZT	0.470401	0.721827	0.21363
DDAH2	0.150894	1.43638	0.577916		PCBP1	0.470401	0.721827	-0.0142348
DSCAML1	0.150894	1.43638	0.455765		MTCO1P22	0.470401	0.721827	0.822162
STXBP4	0.151071	1.43576	0.438367		GLIPR2	0.470401	0.721827	0.61977
CDK5	0.151159	1.43545	0.73305		MAP4	0.472778	0.717967	0.11766
ARL15	0.151291	1.43498	0.402894		VPS37D	0.472778	0.717967	1.58793
BRD3	0.151424	1.43452	0.384746		SNORD116-26	0.472778	0.717967	1.61631
GABRB3	0.151468	1.43437	0.356474		NUP107	0.472778	0.717967	0.811547
ATF6B	0.151601	1.4339	0.6509		RPS17P2	0.472778	0.717967	-0.259766
COG2	0.151601	1.4339	0.418759		TMBIM6	0.472778	0.717967	-0.0604272
CRAT	0.152265	1.43158	0.615756		ZNF699	0.472778	0.717967	1.46454
NDUFA11	0.15231	1.43142	0.681744		TSPYL2	0.472778	0.717967	0.358112
ATP1B1	0.152354	1.43127	0.437088		POMK	0.472778	0.717967	1.64253
MAPK14	0.152399	1.43111	0.527169		FTH1P15	0.472778	0.717967	0.387957
SATB1-AS1	0.152399	1.43111	0.759936		PABPC1P11	0.472778	0.717967	1.74729
CLGN	0.15271	1.43003	0.448461		HSP90B2P	0.472778	0.717967	-0.0472052
SLC25A10	0.153021	1.42894	0.78859		ZNF436-AS1	0.472778	0.717967	0.682138
DDAH1	0.15311	1.42863	0.499089		TMEM191A	0.475161	0.714107	2.02975
COMMD2	0.153155	1.42848	0.506698		RPS12P26	0.475161	0.714107	0.168473
EP300-AS1	0.153557	1.42708	1.53138		FDX1	0.475161	0.714107	0.441159
C1DP1	0.153646	1.42677	0.431022		EEF1B2P1	0.475161	0.714107	0.0268165
HRNR	0.154183	1.42491	0.680576		ILKAP	0.477551	0.710247	0.496876
NAA38	0.154273	1.4246	0.697674		MAP1LC3A	0.477551	0.710247	0.0445362
C1orf132	0.154362	1.42429	0.445641		SBDSP1	0.477551	0.710247	0.609207
PSD4	0.154587	1.42352	0.533657		ZNF8	0.477551	0.710247	0.839773
SNF8	0.154991	1.42212	0.418627		EEF1A2	0.477551	0.710247	0.529566
ACADS	0.155081	1.42181	0.82254		SLC8A1-AS1	0.477551	0.710247	1.48209
CNNM3	0.155802	1.41933	0.418502		EIF3FP3	0.477551	0.710247	0.620088
RPL7P32	0.155802	1.41933	0.114461		SAMD5	0.477551	0.710247	1.04598
PERP	0.155802	1.41933	0.0886467		LRRC69	0.477551	0.710247	1.42608
HMG20A	0.155983	1.41871	0.650467		ZNF772	0.479948	0.706386	0.987951
GGA2	0.156164	1.41809	0.297743		TMEM43	0.479948	0.706386	0.745822
ST14	0.156345	1.41747	0.406941		FAM50A	0.479948	0.706386	0.140794
NECAB3	0.156526	1.41685	0.746658		SPDYE5	0.479948	0.706386	1.27022
NAPA	0.156708	1.41623	0.232625		GJD2	0.479948	0.706386	0.495685
CCPG1	0.156753	1.41608	0.313856		TRAPPC10	0.479948	0.706386	0.604807
RTFDC1	0.156889	1.41561	0.327593		POLR2J3	0.482351	0.702526	0.364956
PSMD3	0.156934	1.41546	0.39878		CTC-559E9.8	0.482351	0.702526	1.40874
NUBP2	0.157162	1.41468	0.440367		NDUFAB1	0.482351	0.702526	-0.00960131
CTTNBP2	0.15748	1.4136	0.500581		ING1	0.482351	0.702526	0.793339
AC016292.3	0.157526	1.41344	0.624411		SUB1P3	0.482351	0.702526	0.00310162
TCIRG1	0.157799	1.41251	1.12982		WASH4P	0.482351	0.702526	0.723129
EMSY	0.157845	1.41236	0.278371		UPF3AP2	0.482351	0.702526	0.433717
KIAA1147	0.158119	1.41143	0.452872		CARD10	0.482351	0.702526	1.46651
TPD52L1	0.15821	1.41112	0.540947		SPG21	0.482351	0.702526	0.0890553
SEPT6	0.158438	1.41034	0.432354		USF3	0.482351	0.702526	0.312902
FBXO2	0.158713	1.40941	0.455059		TRIM37	0.482351	0.702526	0.595685
UNC79	0.158759	1.40926	0.354414		XIST	0.484761	0.698666	1.58759
PPP1R14B	0.159126	1.40802	0.372897		AC068580.6	0.484761	0.698666	0.0260151
CCT5	0.159172	1.40786	0.298306		CSNK2B	0.484761	0.698666	-0.0507019
PEX11B	0.159309	1.4074	0.431816		SLX1B	0.484761	0.698666	0.413683
PTPN18	0.159723	1.406	0.323128		NF2	0.487177	0.694806	0.436535
CUL4B	0.159861	1.40554	0.512846		NPIPB4	0.487177	0.694806	0.593219
IRF5	0.160184	1.40445	1.00534		BEND3P1	0.487177	0.694806	3.67823
TMX3	0.160184	1.40445	0.341073		FAM58A	0.487177	0.694806	0.281493
HCG4P5	0.160184	1.40445	0.244183		FOXJ3	0.487177	0.694806	0.0481713
RCAN3	0.160784	1.40244	0.4339		AES	0.487177	0.694806	0.191152
PMS2P5	0.161016	1.40166	0.867616		MIR411	0.487177	0.694806	3.45674
RAB24	0.161201	1.40104	0.503711		RNU6-1258P	0.487177	0.694806	3.80428
POMZP3	0.161201	1.40104	0.495165		AP000282.2	0.487177	0.694806	4.03568
HIBCH	0.161386	1.40042	0.484584		ZNF547	0.487177	0.694806	1.41369
ZER1	0.161386	1.40042	0.512779		RPL30P13	0.487177	0.694806	3.34412
HIVEP3	0.161665	1.39949	0.433727		RPSAP9	0.487177	0.694806	-0.0951737
TRAF7	0.161758	1.39918	0.438703		HSP90AB6P	0.487177	0.694806	0.0851176
ATXN10	0.161944	1.39856	0.387746		EIF4BP6	0.487177	0.694806	0.765011
CSNK2B	0.162083	1.3981	0.340364		DNAJB6	0.487177	0.694806	-0.0723005
L1CAM	0.162409	1.39701	0.801782		TGFBR3	0.487177	0.694806	-0.112597
STOML1	0.162689	1.39608	0.590424		PSMD13	0.487177	0.694806	0.251904
TMEM64	0.162782	1.39577	0.757028		TBCAP1	0.487177	0.694806	-0.0234314
CYP3A5	0.162782	1.39577	0.639866		LOXL4	0.487177	0.694806	0.953973
MRPS6	0.163531	1.39329	0.449591		RPL39L	0.487177	0.694806	1.35612
APPBP2	0.163531	1.39329	0.41529		SDAD1	0.487177	0.694806	0.0523317
NPHP4	0.163624	1.39298	0.73455		KPNA3	0.487177	0.694806	0.56425
TXLNGY	0.163859	1.39221	0.477773		MIR543	0.487177	0.694806	3.79472
SELENOI	0.163906	1.39205	0.370315		RPL3P10	0.489599	0.690946	0.518022
WDR55	0.164094	1.39143	0.640283		DPP3	0.489599	0.690946	0.899136
LMBRD1	0.164376	1.39051	0.391456		PDE12	0.489599	0.690946	0.674818
CSNK1G3	0.164564	1.38989	0.37969		RBM42	0.489599	0.690946	0.0677647
KIAA0040	0.164752	1.38927	0.404584		RP13-444K19.1	0.489599	0.690946	-0.232712
RAB13	0.164846	1.38896	0.327037		PPIG	0.489599	0.690946	-0.238303
C5orf15	0.164894	1.3888	0.355637		RHOT2	0.489599	0.690946	0.641298
ARL5A	0.164941	1.38865	0.322816		IFT57	0.492028	0.687086	0.484274
ATG4C	0.16598	1.38524	1.08788		USP15	0.492028	0.687086	0.305625
OR2A1-AS1	0.166028	1.38508	1.10987		ANKRD20A2	0.492028	0.687086	0.477231
TMEM27	0.16617	1.38462	0.589585		FNDC9	0.492028	0.687086	3.4503
BDKRB2	0.166265	1.38431	0.937689		SNORA81_ENSG00000238390	0.492028	0.687086	3.49897
MRPS25	0.16636	1.384	0.475059		BZW2	0.492028	0.687086	0.832832
CHUK	0.16655	1.38338	0.478799		FNDC3A	0.492028	0.687086	-0.241677
GTF2IP20	0.16674	1.38276	0.705102		SUMO4	0.492028	0.687086	3.20486
RAB17	0.166835	1.38245	0.484996		HNRNPD	0.492028	0.687086	-0.115682
ATG13	0.167216	1.38121	0.433261		PRDM5	0.492028	0.687086	0.465193
RASA4B	0.167406	1.38059	0.749516		NDUFC2	0.492028	0.687086	0.196298
BMS1P1	0.167597	1.37997	0.425615		RAN	0.492028	0.687086	-0.546566
SLC25A6	0.167979	1.37873	0.455662		ARMC1	0.492028	0.687086	0.890884
PARP12	0.167979	1.37873	0.775111		CTD-2410N18.1	0.492028	0.687086	0.514017
RWDD2A	0.167979	1.37873	1.18243		ANXA5	0.492028	0.687086	0.168279
LINC00602	0.16817	1.37811	0.876694		MBNL2	0.492028	0.687086	0.329248
MAST3	0.168314	1.37764	0.556748		SHOC2	0.492028	0.687086	0.0567963
HSPD1P4	0.168554	1.37687	0.181601		ZNF106	0.492028	0.687086	0.046486
TMEM161B-AS1	0.168601	1.37671	0.423215		CDH3	0.494464	0.683226	1.76455
RTCB	0.168697	1.3764	0.370069		PLS3	0.494464	0.683226	1.52298
CRACR2B	0.168745	1.37625	0.633715		AC004237.1	0.496906	0.679366	4.20256
CH507-528H12.1	0.168841	1.37594	0.515686		CDK15	0.496906	0.679366	1.48967
MAPK1IP1L	0.169033	1.37532	0.357338		CTB-31O20.4	0.496906	0.679366	3.16389
EXPH5	0.169129	1.37501	0.828028		RP13-36G14.4	0.496906	0.679366	0.265212
CCDC12	0.169177	1.37485	0.289995		CH17-258A22.4	0.496906	0.679366	2.60063
CYB5B	0.169225	1.3747	0.442009		MRPL54	0.496906	0.679366	0.768747
EPAS1	0.169322	1.37439	0.436031		RN7SL200P	0.496906	0.679366	3.63971
C11orf24	0.169322	1.37439	0.435984		XRCC6P5	0.496906	0.679366	2.97507
IPO4	0.169466	1.37392	0.610143		SREK1	0.496906	0.679366	-0.184239
VWA1	0.169514	1.37377	0.270245		TP53TG5	0.496906	0.679366	3.3222
CAMTA1	0.169562	1.37361	0.336772		REV3L-IT1	0.496906	0.679366	4.07621
IRF6	0.169803	1.37284	0.367019		PDCD5P2	0.496906	0.679366	3.41127
CDIPT	0.170382	1.37098	0.326182		NEFL	0.496906	0.679366	3.24519
PREPL	0.170672	1.37005	0.346315		RP5-1184F4.5	0.496906	0.679366	2.78101
BRD8	0.170963	1.36912	0.407155		GTPBP6	0.496906	0.679366	0.274332
HYI	0.170963	1.36912	0.479668		FAM204A	0.496906	0.679366	0.135808
LL22NC03-80A10.6	0.171545	1.36726	0.51867		RNA5SP235	0.496906	0.679366	2.55373
SYNGR1	0.171739	1.36664	0.697277		ZNF215	0.496906	0.679366	2.19721
ACTL6A	0.171933	1.36602	0.495348		CTA-223H9.9	0.496906	0.679366	3.45386
SSH1	0.172031	1.36571	0.476012		CTDSP2	0.496906	0.679366	0.296808
RPAIN	0.172079	1.36555	0.417324		AHDC1	0.496906	0.679366	0.220057
TMSB15B	0.172128	1.3654	0.88882		ABCA9	0.496906	0.679366	0.905055
DDB1	0.172177	1.36524	0.208576		CTC-523E23.3	0.496906	0.679366	2.9405
RPL23AP82	0.172225	1.36509	0.354286		KCTD16	0.496906	0.679366	0.403816
KCNJ11	0.17242	1.36447	0.439157		AC019186.1	0.496906	0.679366	3.15408
P4HA1	0.172811	1.36323	0.480398		BAD	0.496906	0.679366	0.0871779
EPHX3	0.173006	1.36261	1.95019		CARD8-AS1	0.496906	0.679366	3.05708
DUSP6	0.173006	1.36261	0.937019		PAPOLA	0.496906	0.679366	0.231001
COL27A1	0.173006	1.36261	0.400232		SLITRK5	0.496906	0.679366	0.926134
CFI	0.173006	1.36261	0.87064		PMS2P3	0.496906	0.679366	0.586943
TBL1Y	0.173104	1.3623	1.24275		RPS29P3	0.496906	0.679366	3.409
ARHGEF5	0.173202	1.36199	0.474335		SETD1A	0.499354	0.675506	0.736392
GPR142	0.173299	1.36168	0.873657		SMIM7	0.499354	0.675506	0.00398013
GTF2IRD2B	0.173495	1.36106	0.352156		ECSIT	0.499354	0.675506	0.511724
GSTM2	0.173691	1.36044	0.594296		BRSK2	0.499354	0.675506	0.671554
ROR1	0.174477	1.35796	0.395005		FAM27C	0.499354	0.675506	0.651349
C5orf49	0.174624	1.35749	0.70829		RPSAP8	0.499354	0.675506	0.31335
TMEM18	0.174674	1.35734	0.435778		SRPK1	0.501809	0.671646	0.389015
SCO2	0.174674	1.35734	0.383031		ETV2	0.501809	0.671646	1.2407
DNAJC19P9	0.174969	1.35641	0.447929		SSTR5-AS1	0.501809	0.671646	0.12353
ACAT1	0.175561	1.35455	0.222572		VAMP8	0.501809	0.671646	0.188683
AL592183.1	0.17566	1.35424	0.606362		TPT1P6	0.501809	0.671646	1.48321
CCDC187	0.17566	1.35424	1.31966		FANCC	0.501809	0.671646	0.974779
FTSJ1	0.17566	1.35424	0.446572		SPDYE3	0.501809	0.671646	0.456944
RPSAP47	0.175858	1.35362	-0.426499		CELSR3	0.501809	0.671646	0.44461
ANKRD18A	0.176155	1.35269	0.527463		STOML3	0.501809	0.671646	1.96226
IRF9	0.176304	1.35222	0.580933		HSP90AA4P	0.501809	0.671646	2.29425
CNBP	0.176353	1.35207	0.172528		SCAMP2	0.501809	0.671646	-0.255194
RNF14	0.176353	1.35207	0.523731		BICDL2	0.501809	0.671646	1.45525
SCPEP1	0.176452	1.35176	0.382987		GEMIN8	0.501809	0.671646	0.989715
ABHD14A	0.17675	1.35083	0.404714		TRPM5	0.501809	0.671646	1.98644
MTND4LP30	0.176849	1.35052	0.384321		MED14OS	0.501809	0.671646	2.66103
FANCL	0.176949	1.35021	0.491991		ZNF560	0.501809	0.671646	2.53981
EMG1	0.177048	1.3499	0.324163		OR4F29	0.501809	0.671646	1.68087
BBX	0.177048	1.3499	0.306336		GAPDHP72	0.501809	0.671646	1.72188
PRELID3B	0.177148	1.34959	0.342684		AC113189.5	0.501809	0.671646	1.16013
PJA1	0.177347	1.34897	0.539114		MAPK1	0.501809	0.671646	0.431638
DROSHA	0.177396	1.34881	0.285241		CTD-2201E18.5	0.501809	0.671646	2.33391
PAPD4	0.177596	1.34819	0.428437		RNF138	0.501809	0.671646	0.744992
MRPL24	0.177646	1.34804	0.368957		RPP30	0.501809	0.671646	0.562735
PLOD3	0.177945	1.34711	0.298491		CDK16	0.501809	0.671646	-0.112355
KIAA0922	0.178244	1.34618	0.844357		STAT4	0.50427	0.667786	0.908768
ZXDA	0.178645	1.34494	1.15063		NIPAL3	0.50427	0.667786	0.646903
NUP93	0.178895	1.34417	0.349887		SLC25A3	0.50427	0.667786	-0.146024
LINC01597	0.178945	1.34401	2.55422		KAT8	0.50427	0.667786	0.169139
PLCXD2	0.179196	1.34324	0.331423		CD99	0.50427	0.667786	-0.198292
USP39	0.179246	1.34308	0.426242		AGPAT1	0.50427	0.667786	0.712337
SLC1A5	0.179246	1.34308	1.04086		PLEKHD1	0.506738	0.663926	1.87328
MIER3	0.179648	1.34184	0.555657		KDF1	0.506738	0.663926	0.781846
RNF180	0.179648	1.34184	0.447188		USP3-AS1	0.506738	0.663926	0.892359
C15orf61	0.179748	1.34153	0.412859		CTD-2123J17.2	0.506738	0.663926	1.03969
MRPL28	0.179799	1.34138	0.49402		GATA4	0.506738	0.663926	0.853177
NDUFA13	0.180352	1.33967	0.540747		GSTM1	0.506738	0.663926	0.184738
EIF2D	0.180453	1.33936	0.501645		GPD1L	0.506738	0.663926	0.874858
GPRC5C	0.180655	1.33874	0.321153		SNX5P1	0.506738	0.663926	0.735303
CTD-2089N3.1	0.180706	1.33859	0.948836		HSPE1P25	0.506738	0.663926	0.160977
ST8SIA3	0.180807	1.33828	0.320386		LINC00482	0.506738	0.663926	1.55557
DDX17	0.18116	1.33719	0.122054		PIGFP1	0.506738	0.663926	2.14361
TNS2	0.181261	1.33688	0.565431		TMEM160	0.506738	0.663926	0.411221
PARVA	0.181413	1.33642	0.479937		GTPBP3	0.506738	0.663926	0.812014
AC024560.3	0.181667	1.33564	0.638108		WTH3DI	0.506738	0.663926	0.509552
H2AFV	0.181971	1.33471	0.368108		GPN1	0.506738	0.663926	0.792534
IDNK	0.182479	1.33316	0.443434		IGSF9B	0.506738	0.663926	0.796827
CERKL	0.182886	1.33192	0.571893		RPL17P20	0.506738	0.663926	1.78778
TAX1BP1	0.18309	1.3313	0.389014		RPL29P24	0.506738	0.663926	1.06623
WDR45	0.183192	1.33099	0.519603		AC007278.3	0.506738	0.663926	1.96454
IL15RA	0.183192	1.33099	1.1973		ATP5A1P3	0.506738	0.663926	1.70887
PARP6	0.1836	1.32975	0.405161		RPL7P15	0.506738	0.663926	1.0064
GPR108	0.1836	1.32975	0.424686		NPM1	0.506738	0.663926	0.00331672
EMBP1	0.183907	1.32882	0.663101		RCOR3	0.506738	0.663926	0.361834
MYO1B	0.183907	1.32882	0.412089		SUGT1P2	0.506738	0.663926	1.02611
DNAJC14	0.184419	1.32727	0.619482		HSPD1P4	0.506738	0.663926	0.361597
RRP7BP	0.184521	1.32696	0.4235		OTUD4P1	0.506738	0.663926	1.26632
RPL3	0.185034	1.32541	0.143932		AC078899.1	0.506738	0.663926	1.07934
TCF4	0.185343	1.32448	0.257368		XIRP1	0.506738	0.663926	0.70315
U2AF1	0.1856	1.32371	0.211047		AC026150.8	0.506738	0.663926	1.65571
STX16	0.185652	1.32355	0.314362		IMMP1LP1	0.506738	0.663926	1.55995
TMCO1	0.185755	1.32324	0.08657		RP1-37E16.12	0.506738	0.663926	1.88755
FRG1JP	0.186167	1.322	0.548493		MRPS36P1	0.506738	0.663926	2.00465
CDC34	0.186322	1.32154	0.409784		PPP5C	0.506738	0.663926	0.242299
ERP29	0.186684	1.32045	0.180781		CALCOCO1	0.506738	0.663926	0.584437
FAIM2	0.187202	1.3189	1.09027		ZBTB8OSP2	0.506738	0.663926	0.785689
LPCAT3	0.187305	1.31859	0.486206		MIR3609	0.506738	0.663926	1.90824
CKMT1B	0.187305	1.31859	0.404312		RPL13AP2	0.506738	0.663926	1.59314
HMGN2P4	0.187616	1.31766	0.503204		TCP1P1	0.506738	0.663926	1.64655
SLC52A2	0.18772	1.31735	0.412928		RSPH1	0.506738	0.663926	1.09266
STMN1	0.18772	1.31735	0.442452		PCDH15	0.506738	0.663926	1.53037
PRKCQ-AS1	0.188032	1.31642	0.695614		FREM2	0.506738	0.663926	1.2432
NCOA2	0.188552	1.31487	0.412114		FBXW5	0.509211	0.660066	0.033025
IKZF5	0.188865	1.31394	0.52448		CLINT1	0.509211	0.660066	-0.295581
LDHAP4	0.188917	1.31379	0.532785		RAB6C	0.509211	0.660066	-0.789866
AP1B1	0.18897	1.31363	0.366254		PCBP3	0.509211	0.660066	1.03071
CH507-513H4.5	0.189387	1.31239	0.0375487		UBL7	0.509211	0.660066	0.647831
D2HGDH	0.19012	1.31022	0.595947		SYT7	0.511692	0.656206	0.391898
ACAD8	0.190645	1.30867	0.624751		ARRDC4	0.511692	0.656206	-0.0625754
RAI2	0.190645	1.30867	0.436994		B9D1	0.511692	0.656206	0.420126
ANKH	0.190907	1.3079	0.243239		PSMA6P2	0.511692	0.656206	0.731764
ZDHHC3	0.191118	1.30728	0.590265		LRRC42	0.511692	0.656206	0.194329
PRRT3	0.191328	1.30666	0.367758		CBWD7	0.511692	0.656206	-0.235569
TSTD3	0.191381	1.3065	0.496836		RGPD4	0.511692	0.656206	0.823396
HNRNPK	0.191381	1.3065	0.140079		ASAH1	0.511692	0.656206	-0.393463
LPP	0.191645	1.30573	0.310147		LOXL1	0.511692	0.656206	0.568184
C21orf33	0.191697	1.30557	0.552768		FRAT2	0.511692	0.656206	1.14731
ADD3	0.191697	1.30557	0.385586		ADAMTS1	0.511692	0.656206	0.778082
TUBBP1	0.192014	1.30464	0.201488		TAB1	0.511692	0.656206	1.19921
ABCA7	0.19212	1.30433	0.435599		IST1	0.511692	0.656206	-0.71861
UBE2V2	0.192331	1.30371	0.397441		DMWD	0.511692	0.656206	0.953456
VDAC2	0.192754	1.30247	0.158393		RPL12P38	0.511692	0.656206	-0.410954
NOXA1	0.192966	1.30185	0.760825		UTP18	0.514178	0.652346	0.32275
PARP4	0.192966	1.30185	0.597874		AC093388.3	0.514178	0.652346	2.0426
FAM92A1P1	0.193496	1.30031	0.572814		TTC30A	0.516671	0.648486	1.2025
CDC42BPA	0.193975	1.29891	0.309533		AK5	0.516671	0.648486	1.53422
OSTF1	0.194028	1.29876	0.387489		AKAP8L	0.516671	0.648486	0.476262
GPD1	0.194347	1.29783	0.892532		C1QTNF3	0.516671	0.648486	0.968449
RAB25	0.194454	1.29752	0.376195		POGZ	0.516671	0.648486	0.116489
NHLRC3	0.194454	1.29752	0.43965		PDX1-AS1	0.516671	0.648486	0.959025
BCL2L2	0.194987	1.29597	0.397467		ZNF629	0.516671	0.648486	0.980105
NEGR1	0.195361	1.29488	0.619188		NUDT5	0.51917	0.644626	0.430052
SDK1	0.196057	1.29287	0.387959		OGFR	0.51917	0.644626	1.11047
CD22	0.196057	1.29287	0.859118		BCAP29	0.51917	0.644626	0.104107
TMEM74B	0.196111	1.29271	0.601822		TCEA2	0.51917	0.644626	0.53198
HSP90B1	0.196487	1.29163	0.22905		AC009495.2	0.51917	0.644626	1.26593
TBC1D19	0.196917	1.29039	0.486633		OLIG3	0.51917	0.644626	1.1758
C1orf56	0.197293	1.2893	0.456788		ARSB	0.521675	0.640766	0.500795
ARNT2	0.197617	1.28837	0.34601		KDM8	0.521675	0.640766	1.91562
PYY	0.197617	1.28837	1.74677		MEIS1-AS2	0.521675	0.640766	-0.0112189
TOB1	0.197671	1.28822	0.359665		SPRY4	0.521675	0.640766	1.14111
YPEL2	0.197779	1.28791	0.473103		ZNF354A	0.521675	0.640766	0.546794
CEP126	0.197779	1.28791	0.329695		PARD3	0.521675	0.640766	0.759696
PLEKHH1	0.197886	1.2876	0.558094		RPL9P28	0.521675	0.640766	0.144399
TM7SF2	0.197994	1.28729	0.497768		SPAG8	0.521675	0.640766	3.13363
SMARCA2	0.197994	1.28729	0.382236		SLC39A1	0.521675	0.640766	0.589141
CEP85L	0.198319	1.28636	0.448409		SIX5	0.521675	0.640766	2.9898
NAA10	0.198319	1.28636	0.380149		BMS1P2	0.521675	0.640766	2.94456
TMEM110	0.198535	1.28574	0.956924		RPS20P35	0.521675	0.640766	-0.0939494
RP3-512B11.3	0.198643	1.28543	0.485511		LINC00242	0.521675	0.640766	4.1468
GARS	0.198751	1.28512	0.187547		ASNS	0.521675	0.640766	0.0197739
EBPL	0.199077	1.28419	0.615424		ANP32BP1	0.521675	0.640766	0.232786
PTGES2	0.199402	1.28326	0.304692		BRPF3	0.521675	0.640766	0.831962
GNPAT	0.199728	1.28233	0.374109		CTD-2583A14.8	0.521675	0.640766	0.530323
MRPS16	0.199837	1.28202	0.393673		ZC3HAV1L	0.524186	0.636906	0.649168
ARL17B	0.199837	1.28202	0.30623		ACBD6	0.524186	0.636906	0.471484
NDUFV1	0.200163	1.28109	0.352433		LEMD3	0.524186	0.636906	0.668023
SNCB	0.200599	1.27985	0.889519		RASAL3	0.524186	0.636906	0.283513
GBAS	0.200708	1.27954	0.468311		ERVK3-1	0.526704	0.633046	0.267765
VRK2	0.200817	1.27923	0.515704		SLC35E2	0.526704	0.633046	1.21142
KRIT1	0.201145	1.2783	0.407574		RPS10P16	0.526704	0.633046	0.107821
AK1	0.201308	1.27783	0.322397		MAML3	0.526704	0.633046	0.457644
AGL	0.201472	1.27737	0.534869		CCPG1	0.526704	0.633046	-0.0969506
CCDC24	0.201472	1.27737	0.56842		KLHL13	0.526704	0.633046	3.04322
ACOT7	0.201801	1.27644	0.59388		CD24P4	0.526704	0.633046	0.184903
SACM1L	0.20202	1.27582	0.316324		RPL35P2	0.526704	0.633046	0.208421
GOLM1	0.202294	1.27504	0.332435		YWHAZP5	0.526704	0.633046	0.327988
CPSF1	0.202788	1.27365	0.507444		METAP1D	0.526704	0.633046	1.33626
MLIP	0.202898	1.27334	0.648638		SDF4	0.526704	0.633046	-0.821671
LHPP	0.203008	1.27303	0.338012		VAMP2	0.526704	0.633046	0.409684
APLP1	0.203338	1.2721	-0.0595116		DAD1	0.526704	0.633046	0.227026
TMEM129	0.203503	1.27163	0.514555		GUK1	0.526704	0.633046	0.00929425
SLC2A4RG	0.203669	1.27117	0.698186		RPL7P23	0.526704	0.633046	-0.0235851
RRP7A	0.204331	1.26931	0.413982		FAM106A	0.526704	0.633046	3.09522
PLEKHJ1	0.204442	1.269	0.351314		C2orf88	0.526704	0.633046	1.04532
C19orf66	0.204552	1.26869	0.616187		AC018766.6	0.526704	0.633046	3.08617
LETMD1	0.204718	1.26822	0.369326		HBA2	0.526704	0.633046	3.23995
ZNF248	0.204829	1.26791	0.577275		LETMD1	0.529227	0.629186	0.657331
TTTY14	0.204995	1.26745	0.682061		SPCS2	0.529227	0.629186	0.0599111
WASF3	0.205272	1.26667	0.983583		HSPD1P1	0.529227	0.629186	0.0243752
LIPH	0.205383	1.26636	0.620913		FO538757.1	0.529227	0.629186	0.268091
DPY30	0.205438	1.26621	0.438658		SQLE	0.529227	0.629186	0.331041
TKT	0.206105	1.26435	0.323099		MRPL51	0.529227	0.629186	0.176848
LRRC14	0.206327	1.26373	0.422013		KCTD18	0.529227	0.629186	1.22852
TMEM63C	0.206383	1.26357	0.325012		TPT1P4	0.531757	0.625326	0.218046
TNFRSF14	0.206383	1.26357	0.54433		ARHGEF33	0.531757	0.625326	1.64837
TGOLN2	0.206494	1.26326	-0.00140715		ARMCX7P	0.531757	0.625326	0.437034
MBOAT4	0.206606	1.26295	0.387914		AC009501.4	0.531757	0.625326	-0.229183
CASP3	0.206884	1.26218	0.488977		IRAK3	0.531757	0.625326	0.457116
PPP2R5D	0.206996	1.26187	0.454456		RP1-178F15.4	0.531757	0.625326	2.31272
RASA4	0.207107	1.26156	0.259665		CD24	0.531757	0.625326	-0.00433125
PPIAL4D	0.207331	1.26094	0.740612		HDAC3	0.531757	0.625326	0.512497
ELP4	0.207554	1.26032	0.395349		SETD1B	0.531757	0.625326	0.939472
MAD2L2	0.207666	1.26001	0.422788		AP5S1	0.531757	0.625326	0.0111709
AC016747.3	0.207778	1.2597	0.467139		RPS26P3	0.531757	0.625326	-0.069654
WASH4P	0.208114	1.25877	0.589732		S100A11	0.531757	0.625326	0.228457
NOP9	0.208114	1.25877	0.210413		VAV3	0.531757	0.625326	0.570239
CLSTN2	0.208226	1.25846	0.433946		CCM2	0.531757	0.625326	0.208502
ZNF736	0.208394	1.25799	0.738879		SEC24C	0.531757	0.625326	0.593842
METTL5	0.208394	1.25799	0.358329		RP5-890O3.9	0.534293	0.621466	0.999421
LINC01296	0.208786	1.25691	1.16595		DMAP1	0.534293	0.621466	0.748889
GOLGA5	0.209236	1.25567	0.397205		SENP6	0.534293	0.621466	-0.0390306
PDGFB	0.209348	1.25536	0.90172		SSU72	0.534293	0.621466	0.0906468
LMF2	0.209798	1.25412	0.379978		SP5	0.534293	0.621466	0.968134
ILK	0.209967	1.25366	0.336716		CTD-2013N24.2	0.534293	0.621466	0.854318
GUK1	0.21008	1.25335	0.255098		IQUB	0.534293	0.621466	1.34006
CH17-472G23.1	0.210249	1.25288	0.29588		FAM159B	0.534293	0.621466	0.172053
MTSS1L	0.210249	1.25288	0.453036		RBM3	0.534293	0.621466	0.361649
TMEM128	0.210249	1.25288	0.431586		RNU7-18P	0.536835	0.617606	2.15719
PEX16	0.210475	1.25226	0.410276		OGFOD1P1	0.536835	0.617606	2.7113
DNAJC11	0.210475	1.25226	0.513585		APOBEC3G	0.536835	0.617606	1.86213
TRNP1	0.210531	1.25211	0.355407		CTD-2161E19.1	0.536835	0.617606	0.200367
ACAA1	0.210984	1.25087	0.553247		RORA-AS1	0.536835	0.617606	2.03158
MTMR3	0.211493	1.24947	0.363077		GPR179	0.536835	0.617606	1.97947
NEO1	0.21172	1.24885	0.346119		ATP5A1P2	0.536835	0.617606	0.44372
PRR13	0.212174	1.24761	0.289108		REG1B	0.536835	0.617606	-0.848992
ENSA	0.212514	1.24668	0.479449		AC008067.2	0.536835	0.617606	2.86796
AC004057.1	0.212628	1.24637	0.127182		CSDC2	0.536835	0.617606	1.77328
NCBP1	0.212628	1.24637	0.316718		YWHAQP6	0.536835	0.617606	1.82497
CACFD1	0.212742	1.24606	0.335859		MEMO1P1	0.536835	0.617606	2.2488
NINJ1	0.212742	1.24606	0.780947		ACSS3	0.536835	0.617606	2.18842
STK32A	0.212742	1.24606	0.6504		AC079250.1	0.536835	0.617606	0.106821
TRAPPC9	0.212856	1.24575	0.444968		AC000367.1	0.536835	0.617606	2.60282
NAXE	0.212856	1.24575	0.572332		CTA-126B4.7	0.536835	0.617606	2.72339
MYCBP	0.213084	1.24513	0.341751		CTBP1-AS2	0.536835	0.617606	0.999115
DDX47	0.213197	1.24482	0.671335		DAZAP2P1	0.536835	0.617606	-0.0934159
PXMP2	0.213197	1.24482	0.622582		CHRM3	0.536835	0.617606	1.38949
PIGH	0.213882	1.24296	0.53119		CHGA	0.536835	0.617606	0.488243
GLRB	0.214225	1.24203	0.644415		C10orf107	0.536835	0.617606	2.60766
FAR2P1	0.214454	1.24141	-0.0569836		CYP4F3	0.536835	0.617606	2.15427
CRYBB2P1	0.214511	1.24126	0.3974		RPS2P48	0.536835	0.617606	-0.0574186
DUSP22	0.214683	1.24079	0.404949		UBE2R2	0.536835	0.617606	0.415216
MTMR4	0.214912	1.24017	0.430737		CTB-158E9.2	0.536835	0.617606	1.87476
PBX1	0.214969	1.24002	0.314305		RPL23AP64	0.536835	0.617606	2.53164
FAF1	0.215256	1.23924	0.387517		SMARCA5	0.536835	0.617606	0.172354
SOHLH2	0.215313	1.23909	0.452872		CYB561D2_ENSG00000271858	0.536835	0.617606	2.34192
LSM6	0.215371	1.23893	0.423544		HMGB1P51	0.536835	0.617606	2.11819
UQCRC2	0.215888	1.23754	0.358437		GNG10	0.536835	0.617606	0.0923864
PRIM1	0.21606	1.23707	0.679778		EXOC3	0.536835	0.617606	0.333857
NOL3	0.216175	1.23676	0.403555		RP5-827C21.1	0.536835	0.617606	-0.288821
C18orf8	0.216521	1.23583	0.464557		ANKRD11	0.539383	0.613746	-0.364304
SLC12A8	0.216694	1.23537	0.378835		PPFIBP1	0.539383	0.613746	0.94786
GJA3	0.216867	1.2349	0.937584		ZBED3	0.539383	0.613746	0.490254
PARP14	0.216925	1.23475	0.347756		BRI3	0.539383	0.613746	-0.273365
BCL6	0.217213	1.23397	0.526041		MAATS1	0.539383	0.613746	-0.126085
GPHN	0.217676	1.23273	0.391264		HRNR	0.539383	0.613746	0.588351
TTI1	0.217791	1.23242	0.496583		CARMIL1	0.539383	0.613746	0.666893
TMEM218	0.218139	1.23149	0.862651		CNPY3	0.539383	0.613746	-0.520184
LRRC42	0.218718	1.22994	0.46373		SERTAD4	0.539383	0.613746	0.608381
MED21	0.219067	1.22901	0.488601		ALPK3	0.539383	0.613746	0.0950952
APPL2	0.219183	1.2287	0.372125		EIF4A3	0.539383	0.613746	0.344033
MFSD14A	0.219416	1.22808	0.393527		AC002543.2	0.541938	0.609886	2.31823
[truncated: 33,121 more rows]

## Sheet: S2.2. Alpha GSEA Weighted Set 
Suppl Table 2.2. Pathway analysis in alpha cells, with overlapping pathways minimized by weighted set coverage
Gene Set Enrichment Analyses (GSEA) of non diabetes (ND, n = 248, 17 donors) vs type 1 diabetes (T1D, n=596, 9 donors) alpha cell differential expression analysis (DEA) data compared against the “Reactome” and the “Kyoto Encyclopedia of Genes and Genomes (KEGG)” databases, with pathways redundancies removed using the weighted set cover method. Included is the pathway identifier (Gene Set), its fu…
Alpha DEA Reactome									Alpha DEA KEGG
Gene Set	Description	Size	Leading Edge Number	ES	NES	P Value	FDR		Gene Set	Description	Size	Leading Edge Number	ES	NES	P Value	FDR
R-HSA-8953854	Metabolism of RNA	340	133	-0.61285	-2.9573	<2.2e-16	<2.2e-16		hsa03010	Ribosome	110	69	-0.8405	-3.4932	<2.2e-16	<2.2e-16
R-HSA-1266738	Developmental Biology	348	119	-0.51897	-2.5147	<2.2e-16	<2.2e-16		hsa04932	Non-alcoholic fatty liver disease (NAFLD)	86	36	-0.46318	-1.8551	<2.2e-16	0.080194
R-HSA-1643685	Disease	372	107	-0.4818	-2.3386	<2.2e-16	<2.2e-16		hsa04150	mTOR signaling pathway	52	26	-0.49291	-1.7602	0.0016807	0.097254
R-HSA-5357956	TNFR1-induced NFkappaB signaling pathway	9	3	-0.86345	-2.063	<2.2e-16	0.0017263		hsa01230	Biosynthesis of amino acids	22	14	0.54839	1.7646	0.0068027	0.054257
R-HSA-8948747	Regulation of PTEN localization	7	3	-0.85888	-1.9052	<2.2e-16	0.0094085		hsa01200	Carbon metabolism	38	22	0.49163	1.7913	<2.2e-16	0.056383
R-HSA-8866652	Synthesis of active ubiquitin: roles of E1 and E2 enzymes	20	5	-0.60656	-1.8169	0.0054745	0.025685		hsa00062	Fatty acid elongation	12	8	0.67853	1.8263	0.0042918	0.047998
R-HSA-72203	Processing of Capped Intron-Containing Pre-mRNA	138	60	-0.41489	-1.8028	<2.2e-16	0.028521		hsa01212	Fatty acid metabolism	18	11	0.60184	1.8433	0.0065076	0.046042
R-HSA-179409	APC-Cdc20 mediated degradation of Nek2A	9	3	-0.75981	-1.7917	0.00369	0.029308		hsa05032	Morphine addiction	23	10	0.58558	1.8799	0.002445	0.03753
R-HSA-193639	p75NTR signals via NF-kB	7	4	-0.81546	-1.7891	<2.2e-16	0.029035		hsa00052	Galactose metabolism	8	6	0.77401	1.8811	<2.2e-16	0.042657
R-HSA-166208	mTORC1-mediated signalling	14	8	-0.64271	-1.7566	0.0090909	0.037744		hsa04727	GABAergic synapse	25	16	0.5734	1.9229	<2.2e-16	0.028979
R-HSA-1430728	Metabolism	632	119	-0.33963	-1.7348	<2.2e-16	0.047129		hsa00600	Sphingolipid metabolism	14	8	0.71781	2.0352	<2.2e-16	0.0071094
R-HSA-73893	DNA Damage Bypass	17	7	-0.60917	-1.7317	0.0034542	0.04779		hsa04142	Lysosome	56	25	0.5063	2.0559	<2.2e-16	0.0076737
R-HSA-392499	Metabolism of proteins	788	111	-0.3376	-1.7297	<2.2e-16	0.046864		hsa00010	Glycolysis / Gluconeogenesis	19	14	0.7107	2.1932	<2.2e-16	<2.2e-16
R-HSA-512988	Interleukin-3, Interleukin-5 and GM-CSF signaling	11	3	-0.66676	-1.6804	0.01275	0.069121		hsa04612	Antigen processing and presentation	23	14	0.73343	2.3575	<2.2e-16	<2.2e-16
R-HSA-3214847	HATs acetylate histones	32	17	-0.50532	-1.6675	0.0068493	0.070075
R-HSA-6804757	Regulation of TP53 Degradation	17	10	-0.58078	-1.6646	0.025952	0.070054
R-HSA-917937	Iron uptake and transport	33	8	-0.50086	-1.6624	0.0087719	0.069486
R-HSA-2173788	Downregulation of TGF-beta receptor signaling	13	3	-0.62238	-1.6556	0.014363	0.069089
R-HSA-5654738	Signaling by FGFR2	34	15	-0.48114	-1.6308	0.012048	0.082494
R-HSA-2559585	Oncogene Induced Senescence	15	8	-0.58673	-1.607	0.029565	0.098011
R-HSA-5205685	Pink/Parkin Mediated Mitophagy	15	6	-0.58761	-1.6039	0.021505	0.099912
R-HSA-75105	Fatty acyl-CoA biosynthesis	12	7	0.6341	1.6966	0.016807	0.08331
R-HSA-556833	Metabolism of lipids	175	58	0.35372	1.7022	<2.2e-16	0.082804
R-HSA-3781865	Diseases of glycosylation	20	12	0.55875	1.7331	0.008658	0.067369
R-HSA-418597	G alpha (z) signalling events	16	7	0.58647	1.7375	0.0042283	0.066259
R-HSA-70326	Glucose metabolism	32	18	0.49617	1.7646	0.0024272	0.054419
R-HSA-211859	Biological oxidations	30	15	0.51163	1.7879	0.0045977	0.045473
R-HSA-5578775	Ion homeostasis	22	9	0.57091	1.81	0.0023364	0.036785
R-HSA-500792	GPCR ligand binding	21	10	0.58774	1.8171	0.0025707	0.03639
R-HSA-163359	Glucagon signaling in metabolic regulation	14	8	0.65388	1.8272	0.0022173	0.034636
R-HSA-373080	Class B/2 (Secretin family receptors)	13	7	0.65646	1.8297	<2.2e-16	0.035216
R-HSA-112316	Neuronal System	77	35	0.43026	1.8369	0.0024938	0.035491
R-HSA-1474290	Collagen formation	12	5	0.69148	1.8479	0.0021368	0.032021
R-HSA-6811434	COPI-dependent Golgi-to-ER retrograde traffic	40	20	0.50096	1.9056	<2.2e-16	0.017538
R-HSA-2980736	Peptide hormone metabolism	29	9	0.55604	1.9333	0.0046729	0.014164
R-HSA-71387	Metabolism of carbohydrates	72	33	0.45979	1.9482	<2.2e-16	0.01241
R-HSA-198933	Immunoregulatory interactions between a Lymphoid and a non-Lymphoid cell	14	8	0.70097	1.954	<2.2e-16	0.013567
R-HSA-1236977	Endosomal/Vacuolar pathway	8	6	0.83694	1.9826	<2.2e-16	0.010117
R-HSA-5694530	Cargo concentration in the ER	16	9	0.68196	1.9847	<2.2e-16	0.011679
R-HSA-1630316	Glycosaminoglycan metabolism	18	13	0.6848	2.0581	<2.2e-16	0.0093716
R-HSA-71406	Pyruvate metabolism and Citric Acid (TCA) cycle	22	12	0.64735	2.0704	<2.2e-16	0.0096911
R-HSA-418555	G alpha (s) signalling events	22	12	0.64359	2.0795	<2.2e-16	0.010287
R-HSA-400508	Incretin synthesis, secretion, and inactivation	12	5	0.80115	2.1917	<2.2e-16	0.0052183
R-HSA-425407	SLC-mediated transmembrane transport	26	10	0.68557	2.2776	<2.2e-16	<2.2e-16
R-HSA-983170	Antigen Presentation: Folding, assembly and peptide loading of class I MHC	18	12	0.79314	2.4164	<2.2e-16	<2.2e-16

## Sheet: S2.3. Alpha GSEA All Pathways
Suppl Table 2.3. Pathway analysis in alpha cells, including overlapping pathways
Gene Set Enrichment Analyses (GSEA) of non diabetes (ND, n = 248, 17 donors) vs type 1 diabetes (T1D, n=596, 9 donors) alpha cell differential expression analysis (DEA) data compared against the “Reactome” and the “Kyoto Encyclopedia of Genes and Genomes (KEGG)” databases, with all pathways listed (no redundancy correction). Included is the pathway identifier (Gene Set), its function (Description…
Alpha DEA Reactome									Alpha DEA KEGG
Gene Set	Description	Size	Leading Edge Number	ES	NES	P Value	FDR		Gene Set	Description	Size	Leading Edge Number	ES	NES	P Value	FDR
R-HSA-72764	Eukaryotic Translation Termination	86	68	-0.8865	-3.5758	<2.2e-16	<2.2e-16		hsa03010	Ribosome	110	69	-0.8405	-3.4932	<2.2e-16	<2.2e-16
R-HSA-72613	Eukaryotic Translation Initiation	109	75	-0.84627	-3.5543	<2.2e-16	<2.2e-16		hsa04932	Non-alcoholic fatty liver disease (NAFLD)	86	36	-0.46318	-1.8551	<2.2e-16	0.080194
R-HSA-927802	Nonsense-Mediated Decay (NMD)	104	70	-0.84483	-3.5197	<2.2e-16	<2.2e-16		hsa04150	mTOR signaling pathway	52	26	-0.49291	-1.7602	0.0016807	0.097254
R-HSA-975957	Nonsense Mediated Decay (NMD) enhanced by the Exon Junction Complex (EJC)	104	70	-0.84483	-3.5197	<2.2e-16	<2.2e-16		hsa01230	Biosynthesis of amino acids	22	14	0.54839	1.7646	0.0068027	0.054257
R-HSA-168273	Influenza Viral RNA Transcription and Replication	104	70	-0.83974	-3.5023	<2.2e-16	<2.2e-16		hsa05320	Autoimmune thyroid disease	5	4	0.86529	1.7674	<2.2e-16	0.056779
R-HSA-1799339	SRP-dependent cotranslational protein targeting to membrane	106	70	-0.83114	-3.4627	<2.2e-16	<2.2e-16		hsa05330	Allograft rejection	5	4	0.86529	1.7674	<2.2e-16	0.056779
R-HSA-168255	Influenza Life Cycle	113	70	-0.81507	-3.436	<2.2e-16	<2.2e-16		hsa05332	Graft-versus-host disease	5	4	0.86529	1.7674	<2.2e-16	0.056779
R-HSA-168254	Influenza Infection	119	70	-0.80109	-3.4011	<2.2e-16	<2.2e-16		hsa01200	Carbon metabolism	38	22	0.49163	1.7913	<2.2e-16	0.056383
R-HSA-9010553	Regulation of expression of SLITs and ROBOs	140	71	-0.77385	-3.3572	<2.2e-16	<2.2e-16		hsa04724	Glutamatergic synapse	29	11	0.52642	1.819	0.0046948	0.046448
R-HSA-376176	Signaling by ROBO receptors	155	86	-0.73745	-3.2443	<2.2e-16	<2.2e-16		hsa00062	Fatty acid elongation	12	8	0.67853	1.8263	0.0042918	0.047998
R-HSA-71291	Metabolism of amino acids and derivatives	173	71	-0.71436	-3.2053	<2.2e-16	<2.2e-16		hsa01212	Fatty acid metabolism	18	11	0.60184	1.8433	0.0065076	0.046042
R-HSA-72766	Translation	219	77	-0.66287	-3.0615	<2.2e-16	<2.2e-16		hsa05032	Morphine addiction	23	10	0.58558	1.8799	0.002445	0.03753
R-HSA-8953854	Metabolism of RNA	340	133	-0.61285	-2.9573	<2.2e-16	<2.2e-16		hsa00052	Galactose metabolism	8	6	0.77401	1.8811	<2.2e-16	0.042657
R-HSA-72649	Translation initiation complex formation	56	33	-0.79625	-2.9458	<2.2e-16	<2.2e-16		hsa04727	GABAergic synapse	25	16	0.5734	1.9229	<2.2e-16	0.028979
R-HSA-72662	Activation of the mRNA upon binding of the cap-binding complex and eIFs, and subsequent binding to 43S	57	33	-0.79369	-2.9425	<2.2e-16	<2.2e-16		hsa00600	Sphingolipid metabolism	14	8	0.71781	2.0352	<2.2e-16	0.0071094
R-HSA-5663205	Infectious disease	233	94	-0.63457	-2.9343	<2.2e-16	<2.2e-16		hsa04142	Lysosome	56	25	0.5063	2.0559	<2.2e-16	0.0076737
R-HSA-72695	Formation of the ternary complex, and subsequently, the 43S complex	50	32	-0.81269	-2.9231	<2.2e-16	<2.2e-16		hsa00010	Glycolysis / Gluconeogenesis	19	14	0.7107	2.1932	<2.2e-16	<2.2e-16
R-HSA-72702	Ribosomal scanning and start codon recognition	56	32	-0.78986	-2.9155	<2.2e-16	<2.2e-16		hsa04612	Antigen processing and presentation	23	14	0.73343	2.3575	<2.2e-16	<2.2e-16
R-HSA-422475	Axon guidance	256	104	-0.59831	-2.798	<2.2e-16	<2.2e-16
R-HSA-1266738	Developmental Biology	348	119	-0.51897	-2.5147	<2.2e-16	<2.2e-16
R-HSA-1643685	Disease	372	107	-0.4818	-2.3386	<2.2e-16	<2.2e-16
R-HSA-5357956	TNFR1-induced NFkappaB signaling pathway	9	3	-0.86345	-2.063	<2.2e-16	0.0017263
R-HSA-8948747	Regulation of PTEN localization	7	3	-0.85888	-1.9052	<2.2e-16	0.0094085
R-HSA-8866652	Synthesis of active ubiquitin: roles of E1 and E2 enzymes	20	5	-0.60656	-1.8169	0.0054745	0.025685
R-HSA-72203	Processing of Capped Intron-Containing Pre-mRNA	138	60	-0.41489	-1.8028	<2.2e-16	0.028521
R-HSA-194441	Metabolism of non-coding RNA	17	9	-0.62512	-1.7935	<2.2e-16	0.029651
R-HSA-179409	APC-Cdc20 mediated degradation of Nek2A	9	3	-0.75981	-1.7917	0.00369	0.029308
R-HSA-209560	NF-kB is activated and signals survival	7	4	-0.81546	-1.7891	<2.2e-16	0.029035
R-HSA-193639	p75NTR signals via NF-kB	7	4	-0.81546	-1.7891	<2.2e-16	0.029035
R-HSA-166208	mTORC1-mediated signalling	14	8	-0.64271	-1.7566	0.0090909	0.037744
R-HSA-1430728	Metabolism	632	119	-0.33963	-1.7348	<2.2e-16	0.047129
R-HSA-73893	DNA Damage Bypass	17	7	-0.60917	-1.7317	0.0034542	0.04779
R-HSA-392499	Metabolism of proteins	788	111	-0.3376	-1.7297	<2.2e-16	0.046864
R-HSA-72163	mRNA Splicing - Major Pathway	120	53	-0.40628	-1.7295	0.0015601	0.046433
R-HSA-165159	mTOR signalling	16	8	-0.60223	-1.7089	0.020073	0.054056
R-HSA-512988	Interleukin-3, Interleukin-5 and GM-CSF signaling	11	3	-0.66676	-1.6804	0.01275	0.069121
R-HSA-74749	Signal attenuation	5	2	-0.85393	-1.6688	0.011494	0.06994
R-HSA-3214847	HATs acetylate histones	32	17	-0.50532	-1.6675	0.0068493	0.070075
R-HSA-6804757	Regulation of TP53 Degradation	17	10	-0.58078	-1.6646	0.025952	0.070054
R-HSA-110313	Translesion synthesis by Y family DNA polymerases bypasses lesions on DNA template	13	5	-0.6289	-1.6636	0.017637	0.069318
R-HSA-917937	Iron uptake and transport	33	8	-0.50086	-1.6624	0.0087719	0.069486
R-HSA-109688	Cleavage of Growing Transcript in the Termination Region	38	16	-0.48904	-1.6619	0.0051458	0.068419
R-HSA-2173788	Downregulation of TGF-beta receptor signaling	13	3	-0.62238	-1.6556	0.014363	0.069089
R-HSA-5654738	Signaling by FGFR2	34	15	-0.48114	-1.6308	0.012048	0.082494
R-HSA-190236	Signaling by FGFR	35	15	-0.47256	-1.6151	0.012174	0.092835
R-HSA-2173796	SMAD2/SMAD3:SMAD4 heterotrimer regulates transcription	11	2	-0.65249	-1.611	0.030576	0.095535
R-HSA-2559585	Oncogene Induced Senescence	15	8	-0.58673	-1.607	0.029565	0.098011
R-HSA-5205685	Pink/Parkin Mediated Mitophagy	15	6	-0.58761	-1.6039	0.021505	0.099912
R-HSA-8978868	Fatty acid metabolism	35	17	0.4686	1.6674	0.011547	0.094484
R-HSA-432040	Vasopressin regulates renal water homeostasis via Aquaporins	14	7	0.60469	1.6739	0.0089286	0.091028
R-HSA-75105	Fatty acyl-CoA biosynthesis	12	7	0.6341	1.6966	0.016807	0.08331
R-HSA-556833	Metabolism of lipids	175	58	0.35372	1.7022	<2.2e-16	0.082804
R-HSA-2206281	Mucopolysaccharidoses	5	4	0.81429	1.7263	0.0083682	0.071068
R-HSA-3781865	Diseases of glycosylation	20	12	0.55875	1.7331	0.008658	0.067369
R-HSA-418597	G alpha (z) signalling events	16	7	0.58647	1.7375	0.0042283	0.066259
R-HSA-70326	Glucose metabolism	32	18	0.49617	1.7646	0.0024272	0.054419
R-HSA-211859	Biological oxidations	30	15	0.51163	1.7879	0.0045977	0.045473
R-HSA-5578775	Ion homeostasis	22	9	0.57091	1.81	0.0023364	0.036785
R-HSA-500792	GPCR ligand binding	21	10	0.58774	1.8171	0.0025707	0.03639
R-HSA-163359	Glucagon signaling in metabolic regulation	14	8	0.65388	1.8272	0.0022173	0.034636
R-HSA-373080	Class B/2 (Secretin family receptors)	13	7	0.65646	1.8297	<2.2e-16	0.035216
R-HSA-112316	Neuronal System	77	35	0.43026	1.8369	0.0024938	0.035491
R-HSA-1474290	Collagen formation	12	5	0.69148	1.8479	0.0021368	0.032021
R-HSA-1793185	Chondroitin sulfate/dermatan sulfate metabolism	9	8	0.73955	1.8644	0.0020408	0.02744
R-HSA-6811434	COPI-dependent Golgi-to-ER retrograde traffic	40	20	0.50096	1.9056	<2.2e-16	0.017538
R-HSA-2980736	Peptide hormone metabolism	29	9	0.55604	1.9333	0.0046729	0.014164
R-HSA-71387	Metabolism of carbohydrates	72	33	0.45979	1.9482	<2.2e-16	0.01241
R-HSA-425366	Transport of bile salts and organic acids, metal ions and amine compounds	9	3	0.7841	1.9518	0.0021552	0.012906
R-HSA-198933	Immunoregulatory interactions between a Lymphoid and a non-Lymphoid cell	14	8	0.70097	1.954	<2.2e-16	0.013567
R-HSA-1236977	Endosomal/Vacuolar pathway	8	6	0.83694	1.9826	<2.2e-16	0.010117
R-HSA-70263	Gluconeogenesis	15	12	0.69412	1.9843	0.0044053	0.010781
R-HSA-5694530	Cargo concentration in the ER	16	9	0.68196	1.9847	<2.2e-16	0.011679
R-HSA-428157	Sphingolipid metabolism	31	14	0.57357	1.9941	<2.2e-16	0.01125
R-HSA-70268	Pyruvate metabolism	12	8	0.72762	2.0113	<2.2e-16	0.010362
R-HSA-381771	Synthesis, secretion, and inactivation of Glucagon-like Peptide-1 (GLP-1)	11	4	0.76182	2.0445	<2.2e-16	0.007786
R-HSA-400511	Synthesis, secretion, and inactivation of Glucose-dependent Insulinotropic Polypeptide (GIP)	10	4	0.79563	2.0453	<2.2e-16	0.0087592
R-HSA-1630316	Glycosaminoglycan metabolism	18	13	0.6848	2.0581	<2.2e-16	0.0093716
R-HSA-71406	Pyruvate metabolism and Citric Acid (TCA) cycle	22	12	0.64735	2.0704	<2.2e-16	0.0096911
R-HSA-418555	G alpha (s) signalling events	22	12	0.64359	2.0795	<2.2e-16	0.010287
R-HSA-5362517	Signaling by Retinoic Acid	8	6	0.88319	2.1356	<2.2e-16	0.0072683
R-HSA-400508	Incretin synthesis, secretion, and inactivation	12	5	0.80115	2.1917	<2.2e-16	0.0052183
R-HSA-425407	SLC-mediated transmembrane transport	26	10	0.68557	2.2776	<2.2e-16	<2.2e-16
R-HSA-983170	Antigen Presentation: Folding, assembly and peptide loading of class I MHC	18	12	0.79314	2.4164	<2.2e-16	<2.2e-16

## Sheet: S2.4. Beta GSEA Weighted Set 
Suppl Table 2.4. Pathway analysis in beta cells, with overlapping pathways minimized by weighted set coverage
Gene Set Enrichment Analyses (GSEA) of non diabetes (n = 104, 14 donors) vs type 1 diabetes (n=16, 4 donors) beta cell differential expression analysis (DEA) data compared against the “Reactome” and the “Kyoto Encyclopedia of Genes and Genomes (KEGG)” databases, with pathways redundancies removed using the weighted set cover method. Included is the pathway identifier (Gene Set), its function (Des…
Beta DEA Reactome									Beta DEA KEGG
Gene Set	Description	Size	Leading Edge Number	ES	NES	P Value	FDR		Gene Set	Description	Size	Leading Edge Number	ES	NES	P Value	FDR
R-HSA-72613	Eukaryotic Translation Initiation	113	77	-0.65173	-2.5654	<2.2e-16	<2.2e-16		hsa03010	Ribosome	125	69	-0.64754	-2.5289	<2.2e-16	<2.2e-16
R-HSA-72312	rRNA processing	145	77	-0.6114	-2.458	<2.2e-16	<2.2e-16		hsa01230	Biosynthesis of amino acids	32	9	0.47248	1.9476	<2.2e-16	0.084697
R-HSA-376176	Signaling by ROBO receptors	169	66	-0.52322	-2.1279	<2.2e-16	<2.2e-16		hsa04971	Gastric acid secretion	23	10	0.51554	1.9861	<2.2e-16	0.083352
R-HSA-71291	Metabolism of amino acids and derivatives	207	67	-0.4798	-1.9816	<2.2e-16	0.00061312		hsa05130	Pathogenic Escherichia coli infection	35	17	0.52363	2.222	<2.2e-16	0.0080663
R-HSA-72766	Translation	262	110	-0.47321	-1.9678	<2.2e-16	0.00083415		hsa00010	Glycolysis / Gluconeogenesis	27	10	0.62109	2.469	<2.2e-16	<2.2e-16
R-HSA-5663205	Infectious disease	278	91	-0.4576	-1.9004	<2.2e-16	0.0034989
R-HSA-912631	Regulation of signaling by CBL	9	6	-0.78588	-1.8742	<2.2e-16	0.0055355
R-HSA-2173796	SMAD2/SMAD3:SMAD4 heterotrimer regulates transcription	16	6	-0.64957	-1.7864	0.002574	0.022346
R-HSA-3322077	Glycogen synthesis	8	5	-0.76863	-1.7708	0.0013736	0.02671
R-HSA-5357905	Regulation of TNFR1 signaling	20	9	-0.59571	-1.7534	0.0037594	0.031509
R-HSA-163200	Respiratory electron transport, ATP synthesis by chemiosmotic coupling, and heat production by uncoupling proteins.	85	36	-0.46094	-1.7514	<2.2e-16	0.030673
R-HSA-5689901	Metalloprotease DUBs	11	6	-0.67291	-1.688	0.010376	0.070572
R-HSA-191273	Cholesterol biosynthesis	17	8	-0.60136	-1.6767	0.006402	0.079074
R-HSA-418990	Adherens junctions interactions	12	3	0.62549	1.8819	0.011673	0.093916
R-HSA-8941326	RUNX2 regulates bone development	10	7	0.6244	1.8832	0.0042553	0.096569
R-HSA-75035	Chk1/Chk2(Cds1) mediated inactivation of Cyclin B:Cdk1 complex	6	3	0.77375	1.8966	<2.2e-16	0.089855
R-HSA-9005891	Loss of function of MECP2 in Rett syndrome	12	4	0.62916	1.9274	0.0039841	0.07824
R-HSA-879415	Advanced glycosylation endproduct receptor signaling	8	6	0.71927	1.9599	<2.2e-16	0.065706
R-HSA-8963898	Plasma lipoprotein assembly	5	4	0.88193	1.9731	0.0028986	0.063532
R-HSA-109582	Hemostasis	199	44	0.32574	1.9909	<2.2e-16	0.057261
R-HSA-6811434	COPI-dependent Golgi-to-ER retrograde traffic	53	22	0.43438	1.995	<2.2e-16	0.062445
R-HSA-877312	Regulation of IFNG signaling	8	4	0.72093	1.9972	<2.2e-16	0.065122
R-HSA-8876725	Protein methylation	10	5	0.72913	2.1119	0.0074627	0.02538
R-HSA-70326	Glucose metabolism	51	12	0.4469	2.1484	<2.2e-16	0.021914
R-HSA-432040	Vasopressin regulates renal water homeostasis via Aquaporins	18	6	0.61426	2.2204	<2.2e-16	0.0195
R-HSA-983170	Antigen Presentation: Folding, assembly and peptide loading of class I MHC	19	12	0.60658	2.2488	<2.2e-16	0.022749

## Sheet: S2.5. Beta GSEA All Pathways
Suppl Table 2.5. Pathway analysis in beta cells, including overlapping pathways
Gene Set Enrichment Analyses (GSEA) of non diabetes (n = 104, 14 donors) vs type 1 diabetes (n=16, 4 donors) beta cell differential expression analysis (DEA) data compared against the “Reactome” and the “Kyoto Encyclopedia of Genes and Genomes (KEGG)” databases, with all pathways listed (no redundancy correction). Included is the pathway identifier (Gene Set), its function (Description), number o…
Beta DEA Reactome									Beta DEA KEGG
Gene Set	Description	Size	Leading Edge Number	ES	NES	P Value	FDR		Gene Set	Description	Size	Leading Edge Number	ES	NES	P Value	FDR
R-HSA-975956	Nonsense Mediated Decay (NMD) independent of the Exon Junction Complex (EJC)	90	59	-0.68705	-2.6315	<2.2e-16	<2.2e-16		hsa03010	Ribosome	125	69	-0.64754	-2.5289	<2.2e-16	<2.2e-16
R-HSA-72706	GTP hydrolysis and joining of the 60S ribosomal subunit	107	62	-0.66219	-2.5926	<2.2e-16	<2.2e-16		hsa01230	Biosynthesis of amino acids	32	9	0.47248	1.9476	<2.2e-16	0.084697
R-HSA-156827	L13a-mediated translational silencing of Ceruloplasmin expression	106	56	-0.66446	-2.59	<2.2e-16	<2.2e-16		hsa04971	Gastric acid secretion	23	10	0.51554	1.9861	<2.2e-16	0.083352
R-HSA-168273	Influenza Viral RNA Transcription and Replication	114	65	-0.65607	-2.5725	<2.2e-16	<2.2e-16		hsa05130	Pathogenic Escherichia coli infection	35	17	0.52363	2.222	<2.2e-16	0.0080663
R-HSA-72613	Eukaryotic Translation Initiation	113	77	-0.65173	-2.5654	<2.2e-16	<2.2e-16		hsa00010	Glycolysis / Gluconeogenesis	27	10	0.62109	2.469	<2.2e-16	<2.2e-16
R-HSA-72737	Cap-dependent Translation Initiation	113	77	-0.65173	-2.5654	<2.2e-16	<2.2e-16
R-HSA-927802	Nonsense-Mediated Decay (NMD)	105	54	-0.64817	-2.5287	<2.2e-16	<2.2e-16
R-HSA-975957	Nonsense Mediated Decay (NMD) enhanced by the Exon Junction Complex (EJC)	105	54	-0.64817	-2.5287	<2.2e-16	<2.2e-16
R-HSA-1799339	SRP-dependent cotranslational protein targeting to membrane	106	63	-0.64641	-2.5246	<2.2e-16	<2.2e-16
R-HSA-2408522	Selenoamino acid metabolism	101	54	-0.64981	-2.5147	<2.2e-16	<2.2e-16
R-HSA-168255	Influenza Life Cycle	124	66	-0.62959	-2.4887	<2.2e-16	<2.2e-16
R-HSA-6791226	Major pathway of rRNA processing in the nucleolus and cytosol	134	75	-0.61894	-2.464	<2.2e-16	<2.2e-16
R-HSA-72312	rRNA processing	145	77	-0.6114	-2.458	<2.2e-16	<2.2e-16
R-HSA-8868773	rRNA processing in the nucleus and cytosol	140	76	-0.61482	-2.4548	<2.2e-16	<2.2e-16
R-HSA-72695	Formation of the ternary complex, and subsequently, the 43S complex	50	27	-0.70408	-2.4524	<2.2e-16	<2.2e-16
R-HSA-168254	Influenza Infection	131	67	-0.6176	-2.4502	<2.2e-16	<2.2e-16
R-HSA-72702	Ribosomal scanning and start codon recognition	57	28	-0.66411	-2.3694	<2.2e-16	<2.2e-16
R-HSA-72649	Translation initiation complex formation	57	27	-0.65586	-2.3401	<2.2e-16	<2.2e-16
R-HSA-72662	Activation of the mRNA upon binding of the cap-binding complex and eIFs, and subsequent binding to 43S	58	27	-0.64459	-2.3085	<2.2e-16	<2.2e-16
R-HSA-9010553	Regulation of expression of SLITs and ROBOs	146	66	-0.57036	-2.3005	<2.2e-16	<2.2e-16
R-HSA-376176	Signaling by ROBO receptors	169	66	-0.52322	-2.1279	<2.2e-16	<2.2e-16
R-HSA-71291	Metabolism of amino acids and derivatives	207	67	-0.4798	-1.9816	<2.2e-16	0.00061312
R-HSA-72766	Translation	262	110	-0.47321	-1.9678	<2.2e-16	0.00083415
R-HSA-5663205	Infectious disease	278	91	-0.4576	-1.9004	<2.2e-16	0.0034989
R-HSA-912631	Regulation of signaling by CBL	9	6	-0.78588	-1.8742	<2.2e-16	0.0055355
R-HSA-2173796	SMAD2/SMAD3:SMAD4 heterotrimer regulates transcription	16	6	-0.64957	-1.7864	0.002574	0.022346
R-HSA-3322077	Glycogen synthesis	8	5	-0.76863	-1.7708	0.0013736	0.02671
R-HSA-5357905	Regulation of TNFR1 signaling	20	9	-0.59571	-1.7534	0.0037594	0.031509
R-HSA-163200	Respiratory electron transport, ATP synthesis by chemiosmotic coupling, and heat production by uncoupling proteins.	85	36	-0.46094	-1.7514	<2.2e-16	0.030673
R-HSA-75893	TNF signaling	22	9	-0.56458	-1.6992	0.012285	0.062446
R-HSA-5689901	Metalloprotease DUBs	11	6	-0.67291	-1.688	0.010376	0.070572
R-HSA-191273	Cholesterol biosynthesis	17	8	-0.60136	-1.6767	0.006402	0.079074
R-HSA-937042	IRAK2 mediated activation of TAK1 complex	5	3	-0.84897	-1.6595	0.0015038	0.09471
R-HSA-418990	Adherens junctions interactions	12	3	0.62549	1.8819	0.011673	0.093916
R-HSA-8941326	RUNX2 regulates bone development	10	7	0.6244	1.8832	0.0042553	0.096569
R-HSA-75035	Chk1/Chk2(Cds1) mediated inactivation of Cyclin B:Cdk1 complex	6	3	0.77375	1.8966	<2.2e-16	0.089855
R-HSA-190840	Microtubule-dependent trafficking of connexons from Golgi to the plasma membrane	7	3	0.74031	1.9273	0.010239	0.072055
R-HSA-9005891	Loss of function of MECP2 in Rett syndrome	12	4	0.62916	1.9274	0.0039841	0.07824
R-HSA-879415	Advanced glycosylation endproduct receptor signaling	8	6	0.71927	1.9599	<2.2e-16	0.065706
R-HSA-163359	Glucagon signaling in metabolic regulation	15	5	0.58529	1.9645	0.0044444	0.06537
R-HSA-8963898	Plasma lipoprotein assembly	5	4	0.88193	1.9731	0.0028986	0.063532
R-HSA-109582	Hemostasis	199	44	0.32574	1.9909	<2.2e-16	0.057261
R-HSA-1489509	DAG and IP3 signaling	13	5	0.63051	1.9938	0.0088106	0.059099
R-HSA-6811434	COPI-dependent Golgi-to-ER retrograde traffic	53	22	0.43438	1.995	<2.2e-16	0.062445
R-HSA-877312	Regulation of IFNG signaling	8	4	0.72093	1.9972	<2.2e-16	0.065122
R-HSA-70171	Glycolysis	40	10	0.4518	2.0144	0.0080645	0.060223
R-HSA-111996	Ca-dependent events	11	4	0.68955	2.0552	<2.2e-16	0.041713
R-HSA-8876725	Protein methylation	10	5	0.72913	2.1119	0.0074627	0.02538
R-HSA-5626467	RHO GTPases activate IQGAPs	19	6	0.58218	2.1202	<2.2e-16	0.025999
R-HSA-70326	Glucose metabolism	51	12	0.4469	2.1484	<2.2e-16	0.021914
R-HSA-111933	Calmodulin induced events	10	4	0.73482	2.1501	0.0038462	0.023111
R-HSA-111997	CaM pathway	10	4	0.73482	2.1501	0.0038462	0.023111
R-HSA-111931	PKA-mediated phosphorylation of CREB	9	4	0.7761	2.193	<2.2e-16	0.020693
R-HSA-432040	Vasopressin regulates renal water homeostasis via Aquaporins	18	6	0.61426	2.2204	<2.2e-16	0.0195
R-HSA-445717	Aquaporin-mediated transport	18	6	0.61426	2.2204	<2.2e-16	0.0195
R-HSA-983170	Antigen Presentation: Folding, assembly and peptide loading of class I MHC	19	12	0.60658	2.2488	<2.2e-16	0.022749
R-HSA-163615	PKA activation	8	4	0.84441	2.2646	<2.2e-16	0.025999
R-HSA-210991	Basigin interactions	9	6	0.85691	2.423	<2.2e-16	0.0083569
R-HSA-70263	Gluconeogenesis	19	9	0.75028	2.7303	<2.2e-16	<2.2e-16
