# Supplementary material for: Altered immune and metabolic molecular pathways drive islet cell dysfunction in human type 1 diabetes
Source: J Clin Invest. 2025 Sep 30;135(23):e195267. doi: 10.1172/JCI195267 (PMC12646676; doi:10.1172/JCI195267)
Supplement: Supplemental table 3 [file jci-135-195267-s111.xlsx]

## Sheet: S3.1. T1D Alpha Corrs
Suppl Table 3.1. Correlations between cell modelling scores and transcript expression in T1D alpha cells
Spearman’s rank correlations in type 1 diabetes (T1D) alpha cells between model scoring or outlier corrected electrophysiology metrics against transcripts expressed in at least 50% of the cohort. Correlation data include the model score or electrophysiological measure, the gene name, mean expression (Log2[CPM+1]), expression in cohort (%), median expression (Log2[CPM+1]), Spearman’s rank correlat…
Model Scoring (Alpha Score)								Total Exocytosis (Outlier_Removed_NormalizedTotalCapacitance_fF/pF)								Early Exocytosis (Outlier_Removed_NormalizedFirstDepolarizationCapacitance_fF/pF)								Late Exocytosis (Outlier_Removed_NormalizedLateDepolarizationCapacitance)								Peak Sodium Current (Outlier_Removed_NormalizedPeakSodiumCurrentAmplitude_pA/pF)								Peak Calcium Current (Outlier_Removed_NormalizedEarlyPeakCaCurrentAmplitude_pA/pF)								Late Calcium Current (Outlier_Removed_NormalizedLateCaCurrentAmplitude_pA/pF)
Variable_2_Transcript	Mean	pct_Expressing	Median	True_Corr_Coeff	True_P_Value	Mean_Bootstrap_Corr		Variable_2_Transcript	Mean	pct_Expressing	Median	True_Corr_Coeff	True_P_Value	Mean_Bootstrap_Corr		Variable_2_Transcript	Mean	pct_Expressing	Median	True_Corr_Coeff	True_P_Value	Mean_Bootstrap_Corr		Variable_2_Transcript	Mean	pct_Expressing	Median	True_Corr_Coeff	True_P_Value	Mean_Bootstrap_Corr		Variable_2_Transcript	Mean	pct_Expressing	Median	True_Corr_Coeff	True_P_Value	Mean_Bootstrap_Corr		Variable_2_Transcript	Mean	pct_Expressing	Median	True_Corr_Coeff	True_P_Value	Mean_Bootstrap_Corr		Variable_2_Transcript	Mean
FUCA2	4.97146	70.9732	6.54504	0.0731247	0.133223	0.0716338		FUCA2	4.97146	70.9732	6.54504	0.00893528	0.855646	0.00979692		FUCA2	4.97146	70.9732	6.54504	0.014252	0.772487	0.0150867		FUCA2	4.97146	70.9732	6.54505	0.019242	0.696965	0.02133		FUCA2	4.97146	70.9732	6.54505	-0.02434	0.622706	-0.02445		FUCA2	4.97146	70.9732	6.54504	-0.147394	0.00264374	-0.148379		FUCA2	4.97146
ENPP4	2.94349	51.3423	0.881527	0.108529	0.0579185	0.109998		ENPP4	2.94349	51.3423	0.881527	0.0269323	0.641089	0.029623		ENPP4	2.94349	51.3423	0.881527	0.0428008	0.463196	0.0442401		ENPP4	2.94349	51.3423	0.881527	0.016571	0.775006	0.019169		ENPP4	2.94349	51.3423	0.881527	-0.08855	0.126561	-0.08595		ENPP4	2.94349	51.3423	0.881527	-0.125042	0.0300911	-0.121727		ENPP4	2.94349
CYP51A1	2.47016	52.1812	1.31586	0.0478134	0.400749	0.0482021		CYP51A1	2.47016	52.1812	1.31586	0.00539347	0.925386	0.0031326		CYP51A1	2.47016	52.1812	1.31586	0.0111083	0.847046	0.0112822		CYP51A1	2.47016	52.1812	1.31586	-0.00248	0.965829	-0.00074		CYP51A1	2.47016	52.1812	1.31586	0.0591	0.303578	0.060024		CYP51A1	2.47016	52.1812	1.31586	-0.00975524	0.865047	-0.00591099		CYP51A1	2.47016
BAD	3.76766	60.2349	4.88137	0.0799443	0.130568	0.080998		BAD	3.76766	60.2349	4.88137	0.115485	0.0289068	0.115001		BAD	3.76766	60.2349	4.88137	0.135067	0.0107362	0.138135		BAD	3.76767	60.2349	4.88137	0.080247	0.132379	0.079886		BAD	3.76767	60.2349	4.88137	-0.19516	0.000244	-0.19374		BAD	3.76766	60.2349	4.88137	-0.226703	1.90478e-05	-0.224881		BAD	3.76766
CD99	9.539	97.651	9.87308	-0.13822	0.000827587	-0.139297		CD99	9.539	97.651	9.87308	-0.0915398	0.02831	-0.0948965		CD99	9.539	97.651	9.87308	-0.0884162	0.0349837	-0.0881082		CD99	9.53899	97.651	9.87308	-0.09772	0.019618	-0.09916		CD99	9.53899	97.651	9.87308	0.10183	0.015552	0.101018		CD99	9.539	97.651	9.87308	0.203761	9.73348e-07	0.202123		CD99	9.539
LASP1	3.60792	53.5235	3.61913	0.093787	0.0944848	0.0893137		LASP1	3.60792	53.5235	3.61913	0.0784697	0.164066	0.0784855		LASP1	3.60792	53.5235	3.61913	0.0634072	0.263385	0.0644509		LASP1	3.60792	53.5235	3.61913	0.068135	0.22936	0.069569		LASP1	3.60792	53.5235	3.61913	-0.08584	0.129677	-0.08611		LASP1	3.60792	53.5235	3.61913	-0.136431	0.0155531	-0.132874		LASP1	3.60792
TMEM176A	7.49189	89.9329	8.41799	0.0230176	0.594919	0.0229539		TMEM176A	7.49189	89.9329	8.41799	-0.0354231	0.416627	-0.0339883		TMEM176A	7.49189	89.9329	8.41799	-0.0717234	0.10133	-0.0727814		TMEM176A	7.49189	89.9329	8.41799	-0.00442	0.91955	-0.00432		TMEM176A	7.49189	89.9329	8.41799	0.045435	0.300618	0.047924		TMEM176A	7.49189	89.9329	8.41799	0.0503585	0.250751	0.051266		TMEM176A	7.49189
M6PR	3.58031	54.1946	3.59109	0.0247062	0.658221	0.0227447		M6PR	3.58031	54.1946	3.59109	0.0103471	0.85372	0.0106466		M6PR	3.58031	54.1946	3.59109	2.88772e-05	0.999593	-0.00118144		M6PR	3.58031	54.1946	3.59109	0.076156	0.176207	0.078491		M6PR	3.58031	54.1946	3.59109	-0.08543	0.132785	-0.08879		M6PR	3.58031	54.1946	3.59109	-0.132028	0.0186873	-0.13208		M6PR	3.58031
ICA1	4.51841	69.4631	5.90032	-0.00278474	0.954952	-0.00265285		ICA1	4.51841	69.4631	5.90032	0.00367004	0.94087	0.00281018		ICA1	4.51841	69.4631	5.90032	-0.00379037	0.939234	-0.00550797		ICA1	4.51841	69.4631	5.90032	-0.00572	0.908595	-0.00327		ICA1	4.51841	69.4631	5.90032	-0.00341	0.945679	-0.00351		ICA1	4.51841	69.4631	5.90032	0.0601878	0.227971	0.0600317		ICA1	4.51841
RBM5	3.63943	61.745	3.96095	-0.0199404	0.70301	-0.0213053		RBM5	3.63943	61.745	3.96095	0.0830018	0.114916	0.0835683		RBM5	3.63943	61.745	3.96095	0.0909927	0.0847007	0.0926737		RBM5	3.63943	61.745	3.96095	0.100688	0.056656	0.099651		RBM5	3.63943	61.745	3.96095	-0.04348	0.412809	-0.04471		RBM5	3.63943	61.745	3.96095	0.0631181	0.232894	0.0639386		RBM5	3.63943
MTMR7	2.97785	54.3624	2.59151	0.0941893	0.090528	0.0919258		MTMR7	2.97785	54.3624	2.59151	0.137864	0.0138726	0.139141		MTMR7	2.97785	54.3624	2.59151	0.0974018	0.0838622	0.0977416		MTMR7	2.97785	54.3624	2.59151	0.06935	0.218925	0.0681		MTMR7	2.97785	54.3624	2.59151	-0.08361	0.139989	-0.08132		MTMR7	2.97785	54.3624	2.59151	-0.0930126	0.0988498	-0.0926361		MTMR7	2.97785
SLC7A2	7.58323	92.1141	8.41031	0.00494704	0.90793	0.00325167		SLC7A2	7.58323	92.1141	8.41031	-0.118254	0.00589027	-0.118047		SLC7A2	7.58323	92.1141	8.41031	-0.0512923	0.235377	-0.0509526		SLC7A2	7.58323	92.1141	8.41031	-0.12833	0.002863	-0.12783		SLC7A2	7.58323	92.1141	8.41031	0.079502	0.066906	0.082082		SLC7A2	7.58323	92.1141	8.41031	-0.0119406	0.782495	-0.0120166		SLC7A2	7.58323
ARF5	6.10329	81.8792	7.34982	0.0568946	0.209611	0.0567477		ARF5	6.10329	81.8792	7.34982	0.133693	0.00327423	0.132989		ARF5	6.10329	81.8792	7.34982	0.0467838	0.307894	0.0464448		ARF5	6.10329	81.8792	7.34982	0.147608	0.001182	0.144713		ARF5	6.10329	81.8792	7.34982	-0.03763	0.41567	-0.03846		ARF5	6.10329	81.8792	7.34982	-0.0606672	0.186388	-0.0587535		ARF5	6.10329
POLDIP2	3.31941	51.0067	1.5399	0.174354	0.00228206	0.176083		POLDIP2	3.31941	51.0067	1.5399	0.0135113	0.816022	0.0128073		POLDIP2	3.31941	51.0067	1.5399	0.0824644	0.157724	0.081497		POLDIP2	3.31941	51.0067	1.5399	-0.03109	0.591724	-0.02921		POLDIP2	3.31941	51.0067	1.5399	-0.05541	0.341251	-0.05643		POLDIP2	3.31941	51.0067	1.5399	-0.0550223	0.345503	-0.0551329		POLDIP2	3.31941
AK2	5.80644	83.7248	6.96652	0.0835686	0.0621305	0.0828291		AK2	5.80644	83.7248	6.96652	0.0506853	0.262301	0.0521124		AK2	5.80644	83.7248	6.96652	0.0421764	0.353007	0.0442258		AK2	5.80644	83.7248	6.96652	0.044226	0.329083	0.044647		AK2	5.80644	83.7248	6.96652	-0.03046	0.503353	-0.03219		AK2	5.80644	83.7248	6.96652	-0.0655464	0.147814	-0.0659932		AK2	5.80644
FKBP4	4.0115	59.0604	5.07313	0.0312113	0.559466	0.0301053		FKBP4	4.0115	59.0604	5.07313	0.125899	0.0186265	0.12349		FKBP4	4.0115	59.0604	5.07313	0.0778626	0.148971	0.0772612		FKBP4	4.0115	59.0604	5.07313	0.119753	0.025698	0.120982		FKBP4	4.0115	59.0604	5.07313	0.017384	0.746935	0.017642		FKBP4	4.0115	59.0604	5.07313	0.00911661	0.866015	0.0093233		FKBP4	4.0115
RBM6	3.9748	68.6242	4.54682	0.0216797	0.661999	0.0222721		RBM6	3.9748	68.6242	4.54682	-0.00637585	0.898467	-0.00663564		RBM6	3.9748	68.6242	4.54682	-0.0163864	0.743877	-0.0174202		RBM6	3.9748	68.6242	4.54682	-0.0094	0.851498	-0.01021		RBM6	3.9748	68.6242	4.54682	-0.01862	0.711501	-0.01849		RBM6	3.9748	68.6242	4.54682	-0.0298631	0.549496	-0.0301388		RBM6	3.9748
NDUFAB1	5.97828	86.2416	6.94601	0.048643	0.270992	0.0490808		NDUFAB1	5.97828	86.2416	6.94601	0.0298613	0.501882	0.030214		NDUFAB1	5.97828	86.2416	6.94601	0.0244025	0.585059	0.0241217		NDUFAB1	5.97828	86.2416	6.94601	0.038231	0.391273	0.041028		NDUFAB1	5.97828	86.2416	6.94601	-0.05515	0.218311	-0.05634		NDUFAB1	5.97828	86.2416	6.94601	-0.0505806	0.256557	-0.0498424		NDUFAB1	5.97828
PDK4	8.14352	83.0537	9.77226	-0.0920295	0.040688	-0.0892418		PDK4	8.14352	83.0537	9.77226	-0.178379	7.29951e-05	-0.177756		PDK4	8.14352	83.0537	9.77226	-0.135356	0.00284626	-0.134907		PDK4	8.14352	83.0537	9.77226	-0.14807	0.001074	-0.14483		PDK4	8.14352	83.0537	9.77226	0.110552	0.015277	0.106681		PDK4	8.14352	83.0537	9.77226	0.0297043	0.513998	0.0278373		PDK4	8.14352
ARX	4.18458	69.7987	5.05864	-0.113507	0.0205788	-0.112656		ARX	4.18458	69.7987	5.05864	1.25363e-05	0.999798	0.000603553		ARX	4.18458	69.7987	5.05864	0.0124715	0.802178	0.00972859		ARX	4.18459	69.7987	5.05864	-0.0134	0.787043	-0.01607		ARX	4.18459	69.7987	5.05864	0.070486	0.158885	0.070638		ARX	4.18458	69.7987	5.05864	0.130726	0.00852039	0.133835		ARX	4.18458
ST7	2.79166	50.3356	0.546177	0.00758808	0.895868	0.00573323		ST7	2.79166	50.3356	0.546177	-0.0488229	0.401834	-0.0456402		ST7	2.79166	50.3356	0.546177	-0.0864238	0.140688	-0.0843961		ST7	2.79166	50.3356	0.546177	-0.03842	0.511672	-0.03933		ST7	2.79166	50.3356	0.546177	0.045578	0.437023	0.043652		ST7	2.79166	50.3356	0.546177	-0.044816	0.443946	-0.0470203		ST7	2.79166
CDC27	3.00455	53.3557	1.74714	0.00999362	0.859104	0.0123368		CDC27	3.00455	53.3557	1.74714	-0.0512727	0.362888	-0.050546		CDC27	3.00455	53.3557	1.74714	-0.0470264	0.405534	-0.0459916		CDC27	3.00455	53.3557	1.74714	-0.02524	0.656389	-0.02586		CDC27	3.00455	53.3557	1.74714	0.120086	0.034563	0.120702		CDC27	3.00455	53.3557	1.74714	0.0719422	0.205783	0.0724049		CDC27	3.00455
SLC25A5	6.74403	89.094	7.76953	0.124788	0.00397625	0.123648		SLC25A5	6.74403	89.094	7.76953	-0.00401607	0.926926	-0.00504117		SLC25A5	6.74403	89.094	7.76953	0.0260104	0.554367	0.0269785		SLC25A5	6.74403	89.094	7.76953	-0.00118	0.978523	0.000427		SLC25A5	6.74403	89.094	7.76953	-0.03433	0.43731	-0.03264		SLC25A5	6.74403	89.094	7.76953	-0.0865704	0.0491444	-0.090484		SLC25A5	6.74403
POLR2J	3.92334	69.4631	4.99715	0.022972	0.641173	0.0224622		POLR2J	3.92334	69.4631	4.99715	0.0786792	0.110794	0.0789404		POLR2J	3.92334	69.4631	4.99715	0.041553	0.402527	0.0397885		POLR2J	3.92334	69.4631	4.99715	0.069465	0.1624	0.066237		POLR2J	3.92334	69.4631	4.99715	-0.03357	0.501077	-0.03272		POLR2J	3.92334	69.4631	4.99715	-0.00599695	0.904116	-0.00823041		POLR2J	3.92334
SPPL2B	3.24835	55.8725	2.72918	-0.00599127	0.913266	-0.00686442		SPPL2B	3.24835	55.8725	2.72918	-0.001415	0.979571	-0.00181114		SPPL2B	3.24835	55.8725	2.72918	-0.0444285	0.424723	-0.0418134		SPPL2B	3.24835	55.8725	2.72918	0.073403	0.187529	0.074018		SPPL2B	3.24835	55.8725	2.72918	-0.04266	0.445523	-0.04634		SPPL2B	3.24835	55.8725	2.72918	0.055346	0.319141	0.0535732		SPPL2B	3.24835
CREBBP	3.43943	62.2483	3.61701	0.02445	0.638768	0.0254322		CREBBP	3.43943	62.2483	3.61701	0.0304973	0.561385	0.0317241		CREBBP	3.43943	62.2483	3.61701	0.00144067	0.978208	-0.0004287		CREBBP	3.43942	62.2483	3.61701	0.035383	0.500977	0.038078		CREBBP	3.43942	62.2483	3.61701	-0.03486	0.507931	-0.03503		CREBBP	3.43943	62.2483	3.61701	-0.0254305	0.628675	-0.0241051		CREBBP	3.43943
KMT2E	5.20575	81.7114	6.2665	-0.0572244	0.207445	-0.0565819		KMT2E	5.20575	81.7114	6.2665	0.0196175	0.668455	0.0212324		KMT2E	5.20575	81.7114	6.2665	-0.0444102	0.334132	-0.0427009		KMT2E	5.20575	81.7114	6.2665	0.031975	0.486913	0.031236		KMT2E	5.20575	81.7114	6.2665	0.069922	0.129288	0.070438		KMT2E	5.20575	81.7114	6.2665	0.0840284	0.0672845	0.0840377		KMT2E	5.20575
RHBDD2	7.70239	91.1074	8.67337	-0.0328689	0.444651	-0.0328058		RHBDD2	7.70239	91.1074	8.67337	-0.116928	0.00677868	-0.119362		RHBDD2	7.70239	91.1074	8.67337	-0.0819149	0.0592515	-0.0824926		RHBDD2	7.70239	91.1074	8.67337	-0.10809	0.012608	-0.10572		RHBDD2	7.70239	91.1074	8.67337	0.082609	0.058072	0.084918		RHBDD2	7.70239	91.1074	8.67337	-0.00991783	0.819472	-0.00964493		RHBDD2	7.70239
IBTK	3.90641	65.1007	3.9938	0.0486871	0.338821	0.0496067		IBTK	3.90641	65.1007	3.9938	0.0266393	0.604206	0.0246832		IBTK	3.90641	65.1007	3.9938	0.0169976	0.742185	0.0174121		IBTK	3.90641	65.1007	3.9938	0.031422	0.540884	0.032723		IBTK	3.90641	65.1007	3.9938	-0.06059	0.24304	-0.0598		IBTK	3.90641	65.1007	3.9938	-0.100244	0.051796	-0.0994901		IBTK	3.90641
MYCBP2	3.4371	60.7383	3.6679	-0.0491005	0.351579	-0.0508095		MYCBP2	3.4371	60.7383	3.6679	0.0203317	0.701432	0.0213707		MYCBP2	3.4371	60.7383	3.6679	-0.0226468	0.671096	-0.0231769		MYCBP2	3.4371	60.7383	3.6679	0.055831	0.294154	0.054629		MYCBP2	3.4371	60.7383	3.6679	0.040143	0.454081	0.036695		MYCBP2	3.4371	60.7383	3.6679	0.145025	0.00649348	0.14414		MYCBP2	3.4371
LAMP2	6.39955	83.0537	7.77514	0.0403951	0.369811	0.0367632		LAMP2	6.39955	83.0537	7.77514	0.0514087	0.25603	0.0509656		LAMP2	6.39955	83.0537	7.77514	0.00028348	0.995032	-0.00203858		LAMP2	6.39955	83.0537	7.77514	0.080553	0.076652	0.081118		LAMP2	6.39955	83.0537	7.77514	0.029019	0.52549	0.028629		LAMP2	6.39955	83.0537	7.77514	0.00553336	0.903258	0.00544826		LAMP2	6.39955
GDE1	3.2288	55.2013	2.39198	0.0305923	0.580324	0.0319549		GDE1	3.2288	55.2013	2.39198	0.00485505	0.930414	0.00772086		GDE1	3.2288	55.2013	2.39198	-0.00211796	0.969754	-0.00448251		GDE1	3.22879	55.2013	2.39198	-0.00502	0.928345	-0.0075		GDE1	3.22879	55.2013	2.39198	0.018192	0.745412	0.018153		GDE1	3.2288	55.2013	2.39198	0.00983027	0.860301	0.00918585		GDE1	3.2288
C19orf60	3.6634	58.2215	4.8049	0.0479212	0.373485	0.0496112		C19orf60	3.6634	58.2215	4.8049	0.000753487	0.98889	0.00241473		C19orf60	3.6634	58.2215	4.8049	-0.0154095	0.776773	-0.0146103		C19orf60	3.6634	58.2215	4.8049	0.03179	0.558523	0.029975		C19orf60	3.6634	58.2215	4.8049	-0.0889	0.103268	-0.08735		C19orf60	3.6634	58.2215	4.8049	-0.166049	0.00212723	-0.165989		C19orf60	3.6634
ABCC8	7.02947	84.5638	8.44717	-0.0769691	0.0843072	-0.0781958		ABCC8	7.02947	84.5638	8.44717	-0.0076758	0.86433	-0.00725637		ABCC8	7.02947	84.5638	8.44717	-0.00874202	0.846477	-0.0103694		ABCC8	7.02947	84.5638	8.44717	-0.02547	0.572252	-0.02214		ABCC8	7.02947	84.5638	8.44717	-0.00392	0.931176	-0.00343		ABCC8	7.02947	84.5638	8.44717	0.0573831	0.204323	0.054304		ABCC8	7.02947
AP2B1	4.76838	78.3557	5.47138	-0.126228	0.00630584	-0.122724		AP2B1	4.76838	78.3557	5.47138	-0.114805	0.0137491	-0.112451		AP2B1	4.76838	78.3557	5.47138	-0.120501	0.0100915	-0.120452		AP2B1	4.76838	78.3557	5.47138	-0.08123	0.082474	-0.08		AP2B1	4.76838	78.3557	5.47138	0.01581	0.73747	0.01733		AP2B1	4.76838	78.3557	5.47138	0.0460803	0.325652	0.045926		AP2B1	4.76838
TNFRSF12A	4.26256	57.8859	5.28284	0.0990719	0.0660589	0.0963688		TNFRSF12A	4.26256	57.8859	5.28284	0.0532426	0.327667	0.0506538		TNFRSF12A	4.26256	57.8859	5.28284	0.0649962	0.23335	0.066867		TNFRSF12A	4.26256	57.8859	5.28284	0.037792	0.487993	0.036993		TNFRSF12A	4.26256	57.8859	5.28284	0.028332	0.603187	0.030338		TNFRSF12A	4.26256	57.8859	5.28284	-0.1365	0.0121334	-0.138053		TNFRSF12A	4.26256
RALA	3.26157	53.3557	2.86029	0.0995912	0.0761652	0.101896		RALA	3.26157	53.3557	2.86029	-0.0269712	0.635633	-0.0328026		RALA	3.26157	53.3557	2.86029	-0.0015395	0.978498	-0.0038785		RALA	3.26157	53.3557	2.86029	-0.02021	0.723037	-0.02024		RALA	3.26157	53.3557	2.86029	0.050686	0.374574	0.05235		RALA	3.26157	53.3557	2.86029	0.0345857	0.543419	0.0353848		RALA	3.26157
PHTF2	5.18496	77.8523	6.47539	0.011342	0.807492	0.0120413		PHTF2	5.18496	77.8523	6.47539	-0.0209282	0.65544	-0.0236465		PHTF2	5.18496	77.8523	6.47539	0.0109788	0.815737	0.0117782		PHTF2	5.18496	77.8524	6.47539	-0.0284	0.546577	-0.02956		PHTF2	5.18496	77.8524	6.47539	-0.04607	0.331641	-0.04581		PHTF2	5.18496	77.8523	6.47539	-0.0634218	0.178306	-0.0639644		PHTF2	5.18496
USH1C	4.74004	68.2886	6.0796	0.0948838	0.0557943	0.09601		USH1C	4.74004	68.2886	6.0796	-0.0203801	0.683722	-0.0210243		USH1C	4.74004	68.2886	6.0796	0.00980212	0.845439	0.0113569		USH1C	4.74004	68.2886	6.0796	-0.01836	0.714246	-0.01917		USH1C	4.74004	68.2886	6.0796	0.025596	0.611572	0.025519		USH1C	4.74004	68.2886	6.0796	-0.0607388	0.227235	-0.0604579		USH1C	4.74004
IFRD1	3.43773	55.3691	2.8132	0.0208892	0.705376	0.022969		IFRD1	3.43773	55.3691	2.8132	-0.132731	0.0164876	-0.134595		IFRD1	3.43773	55.3691	2.8132	-0.133715	0.0165237	-0.133719		IFRD1	3.43773	55.3691	2.8132	-0.09464	0.089003	-0.09681		IFRD1	3.43773	55.3691	2.8132	0.118936	0.032883	0.114917		IFRD1	3.43773	55.3691	2.8132	0.0571017	0.307017	0.0602235		IFRD1	3.43773
PAF1	3.27837	51.5101	1.59442	0.00280154	0.96101	-0.00130969		PAF1	3.27837	51.5101	1.59442	-0.0217993	0.705012	-0.0211299		PAF1	3.27837	51.5101	1.59442	-0.0379345	0.511352	-0.0362932		PAF1	3.27837	51.5101	1.59442	0.009607	0.867508	0.011046		PAF1	3.27837	51.5101	1.59442	-0.04231	0.468395	-0.04276		PAF1	3.27837	51.5101	1.59442	-0.102345	0.0757577	-0.103582		PAF1	3.27837
VPS41	3.82011	64.2617	4.07106	0.00410548	0.936171	0.00345451		VPS41	3.82011	64.2617	4.07106	0.0206419	0.688736	0.0224806		VPS41	3.82011	64.2617	4.07106	0.0202323	0.695758	0.0206184		VPS41	3.82011	64.2617	4.07106	-0.04096	0.427755	-0.03817		VPS41	3.82011	64.2617	4.07106	0.086234	0.097224	0.08544		VPS41	3.82011	64.2617	4.07106	0.062758	0.222869	0.0653231		VPS41	3.82011
CCDC124	4.12853	65.604	5.3847	0.0722675	0.153785	0.0729351		CCDC124	4.12853	65.604	5.3847	0.0347069	0.495463	0.0371681		CCDC124	4.12853	65.604	5.3847	0.0393141	0.441186	0.0391928		CCDC124	4.12853	65.604	5.3847	0.060003	0.240162	0.063794		CCDC124	4.12853	65.604	5.3847	-0.0309	0.547059	-0.0298		CCDC124	4.12853	65.604	5.3847	-0.0531042	0.301194	-0.0507739		CCDC124	4.12853
PAFAH1B1	3.23263	61.745	3.07566	-0.0550574	0.292162	-0.0531507		PAFAH1B1	3.23263	61.745	3.07566	-0.0817669	0.11941	-0.0812201		PAFAH1B1	3.23263	61.745	3.07566	-0.0721414	0.171401	-0.0725109		PAFAH1B1	3.23263	61.745	3.07566	-0.09565	0.070672	-0.09395		PAFAH1B1	3.23263	61.745	3.07566	0.05977	0.259338	0.057264		PAFAH1B1	3.23263	61.745	3.07566	0.10665	0.0431487	0.10519		PAFAH1B1	3.23263
KIAA0100	2.96293	53.1879	2.03281	0.0953677	0.0900506	0.0936043		KIAA0100	2.96293	53.1879	2.03281	0.0252149	0.656766	0.0291427		KIAA0100	2.96293	53.1879	2.03281	-0.0410454	0.472208	-0.0400746		KIAA0100	2.96293	53.1879	2.03281	0.092199	0.104059	0.088308		KIAA0100	2.96293	53.1879	2.03281	0.109658	0.054547	0.110679		KIAA0100	2.96293	53.1879	2.03281	0.00703626	0.901642	0.00770229		KIAA0100	2.96293
PAX6	7.68862	92.2819	8.67412	-0.024192	0.571295	-0.0235289		PAX6	7.68862	92.2819	8.67412	-0.0142942	0.739635	-0.0152146		PAX6	7.68862	92.2819	8.67412	0.0255821	0.553791	0.0274334		PAX6	7.68862	92.2819	8.67412	-0.01285	0.765886	-0.01307		PAX6	7.68862	92.2819	8.67412	-0.00714	0.869252	-0.00627		PAX6	7.68862	92.2819	8.67412	-0.0296587	0.492815	-0.0288797		PAX6	7.68862
LUC7L	2.9609	53.5235	1.9886	-0.0621052	0.268749	-0.0610004		LUC7L	2.9609	53.5235	1.9886	-0.0587961	0.297438	-0.0591699		LUC7L	2.9609	53.5235	1.9886	-0.0243002	0.668966	-0.0267989		LUC7L	2.9609	53.5235	1.9886	-0.1071	0.059228	-0.10758		LUC7L	2.9609	53.5235	1.9886	0.016735	0.768432	0.017544		LUC7L	2.9609	53.5235	1.9886	0.0133534	0.812503	0.0148462		LUC7L	2.9609
TSR3	4.57371	67.6174	6.10366	0.138732	0.00527282	0.139493		TSR3	4.57371	67.6174	6.10366	0.0459422	0.361249	0.0452406		TSR3	4.57371	67.6174	6.10366	0.0650586	0.197524	0.0616751		TSR3	4.57371	67.6175	6.10366	0.070235	0.165178	0.067787		TSR3	4.57371	67.6175	6.10366	0.074677	0.141515	0.073108		TSR3	4.57371	67.6174	6.10366	-0.0325843	0.520064	-0.0326866		TSR3	4.57371
PSMB1	7.33606	91.2752	8.18779	0.0879474	0.0403132	0.0892648		PSMB1	7.33606	91.2752	8.18779	-0.00338272	0.937664	-0.0024262		PSMB1	7.33606	91.2752	8.18779	-0.00954332	0.826179	-0.00995425		PSMB1	7.33606	91.2752	8.18779	0.002522	0.953632	0.003359		PSMB1	7.33606	91.2752	8.18779	-0.08207	0.05949	-0.08239		PSMB1	7.33606	91.2752	8.18779	-0.0578149	0.184274	-0.0586966		PSMB1	7.33606
SYPL1	3.46969	53.1879	1.90329	0.0650492	0.248165	0.067153		SYPL1	3.46969	53.1879	1.90329	-0.00674144	0.905591	-0.00539692		SYPL1	3.46969	53.1879	1.90329	0.0144386	0.800748	0.0147136		SYPL1	3.46969	53.1879	1.90329	-0.00629	0.91205	-0.00624		SYPL1	3.46969	53.1879	1.90329	-0.09459	0.099755	-0.09316		SYPL1	3.46969	53.1879	1.90329	-0.184309	0.0011353	-0.184428		SYPL1	3.46969
CYB561	5.02778	72.8188	6.52559	0.0339527	0.480506	0.0341091		CYB561	5.02778	72.8188	6.52559	0.106958	0.0269224	0.10817		CYB561	5.02778	72.8188	6.52559	0.0630655	0.193375	0.0620728		CYB561	5.02778	72.8188	6.52559	0.092962	0.055498	0.094061		CYB561	5.02778	72.8188	6.52559	-0.02195	0.652157	-0.02232		CYB561	5.02778	72.8188	6.52559	-0.0336949	0.489474	-0.0339842		CYB561	5.02778
SPAG9	3.40721	67.4497	3.50977	-0.0102472	0.837711	-0.00935488		SPAG9	3.40721	67.4497	3.50977	0.0808205	0.108307	0.08125		SPAG9	3.40721	67.4497	3.50977	0.0570127	0.258294	0.0567049		SPAG9	3.40721	67.4497	3.50977	0.076682	0.129125	0.077185		SPAG9	3.40721	67.4497	3.50977	0.126213	0.012729	0.127084		SPAG9	3.40721	67.4497	3.50977	0.123196	0.0145337	0.122674		SPAG9	3.40721
CELSR3	3.67853	58.8926	3.81122	0.0227314	0.671268	0.0219058		CELSR3	3.67853	58.8926	3.81122	-0.0374904	0.487004	-0.0357524		CELSR3	3.67853	58.8926	3.81122	-0.065378	0.22785	-0.0656781		CELSR3	3.67853	58.8926	3.81122	0.009386	0.861693	0.009458		CELSR3	3.67853	58.8926	3.81122	0.013668	0.800866	0.011806		CELSR3	3.67853	58.8926	3.81122	-0.0123623	0.818769	-0.0119505		CELSR3	3.67853
MAPK8IP2	3.94238	62.5839	4.91602	0.0996651	0.054457	0.100781		MAPK8IP2	3.94238	62.5839	4.91602	0.0740283	0.156985	0.0732774		MAPK8IP2	3.94238	62.5839	4.91602	0.115438	0.027867	0.113826		MAPK8IP2	3.94238	62.5839	4.91602	0.083899	0.110537	0.081306		MAPK8IP2	3.94238	62.5839	4.91602	0.008146	0.87692	0.008265		MAPK8IP2	3.94238	62.5839	4.91602	-9.88345e-05	0.998499	7.33484e-05		MAPK8IP2	3.94238
HEATR5B	3.08434	54.5302	2.35239	0.128649	0.0203423	0.125922		HEATR5B	3.08434	54.5302	2.35239	-0.00632711	0.910236	-0.00801897		HEATR5B	3.08434	54.5302	2.35239	0.0264121	0.639975	0.0237907		HEATR5B	3.08434	54.5302	2.3524	-0.02714	0.629103	-0.02846		HEATR5B	3.08434	54.5302	2.3524	-0.02377	0.673819	-0.02482		HEATR5B	3.08434	54.5302	2.35239	-0.0457137	0.415821	-0.0419963		HEATR5B	3.08434
SEC62	6.3563	94.2953	6.84406	-0.0540161	0.201032	-0.0540134		SEC62	6.3563	94.2953	6.84406	-0.0499289	0.24069	-0.0486515		SEC62	6.3563	94.2953	6.84406	-0.0777615	0.0686655	-0.0771185		SEC62	6.3563	94.2953	6.84406	-0.03046	0.475501	-0.03061		SEC62	6.3563	94.2953	6.84406	0.118192	0.005825	0.117126		SEC62	6.3563	94.2953	6.84406	0.0971898	0.0231365	0.100129		SEC62	6.3563
RPS20	6.4074	93.7919	6.92207	-0.0646614	0.126767	-0.0668416		RPS20	6.4074	93.7919	6.92207	-0.076426	0.0725278	-0.0759428		RPS20	6.4074	93.7919	6.92207	-0.0410213	0.337814	-0.0424506		RPS20	6.4074	93.7919	6.92208	-0.08582	0.044444	-0.08711		RPS20	6.4074	93.7919	6.92208	0.007912	0.854192	0.004615		RPS20	6.4074	93.7919	6.92207	0.068357	0.110934	0.0671475		RPS20	6.4074
CSDE1	6.47131	86.9128	7.69732	0.000679942	0.987683	0.000127923		CSDE1	6.47131	86.9128	7.69732	-0.0405585	0.360681	-0.0417243		CSDE1	6.47131	86.9128	7.69732	-0.0443066	0.320375	-0.0437142		CSDE1	6.47131	86.9128	7.69732	-0.03937	0.3764	-0.03761		CSDE1	6.47131	86.9128	7.69732	0.036786	0.411769	0.036095		CSDE1	6.47131	86.9128	7.69732	0.0705136	0.113503	0.0693077		CSDE1	6.47131
REV3L	4.43993	73.8255	5.3071	0.0195014	0.683318	0.0194046		REV3L	4.43993	73.8255	5.3071	0.0461801	0.337159	0.0466907		REV3L	4.43993	73.8255	5.3071	0.0456455	0.345035	0.0432569		REV3L	4.43993	73.8255	5.3071	0.017884	0.711859	0.018112		REV3L	4.43993	73.8255	5.3071	0.005081	0.916827	0.003665		REV3L	4.43993	73.8255	5.3071	0.0609732	0.2086	0.0600619		REV3L	4.43993
VTA1	4.35722	63.255	5.73101	0.108215	0.0356982	0.106019		VTA1	4.35722	63.255	5.73101	0.0781846	0.13175	0.0792102		VTA1	4.35722	63.255	5.73101	0.0876514	0.0922697	0.0889333		VTA1	4.35722	63.255	5.731	0.065778	0.206207	0.065115		VTA1	4.35722	63.255	5.731	-0.14727	0.004754	-0.14693		VTA1	4.35722	63.255	5.73101	-0.135757	0.00893266	-0.134461		VTA1	4.35722
MLXIPL	4.39742	69.2953	5.52391	-0.0944947	0.0550053	-0.0931983		MLXIPL	4.39742	69.2953	5.52391	-0.0458653	0.356039	-0.047222		MLXIPL	4.39742	69.2953	5.52391	-0.0648529	0.193863	-0.0652562		MLXIPL	4.39742	69.2953	5.52391	-0.04801	0.336388	-0.04827		MLXIPL	4.39742	69.2953	5.52391	0.051641	0.301672	0.050545		MLXIPL	4.39742	69.2953	5.52391	0.0866345	0.0823801	0.0851581		MLXIPL	4.39742
BAZ1B	4.33306	71.6443	5.18971	0.0222496	0.646611	0.0216236		BAZ1B	4.33306	71.6443	5.18971	0.0397422	0.415468	0.0417787		BAZ1B	4.33306	71.6443	5.18971	0.0418339	0.394169	0.0405374		BAZ1B	4.33306	71.6443	5.18971	0.016492	0.73642	0.014112		BAZ1B	4.33306	71.6443	5.18971	-0.02396	0.626843	-0.02398		BAZ1B	4.33306	71.6443	5.18971	0.038638	0.430764	0.0415179		BAZ1B	4.33306
ZNF207	4.5112	76.0067	5.49787	-0.0616728	0.19011	-0.0606993		ZNF207	4.5112	76.0067	5.49787	0.0174354	0.713464	0.0181517		ZNF207	4.5112	76.0067	5.49787	-0.0207075	0.66417	-0.0223474		ZNF207	4.5112	76.0067	5.49787	0.030657	0.519847	0.029933		ZNF207	4.5112	76.0067	5.49787	-0.0518	0.278846	-0.05147		ZNF207	4.5112	76.0067	5.49787	0.0859841	0.0709278	0.0836023		ZNF207	4.5112
UQCRC1	6.69584	85.0671	7.94865	0.10204	0.0215656	0.101976		UQCRC1	6.69584	85.0671	7.94865	0.0336819	0.451458	0.0346316		UQCRC1	6.69584	85.0671	7.94865	0.0566368	0.207042	0.0567707		UQCRC1	6.69584	85.0671	7.94865	0.016352	0.715852	0.0148		UQCRC1	6.69584	85.0671	7.94865	-0.05678	0.208694	-0.05787		UQCRC1	6.69584	85.0671	7.94865	-0.20137	6.46388e-06	-0.202658		UQCRC1	6.69584
STARD3NL	3.9569	60.2349	4.82215	0.0964489	0.0679513	0.0981096		STARD3NL	3.9569	60.2349	4.82215	0.0374046	0.482357	0.0352431		STARD3NL	3.9569	60.2349	4.82215	0.0152894	0.774367	0.0138806		STARD3NL	3.9569	60.2349	4.82215	0.046932	0.381374	0.04322		STARD3NL	3.9569	60.2349	4.82215	-0.04436	0.408672	-0.0421		STARD3NL	3.9569	60.2349	4.82215	-0.112294	0.0362684	-0.113822		STARD3NL	3.9569
GIPR	3.14727	54.698	2.80097	0.0922507	0.0963566	0.0920541		GIPR	3.14727	54.698	2.80097	0.12919	0.0202023	0.128253		GIPR	3.14727	54.698	2.80097	0.149765	0.00737294	0.147992		GIPR	3.14727	54.698	2.80097	0.085868	0.124713	0.084132		GIPR	3.14727	54.698	2.80097	-0.07374	0.190337	-0.07219		GIPR	3.14727	54.698	2.80097	-0.0683335	0.222106	-0.0686818		GIPR	3.14727
NISCH	3.00285	52.349	1.48735	-0.0379262	0.504478	-0.0363401		NISCH	3.00285	52.349	1.48735	-0.0460112	0.421029	-0.041579		NISCH	3.00285	52.349	1.48735	-0.0176494	0.759624	-0.0225027		NISCH	3.00285	52.349	1.48735	-0.03656	0.523345	-0.03435		NISCH	3.00285	52.349	1.48735	0.102333	0.074819	0.10156		NISCH	3.00285	52.349	1.48735	0.0776581	0.173315	0.0796138		NISCH	3.00285
IDS	8.3808	97.9866	8.72379	0.00778858	0.851018	0.00641537		IDS	8.3808	97.9866	8.72379	-0.068182	0.102109	-0.0693256		IDS	8.3808	97.9866	8.72379	-0.0570102	0.173699	-0.0572923		IDS	8.3808	97.9866	8.72379	-0.06834	0.102536	-0.06921		IDS	8.3808	97.9866	8.72379	0.120846	0.004019	0.118135		IDS	8.3808	97.9866	8.72379	0.147163	0.000433602	0.146802		IDS	8.3808
TCEB3	3.13431	52.6846	1.41994	0.0736569	0.192996	0.0752063		TCEB3	3.13431	52.6846	1.41994	0.151211	0.00745962	0.148078		TCEB3	3.13431	52.6846	1.41994	0.14558	0.0103963	0.144949		TCEB3	3.13431	52.6846	1.41994	0.090454	0.113726	0.08965		TCEB3	3.13431	52.6846	1.41994	-0.08853	0.121046	-0.09016		TCEB3	3.13431	52.6846	1.41994	-0.0908809	0.112025	-0.0908065		TCEB3	3.13431
LYPLA2	3.75966	55.7047	3.8209	0.1198	0.0290729	0.120363		LYPLA2	3.75966	55.7047	3.8209	0.136422	0.0132626	0.135246		LYPLA2	3.75966	55.7047	3.8209	0.131092	0.0180592	0.135284		LYPLA2	3.75966	55.7047	3.8209	0.11856	0.032356	0.116299		LYPLA2	3.75966	55.7047	3.8209	-0.14075	0.010953	-0.14076		LYPLA2	3.75966	55.7047	3.8209	-0.136499	0.013494	-0.137779		LYPLA2	3.75966
RNF216	2.85352	50	0.267126	0.133383	0.0212695	0.132688		RNF216	2.85352	50	0.267126	0.00682485	0.907237	0.00170234		RNF216	2.85352	50	0.267126	0.0161106	0.784709	0.0156123		RNF216	2.85352	50	0.267126	-0.00171	0.976828	-0.00031		RNF216	2.85352	50	0.267126	0.02533	0.665891	0.023482		RNF216	2.85352	50	0.267126	-0.00198262	0.97295	-0.000976077		RNF216	2.85352
TTC19	3.25682	55.0336	2.59735	-0.00614398	0.911737	-0.00561497		TTC19	3.25682	55.0336	2.59735	0.0702901	0.206282	0.0702848		TTC19	3.25682	55.0336	2.59735	0.0659687	0.236359	0.0679139		TTC19	3.25682	55.0336	2.59735	0.074662	0.182785	0.073295		TTC19	3.25682	55.0336	2.59735	0.017141	0.760753	0.017539		TTC19	3.25682	55.0336	2.59735	-0.0456825	0.413939	-0.0427492		TTC19	3.25682
PTBP1	4.78337	72.1477	6.28155	-0.0315413	0.514199	-0.0290092		PTBP1	4.78337	72.1477	6.28155	0.0667667	0.169975	0.0679481		PTBP1	4.78337	72.1477	6.28155	0.0405357	0.407893	0.0420216		PTBP1	4.78337	72.1476	6.28155	0.071575	0.142142	0.071901		PTBP1	4.78337	72.1476	6.28155	-0.02418	0.622015	-0.02359		PTBP1	4.78337	72.1477	6.28155	0.0376808	0.44173	0.0397592		PTBP1	4.78337
SYT7	4.99346	82.2148	5.95813	-0.0260709	0.564799	-0.0227208		SYT7	4.99346	82.2148	5.95813	-0.0707168	0.120643	-0.0712843		SYT7	4.99346	82.2148	5.95813	-0.077074	0.0923405	-0.0765161		SYT7	4.99346	82.2148	5.95813	-0.06872	0.132728	-0.06796		SYT7	4.99346	82.2148	5.95813	0.01651	0.719383	0.016119		SYT7	4.99346	82.2148	5.95813	0.0419743	0.359827	0.0405653		SYT7	4.99346
PPP5C	2.97523	52.0134	1.62889	0.0502931	0.377516	0.050765		PPP5C	2.97523	52.0134	1.62889	-0.0794908	0.166834	-0.0802115		PPP5C	2.97523	52.0134	1.62889	-0.0181148	0.753884	-0.0162096		PPP5C	2.97523	52.0134	1.62889	-0.11379	0.047824	-0.11525		PPP5C	2.97523	52.0134	1.62889	-0.01229	0.831043	-0.01123		PPP5C	2.97523	52.0134	1.62889	-0.0429787	0.456794	-0.0423931		PPP5C	2.97523
ELOVL5	3.962	66.6107	4.80235	0.0267278	0.595444	0.0265273		ELOVL5	3.962	66.6107	4.80235	-0.0563742	0.267353	-0.0542291		ELOVL5	3.962	66.6107	4.80235	-0.0754996	0.13922	-0.0748195		ELOVL5	3.962	66.6107	4.80235	-0.03121	0.540477	-0.02883		ELOVL5	3.962	66.6107	4.80235	0.07181	0.161851	0.071891		ELOVL5	3.962	66.6107	4.80235	-0.00908293	0.85882	-0.00737335		ELOVL5	3.962
PSMC4	4.36477	64.7651	5.93207	0.108	0.0339052	0.111412		PSMC4	4.36477	64.7651	5.93207	-0.0198266	0.69967	-0.0236248		PSMC4	4.36477	64.7651	5.93207	-0.0185774	0.71919	-0.0215244		PSMC4	4.36477	64.7651	5.93207	-0.01238	0.810188	-0.01052		PSMC4	4.36477	64.7651	5.93207	0.006899	0.893931	0.005317		PSMC4	4.36477	64.7651	5.93207	-0.0731255	0.157031	-0.0736156		PSMC4	4.36477
SLC7A14	5.12359	78.6913	6.30243	0.0782146	0.0906612	0.0817107		SLC7A14	5.12359	78.6913	6.30243	0.0210223	0.651512	0.0222817		SLC7A14	5.12359	78.6913	6.30243	0.00671683	0.885637	0.00722972		SLC7A14	5.12359	78.6913	6.30243	0.049556	0.289387	0.049827		SLC7A14	5.12359	78.6913	6.30243	-0.01692	0.719149	-0.01621		SLC7A14	5.12359	78.6913	6.30243	-0.0689494	0.141544	-0.0702782		SLC7A14	5.12359
SLC25A39	6.16464	78.5235	7.69406	0.0883462	0.0561532	0.0894624		SLC25A39	6.16464	78.5235	7.69406	0.107725	0.0207006	0.111778		SLC25A39	6.16464	78.5235	7.69406	0.096457	0.0395031	0.098065		SLC25A39	6.16464	78.5235	7.69406	0.083222	0.07456	0.084722		SLC25A39	6.16464	78.5235	7.69406	-0.11015	0.019162	-0.11109		SLC25A39	6.16464	78.5235	7.69406	-0.131486	0.00491893	-0.132434		SLC25A39	6.16464
MVP	4.02464	60.5705	4.42546	0.0520674	0.323879	0.0493039		MVP	4.02464	60.5705	4.42546	-0.0814123	0.124687	-0.0820463		MVP	4.02464	60.5705	4.42546	-0.0532594	0.319062	-0.0530344		MVP	4.02464	60.5705	4.42546	-0.11017	0.038558	-0.11025		MVP	4.02464	60.5705	4.42546	0.003865	0.942393	0.004258		MVP	4.02464	60.5705	4.42546	-0.0383398	0.472727	-0.0381587		MVP	4.02464
UFL1	3.4691	57.8859	3.4007	0.0992218	0.0656481	0.0974832		UFL1	3.4691	57.8859	3.4007	-0.0269145	0.619377	-0.0294116		UFL1	3.4691	57.8859	3.4007	-0.00828805	0.878801	-0.0082654		UFL1	3.4691	57.8859	3.4007	-0.03412	0.532519	-0.03513		UFL1	3.4691	57.8859	3.4007	0.063282	0.248772	0.063984		UFL1	3.4691	57.8859	3.4007	0.0275706	0.612963	0.0271098		UFL1	3.4691
CAPN1	4.29455	63.0872	5.35099	0.0501832	0.331817	0.0483941		CAPN1	4.29455	63.0872	5.35099	0.0149793	0.773382	0.0160667		CAPN1	4.29455	63.0872	5.35099	0.0503841	0.335117	0.0497492		CAPN1	4.29455	63.0872	5.35099	-0.0183	0.726836	-0.01698		CAPN1	4.29455	63.0872	5.35099	-0.00713	0.891765	-0.00801		CAPN1	4.29455	63.0872	5.35099	0.0127957	0.805444	0.0132055		CAPN1	4.29455
MDH1	5.63024	78.6913	7.17256	0.0234751	0.612085	0.0217398		MDH1	5.63024	78.6913	7.17256	0.0146242	0.753641	0.0138594		MDH1	5.63024	78.6913	7.17256	-0.0295186	0.527701	-0.0316774		MDH1	5.63024	78.6913	7.17256	0.0391	0.403819	0.037627		MDH1	5.63024	78.6913	7.17256	0.026881	0.567803	0.025225		MDH1	5.63024	78.6913	7.17256	0.020924	0.656214	0.0198349		MDH1	5.63024
SLC30A9	4.20769	67.6174	5.36323	-0.00358824	0.942753	-0.00276912		SLC30A9	4.20769	67.6174	5.36323	-0.0375972	0.45391	-0.0391696		SLC30A9	4.20769	67.6174	5.36323	-0.0092854	0.854043	-0.00999999		SLC30A9	4.20769	67.6175	5.36323	-0.08634	0.086995	-0.08873		SLC30A9	4.20769	67.6175	5.36323	0.086699	0.086475	0.086986		SLC30A9	4.20769	67.6174	5.36323	-0.036823	0.46724	-0.0404888		SLC30A9	4.20769
ZMYND11	3.98332	69.4631	4.65912	0.0103325	0.833976	0.0123131		ZMYND11	3.98332	69.4631	4.65912	-0.0699636	0.159396	-0.0730497		ZMYND11	3.98332	69.4631	4.65912	-0.0714002	0.153022	-0.0721234		ZMYND11	3.98332	69.4631	4.65912	-0.09659	0.052384	-0.09736		ZMYND11	3.98332	69.4631	4.65912	0.03337	0.505737	0.032672		ZMYND11	3.98332	69.4631	4.65912	0.0471084	0.342544	0.0468329		ZMYND11	3.98332
NUDCD3	2.92173	51.0067	1.22231	-0.00370326	0.948729	-0.00430816		NUDCD3	2.92173	51.0067	1.22231	-0.0795473	0.170812	-0.0805133		NUDCD3	2.92173	51.0067	1.22231	-0.0973169	0.0958162	-0.0999442		NUDCD3	2.92173	51.0067	1.22231	-0.07402	0.203382	-0.07442		NUDCD3	2.92173	51.0067	1.22231	0.027312	0.639789	0.026742		NUDCD3	2.92173	51.0067	1.22231	0.010088	0.862092	0.0123972		NUDCD3	2.92173
ISL1	7.01305	88.9262	8.11252	0.0608339	0.161966	0.0614583		ISL1	7.01305	88.9262	8.11252	0.0864466	0.0481622	0.0839554		ISL1	7.01305	88.9262	8.11252	0.0802972	0.0681073	0.0798085		ISL1	7.01305	88.9262	8.11252	0.063669	0.1471	0.063477		ISL1	7.01305	88.9262	8.11252	-0.1549	0.000424	-0.15489		ISL1	7.01305	88.9262	8.11252	-0.0566775	0.197355	-0.0543409		ISL1	7.01305
ATP2C1	3.18549	55.3691	2.59738	-0.0781817	0.156477	-0.079003		ATP2C1	3.18549	55.3691	2.59738	-0.0726217	0.190904	-0.0706431		ATP2C1	3.18549	55.3691	2.59738	-0.110096	0.0476923	-0.113053		ATP2C1	3.18549	55.3691	2.59737	-0.03652	0.514444	-0.03794		ATP2C1	3.18549	55.3691	2.59737	0.06375	0.25327	0.062822		ATP2C1	3.18549	55.3691	2.59738	0.0418435	0.450793	0.0407921		ATP2C1	3.18549
RALBP1	2.99592	57.2148	3.12655	-0.0236241	0.663775	-0.0230744		RALBP1	2.99592	57.2148	3.12655	-0.0237342	0.664655	-0.0264719		RALBP1	2.99592	57.2148	3.12655	-0.0538793	0.327711	-0.04984		RALBP1	2.99592	57.2148	3.12655	0.022218	0.686692	0.022989		RALBP1	2.99592	57.2148	3.12655	0.003525	0.948833	0.006125		RALBP1	2.99592	57.2148	3.12655	0.0668807	0.223516	0.0665996		RALBP1	2.99592
RUFY3	3.66858	62.5839	3.89511	0.0577164	0.266192	0.0556279		RUFY3	3.66858	62.5839	3.89511	-0.00507091	0.922874	-0.00356584		RUFY3	3.66858	62.5839	3.89511	-0.0421305	0.423548	-0.0408449		RUFY3	3.66858	62.5839	3.89512	-0.00038	0.994255	0.001491		RUFY3	3.66858	62.5839	3.89512	0.044916	0.394183	0.045398		RUFY3	3.66858	62.5839	3.89511	-0.0141055	0.788543	-0.0111097		RUFY3	3.66858
CNTN1	5.56416	78.5235	6.95138	0.0805025	0.0819113	0.0811784		CNTN1	5.56416	78.5235	6.95138	-0.0590773	0.205475	-0.0587531		CNTN1	5.56416	78.5235	6.95138	-0.0018103	0.96918	0.00215665		CNTN1	5.56416	78.5235	6.95138	-0.08422	0.07174	-0.08602		CNTN1	5.56416	78.5235	6.95138	-0.07566	0.107424	-0.07827		CNTN1	5.56416	78.5235	6.95138	-0.128363	0.00594188	-0.128568		CNTN1	5.56416
SERPINB1	3.87852	60.4027	4.78333	-0.0269578	0.610191	-0.0276449		SERPINB1	3.87852	60.4027	4.78333	0.0523714	0.325141	0.0558275		SERPINB1	3.87852	60.4027	4.78333	0.0889375	0.0957169	0.088734		SERPINB1	3.87852	60.4027	4.78333	0.016364	0.759647	0.017442		SERPINB1	3.87852	60.4027	4.78333	-0.12236	0.022627	-0.12142		SERPINB1	3.87852	60.4027	4.78333	-0.020914	0.695362	-0.0220673		SERPINB1	3.87852
AQR	2.79685	53.5235	1.56714	-0.117299	0.0362572	-0.117518		AQR	2.79685	53.5235	1.56714	-0.0596354	0.292904	-0.059777		AQR	2.79685	53.5235	1.56714	-0.0799083	0.158445	-0.0780307		AQR	2.79685	53.5235	1.56714	-0.07282	0.201745	-0.07713		AQR	2.79685	53.5235	1.56714	0.072471	0.203931	0.071658		AQR	2.79685	53.5235	1.56714	0.078051	0.171143	0.0801431		AQR	2.79685
FHL1	3.54387	53.5235	2.58658	-0.0995109	0.0759388	-0.100063		FHL1	3.54387	53.5235	2.58658	-0.0479643	0.39698	-0.0451497		FHL1	3.54387	53.5235	2.58658	-0.111947	0.0478326	-0.109996		FHL1	3.54387	53.5235	2.58658	-0.0649	0.254567	-0.06384		FHL1	3.54387	53.5235	2.58658	-0.05792	0.307853	-0.05536		FHL1	3.54387	53.5235	2.58658	0.0126029	0.824526	0.0164351		FHL1	3.54387
RTFDC1	4.84933	69.9664	6.2922	0.0715084	0.144916	0.0743203		RTFDC1	4.84933	69.9664	6.2922	0.0996089	0.0430534	0.101314		RTFDC1	4.84933	69.9664	6.2922	0.0470999	0.341444	0.0479775		RTFDC1	4.84933	69.9664	6.2922	0.137163	0.005517	0.136908		RTFDC1	4.84933	69.9664	6.2922	-0.03304	0.50892	-0.0362		RTFDC1	4.84933	69.9664	6.2922	-0.0111319	0.82284	-0.0111429		RTFDC1	4.84933
RNF10	4.35706	65.2685	5.59136	0.0622817	0.22034	0.0601541		RNF10	4.35706	65.2685	5.59136	0.0221228	0.66604	0.0214936		RNF10	4.35706	65.2685	5.59136	0.0326111	0.526772	0.0321499		RNF10	4.35706	65.2685	5.59136	-0.02041	0.691286	-0.01726		RNF10	4.35706	65.2685	5.59136	-0.02211	0.668702	-0.02188		RNF10	4.35706	65.2685	5.59136	-0.0224108	0.662794	-0.0237059		RNF10	4.35706
RNH1	5.64155	73.3221	7.4141	0.082159	0.0862576	0.0822994		RNH1	5.64155	73.3221	7.4141	0.0222658	0.644825	0.0192904		RNH1	5.64155	73.3221	7.4141	0.0527324	0.276373	0.0515711		RNH1	5.64155	73.3221	7.4141	0.001765	0.970999	-0.00014		RNH1	5.64155	73.3221	7.4141	-0.00944	0.846372	-0.00732		RNH1	5.64155	73.3221	7.4141	-0.0166021	0.731985	-0.0143423		RNH1	5.64155
NDUFS1	4.19424	69.1275	4.95024	-0.0206562	0.675914	-0.0195231		NDUFS1	4.19424	69.1275	4.95024	0.0128587	0.795922	0.0119482		NDUFS1	4.19424	69.1275	4.95024	-0.00817683	0.870013	-0.00812019		NDUFS1	4.19424	69.1275	4.95024	0.046036	0.356046	0.043887		NDUFS1	4.19424	69.1275	4.95024	-0.03795	0.449087	-0.03847		NDUFS1	4.19424	69.1275	4.95024	-0.0264801	0.596095	-0.0252818		NDUFS1	4.19424
RB1CC1	2.85887	53.3557	1.79053	0.00168205	0.976165	0.000457173		RB1CC1	2.85887	53.3557	1.79053	-0.068091	0.227426	-0.0663832		RB1CC1	2.85887	53.3557	1.79053	-0.0889859	0.11615	-0.0883822		RB1CC1	2.85887	53.3557	1.79053	-0.04417	0.437675	-0.04341		RB1CC1	2.85887	53.3557	1.79053	0.055564	0.327161	0.053571		RB1CC1	2.85887	53.3557	1.79053	0.0190914	0.737767	0.0200277		RB1CC1	2.85887
ERP44	5.6246	77.6846	7.16448	0.0825822	0.075867	0.0830195		ERP44	5.6246	77.6846	7.16448	-0.0330621	0.481266	-0.0302866		ERP44	5.6246	77.6846	7.16448	0.0288507	0.541569	0.0275075		ERP44	5.6246	77.6846	7.16448	-0.02982	0.526753	-0.03162		ERP44	5.6246	77.6846	7.16448	-0.00972	0.836495	-0.00803		ERP44	5.6246	77.6846	7.16448	-0.0750338	0.109567	-0.0774077		ERP44	5.6246
AKAP11	3.26939	58.557	2.98537	0.0591994	0.270055	0.0556448		AKAP11	3.26939	58.557	2.98537	-0.0255885	0.636251	-0.0237568		AKAP11	3.26939	58.557	2.98537	-0.031129	0.565594	-0.0321948		AKAP11	3.26939	58.557	2.98537	-0.00926	0.864883	-0.00742		AKAP11	3.26939	58.557	2.98537	-0.04049	0.458785	-0.04425		AKAP11	3.26939	58.557	2.98537	-0.10809	0.0464163	-0.108267		AKAP11	3.26939
STRAP	5.27624	72.4832	7.02	-0.00881322	0.855071	-0.00808146		STRAP	5.27624	72.4832	7.02	-0.0297781	0.539436	-0.029322		STRAP	5.27624	72.4832	7.02	-0.104518	0.0316224	-0.103242		STRAP	5.27624	72.4832	7.02	0.007145	0.883514	0.006158		STRAP	5.27624	72.4832	7.02	0.049531	0.311212	0.051012		STRAP	5.27624	72.4832	7.02	0.0336235	0.491428	0.0317847		STRAP	5.27624
GCLM	6.28942	84.396	7.46931	-0.0532183	0.233482	-0.0556798		GCLM	6.28942	84.396	7.46931	-0.0264676	0.555283	-0.0256405		GCLM	6.28942	84.396	7.46931	-0.0151836	0.73665	-0.0135824		GCLM	6.28942	84.396	7.46931	-0.02737	0.544297	-0.0277		GCLM	6.28942	84.396	7.46931	0.141365	0.001726	0.14025		GCLM	6.28942	84.396	7.46931	0.119384	0.00809456	0.1196		GCLM	6.28942
UBR2	3.08843	53.8591	1.86382	0.0215802	0.700106	0.0230654		UBR2	3.08843	53.8591	1.86382	-0.0137243	0.807996	-0.0119435		UBR2	3.08843	53.8591	1.86382	0.0279131	0.623313	0.0264117		UBR2	3.08843	53.8591	1.86382	-0.04349	0.444037	-0.04665		UBR2	3.08843	53.8591	1.86382	0.05035	0.374654	0.051258		UBR2	3.08843	53.8591	1.86382	-0.0526112	0.35356	-0.0519284		UBR2	3.08843
RRAGD	3.27891	56.3758	2.59973	0.0480877	0.379572	0.0510015		RRAGD	3.27891	56.3758	2.59973	0.0704039	0.200696	0.0715547		RRAGD	3.27891	56.3758	2.59973	0.0994613	0.072472	0.100279		RRAGD	3.27891	56.3758	2.59973	0.050896	0.358175	0.05259		RRAGD	3.27891	56.3758	2.59973	-0.01883	0.73361	-0.02021		RRAGD	3.27891	56.3758	2.59973	-0.0462053	0.404244	-0.0431013		RRAGD	3.27891
SEC63	4.48583	72.4832	5.44265	0.0366953	0.44681	0.0391512		SEC63	4.48583	72.4832	5.44265	-0.0425561	0.381504	-0.0487298		SEC63	4.48583	72.4832	5.44265	-0.0185643	0.704088	-0.0208554		SEC63	4.48583	72.4832	5.44265	-0.04104	0.399296	-0.04407		SEC63	4.48583	72.4832	5.44265	0.081643	0.095916	0.079438		SEC63	4.48583	72.4832	5.44265	0.00125951	0.979395	-0.000752542		SEC63	4.48583
KPNA6	4.42801	68.2886	5.74469	-0.00818265	0.869279	-0.00864897		KPNA6	4.42801	68.2886	5.74469	-0.0328963	0.510736	-0.0337649		KPNA6	4.42801	68.2886	5.74469	-0.0146189	0.771528	-0.011303		KPNA6	4.42801	68.2886	5.74469	-0.02209	0.659617	-0.02223		KPNA6	4.42801	68.2886	5.74469	-0.00183	0.971159	-0.00116		KPNA6	4.42801	68.2886	5.74469	-0.00665483	0.894709	-0.0058724		KPNA6	4.42801
VIM	7.81557	91.7785	8.81021	-0.0398059	0.352776	-0.0417603		VIM	7.81557	91.7785	8.81021	-0.0364496	0.398365	-0.036841		VIM	7.81557	91.7785	8.81021	-0.0231302	0.593811	-0.0251205		VIM	7.81557	91.7785	8.81021	-0.0511	0.237533	-0.05042		VIM	7.81557	91.7785	8.81021	0.006454	0.882164	0.005824		VIM	7.81557	91.7785	8.81021	0.160126	0.000205553	0.160436		VIM	7.81557
VEZT	2.786	50.5034	0.826999	-0.0412132	0.476248	-0.0413966		VEZT	2.786	50.5034	0.826999	-0.0372603	0.521696	-0.0338007		VEZT	2.786	50.5034	0.826999	-0.0228774	0.694578	-0.0202979		VEZT	2.786	50.5034	0.826999	-0.03599	0.538037	-0.03582		VEZT	2.786	50.5034	0.826999	0.024966	0.670943	0.023511		VEZT	2.786	50.5034	0.826999	0.0308273	0.597948	0.0338416		VEZT	2.786
SNX1	3.60693	59.5638	3.78022	0.0345809	0.516047	0.0335515		SNX1	3.60693	59.5638	3.78022	0.0124232	0.816853	0.0124399		SNX1	3.60693	59.5638	3.78022	0.0276067	0.609345	0.0295146		SNX1	3.60693	59.5638	3.78022	0.017357	0.746257	0.016876		SNX1	3.60693	59.5638	3.78022	-0.03855	0.47412	-0.03977		SNX1	3.60693	59.5638	3.78022	-0.00723644	0.892845	-0.00514672		SNX1	3.60693
BCLAF1	5.25227	80.7047	6.39111	0.0685276	0.133412	0.0679763		BCLAF1	5.25227	80.7047	6.39111	-0.0315765	0.491908	-0.0300942		BCLAF1	5.25227	80.7047	6.39111	-0.0135303	0.769379	-0.012481		BCLAF1	5.25227	80.7047	6.39111	-0.0309	0.503937	-0.03031		BCLAF1	5.25227	80.7047	6.39111	0.041989	0.364757	0.044039		BCLAF1	5.25227	80.7047	6.39111	0.0387415	0.40104	0.0380149		BCLAF1	5.25227
SLC39A9	4.49338	72.9866	5.52594	0.0707887	0.140477	0.0757859		SLC39A9	4.49338	72.9866	5.52594	0.00198875	0.967201	0.00252741		SLC39A9	4.49338	72.9866	5.52594	0.0378542	0.435812	0.0380331		SLC39A9	4.49338	72.9866	5.52594	-0.01398	0.773618	-0.01459		SLC39A9	4.49338	72.9866	5.52594	0.009137	0.851721	0.009504		SLC39A9	4.49338	72.9866	5.52594	-0.0587163	0.228172	-0.055571		SLC39A9	4.49338
RABEP1	3.72036	62.4161	4.13286	-0.0214426	0.680174	-0.0183614		RABEP1	3.72036	62.4161	4.13286	-0.0424357	0.41699	-0.0405657		RABEP1	3.72036	62.4161	4.13286	-0.0601989	0.251956	-0.0624068		RABEP1	3.72036	62.4161	4.13286	-0.01317	0.802326	-0.01468		RABEP1	3.72036	62.4161	4.13286	0.122695	0.019365	0.121621		RABEP1	3.72036	62.4161	4.13286	0.0940295	0.0731697	0.0905187		RABEP1	3.72036
HMGB3	4.11476	62.4161	4.92844	0.0583663	0.261481	0.0573991		HMGB3	4.11476	62.4161	4.92844	-0.133245	0.010717	-0.131809		HMGB3	4.11476	62.4161	4.92844	-0.0937407	0.07527	-0.0943183		HMGB3	4.11476	62.4161	4.92844	-0.12374	0.01787	-0.12351		HMGB3	4.11476	62.4161	4.92844	-0.03872	0.463308	-0.03608		HMGB3	4.11476	62.4161	4.92844	-0.0923877	0.0787626	-0.0904923		HMGB3	4.11476
GRN	8.0674	92.7852	8.95102	0.0232525	0.585312	0.0244508		GRN	8.0674	92.7852	8.95102	0.0396521	0.355525	0.0418405		GRN	8.0674	92.7852	8.95102	0.0679867	0.114558	0.068208		GRN	8.0674	92.7852	8.95102	0.020995	0.62608	0.020243		GRN	8.0674	92.7852	8.95102	0.103537	0.016389	0.102959		GRN	8.0674	92.7852	8.95102	0.0816913	0.0580473	0.0845116		GRN	8.0674
SARS	6.94918	89.4295	7.90242	0.0566292	0.191769	0.0557288		SARS	6.94918	89.4295	7.90242	-0.0526231	0.228703	-0.0514212		SARS	6.94918	89.4295	7.90242	0.00408177	0.925948	0.00495012		SARS	6.94918	89.4295	7.90242	-0.05719	0.191647	-0.05589		SARS	6.94918	89.4295	7.90242	0.068407	0.119236	0.068508		SARS	6.94918	89.4295	7.90242	-0.0598737	0.17197	-0.0614232		SARS	6.94918
RANBP3	3.13405	52.0134	1.64004	0.00224345	0.968619	0.00504372		RANBP3	3.13405	52.0134	1.64004	0.117793	0.0391444	0.11695		RANBP3	3.13405	52.0134	1.64004	0.120201	0.0361942	0.119468		RANBP3	3.13405	52.0134	1.64004	0.071299	0.21589	0.069884		RANBP3	3.13405	52.0134	1.64004	-0.08766	0.127899	-0.08954		RANBP3	3.13405	52.0134	1.64004	-0.0868798	0.130045	-0.088748		RANBP3	3.13405
PNPLA6	3.04697	51.0067	1.32917	-0.00234497	0.967521	-0.00398263		PNPLA6	3.04697	51.0067	1.32917	0.00352984	0.951452	0.00460238		PNPLA6	3.04697	51.0067	1.32917	-0.0294236	0.612923	-0.0319622		PNPLA6	3.04697	51.0067	1.32917	0.00251	0.965762	0.001807		PNPLA6	3.04697	51.0067	1.32917	0.049268	0.397552	0.049486		PNPLA6	3.04697	51.0067	1.32917	0.0373431	0.521478	0.0342482		PNPLA6	3.04697
UBA6	2.8288	54.1946	2.14934	-0.00623183	0.911167	-0.00443868		UBA6	2.8288	54.1946	2.14934	-0.0399525	0.478444	-0.039944		UBA6	2.8288	54.1946	2.14934	-0.0390832	0.489462	-0.0409258		UBA6	2.8288	54.1946	2.14934	-0.02173	0.699959	-0.02385		UBA6	2.8288	54.1946	2.14934	-0.05645	0.320301	-0.05628		UBA6	2.8288	54.1946	2.14934	-0.0202201	0.720304	-0.0205714		UBA6	2.8288
ATP6V0A1	5.24797	77.0134	6.65685	-0.0248301	0.595696	-0.0250151		ATP6V0A1	5.24797	77.0134	6.65685	0.0137769	0.769959	0.015087		ATP6V0A1	5.24797	77.0134	6.65685	0.0300004	0.526501	0.0293276		ATP6V0A1	5.24797	77.0134	6.65685	0.027348	0.561969	0.028083		ATP6V0A1	5.24797	77.0134	6.65685	-0.01407	0.767815	-0.01391		ATP6V0A1	5.24797	77.0134	6.65685	0.0809465	0.0870191	0.0813638		ATP6V0A1	5.24797
PIAS1	4.16905	65.7718	4.94515	0.0753591	0.136385	0.0757895		PIAS1	4.16905	65.7718	4.94515	0.0670045	0.188393	0.0656378		PIAS1	4.16905	65.7718	4.94515	0.033417	0.514936	0.0311719		PIAS1	4.16905	65.7718	4.94515	0.073632	0.149831	0.072155		PIAS1	4.16905	65.7718	4.94515	-0.06866	0.181107	-0.06812		PIAS1	4.16905	65.7718	4.94515	-0.0326297	0.524347	-0.0332847		PIAS1	4.16905
TMSB10	6.24974	91.7785	6.76915	0.0395245	0.356191	0.0400451		TMSB10	6.24974	91.7785	6.76915	-0.0721523	0.0939411	-0.0727642		TMSB10	6.24974	91.7785	6.76915	-0.045239	0.296269	-0.0447635		TMSB10	6.24974	91.7785	6.76915	-0.08547	0.04734	-0.08385		TMSB10	6.24974	91.7785	6.76915	0.1111	0.010479	0.110451		TMSB10	6.24974	91.7785	6.76915	0.145549	0.000750783	0.144917		TMSB10	6.24974
GABARAPL2	5.95487	81.3758	7.29163	0.0504919	0.267082	0.0504083		GABARAPL2	5.95487	81.3758	7.29163	0.0350586	0.44348	0.0352807		GABARAPL2	5.95487	81.3758	7.29163	0.034996	0.447172	0.0368209		GABARAPL2	5.95487	81.3758	7.29163	0.044013	0.33746	0.043819		GABARAPL2	5.95487	81.3758	7.29163	0.010626	0.817512	0.009177		GABARAPL2	5.95487	81.3758	7.29163	0.0819553	0.074347	0.0808767		GABARAPL2	5.95487
DAPK2	4.4307	68.4564	5.54108	0.0612415	0.217061	0.0632054		DAPK2	4.4307	68.4564	5.54108	-0.00105651	0.983173	-0.00140273		DAPK2	4.4307	68.4564	5.54108	-0.00526715	0.91668	-0.00697839		DAPK2	4.4307	68.4564	5.54108	0.027026	0.590407	0.025429		DAPK2	4.4307	68.4564	5.54108	0.049683	0.324672	0.048397		DAPK2	4.4307	68.4564	5.54108	0.132236	0.00825634	0.132721		DAPK2	4.4307
RFC1	2.76589	54.1946	1.87987	-0.0107188	0.847822	-0.0119615		RFC1	2.76589	54.1946	1.87987	-0.0722467	0.19881	-0.0681008		RFC1	2.76589	54.1946	1.87987	-0.0729592	0.197258	-0.0716169		RFC1	2.76589	54.1946	1.87987	-0.05682	0.315577	-0.05641		RFC1	2.76589	54.1946	1.87987	0.072885	0.194862	0.075072		RFC1	2.76589	54.1946	1.87987	-0.0046068	0.935094	-0.00353884		RFC1	2.76589
CUL3	2.94552	58.8926	2.24576	0.09164	0.0864626	0.0906646		CUL3	2.94552	58.8926	2.24576	0.0995445	0.0643813	0.0977931		CUL3	2.94552	58.8926	2.24576	0.0954275	0.0780141	0.0928907		CUL3	2.94552	58.8926	2.24576	0.075643	0.162169	0.074605		CUL3	2.94552	58.8926	2.24576	-0.08617	0.113258	-0.08895		CUL3	2.94552	58.8926	2.24576	-0.0827288	0.126776	-0.0802905		CUL3	2.94552
ZZZ3	2.87647	52.0134	1.40955	-0.0473083	0.406512	-0.0449036		ZZZ3	2.87647	52.0134	1.40955	0.0162967	0.776825	0.0187535		ZZZ3	2.87647	52.0134	1.40955	0.0302492	0.601155	0.0306398		ZZZ3	2.87647	52.0134	1.40955	-0.02585	0.651289	-0.02685		ZZZ3	2.87647	52.0134	1.40955	0.044442	0.441596	0.045402		ZZZ3	2.87647	52.0134	1.40955	0.0616334	0.284877	0.0620709		ZZZ3	2.87647
RPL26L1	2.76598	54.698	2.28212	0.0521068	0.348329	0.0524994		RPL26L1	2.76598	54.698	2.28212	0.0581969	0.297816	0.0576481		RPL26L1	2.76598	54.698	2.28212	0.0694331	0.216184	0.0695027		RPL26L1	2.76598	54.698	2.28212	0.04524	0.419206	0.046977		RPL26L1	2.76598	54.698	2.28212	-0.18817	0.000745	-0.18821		RPL26L1	2.76598	54.698	2.28212	-0.14708	0.00872586	-0.145932		RPL26L1	2.76598
BOD1L1	2.59013	54.3624	1.87663	-0.0231819	0.677617	-0.0233972		BOD1L1	2.59013	54.3624	1.87663	-0.00624069	0.911457	-0.0079775		BOD1L1	2.59013	54.3624	1.87663	-0.0605512	0.282459	-0.0595838		BOD1L1	2.59013	54.3624	1.87663	0.019178	0.733751	0.018021		BOD1L1	2.59013	54.3624	1.87663	0.057248	0.314255	0.058706		BOD1L1	2.59013	54.3624	1.87663	0.116638	0.0379345	0.118682		BOD1L1	2.59013
TRIO	2.56263	52.349	0.967521	-0.028093	0.621076	-0.0252121		TRIO	2.56263	52.349	0.967521	-0.0625481	0.273813	-0.0651709		TRIO	2.56263	52.349	0.967521	-0.094062	0.100523	-0.0918598		TRIO	2.56263	52.349	0.967521	-0.0244	0.671772	-0.0237		TRIO	2.56263	52.349	0.967521	0.033133	0.565617	0.033852		TRIO	2.56263	52.349	0.967521	0.00236157	0.967075	0.000993872		TRIO	2.56263
CDH1	6.62622	87.0805	7.66118	0.0368711	0.401895	0.0346421		CDH1	6.62622	87.0805	7.66118	-0.0265766	0.548902	-0.0297651		CDH1	6.62622	87.0805	7.66118	-0.0183	0.681318	-0.0174911		CDH1	6.62622	87.0805	7.66118	-0.05022	0.259027	-0.05044		CDH1	6.62622	87.0805	7.66118	0.036125	0.419302	0.035713		CDH1	6.62622	87.0805	7.66118	-0.00566286	0.898886	-0.00597834		CDH1	6.62622
SKIV2L2	2.55038	53.3557	1.21276	0.00952007	0.865716	0.00930067		SKIV2L2	2.55038	53.3557	1.21276	0.0425408	0.454012	0.0425047		SKIV2L2	2.55038	53.3557	1.21276	0.0192132	0.73657	0.0210137		SKIV2L2	2.55038	53.3557	1.21276	0.013292	0.815683	0.013617		SKIV2L2	2.55038	53.3557	1.21276	0.018782	0.741867	0.0216		SKIV2L2	2.55038	53.3557	1.21276	0.0557529	0.327078	0.0521198		SKIV2L2	2.55038
ZFYVE16	2.6751	60.2349	2.00393	0.00511326	0.923088	0.00447154		ZFYVE16	2.6751	60.2349	2.00393	-0.0652313	0.222164	-0.0663786		ZFYVE16	2.6751	60.2349	2.00393	-0.0189596	0.72374	-0.0202402		ZFYVE16	2.6751	60.2349	2.00393	-0.10337	0.054044	-0.10329		ZFYVE16	2.6751	60.2349	2.00393	0.047062	0.382815	0.047875		ZFYVE16	2.6751	60.2349	2.00393	0.000250444	0.99627	0.000381708		ZFYVE16	2.6751
PSMA4	4.83047	72.651	6.30508	0.111402	0.0204141	0.110044		PSMA4	4.83047	72.651	6.30508	0.0291068	0.547213	0.0291382		PSMA4	4.83047	72.651	6.30508	0.0362572	0.454903	0.0353318		PSMA4	4.83047	72.651	6.30508	0.022729	0.640723	0.02567		PSMA4	4.83047	72.651	6.30508	0.004233	0.930739	0.004891		PSMA4	4.83047	72.651	6.30508	-0.0350773	0.470768	-0.036496		PSMA4	4.83047
AP2S1	4.59047	69.7987	6.17042	0.0400221	0.415551	0.0395192		AP2S1	4.59047	69.7987	6.17042	0.0553126	0.263225	0.0521294		AP2S1	4.59047	69.7987	6.17042	0.0155797	0.754007	0.0176003		AP2S1	4.59047	69.7987	6.17042	0.065453	0.187568	0.063614		AP2S1	4.59047	69.7987	6.17042	-0.02318	0.643509	-0.02409		AP2S1	4.59047	69.7987	6.17042	-0.0648006	0.192561	-0.0634688		AP2S1	4.59047
CTNNA1	4.69293	71.1409	5.8299	-0.0713837	0.142263	-0.0709391		CTNNA1	4.69293	71.1409	5.8299	-0.00271561	0.95575	-0.00155565		CTNNA1	4.69293	71.1409	5.8299	0.00651876	0.894543	0.0063634		CTNNA1	4.69293	71.1409	5.8299	-0.0514	0.296825	-0.05363		CTNNA1	4.69293	71.1409	5.8299	0.061838	0.210924	0.064077		CTNNA1	4.69293	71.1409	5.8299	0.0780171	0.113398	0.0766784		CTNNA1	4.69293
HSPA5	7.65441	88.7584	8.71396	0.0335397	0.441416	0.0343511		HSPA5	7.65441	88.7584	8.71396	-0.0255753	0.560257	-0.0240469		HSPA5	7.65441	88.7584	8.71396	0.0378547	0.390368	0.0376255		HSPA5	7.65441	88.7584	8.71396	-0.05161	0.241005	-0.0521		HSPA5	7.65441	88.7584	8.71396	0.048351	0.274827	0.048418		HSPA5	7.65441	88.7584	8.71396	-0.019301	0.661813	-0.0197908		HSPA5	7.65441
DSG2	4.85257	74.1611	6.0149	0.00042851	0.992832	-0.00103477		DSG2	4.85257	74.1611	6.0149	0.0386477	0.42191	0.0374899		DSG2	4.85257	74.1611	6.0149	-0.00422741	0.93043	-0.00352856		DSG2	4.85257	74.1611	6.0149	0.050391	0.295463	0.053896		DSG2	4.85257	74.1611	6.0149	0.029464	0.543247	0.029192		DSG2	4.85257	74.1611	6.0149	0.0544825	0.25905	0.0556416		DSG2	4.85257
ATP6V1H	3.438	55.8725	2.77441	0.0840031	0.126053	0.085004		ATP6V1H	3.438	55.8725	2.77441	0.0286763	0.604271	0.0284214		ATP6V1H	3.438	55.8725	2.77441	0.0617531	0.266982	0.0611808		ATP6V1H	3.438	55.8725	2.77441	-0.0161	0.772141	-0.01313		ATP6V1H	3.438	55.8725	2.77441	-0.02107	0.704634	-0.01762		ATP6V1H	3.438	55.8725	2.77441	-0.0432112	0.437535	-0.0445607		ATP6V1H	3.438
POLR2B	3.36747	53.8591	2.66529	0.0296011	0.597226	0.0291595		POLR2B	3.36747	53.8591	2.66529	-0.0440142	0.432659	-0.0412142		POLR2B	3.36747	53.8591	2.66529	0.0016856	0.976153	0.0028083		POLR2B	3.36747	53.8591	2.66529	-0.06394	0.259421	-0.06631		POLR2B	3.36747	53.8591	2.66529	0.058448	0.29878	0.055135		POLR2B	3.36747	53.8591	2.66529	-0.0250407	0.657448	-0.0243896		POLR2B	3.36747
TPR	4.85958	76.3423	5.74956	-0.0156459	0.739254	-0.0144364		TPR	4.85958	76.3423	5.74956	-0.0301019	0.525102	-0.0292485		TPR	4.85958	76.3423	5.74956	-0.0717536	0.131576	-0.0723882		TPR	4.85958	76.3423	5.74956	-0.02118	0.655878	-0.02364		TPR	4.85958	76.3423	5.74956	0.063953	0.180553	0.064063		TPR	4.85958	76.3423	5.74956	0.0668467	0.158737	0.0675094		TPR	4.85958
MAP4	5.64197	79.698	6.9887	0.068655	0.135144	0.0678372		MAP4	5.64197	79.698	6.9887	-0.0147341	0.750552	-0.0125405		MAP4	5.64197	79.698	6.9887	-0.00791378	0.864712	-0.00964718		MAP4	5.64197	79.698	6.9887	-0.00612	0.895319	-0.00728		MAP4	5.64197	79.698	6.9887	0.039723	0.396889	0.042218		MAP4	5.64197	79.698	6.9887	-0.0164785	0.723608	-0.0153228		MAP4	5.64197
ZNF800	3.07483	53.3557	1.89852	0.0900654	0.108928	0.0928349		ZNF800	3.07483	53.3557	1.89852	0.0427419	0.450422	0.0420737		ZNF800	3.07483	53.3557	1.89852	0.0433599	0.44536	0.0433215		ZNF800	3.07483	53.3557	1.89852	0.044367	0.43485	0.044007		ZNF800	3.07483	53.3557	1.89852	-0.0468	0.412343	-0.04747		ZNF800	3.07483	53.3557	1.89852	-0.129785	0.0218503	-0.128241		ZNF800	3.07483
RSF1	4.28779	71.6443	5.22567	-0.0349796	0.470959	-0.0362321		RSF1	4.28779	71.6443	5.22567	0.00953269	0.845015	0.0107882		RSF1	4.28779	71.6443	5.22567	-0.00499951	0.918926	-0.00362889		RSF1	4.28779	71.6443	5.22567	0.002121	0.965517	0.001307		RSF1	4.28779	71.6443	5.22567	0.080291	0.102393	0.079852		RSF1	4.28779	71.6443	5.22567	0.0454297	0.353603	0.0497956		RSF1	4.28779
FAM120A	3.75009	66.1074	4.03038	-0.0559504	0.267895	-0.0571943		FAM120A	3.75009	66.1074	4.03038	-0.0305207	0.548396	-0.0314236		FAM120A	3.75009	66.1074	4.03038	-0.0597861	0.240645	-0.0565966		FAM120A	3.75009	66.1074	4.03038	-0.00048	0.992445	0.002237		FAM120A	3.75009	66.1074	4.03038	0.033756	0.509573	0.032567		FAM120A	3.75009	66.1074	4.03038	0.0339249	0.505233	0.0351979		FAM120A	3.75009
R3HDM1	3.03756	53.3557	1.90124	0.0553951	0.32477	0.0548507		R3HDM1	3.03756	53.3557	1.90124	-0.0216732	0.702499	-0.0204377		R3HDM1	3.03756	53.3557	1.90124	-0.0307727	0.588766	-0.0271818		R3HDM1	3.03756	53.3557	1.90124	0.011843	0.834957	0.011554		R3HDM1	3.03756	53.3557	1.90124	0.018376	0.747647	0.020272		R3HDM1	3.03756	53.3557	1.90124	-0.0083594	0.883644	-0.00660501		R3HDM1	3.03756
VAMP3	4.04621	63.5906	5.04202	0.0280261	0.5865	0.0250098		VAMP3	4.04621	63.5906	5.04202	-0.0868851	0.0933807	-0.084704		VAMP3	4.04621	63.5906	5.04202	-0.100905	0.0524617	-0.102372		VAMP3	4.04621	63.5906	5.04202	-0.06815	0.189659	-0.06848		VAMP3	4.04621	63.5906	5.04202	0.022487	0.666796	0.021423		VAMP3	4.04621	63.5906	5.04202	0.0260907	0.616898	0.0257251		VAMP3	4.04621
RCN1	6.3314	84.5638	7.6132	-0.0743926	0.0952612	-0.0756844		RCN1	6.3314	84.5638	7.6132	-0.126576	0.00471196	-0.126877		RCN1	6.3314	84.5638	7.6132	-0.0600827	0.18335	-0.0585769		RCN1	6.3314	84.5638	7.6132	-0.16693	0.000194	-0.16578		RCN1	6.3314	84.5638	7.6132	-0.03411	0.452221	-0.03195		RCN1	6.3314	84.5638	7.6132	-0.0550278	0.224022	-0.0540836		RCN1	6.3314
ARID1B	3.66213	66.2752	4.17029	-0.021107	0.675794	-0.0238099		ARID1B	3.66213	66.2752	4.17029	0.00203822	0.967954	0.00176005		ARID1B	3.66213	66.2752	4.17029	0.0601758	0.236371	0.0568632		ARID1B	3.66213	66.2752	4.17029	-0.04931	0.332673	-0.04975		ARID1B	3.66213	66.2752	4.17029	-0.01225	0.810817	-0.01017		ARID1B	3.66213	66.2752	4.17029	0.0496669	0.327926	0.0495709		ARID1B	3.66213
CLPTM1L	3.4637	61.2416	3.58469	0.079056	0.131672	0.0792638		CLPTM1L	3.4637	61.2416	3.58469	-0.117154	0.025815	-0.116608		CLPTM1L	3.4637	61.2416	3.58469	-0.0501181	0.344375	-0.0496662		CLPTM1L	3.4637	61.2416	3.58469	-0.13356	0.011188	-0.13326		CLPTM1L	3.4637	61.2416	3.58469	-0.05123	0.335816	-0.05185		CLPTM1L	3.4637	61.2416	3.58469	-0.0399018	0.449765	-0.0421482		CLPTM1L	3.4637
HEXB	5.53787	75.5034	7.23642	0.090371	0.0554099	0.0922501		HEXB	5.53787	75.5034	7.23642	-0.083915	0.0763412	-0.0853442		HEXB	5.53787	75.5034	7.23642	-0.0514964	0.280556	-0.0511956		HEXB	5.53787	75.5034	7.23642	-0.04713	0.323452	-0.04865		HEXB	5.53787	75.5034	7.23642	-0.03716	0.438407	-0.03649		HEXB	5.53787	75.5034	7.23642	-0.121413	0.0108043	-0.119715		HEXB	5.53787
JKAMP	4.24624	63.4228	5.21326	-0.00656492	0.89877	-0.00487846		JKAMP	4.24624	63.4228	5.21326	-0.0372087	0.474308	-0.0354353		JKAMP	4.24624	63.4228	5.21326	-0.0182955	0.725769	-0.0191551		JKAMP	4.24624	63.4228	5.21326	-0.02182	0.67566	-0.02467		JKAMP	4.24624	63.4228	5.21326	-0.087	0.096098	-0.0857		JKAMP	4.24624	63.4228	5.21326	-0.118119	0.0230667	-0.116316		JKAMP	4.24624
MCUR1	2.9169	51.1745	1.38524	0.0656859	0.252757	0.0622327		MCUR1	2.9169	51.1745	1.38524	0.164544	0.00407922	0.165889		MCUR1	2.9169	51.1745	1.38524	0.100074	0.0830323	0.100037		MCUR1	2.9169	51.1745	1.38524	0.135862	0.01916	0.138325		MCUR1	2.9169	51.1745	1.38524	-0.00122	0.983293	-0.00088		MCUR1	2.9169	51.1745	1.38524	-0.0273449	0.638248	-0.0273713		MCUR1	2.9169
LIMA1	3.77135	64.9329	4.65265	-0.0323665	0.525538	-0.0326853		LIMA1	3.77135	64.9329	4.65265	-0.0441197	0.389842	-0.042594		LIMA1	3.77135	64.9329	4.65265	0.00770647	0.881131	0.00712038		LIMA1	3.77135	64.9329	4.65265	-0.06113	0.23572	-0.06268		LIMA1	3.77135	64.9329	4.65265	0.045461	0.378737	0.044344		LIMA1	3.77135	64.9329	4.65265	-0.007235	0.888354	-0.00637974		LIMA1	3.77135
MAPK9	3.40777	55.5369	2.50909	0.147076	0.00735604	0.146949		MAPK9	3.40777	55.5369	2.50909	-0.014073	0.799865	-0.012844		MAPK9	3.40777	55.5369	2.50909	-0.0208826	0.708051	-0.0164919		MAPK9	3.40777	55.5369	2.50909	0.022728	0.683588	0.021827		MAPK9	3.40777	55.5369	2.50909	0.077771	0.164512	0.078131		MAPK9	3.40777	55.5369	2.50909	-0.107911	0.052312	-0.10711		MAPK9	3.40777
BCAR1	3.58091	59.8993	3.14193	0.000470253	0.992936	0.00196415		BCAR1	3.58091	59.8993	3.14193	-0.028447	0.594779	-0.0292041		BCAR1	3.58091	59.8993	3.14193	-0.012198	0.82037	-0.0113791		BCAR1	3.58091	59.8993	3.14193	-0.00591	0.911868	-0.00515		BCAR1	3.58091	59.8993	3.14193	0.096282	0.072427	0.096141		BCAR1	3.58091	59.8993	3.14193	0.0358938	0.502674	0.0341417		BCAR1	3.58091
HERPUD1	4.85801	69.2953	6.17627	-0.0716064	0.146316	-0.0697372		HERPUD1	4.85801	69.2953	6.17627	-0.067784	0.171769	-0.0656155		HERPUD1	4.85801	69.2953	6.17627	-0.102196	0.0398129	-0.103773		HERPUD1	4.85801	69.2953	6.17627	-0.04766	0.338664	-0.04763		HERPUD1	4.85801	69.2953	6.17627	0.094781	0.057601	0.095378		HERPUD1	4.85801	69.2953	6.17627	-0.003728	0.940379	-0.00537538		HERPUD1	4.85801
HEBP2	3.96748	74.4966	4.669	0.0179084	0.706679	0.0173011		HEBP2	3.96748	74.4966	4.669	0.0497603	0.29877	0.0502338		HEBP2	3.96748	74.4966	4.669	-0.00426143	0.929544	-0.0052469		HEBP2	3.96748	74.4966	4.669	0.087984	0.066754	0.087216		HEBP2	3.96748	74.4966	4.669	0.013487	0.779595	0.012812		HEBP2	3.96748	74.4966	4.669	0.0628845	0.189995	0.0620315		HEBP2	3.96748
FNIP2	3.03615	58.8926	2.41893	-0.000574148	0.991448	-0.00108428		FNIP2	3.03615	58.8926	2.41893	0.0358957	0.505732	0.0370811		FNIP2	3.03615	58.8926	2.41893	-0.0128075	0.813437	-0.0118376		FNIP2	3.03615	58.8926	2.41893	0.023272	0.668032	0.0227		FNIP2	3.03615	58.8926	2.41893	0.092732	0.087769	0.094304		FNIP2	3.03615	58.8926	2.41893	0.112229	0.0371986	0.112748		FNIP2	3.03615
TTC17	3.00317	52.6846	1.31153	0.0525875	0.353004	0.0531099		TTC17	3.00317	52.6846	1.31153	-0.131151	0.0213189	-0.131723		TTC17	3.00317	52.6846	1.31153	-0.089457	0.118386	-0.0908685		TTC17	3.00317	52.6846	1.31153	-0.10578	0.064153	-0.10377		TTC17	3.00317	52.6846	1.31153	0.132988	0.020161	0.132851		TTC17	3.00317	52.6846	1.31153	0.115971	0.0419645	0.114082		TTC17	3.00317
FOXN3	2.58597	50.8389	0.707044	-0.119334	0.0378875	-0.119689		FOXN3	2.58597	50.8389	0.707044	-0.0210482	0.716999	-0.020163		FOXN3	2.58597	50.8389	0.707044	-0.0682547	0.240921	-0.0692989		FOXN3	2.58596	50.8389	0.707044	0.016537	0.776554	0.015167		FOXN3	2.58596	50.8389	0.707044	-0.07369	0.207743	-0.07273		FOXN3	2.58597	50.8389	0.707044	-0.0293182	0.616001	-0.02839		FOXN3	2.58597
AKR7A2	4.24978	60.7383	5.5372	0.0487607	0.354925	0.048559		AKR7A2	4.24978	60.7383	5.5372	0.00508142	0.923565	0.00834685		AKR7A2	4.24978	60.7383	5.53719	0.0399715	0.451515	0.0401079		AKR7A2	4.24978	60.7383	5.53719	-0.01585	0.765617	-0.01262		AKR7A2	4.24978	60.7383	5.53719	-0.02623	0.623829	-0.02384		AKR7A2	4.24978	60.7383	5.53719	-0.0608475	0.252171	-0.0639853		AKR7A2	4.24978
TRAPPC3	4.77719	70.4698	6.41699	0.114006	0.0194347	0.115405		TRAPPC3	4.77719	70.4698	6.41699	0.0712589	0.146815	0.0683776		TRAPPC3	4.77719	70.4698	6.41699	0.109719	0.0257655	0.109777		TRAPPC3	4.77719	70.4698	6.41699	-0.00048	0.992212	0.000694		TRAPPC3	4.77719	70.4698	6.41699	-0.0317	0.52261	-0.03196		TRAPPC3	4.77719	70.4698	6.41699	-0.11821	0.0167697	-0.116204		TRAPPC3	4.77719
THRAP3	5.79412	85.7383	6.78697	0.0338371	0.445318	0.0320007		THRAP3	5.79412	85.7383	6.78697	-0.0554607	0.213428	-0.0529081		THRAP3	5.79412	85.7383	6.78697	-0.0111598	0.803419	-0.0108201		THRAP3	5.79412	85.7383	6.78697	-0.07602	0.089169	-0.07664		THRAP3	5.79412	85.7383	6.78697	0.013016	0.772684	0.012576		THRAP3	5.79412	85.7383	6.78697	0.0458925	0.305761	0.0463753		THRAP3	5.79412
PHPT1	6.77372	89.7651	7.48978	-0.0143715	0.740151	-0.014655		PHPT1	6.77372	89.7651	7.48978	0.0225776	0.60506	0.0216072		PHPT1	6.77372	89.7651	7.48978	0.0417398	0.341213	0.0419029		PHPT1	6.77372	89.7651	7.48978	-0.02062	0.638003	-0.02102		PHPT1	6.77372	89.7651	7.48978	-0.04211	0.337831	-0.0422		PHPT1	6.77372	89.7651	7.48978	0.081546	0.0631468	0.082614		PHPT1	6.77372
ARID4B	4.49039	76.6779	5.45947	-0.0675964	0.149094	-0.0661445		ARID4B	4.49039	76.6779	5.45947	-0.0737786	0.118086	-0.0758843		ARID4B	4.49039	76.6779	5.45947	-0.0761145	0.108039	-0.0720779		ARID4B	4.49039	76.6779	5.45947	-0.03818	0.421671	-0.0351		ARID4B	4.49039	76.6779	5.45947	0.087119	0.066649	0.088175		ARID4B	4.49039	76.6779	5.45947	0.0741341	0.117551	0.0765509		ARID4B	4.49039
SDCCAG8	4.00353	69.1275	5.085	-0.019092	0.699213	-0.0196457		SDCCAG8	4.00353	69.1275	5.085	-0.0466409	0.348553	-0.0481513		SDCCAG8	4.00353	69.1275	5.085	-0.06357	0.203411	-0.0620838		SDCCAG8	4.00353	69.1275	5.085	-0.04036	0.419618	-0.03935		SDCCAG8	4.00353	69.1275	5.085	0.058769	0.239726	0.060282		SDCCAG8	4.00353	69.1275	5.085	0.0652361	0.191792	0.0644587		SDCCAG8	4.00353
PTPRN	9.62748	96.1409	10.1417	-0.15492	0.000197036	-0.15407		PTPRN	9.62748	96.1409	10.1417	-0.215456	2.33045e-07	-0.214656		PTPRN	9.62748	96.1409	10.1417	-0.169914	5.31473e-05	-0.168086		PTPRN	9.62749	96.1409	10.1417	-0.17994	1.81e-05	-0.17864		PTPRN	9.62749	96.1409	10.1417	0.14837	0.000459	0.146959		PTPRN	9.62748	96.1409	10.1417	0.154768	0.00024583	0.157969		PTPRN	9.62748
KIF1B	3.23813	56.5436	2.7455	-0.00802385	0.883327	-0.00486919		KIF1B	3.23813	56.5436	2.7455	-0.0718056	0.190512	-0.0722358		KIF1B	3.23813	56.5436	2.7455	-0.104276	0.0584585	-0.104523		KIF1B	3.23813	56.5436	2.7455	-0.03497	0.524765	-0.03316		KIF1B	3.23813	56.5436	2.7455	0.001752	0.974817	0.002277		KIF1B	3.23813	56.5436	2.7455	0.0363406	0.511267	0.0410976		KIF1B	3.23813
ATP9A	5.12979	79.5302	6.33461	0.124182	0.00678997	0.123417		ATP9A	5.12979	79.5302	6.33461	0.0196169	0.672087	0.0184604		ATP9A	5.12979	79.5302	6.33461	0.0908493	0.0502489	0.0915415		ATP9A	5.12979	79.5302	6.33461	-0.00355	0.939256	-0.00527		ATP9A	5.12979	79.5302	6.33461	0.053404	0.254039	0.052511		ATP9A	5.12979	79.5302	6.33461	0.0484293	0.298927	0.0486073		ATP9A	5.12979
NOP58	4.14216	71.8121	4.88178	0.0339547	0.483548	0.0361072		NOP58	4.14216	71.8121	4.88178	-0.00876772	0.857481	-0.0112654		NOP58	4.14216	71.8121	4.88178	0.0132269	0.787447	0.0145805		NOP58	4.14217	71.8121	4.88178	-0.01163	0.81287	-0.01252		NOP58	4.14217	71.8121	4.88178	-0.00384	0.937841	-0.00337		NOP58	4.14216	71.8121	4.88178	0.00754627	0.877748	0.00415149		NOP58	4.14216
SZRD1	3.44156	59.5638	3.43614	0.0460671	0.386836	0.0443658		SZRD1	3.44156	59.5638	3.43614	0.03673	0.491529	0.0370813		SZRD1	3.44156	59.5638	3.43614	0.0194004	0.717978	0.0226119		SZRD1	3.44156	59.5638	3.43614	0.034786	0.515961	0.033912		SZRD1	3.44156	59.5638	3.43614	-0.01261	0.81468	-0.01164		SZRD1	3.44156	59.5638	3.43614	-0.0366471	0.493745	-0.0363633		SZRD1	3.44156
GINM1	3.5536	60.5705	3.84183	-0.0645287	0.221304	-0.0648702		GINM1	3.5536	60.5705	3.84183	-0.0897442	0.0918037	-0.0930532		GINM1	3.5536	60.5705	3.84183	-0.0956588	0.074304	-0.0935562		GINM1	3.5536	60.5705	3.84183	-0.07779	0.144679	-0.07764		GINM1	3.5536	60.5705	3.84183	0.031232	0.55977	0.032156		GINM1	3.5536	60.5705	3.84183	-0.0524935	0.326773	-0.0537487		GINM1	3.5536
EIF2AK2	3.84778	64.4295	4.30863	0.0253813	0.620016	0.023639		EIF2AK2	3.84778	64.4295	4.30863	0.00591995	0.90867	0.00787758		EIF2AK2	3.84778	64.4295	4.30863	0.0275459	0.593916	0.0305601		EIF2AK2	3.84778	64.4295	4.30863	-0.03442	0.505731	-0.03459		EIF2AK2	3.84778	64.4295	4.30863	-0.09652	0.063299	-0.09623		EIF2AK2	3.84778	64.4295	4.30863	-0.0832386	0.108019	-0.0808557		EIF2AK2	3.84778
KMT2C	5.40118	78.8591	6.72875	0.0951297	0.0392508	0.0946873		KMT2C	5.40118	78.8591	6.72875	-0.0641148	0.168427	-0.0642735		KMT2C	5.40118	78.8591	6.72875	-0.00956987	0.837984	-0.00838423		KMT2C	5.40118	78.8591	6.72875	-0.09776	0.036075	-0.09856		KMT2C	5.40118	78.8591	6.72875	0.015931	0.73412	0.013709		KMT2C	5.40118	78.8591	6.72875	0.0464616	0.320598	0.0437403		KMT2C	5.40118
PUM2	2.75375	52.0134	1.01979	0.022415	0.694237	0.0231139		PUM2	2.75375	52.0134	1.01979	-0.00750355	0.896165	-0.00783735		PUM2	2.75375	52.0134	1.01979	-0.0285907	0.620092	-0.0274217		PUM2	2.75375	52.0134	1.01979	0.015972	0.781866	0.015857		PUM2	2.75375	52.0134	1.01979	-0.04346	0.45323	-0.04193		PUM2	2.75375	52.0134	1.01979	-0.0183072	0.751356	-0.0168748		PUM2	2.75375
MRPL43	3.72181	58.557	4.70078	0.0424851	0.428829	0.0421394		MRPL43	3.72181	58.557	4.70078	-0.0518888	0.337288	-0.0506829		MRPL43	3.72181	58.557	4.70078	0.00379466	0.944587	0.00602692		MRPL43	3.72181	58.557	4.70078	-0.03427	0.52705	-0.0333		MRPL43	3.72181	58.557	4.70078	0.026856	0.621678	0.028206		MRPL43	3.72181	58.557	4.70078	-0.0107882	0.842431	-0.0123778		MRPL43	3.72181
ZFR	6.02916	84.396	7.11466	0.102208	0.0218711	0.101233		ZFR	6.02916	84.396	7.11466	0.0408212	0.36478	0.0423996		ZFR	6.02916	84.396	7.11466	0.0211029	0.64088	0.0230705		ZFR	6.02916	84.396	7.11466	0.030914	0.49389	0.029146		ZFR	6.02916	84.396	7.11466	-0.04546	0.315269	-0.04913		ZFR	6.02916	84.396	7.11466	-0.0790501	0.080134	-0.0790002		ZFR	6.02916
SOAT1	3.78606	60.5705	3.91122	0.0667715	0.205631	0.0690567		SOAT1	3.78606	60.5705	3.91122	-0.0265848	0.617127	-0.0266149		SOAT1	3.78606	60.5705	3.91122	0.0126347	0.813529	0.0115958		SOAT1	3.78606	60.5705	3.91122	-0.06183	0.246559	-0.06508		SOAT1	3.78606	60.5705	3.91122	0.019292	0.718711	0.017664		SOAT1	3.78606	60.5705	3.91122	-0.0341667	0.519321	-0.0345272		SOAT1	3.78606
GDI2	5.74281	82.7181	6.96153	0.0296726	0.510982	0.0280612		GDI2	5.74281	82.7181	6.96153	-0.0447473	0.323908	-0.0447204		GDI2	5.74281	82.7181	6.96153	-0.0379116	0.405786	-0.0368277		GDI2	5.74281	82.7181	6.96153	-0.0302	0.50788	-0.03345		GDI2	5.74281	82.7181	6.96153	0.039882	0.385301	0.039689		GDI2	5.74281	82.7181	6.96153	-0.0194912	0.670138	-0.0196456		GDI2	5.74281
PITHD1	3.54062	55.3691	2.73921	-0.0318188	0.564636	-0.0338117		PITHD1	3.54062	55.3691	2.73921	-0.0168892	0.760928	-0.0187936		PITHD1	3.54062	55.3691	2.73921	-0.0349391	0.529604	-0.0354393		PITHD1	3.54062	55.3691	2.73921	0.001895	0.972976	0.00179		PITHD1	3.54062	55.3691	2.73921	-0.01871	0.738444	-0.0161		PITHD1	3.54062	55.3691	2.73921	-0.0364343	0.513435	-0.034409		PITHD1	3.54062
SEC61A1	6.91714	87.4161	8.00641	-0.0286948	0.513413	-0.0297205		SEC61A1	6.91714	87.4161	8.00641	-0.103469	0.0189566	-0.1036		SEC61A1	6.91714	87.4161	8.00641	-0.114531	0.00977914	-0.112836		SEC61A1	6.91714	87.4161	8.00642	-0.06223	0.160102	-0.06095		SEC61A1	6.91714	87.4161	8.00642	0.009009	0.840104	0.008942		SEC61A1	6.91714	87.4161	8.00641	-0.0236624	0.594303	-0.0223038		SEC61A1	6.91714
PPP1R12A	3.99898	68.7919	4.58432	0.0560892	0.257154	0.0553208		PPP1R12A	3.99898	68.7919	4.58432	0.0782921	0.115234	0.077894		PPP1R12A	3.99898	68.7919	4.58432	0.0194614	0.697621	0.0193289		PPP1R12A	3.99898	68.7919	4.58432	0.075919	0.128604	0.076752		PPP1R12A	3.99898	68.7919	4.58432	0.011139	0.824685	0.013617		PPP1R12A	3.99898	68.7919	4.58432	0.0170761	0.732852	0.0194489		PPP1R12A	3.99898
CAMK2B	3.68556	60.7383	4.09573	-0.00829659	0.875	-0.009117		CAMK2B	3.68556	60.7383	4.09573	0.0204518	0.700559	0.0150284		CAMK2B	3.68556	60.7383	4.09573	0.0171868	0.747612	0.0169915		CAMK2B	3.68555	60.7383	4.09573	0.00648	0.903025	0.003998		CAMK2B	3.68555	60.7383	4.09573	-0.06351	0.233926	-0.06322		CAMK2B	3.68556	60.7383	4.09573	-0.0546399	0.306661	-0.0532136		CAMK2B	3.68556
ATP2B4	3.55375	59.0604	3.58537	0.0247705	0.643254	0.022646		ATP2B4	3.55375	59.0604	3.58537	0.00142082	0.978961	-0.000145352		ATP2B4	3.55375	59.0604	3.58537	-0.00587987	0.913599	-0.00501569		ATP2B4	3.55375	59.0604	3.58537	0.013157	0.807896	0.011861		ATP2B4	3.55375	59.0604	3.58537	-0.02908	0.591474	-0.02967		ATP2B4	3.55375	59.0604	3.58537	-0.0252173	0.639695	-0.0248509		ATP2B4	3.55375
ZC3H11A	3.6823	66.1074	3.9156	-0.0396506	0.432541	-0.0407263		ZC3H11A	3.6823	66.1074	3.9156	-0.153949	0.00239059	-0.1532		ZC3H11A	3.6823	66.1074	3.9156	-0.122489	0.0164691	-0.120338		ZC3H11A	3.6823	66.1074	3.9156	-0.14526	0.004288	-0.14226		ZC3H11A	3.6823	66.1074	3.9156	0.032037	0.532452	0.033013		ZC3H11A	3.6823	66.1074	3.9156	0.0166243	0.745065	0.0170846		ZC3H11A	3.6823
WNK1	5.57391	83.557	6.6532	-0.0372283	0.407114	-0.0366247		WNK1	5.57391	83.557	6.6532	-0.0773519	0.0865373	-0.0751008		WNK1	5.57391	83.557	6.6532	-0.0789278	0.0821707	-0.08024		WNK1	5.57391	83.5571	6.6532	-0.0737	0.103572	-0.07118		WNK1	5.57391	83.5571	6.6532	-0.035	0.443292	-0.03298		WNK1	5.57391	83.557	6.6532	-0.0376638	0.406437	-0.0376122		WNK1	5.57391
CCAR1	3.41075	61.5772	3.28095	0.0639582	0.221581	0.0639741		CCAR1	3.41075	61.5772	3.28095	0.00552782	0.916641	0.00642738		CCAR1	3.41075	61.5772	3.28095	0.0188807	0.721825	0.0217792		CCAR1	3.41075	61.5772	3.28095	0.010352	0.844821	0.00969		CCAR1	3.41075	61.5772	3.28095	-0.05898	0.266402	-0.05964		CCAR1	3.41075	61.5772	3.28095	-0.0533149	0.312405	-0.0528189		CCAR1	3.41075
RIMBP2	4.25837	69.1275	5.20212	0.021839	0.658498	0.0200547		RIMBP2	4.25837	69.1275	5.20212	0.00931923	0.851684	0.01013		RIMBP2	4.25837	69.1275	5.20212	0.00690261	0.890403	0.00552084		RIMBP2	4.25837	69.1275	5.20212	0.007534	0.879999	0.006606		RIMBP2	4.25837	69.1275	5.20212	-0.05029	0.315761	-0.05106		RIMBP2	4.25837	69.1275	5.20212	-0.0452133	0.364712	-0.0479387		RIMBP2	4.25837
MPC1	4.06388	63.4228	5.55684	0.107093	0.0374148	0.110017		MPC1	4.06388	63.4228	5.55684	0.118116	0.0225168	0.115616		MPC1	4.06388	63.4228	5.55684	0.0958796	0.0658006	0.0974473		MPC1	4.06388	63.4228	5.55684	0.171375	0.000904	0.17167		MPC1	4.06388	63.4228	5.55684	-0.07653	0.143941	-0.07583		MPC1	4.06388	63.4228	5.55684	-0.11975	0.0217603	-0.120477		MPC1	4.06388
NCKAP1	4.77005	75.5034	5.98057	-0.0726194	0.123991	-0.0724234		NCKAP1	4.77005	75.5034	5.98057	-0.0256571	0.589333	-0.0257081		NCKAP1	4.77005	75.5034	5.98057	-0.0630734	0.186135	-0.064872		NCKAP1	4.77005	75.5034	5.98057	0.017578	0.713091	0.016618		NCKAP1	4.77005	75.5034	5.98057	0.042594	0.373307	0.04583		NCKAP1	4.77005	75.5034	5.98057	0.0570102	0.233238	0.05531		NCKAP1	4.77005
MRPS35	3.45075	55.8725	3.10092	0.0475191	0.387385	0.0478768		MRPS35	3.45075	55.8725	3.10092	-0.0704618	0.203775	-0.0729637		MRPS35	3.45075	55.8725	3.10092	-0.055247	0.320009	-0.0574441		MRPS35	3.45075	55.8725	3.10092	-0.08056	0.146676	-0.08311		MRPS35	3.45075	55.8725	3.10092	-0.06801	0.22358	-0.0652		MRPS35	3.45075	55.8725	3.10092	-0.154992	0.00517417	-0.154787		MRPS35	3.45075
MON2	3.22667	56.5436	2.99057	0.103749	0.0570885	0.102377		MON2	3.22667	56.5436	2.99057	0.00106024	0.984622	0.00117716		MON2	3.22667	56.5436	2.99057	-0.00647035	0.906643	-0.0059651		MON2	3.22667	56.5436	2.99057	0.047414	0.3906	0.04607		MON2	3.22667	56.5436	2.99057	0.094492	0.087037	0.093212		MON2	3.22667	56.5436	2.99057	-0.00581433	0.915818	-0.00767713		MON2	3.22667
GPBP1	4.27638	68.1208	5.41178	0.0384021	0.440304	0.0348349		GPBP1	4.27638	68.1208	5.41178	-0.0635034	0.203886	-0.0629196		GPBP1	4.27638	68.1208	5.41178	-0.0310567	0.537236	-0.0312773		GPBP1	4.27638	68.1208	5.41178	-0.07427	0.139608	-0.07508		GPBP1	4.27638	68.1208	5.41178	-0.02813	0.576696	-0.02753		GPBP1	4.27638	68.1208	5.41178	-0.0845828	0.0927884	-0.085001		GPBP1	4.27638
CS	4.92658	77.6846	5.86291	-0.0925617	0.0465268	-0.0931927		CS	4.92658	77.6846	5.86291	0.0289735	0.535355	0.0284399		CS	4.92658	77.6846	5.86291	-0.0126609	0.787901	-0.0143623		CS	4.92658	77.6846	5.86291	0.077835	0.097644	0.077853		CS	4.92658	77.6846	5.86291	-0.03926	0.407177	-0.03763		CS	4.92658	77.6846	5.86291	-0.0191414	0.684181	-0.0204806		CS	4.92658
MRPS24	2.8379	59.0604	3.24598	0.0847355	0.112517	0.085432		MRPS24	2.8379	59.0604	3.24598	0.0755647	0.158949	0.0776207		MRPS24	2.8379	59.0604	3.24598	0.0623053	0.248422	0.0641803		MRPS24	2.8379	59.0604	3.24598	0.098854	0.065089	0.097005		MRPS24	2.8379	59.0604	3.24598	-0.2075	0.000106	-0.20626		MRPS24	2.8379	59.0604	3.24598	-0.165736	0.00210456	-0.166369		MRPS24	2.8379
WAPL	3.23223	59.396	2.85129	-0.0693408	0.193056	-0.0673251		WAPL	3.23223	59.396	2.85129	-0.0812142	0.129406	-0.078153		WAPL	3.23223	59.396	2.85129	-0.0805737	0.134715	-0.0748075		WAPL	3.23223	59.396	2.85129	-0.04462	0.40593	-0.04353		WAPL	3.23223	59.396	2.85129	0.042365	0.431473	0.041144		WAPL	3.23223	59.396	2.85129	0.0256833	0.63352	0.0259978		WAPL	3.23223
VMP1	3.19042	54.1946	1.8471	0.0787309	0.158046	0.0767032		VMP1	3.19042	54.1946	1.8471	-0.0252286	0.652993	-0.0230575		VMP1	3.19042	54.1946	1.8471	-0.0154144	0.785232	-0.0150697		VMP1	3.19042	54.1946	1.8471	-0.01187	0.833555	-0.0115		VMP1	3.19042	54.1946	1.8471	-0.08626	0.126585	-0.08597		VMP1	3.19042	54.1946	1.8471	-0.0970144	0.0856058	-0.0997032		VMP1	3.19042
EIF4B	4.6296	72.8188	5.79225	0.0171412	0.721771	0.0216844		EIF4B	4.6296	72.8188	5.79225	-0.0196845	0.684331	-0.0205473		EIF4B	4.6296	72.8188	5.79225	-0.0253064	0.602888	-0.0280161		EIF4B	4.6296	72.8188	5.79225	-0.03384	0.485582	-0.03698		EIF4B	4.6296	72.8188	5.79225	0.065779	0.177942	0.068515		EIF4B	4.6296	72.8188	5.79225	0.0257983	0.596728	0.0258962		EIF4B	4.6296
RPL18	7.678	95.6376	8.08775	0.0088027	0.833898	0.00568749		RPL18	7.678	95.6376	8.08775	-0.101763	0.0157141	-0.102313		RPL18	7.678	95.6376	8.08775	-0.0522936	0.217443	-0.0518419		RPL18	7.678	95.6376	8.08775	-0.10699	0.011442	-0.10746		RPL18	7.678	95.6376	8.08775	0.127834	0.002621	0.12635		RPL18	7.678	95.6376	8.08775	0.0783353	0.0649213	0.0785098		RPL18	7.678
EPN1	2.33626	55.7047	1.59984	-0.050341	0.360519	-0.0503659		EPN1	2.33626	55.7047	1.59984	-0.0478985	0.386495	-0.0443299		EPN1	2.33626	55.7047	1.59984	-0.073838	0.18221	-0.0756514		EPN1	2.33626	55.7047	1.59984	-0.01339	0.810257	-0.01172		EPN1	2.33626	55.7047	1.59984	0.134436	0.01578	0.132025		EPN1	2.33626	55.7047	1.59984	0.0844263	0.128796	0.0849238		EPN1	2.33626
MED29	3.37996	54.698	2.18927	0.0297487	0.592524	0.0297967		MED29	3.37996	54.698	2.18927	0.0212964	0.704751	0.0207451		MED29	3.37996	54.698	2.18927	0.0186737	0.740102	0.0175162		MED29	3.37996	54.698	2.18927	0.036159	0.52056	0.034732		MED29	3.37996	54.698	2.18927	0.002533	0.964118	0.003527		MED29	3.37996	54.698	2.18927	-0.0697444	0.212684	-0.0708598		MED29	3.37996
HAGH	4.97342	71.6443	6.58628	0.04801	0.322301	0.0467505		HAGH	4.97342	71.6443	6.58628	-0.00485336	0.920816	-0.00399875		HAGH	4.97342	71.6443	6.58628	0.000590419	0.990421	-0.000114493		HAGH	4.97342	71.6443	6.58628	-0.01849	0.706492	-0.01713		HAGH	4.97342	71.6443	6.58628	-0.02133	0.663273	-0.02175		HAGH	4.97342	71.6443	6.58628	-0.0464741	0.341478	-0.0478915		HAGH	4.97342
LIMCH1	8.63753	96.6443	9.15336	0.00332661	0.936503	0.00467535		LIMCH1	8.63753	96.6443	9.15336	0.0691452	0.0997103	0.0693047		LIMCH1	8.63753	96.6443	9.15336	0.0546051	0.195757	0.0533958		LIMCH1	8.63753	96.6443	9.15336	0.051533	0.221732	0.050846		LIMCH1	8.63753	96.6443	9.15336	-0.05277	0.213243	-0.05331		LIMCH1	8.63753	96.6443	9.15336	-0.0304804	0.470821	-0.0288892		LIMCH1	8.63753
TM7SF3	3.68679	57.047	3.0944	0.0184117	0.735157	0.0153671		TM7SF3	3.68679	57.047	3.0944	-0.00480379	0.929989	-0.00408721		TM7SF3	3.68679	57.047	3.0944	-0.0354701	0.519536	-0.0360047		TM7SF3	3.68679	57.047	3.0944	-0.01542	0.779153	-0.01737		TM7SF3	3.68679	57.047	3.0944	0.03843	0.487272	0.036157		TM7SF3	3.68679	57.047	3.0944	0.0231189	0.674695	0.0237064		TM7SF3	3.68679
HIPK2	5.92131	82.8859	7.21481	-0.067145	0.136152	-0.0667842		HIPK2	5.92131	82.8859	7.21481	0.0668254	0.140868	0.066969		HIPK2	5.92131	82.8859	7.21481	0.000534373	0.990664	0.000845685		HIPK2	5.92131	82.8859	7.21481	0.078156	0.086521	0.075338		HIPK2	5.92131	82.8859	7.21481	0.087899	0.054295	0.088122		HIPK2	5.92131	82.8859	7.21481	0.111041	0.0147254	0.1084		HIPK2	5.92131
CTSA	6.16594	77.349	7.85393	-0.0320429	0.492525	-0.0286677		CTSA	6.16594	77.349	7.85393	-0.0863345	0.0651816	-0.0848803		CTSA	6.16594	77.349	7.85393	-0.0269432	0.568202	-0.0282748		CTSA	6.16594	77.349	7.85393	-0.09297	0.047491	-0.09438		CTSA	6.16594	77.349	7.85393	0.103852	0.02726	0.102733		CTSA	6.16594	77.349	7.85393	0.0105162	0.82337	0.0123116		CTSA	6.16594
SUGP2	2.99054	51.6779	1.37189	0.0187078	0.743658	0.0190112		SUGP2	2.99054	51.6779	1.37189	0.0725009	0.208227	0.0712696		SUGP2	2.99054	51.6779	1.37189	0.0641764	0.268637	0.0640728		SUGP2	2.99054	51.6778	1.37189	0.053507	0.355714	0.052284		SUGP2	2.99054	51.6778	1.37189	0.034577	0.550123	0.036498		SUGP2	2.99054	51.6779	1.37189	0.061694	0.284402	0.0623912		SUGP2	2.99054
AP3D1	5.20056	75.3356	6.67096	0.040915	0.387083	0.0419821		AP3D1	5.20056	75.3356	6.67096	-0.0254542	0.593959	-0.0275982		AP3D1	5.20056	75.3356	6.67096	-0.0370654	0.440119	-0.0403173		AP3D1	5.20056	75.3356	6.67096	-0.00047	0.992125	-0.00048		AP3D1	5.20056	75.3356	6.67096	-0.05261	0.274103	-0.05533		AP3D1	5.20056	75.3356	6.67096	0.0111538	0.816147	0.00977117		AP3D1	5.20056
GNAI3	4.20086	63.5906	4.94831	0.069467	0.177163	0.0695013		GNAI3	4.20086	63.5906	4.94831	-0.092032	0.0754645	-0.0938911		GNAI3	4.20086	63.5906	4.94831	-0.0420578	0.417996	-0.0429141		GNAI3	4.20086	63.5906	4.94831	-0.09263	0.074743	-0.0938		GNAI3	4.20086	63.5906	4.94831	0.035239	0.499781	0.035762		GNAI3	4.20086	63.5906	4.94831	-0.047717	0.360049	-0.0481161		GNAI3	4.20086
OAT	3.85909	56.3758	3.82875	0.0635698	0.2452	0.064726		OAT	3.85909	56.3758	3.82875	0.0181706	0.741503	0.017214		OAT	3.85909	56.3758	3.82875	0.0157659	0.775723	0.0176486		OAT	3.85909	56.3758	3.82875	0.049341	0.372339	0.049179		OAT	3.85909	56.3758	3.82875	-0.02399	0.66413	-0.02238		OAT	3.85909	56.3758	3.82875	-0.131234	0.0168991	-0.130831		OAT	3.85909
PKN2	3.48736	63.0872	4.26607	0.0365957	0.479261	0.0347713		PKN2	3.48736	63.0872	4.26607	-0.018623	0.720336	-0.0178682		PKN2	3.48736	63.0872	4.26607	0.0436229	0.404065	0.0449303		PKN2	3.48736	63.0872	4.26607	-0.01803	0.731004	-0.01923		PKN2	3.48736	63.0872	4.26607	0.037934	0.469987	0.035985		PKN2	3.48736	63.0872	4.26607	0.0659392	0.206948	0.0670466		PKN2	3.48736
KARS	3.93112	62.0805	4.53478	-0.007937	0.879063	-0.00737874		KARS	3.93112	62.0805	4.53478	0.0223407	0.670113	0.0252602		KARS	3.93112	62.0805	4.53478	0.0370272	0.483716	0.0360351		KARS	3.93112	62.0805	4.53478	0.01296	0.805093	0.013875		KARS	3.93112	62.0805	4.53478	-0.01193	0.821553	-0.01337		KARS	3.93112	62.0805	4.53478	-0.032316	0.53995	-0.0307745		KARS	3.93112
NDUFB4	6.45665	93.6242	7.00471	0.0354649	0.403078	0.0330572		NDUFB4	6.45665	93.6242	7.00471	0.0477502	0.263161	0.0479602		NDUFB4	6.45665	93.6242	7.00471	0.0280537	0.513017	0.0267039		NDUFB4	6.45665	93.6242	7.00471	0.035266	0.410845	0.037049		NDUFB4	6.45665	93.6242	7.00471	-0.01709	0.691587	-0.01683		NDUFB4	6.45665	93.6242	7.00471	-0.0161937	0.706541	-0.0170912		NDUFB4	6.45665
SPEN	3.87869	66.443	4.42725	-0.0647766	0.198333	-0.0652759		SPEN	3.87869	66.443	4.42725	-0.0711413	0.160857	-0.0684193		SPEN	3.87869	66.443	4.42725	-0.0961782	0.0587163	-0.0952469		SPEN	3.87869	66.4429	4.42725	-0.01889	0.711461	-0.01825		SPEN	3.87869	66.4429	4.42725	0.049347	0.334828	0.049824		SPEN	3.87869	66.443	4.42725	0.0223128	0.661692	0.0238803		SPEN	3.87869
ZC3H15	4.4369	73.8255	5.43726	-0.0758408	0.112148	-0.0759441		ZC3H15	4.4369	73.8255	5.43726	-0.015139	0.752868	-0.016807		ZC3H15	4.4369	73.8255	5.43726	-0.022645	0.63842	-0.0220007		ZC3H15	4.4369	73.8255	5.43726	-0.00555	0.908268	-0.00639		ZC3H15	4.4369	73.8255	5.43726	0.03103	0.52153	0.033711		ZC3H15	4.4369	73.8255	5.43726	0.0421411	0.382817	0.0410315		ZC3H15	4.4369
MAP2K4	3.03657	56.5436	2.58445	0.0167202	0.759739	0.0185997		MAP2K4	3.03657	56.5436	2.58445	0.00441761	0.935797	0.00404025		MAP2K4	3.03657	56.5436	2.58445	-0.0470935	0.391655	-0.0473802		MAP2K4	3.03657	56.5436	2.58445	0.066492	0.229053	0.065586		MAP2K4	3.03657	56.5436	2.58445	0.040533	0.465114	0.038092		MAP2K4	3.03657	56.5436	2.58445	0.0328763	0.553589	0.0333068		MAP2K4	3.03657
SLK	3.41529	64.5973	3.68772	0.0696195	0.172805	0.0684062		SLK	3.41529	64.5973	3.68772	-0.0164689	0.749289	-0.0195958		SLK	3.41529	64.5973	3.68772	0.0472091	0.36195	0.0466154		SLK	3.41529	64.5973	3.68772	-0.07108	0.170112	-0.06912		SLK	3.41529	64.5973	3.68772	0.078857	0.127936	0.080939		SLK	3.41529	64.5973	3.68772	-0.00509841	0.9213	-0.00786748		SLK	3.41529
GSTO2	3.27644	54.0268	2.50136	0.0610322	0.274858	0.0616664		GSTO2	3.27644	54.0268	2.50136	0.0771109	0.171513	0.0745904		GSTO2	3.27644	54.0268	2.50136	0.0906043	0.108499	0.0910184		GSTO2	3.27644	54.0269	2.50136	0.008739	0.877226	0.007993		GSTO2	3.27644	54.0269	2.50136	-0.04904	0.389555	-0.04609		GSTO2	3.27644	54.0268	2.50136	-0.117486	0.0380716	-0.116865		GSTO2	3.27644
YBX1	5.88303	93.6242	6.37833	0.0246884	0.560587	0.0236403		YBX1	5.88303	93.6242	6.37833	-0.036225	0.396495	-0.0368345		YBX1	5.88303	93.6242	6.37833	-0.0383085	0.372074	-0.0380163		YBX1	5.88302	93.6242	6.37833	-0.01631	0.703693	-0.01741		YBX1	5.88302	93.6242	6.37833	0.122622	0.00425	0.12158		YBX1	5.88303	93.6242	6.37833	0.0554374	0.19628	0.0567856		YBX1	5.88303
ELAVL1	3.0387	53.1879	2.05384	0.0761031	0.176508	0.0778564		ELAVL1	3.0387	53.1879	2.05384	0.04464	0.433519	0.0444853		ELAVL1	3.0387	53.1879	2.05384	0.0589064	0.301988	0.0588961		ELAVL1	3.0387	53.1879	2.05384	0.039842	0.484593	0.041079		ELAVL1	3.0387	53.1879	2.05384	0.013046	0.819326	0.015095		ELAVL1	3.0387	53.1879	2.05384	0.0610403	0.282437	0.0595815		ELAVL1	3.0387
DIP2B	3.38898	58.557	3.186	-0.0066597	0.90134	-0.00224627		DIP2B	3.38898	58.557	3.186	-0.0145484	0.788034	-0.0172045		DIP2B	3.38898	58.557	3.186	0.00990298	0.855212	0.00924444		DIP2B	3.38898	58.557	3.186	-0.05805	0.285846	-0.0564		DIP2B	3.38898	58.557	3.186	0.104772	0.054308	0.104613		DIP2B	3.38898	58.557	3.186	0.080093	0.141133	0.0795073		DIP2B	3.38898
ELOVL1	5.29578	78.5235	6.50906	0.0289867	0.531622	0.0308611		ELOVL1	5.29578	78.5235	6.50906	0.0298729	0.522303	0.0313838		ELOVL1	5.29578	78.5235	6.50906	0.0543752	0.246534	0.0542636		ELOVL1	5.29578	78.5235	6.50906	-0.00907	0.846429	-0.01212		ELOVL1	5.29578	78.5235	6.50906	-0.01463	0.756198	-0.01399		ELOVL1	5.29578	78.5235	6.50906	-0.0794363	0.0905604	-0.0805927		ELOVL1	5.29578
ARFGEF1	4.01669	71.8121	4.56702	0.00960354	0.842964	0.0068616		ARFGEF1	4.01669	71.8121	4.56702	-0.0223714	0.646373	-0.0201634		ARFGEF1	4.01669	71.8121	4.56702	-0.0122325	0.802855	-0.0132565		ARFGEF1	4.01669	71.8121	4.56702	-0.01912	0.69675	-0.01892		ARFGEF1	4.01669	71.8121	4.56702	0.008993	0.854724	0.009621		ARFGEF1	4.01669	71.8121	4.56702	0.0308196	0.527296	0.0280384		ARFGEF1	4.01669
PFKP	3.75806	58.2215	3.85274	0.0273046	0.612234	0.0306539		PFKP	3.75806	58.2215	3.85274	0.0515878	0.34152	0.0519522		PFKP	3.75806	58.2215	3.85274	0.0357512	0.51118	0.0361838		PFKP	3.75806	58.2215	3.85274	0.059024	0.276378	0.060595		PFKP	3.75806	58.2215	3.85274	-0.09114	0.094341	-0.09203		PFKP	3.75806	58.2215	3.85274	-0.0506694	0.352333	-0.0508246		PFKP	3.75806
IDI1	4.02497	60.5705	4.41391	0.0592517	0.261495	0.0581671		IDI1	4.02497	60.5705	4.41391	-0.0374557	0.479282	-0.0336959		IDI1	4.02497	60.5705	4.41391	-0.021455	0.687048	-0.0201644		IDI1	4.02497	60.5705	4.41391	-0.04032	0.448815	-0.04206		IDI1	4.02497	60.5705	4.41391	-0.02822	0.597266	-0.02722		IDI1	4.02497	60.5705	4.41391	-0.0546999	0.30475	-0.0562241		IDI1	4.02497
SP100	3.28374	85.2349	2.92837	-0.0137337	0.757478	-0.0146548		SP100	3.28374	85.2349	2.92837	-0.0372182	0.405825	-0.0367119		SP100	3.28374	85.2349	2.92837	-0.0324238	0.47078	-0.0307706		SP100	3.28374	85.2349	2.92837	-0.0611	0.174247	-0.06095		SP100	3.28374	85.2349	2.92837	0.028366	0.529772	0.030083		SP100	3.28374	85.2349	2.92837	0.0458587	0.30856	0.045974		SP100	3.28374
KLF6	4.4557	69.4631	5.27788	-0.0379991	0.440643	-0.034756		KLF6	4.4557	69.4631	5.27788	-0.0551072	0.266177	-0.0534423		KLF6	4.4557	69.4631	5.27788	-0.0590685	0.234426	-0.0602688		KLF6	4.45571	69.4631	5.27788	-0.03421	0.492377	-0.03282		KLF6	4.45571	69.4631	5.27788	0.068271	0.172427	0.069577		KLF6	4.4557	69.4631	5.27788	0.0772101	0.121284	0.0768949		KLF6	4.4557
TRAM1	4.90164	72.4832	6.26665	0.106986	0.0261748	0.104043		TRAM1	4.90164	72.4832	6.26665	-0.0220857	0.649426	-0.0215064		TRAM1	4.90164	72.4832	6.26665	-0.0246794	0.613171	-0.0243325		TRAM1	4.90164	72.4832	6.26665	0.000758	0.987589	7.43e-05		TRAM1	4.90164	72.4832	6.26665	0.043516	0.374844	0.041455		TRAM1	4.90164	72.4832	6.26665	-0.0367079	0.451456	-0.0374455		TRAM1	4.90164
TNFRSF1A	3.74792	56.3758	3.90727	0.0568528	0.298765	0.0572095		TNFRSF1A	3.74792	56.3758	3.90727	0.0100681	0.855202	0.0091094		TNFRSF1A	3.74792	56.3758	3.90727	0.0304251	0.583554	0.0285532		TNFRSF1A	3.74792	56.3758	3.90727	-0.02785	0.613708	-0.02791		TNFRSF1A	3.74792	56.3758	3.90727	0.021759	0.695051	0.020269		TNFRSF1A	3.74792	56.3758	3.90727	-0.0533235	0.334204	-0.0495995		TNFRSF1A	3.74792
EVI5	2.79562	51.6779	1.21101	0.099161	0.0823029	0.0986433		EVI5	2.79562	51.6779	1.21101	0.0908998	0.114333	0.0890063		EVI5	2.79562	51.6779	1.21101	0.0892872	0.122172	0.089466		EVI5	2.79562	51.6778	1.21101	0.106715	0.065357	0.107023		EVI5	2.79562	51.6778	1.21101	0.024985	0.665933	0.028196		EVI5	2.79562	51.6779	1.21101	-0.0440995	0.445129	-0.042434		EVI5	2.79562
PKM	8.02141	94.9664	8.60006	0.0500364	0.23463	0.0498102		PKM	8.02141	94.9664	8.60006	0.0232516	0.583629	0.02661		PKM	8.02141	94.9664	8.60006	0.0147608	0.729081	0.0150818		PKM	8.02141	94.9664	8.60006	0.031021	0.466194	0.030015		PKM	8.02141	94.9664	8.60006	-0.03224	0.451382	-0.03131		PKM	8.02141	94.9664	8.60006	0.0590691	0.165786	0.0600366		PKM	8.02141
DHX29	3.72412	64.2617	4.65724	0.0715478	0.162283	0.0704806		DHX29	3.72412	64.2617	4.65724	0.0345336	0.501549	0.0367804		DHX29	3.72412	64.2617	4.65724	0.0812527	0.115255	0.0832241		DHX29	3.72412	64.2617	4.65724	0.013088	0.800574	0.012583		DHX29	3.72412	64.2617	4.65724	-0.02055	0.692389	-0.01995		DHX29	3.72412	64.2617	4.65724	0.0806114	0.120144	0.081768		DHX29	3.72412
DNTTIP2	4.42864	73.3221	5.44252	-0.00369362	0.938629	-0.00433895		DNTTIP2	4.42864	73.3221	5.44252	-0.0615227	0.201875	-0.0633072		DNTTIP2	4.42864	73.3221	5.44252	-0.0630996	0.192088	-0.0620752		DNTTIP2	4.42863	73.3221	5.44252	-0.04344	0.370601	-0.04383		DNTTIP2	4.42863	73.3221	5.44252	0.115131	0.017712	0.115444		DNTTIP2	4.42864	73.3221	5.44252	0.0262061	0.590057	0.0247363		DNTTIP2	4.42864
TP53BP1	3.16893	52.6846	2.07432	0.0127867	0.821445	0.0148855		TP53BP1	3.16893	52.6846	2.07432	0.0289125	0.611502	0.0314456		TP53BP1	3.16893	52.6846	2.07432	0.0159828	0.779957	0.0153381		TP53BP1	3.16893	52.6846	2.07432	0.001234	0.982735	0.001826		TP53BP1	3.16893	52.6846	2.07432	0.005931	0.917703	0.004993		TP53BP1	3.16893	52.6846	2.07432	-0.0434374	0.446762	-0.0407114		TP53BP1	3.16893
RHOA	8.89687	96.4765	9.38837	0.00976197	0.815311	0.0087463		RHOA	8.89687	96.4765	9.38837	-0.0020997	0.960212	-0.00209007		RHOA	8.89687	96.4765	9.38837	-0.00497524	0.906318	-0.00729315		RHOA	8.89687	96.4765	9.38837	0.004902	0.907613	0.003917		RHOA	8.89687	96.4765	9.38837	-0.00564	0.894256	-0.00611		RHOA	8.89687	96.4765	9.38837	-0.0199833	0.636407	-0.0187728		RHOA	8.89687
IARS2	2.88871	52.5168	1.66474	-0.0112439	0.842939	-0.0102913		IARS2	2.88871	52.5168	1.66474	0.00416773	0.942214	0.00227025		IARS2	2.88871	52.5168	1.66474	-0.0825263	0.151848	-0.081686		IARS2	2.88871	52.5168	1.66474	0.037969	0.508859	0.036636		IARS2	2.88871	52.5168	1.66474	-0.01492	0.794559	-0.01252		IARS2	2.88871	52.5168	1.66474	0.0274167	0.632288	0.023828		IARS2	2.88871
ROGDI	4.92978	67.1141	6.59798	0.0654906	0.191173	0.0673038		ROGDI	4.92978	67.1141	6.59798	0.193367	0.0001145	0.189235		ROGDI	4.92978	67.1141	6.59798	0.128252	0.0110327	0.128449		ROGDI	4.92978	67.1141	6.59798	0.214541	1.83e-05	0.212453		ROGDI	4.92978	67.1141	6.59798	-0.14982	0.003017	-0.14973		ROGDI	4.92978	67.1141	6.59798	-0.0916215	0.0696228	-0.0911707		ROGDI	4.92978
ROCK1	3.72376	65.2685	4.37487	-0.139346	0.00590647	-0.137516		ROCK1	3.72376	65.2685	4.37487	-0.0738623	0.148555	-0.0724318		ROCK1	3.72376	65.2685	4.37487	-0.0846544	0.0994059	-0.0846484		ROCK1	3.72376	65.2685	4.37487	-0.02814	0.584941	-0.02926		ROCK1	3.72376	65.2685	4.37487	0.045284	0.379337	0.047322		ROCK1	3.72376	65.2685	4.37487	0.0890892	0.0820373	0.0890326		ROCK1	3.72376
CBFB	3.46053	58.0537	3.07153	-0.0453367	0.40052	-0.0481508		CBFB	3.46053	58.0537	3.07153	-0.0163624	0.763367	-0.0154581		CBFB	3.46053	58.0537	3.07153	-0.0272265	0.617927	-0.0247076		CBFB	3.46053	58.0537	3.07153	0.005169	0.924342	0.003547		CBFB	3.46053	58.0537	3.07153	-0.02965	0.588087	-0.02942		CBFB	3.46053	58.0537	3.07153	0.0274142	0.616559	0.0279643		CBFB	3.46053
PDK3	3.34503	51.0067	1.68229	0.0621328	0.280186	0.0611134		PDK3	3.34503	51.0067	1.68229	0.066347	0.251153	0.0649359		PDK3	3.34503	51.0067	1.68229	0.032183	0.580008	0.0271773		PDK3	3.34503	51.0067	1.68229	0.043036	0.457706	0.04568		PDK3	3.34503	51.0067	1.68229	-0.05755	0.326211	-0.06229		PDK3	3.34503	51.0067	1.68229	-0.0109313	0.851441	-0.0101226		PDK3	3.34503
MEF2A	3.24286	59.8993	3.35554	-0.0133211	0.801951	-0.0128258		MEF2A	3.24286	59.8993	3.35554	-0.00741787	0.889704	-0.0074321		MEF2A	3.24286	59.8993	3.35554	0.00410946	0.939112	0.00354538		MEF2A	3.24286	59.8993	3.35554	0.014191	0.791357	0.015899		MEF2A	3.24286	59.8993	3.35554	-0.04646	0.388209	-0.04825		MEF2A	3.24286	59.8993	3.35554	-0.0568617	0.289458	-0.0515753		MEF2A	3.24286
GRIPAP1	2.94898	51.0067	1.2687	0.0326703	0.570422	0.0309594		GRIPAP1	2.94898	51.0067	1.2687	-0.0452731	0.436963	-0.0428184		GRIPAP1	2.94898	51.0067	1.2687	-0.00564854	0.923302	-0.00461262		GRIPAP1	2.94898	51.0067	1.2687	-0.05637	0.333762	-0.05792		GRIPAP1	2.94898	51.0067	1.2687	0.052552	0.370081	0.051572		GRIPAP1	2.94898	51.0067	1.2687	0.0405209	0.488121	0.039742		GRIPAP1	2.94898
LAPTM4A	7.05843	89.7651	8.0421	0.0135494	0.754525	0.0139673		LAPTM4A	7.05843	89.7651	8.0421	-0.109158	0.0120794	-0.108271		LAPTM4A	7.05843	89.7651	8.0421	-0.0746759	0.0882999	-0.074088		LAPTM4A	7.05842	89.7651	8.0421	-0.09296	0.033382	-0.09252		LAPTM4A	7.05842	89.7651	8.0421	0.057769	0.187569	0.058858		LAPTM4A	7.05843	89.7651	8.0421	-0.0511084	0.241948	-0.0498042		LAPTM4A	7.05843
IP6K2	4.20876	67.7852	5.42861	-0.0092897	0.85233	-0.00998328		IP6K2	4.20876	67.7852	5.42861	0.0505599	0.314349	0.0503253		IP6K2	4.20876	67.7852	5.42861	0.0106469	0.832935	0.00991607		IP6K2	4.20876	67.7852	5.42861	0.0321	0.525231	0.03059		IP6K2	4.20876	67.7852	5.42861	-0.01791	0.723729	-0.0198		IP6K2	4.20876	67.7852	5.42861	0.0484838	0.336498	0.0483186		IP6K2	4.20876
ERLEC1	5.60997	82.7181	6.57067	-0.0481897	0.28557	-0.0475872		ERLEC1	5.60997	82.7181	6.57067	-0.107005	0.0184115	-0.106259		ERLEC1	5.60997	82.7181	6.57067	-0.111319	0.0145792	-0.111192		ERLEC1	5.60997	82.7181	6.57067	-0.10248	0.024604	-0.09968		ERLEC1	5.60997	82.7181	6.57067	0.130554	0.00433	0.131161		ERLEC1	5.60997	82.7181	6.57067	0.115552	0.0112926	0.115097		ERLEC1	5.60997
MAST4	3.07735	54.3624	2.18473	0.0550385	0.323342	0.0579001		MAST4	3.07735	54.3624	2.18473	0.0357273	0.523595	0.034711		MAST4	3.07735	54.3624	2.18473	0.055924	0.320933	0.0563994		MAST4	3.07735	54.3624	2.18473	0.049543	0.378564	0.052485		MAST4	3.07735	54.3624	2.18473	0.013952	0.805182	0.013121		MAST4	3.07735	54.3624	2.18473	0.0282146	0.615074	0.0281062		MAST4	3.07735
NUCKS1	5.82707	90.7718	6.4999	-0.0365046	0.396775	-0.0388158		NUCKS1	5.82707	90.7718	6.4999	0.0478456	0.270184	0.0463565		NUCKS1	5.82707	90.7718	6.4999	0.0300066	0.491439	0.0313324		NUCKS1	5.82707	90.7718	6.4999	0.065116	0.134726	0.065199		NUCKS1	5.82707	90.7718	6.4999	-0.00956	0.826934	-0.01155		NUCKS1	5.82707	90.7718	6.4999	0.0658099	0.13098	0.068144		NUCKS1	5.82707
VPS35	4.04446	64.5973	4.72335	-0.0468338	0.359426	-0.0453356		VPS35	4.04446	64.5973	4.72335	-0.138108	0.00716364	-0.139872		VPS35	4.04446	64.5973	4.72335	-0.0826325	0.109664	-0.0850136		VPS35	4.04446	64.5973	4.72335	-0.14665	0.00443	-0.1436		VPS35	4.04446	64.5973	4.72335	-0.05779	0.264276	-0.05859		VPS35	4.04446	64.5973	4.72335	-0.00889473	0.863151	-0.0113399		VPS35	4.04446
DNAJA2	3.28045	53.5235	2.41257	0.0282302	0.615437	0.0281481		DNAJA2	3.28045	53.5235	2.41257	-0.0268251	0.635292	-0.0296514		DNAJA2	3.28045	53.5235	2.41257	-0.060418	0.287382	-0.0613094		DNAJA2	3.28045	53.5235	2.41257	0.012292	0.828788	0.011599		DNAJA2	3.28045	53.5235	2.41257	0.056207	0.322362	0.053194		DNAJA2	3.28045	53.5235	2.41257	0.00407205	0.942706	0.00625391		DNAJA2	3.28045
RORA	2.67871	55.2013	1.14809	-0.0145748	0.792264	-0.0136033		RORA	2.67871	55.2013	1.14809	0.0096398	0.862558	0.00919838		RORA	2.67871	55.2013	1.14809	-0.0272021	0.626744	-0.0266234		RORA	2.67871	55.2013	1.14809	0.019681	0.724557	0.016793		RORA	2.67871	55.2013	1.14809	0.004925	0.92996	0.003377		RORA	2.67871	55.2013	1.14809	0.0520444	0.351904	0.0528997		RORA	2.67871
ATP1B3	4.61017	67.1141	6.20973	0.0609491	0.223871	0.0612871		ATP1B3	4.61017	67.1141	6.20973	0.000801568	0.987298	0.0023517		ATP1B3	4.61017	67.1141	6.20973	0.0129588	0.797375	0.0134163		ATP1B3	4.61017	67.1141	6.20973	0.028131	0.577714	0.028081		ATP1B3	4.61017	67.1141	6.20973	0.015514	0.759746	0.013572		ATP1B3	4.61017	67.1141	6.20973	-0.0700896	0.164438	-0.069338		ATP1B3	4.61017
RAB27A	2.71073	54.0268	1.35692	-0.0232037	0.678279	-0.0222274		RAB27A	2.71073	54.0268	1.35692	0.00328913	0.953412	0.00429827		RAB27A	2.71073	54.0268	1.35692	-0.00700494	0.901605	-0.00764681		RAB27A	2.71074	54.0269	1.35692	-0.00732	0.896546	-0.00601		RAB27A	2.71074	54.0269	1.35692	0.091255	0.105974	0.089339		RAB27A	2.71073	54.0268	1.35692	0.0726175	0.195801	0.0725512		RAB27A	2.71073
UFD1L	3.68678	60.2349	4.18164	0.0895294	0.0902981	0.0887247		UFD1L	3.68678	60.2349	4.18164	0.0667887	0.209349	0.0667064		UFD1L	3.68678	60.2349	4.18164	0.0311607	0.559542	0.0316466		UFD1L	3.68678	60.2349	4.18164	0.082187	0.124323	0.083334		UFD1L	3.68678	60.2349	4.18164	0.057882	0.279494	0.057769		UFD1L	3.68678	60.2349	4.18164	-0.0442343	0.411405	-0.0455899		UFD1L	3.68678
IKBKAP	4.03056	62.7517	4.99343	0.0438897	0.397356	0.0429712		IKBKAP	4.03056	62.7517	4.99343	0.0179671	0.730852	0.0208184		IKBKAP	4.03056	62.7517	4.99343	0.0718937	0.169914	0.0720665		IKBKAP	4.03056	62.7517	4.99343	-0.03313	0.528036	-0.03212		IKBKAP	4.03056	62.7517	4.99343	-0.06061	0.250077	-0.06496		IKBKAP	4.03056	62.7517	4.99343	-0.0852644	0.102926	-0.0848024		IKBKAP	4.03056
NUCB2	6.82736	91.6107	7.70304	-0.05176	0.227242	-0.0514239		NUCB2	6.82736	91.6107	7.70304	-0.117111	0.00653998	-0.115206		NUCB2	6.82736	91.6107	7.70304	-0.0655687	0.130574	-0.0674259		NUCB2	6.82736	91.6107	7.70305	-0.14575	0.00073	-0.14772		NUCB2	6.82736	91.6107	7.70305	0.051909	0.233306	0.052722		NUCB2	6.82736	91.6107	7.70304	0.0210882	0.626805	0.0193917		NUCB2	6.82736
PFN2	6.5798	83.8926	7.92488	0.0211021	0.637834	0.0200021		PFN2	6.5798	83.8926	7.92488	-0.00602186	0.893687	-0.00715516		PFN2	6.5798	83.8926	7.92488	0.000434979	0.992337	0.00125412		PFN2	6.5798	83.8926	7.92488	0.005794	0.898205	0.005548		PFN2	6.5798	83.8926	7.92488	0.04008	0.378945	0.041045		PFN2	6.5798	83.8926	7.92488	-0.0259991	0.566669	-0.0234132		PFN2	6.5798
PTPN3	2.86872	53.3557	1.65924	0.0246337	0.661662	0.0210083		PTPN3	2.86872	53.3557	1.65924	0.00249469	0.964881	0.00432019		PTPN3	2.86872	53.3557	1.65924	0.0461046	0.416309	0.0476395		PTPN3	2.86872	53.3557	1.65924	-0.02166	0.703602	-0.02238		PTPN3	2.86872	53.3557	1.65924	0.045289	0.428368	0.04637		PTPN3	2.86872	53.3557	1.65924	0.00358475	0.949958	0.00631388		PTPN3	2.86872
SPTB	3.59257	57.8859	3.68487	-0.029497	0.585057	-0.0294945		SPTB	3.59257	57.8859	3.68487	0.0084331	0.877422	0.00797251		SPTB	3.59257	57.8859	3.68487	0.00704603	0.897767	0.00685731		SPTB	3.59257	57.8859	3.68487	0.024375	0.656179	0.026322		SPTB	3.59257	57.8859	3.68487	0.010362	0.85036	0.008568		SPTB	3.59257	57.8859	3.68487	0.0693879	0.203199	0.0675236		SPTB	3.59257
EXOC5	3.54111	58.0537	2.88574	-0.0266047	0.621891	-0.0255119		EXOC5	3.54111	58.0537	2.88574	-0.0295067	0.587134	-0.0322806		EXOC5	3.54111	58.0537	2.88574	-0.0739031	0.174612	-0.0739554		EXOC5	3.54111	58.0537	2.88575	0.009608	0.860089	0.010067		EXOC5	3.54111	58.0537	2.88575	-0.06024	0.271565	-0.06289		EXOC5	3.54111	58.0537	2.88574	-0.0441468	0.418505	-0.0440425		EXOC5	3.54111
ASNS	4.13504	60.7383	5.0253	0.0836035	0.112299	0.0828036		ASNS	4.13504	60.7383	5.0253	0.101063	0.0571276	0.101515		ASNS	4.13504	60.7383	5.0253	0.0988445	0.0632086	0.0989907		ASNS	4.13504	60.7383	5.0253	0.096642	0.070549	0.097442		ASNS	4.13504	60.7383	5.0253	0.043031	0.422249	0.042543		ASNS	4.13504	60.7383	5.0253	-0.0435445	0.414722	-0.0433909		ASNS	4.13504
PABPC1	5.06885	84.7315	5.96523	-0.10213	0.0217094	-0.100954		PABPC1	5.06885	84.7315	5.96523	-0.0676679	0.131553	-0.067091		PABPC1	5.06885	84.7315	5.96523	-0.0976554	0.0301601	-0.0964715		PABPC1	5.06885	84.7315	5.96523	-0.04105	0.362609	-0.042		PABPC1	5.06885	84.7315	5.96523	0.191587	2e-05	0.190882		PABPC1	5.06885	84.7315	5.96523	0.141983	0.00159224	0.141501		PABPC1	5.06885
CDC42	6.51476	92.7852	7.20322	0.0101376	0.811989	0.00822987		CDC42	6.51476	92.7852	7.20322	-0.0431445	0.314717	-0.0434892		CDC42	6.51476	92.7852	7.20322	-0.0290142	0.50107	-0.0289861		CDC42	6.51476	92.7852	7.20322	-0.05097	0.236116	-0.05099		CDC42	6.51476	92.7852	7.20322	-0.01975	0.647932	-0.02097		CDC42	6.51476	92.7852	7.20322	-0.0471822	0.27419	-0.0480032		CDC42	6.51476
ATP2B1	6.29349	86.5772	7.36973	-0.0679607	0.12312	-0.0671263		ATP2B1	6.29349	86.5772	7.36973	-0.00513201	0.908049	-0.00885883		ATP2B1	6.29349	86.5772	7.36973	-0.0170932	0.701855	-0.0193157		ATP2B1	6.29349	86.5772	7.36973	0.010214	0.818897	0.012476		ATP2B1	6.29349	86.5772	7.36973	0.03487	0.437493	0.034767		ATP2B1	6.29349	86.5772	7.36973	0.0472162	0.290074	0.0452974		ATP2B1	6.29349
MAP4K4	3.54207	61.4094	3.80044	0.0432809	0.40905	0.0406597		MAP4K4	3.54207	61.4094	3.80044	-0.00998097	0.850311	-0.00955317		MAP4K4	3.54207	61.4094	3.80044	0.00791962	0.881629	0.0102806		MAP4K4	3.54208	61.4094	3.80044	0.000915	0.986279	-0.00091		MAP4K4	3.54208	61.4094	3.80044	0.000219	0.99672	0.001286		MAP4K4	3.54207	61.4094	3.80044	0.00484631	0.927194	0.00459193		MAP4K4	3.54207
MGAT4A	2.70637	56.3758	1.38698	-0.0547876	0.31669	-0.0559215		MGAT4A	2.70637	56.3758	1.38698	0.0101872	0.853951	0.0095304		MGAT4A	2.70637	56.3758	1.38698	-0.0618512	0.264743	-0.0607367		MGAT4A	2.70637	56.3758	1.38698	0.065723	0.234495	0.063343		MGAT4A	2.70637	56.3758	1.38698	-0.01641	0.767219	-0.01654		MGAT4A	2.70637	56.3758	1.38698	0.00499217	0.927904	0.00467657		MGAT4A	2.70637
RPL31	6.99691	96.3087	7.36627	-0.0358697	0.391014	-0.0382273		RPL31	6.99691	96.3087	7.36627	-0.0168148	0.689761	-0.0179179		RPL31	6.99691	96.3087	7.36627	0.00491665	0.907499	0.0029388		RPL31	6.99691	96.3087	7.36627	-0.05002	0.236466	-0.05184		RPL31	6.99691	96.3087	7.36627	0.083804	0.048055	0.084878		RPL31	6.99691	96.3087	7.36627	0.117886	0.00521887	0.119745		RPL31	6.99691
WDR1	4.47059	67.953	5.96743	0.0344696	0.489095	0.0320653		WDR1	4.47059	67.953	5.96743	0.00539381	0.914254	0.00356415		WDR1	4.47059	67.953	5.96743	0.0364945	0.468957	0.0367969		WDR1	4.47059	67.953	5.96743	0.000336	0.994661	0.000803		WDR1	4.47059	67.953	5.96743	-0.03575	0.478118	-0.0368		WDR1	4.47059	67.953	5.96743	-0.0438578	0.382265	-0.0433757		WDR1	4.47059
SNX13	2.74119	50.3356	0.859894	-0.0538953	0.35223	-0.0519253		SNX13	2.74119	50.3356	0.859894	-0.0556103	0.339543	-0.0514228		SNX13	2.74119	50.3356	0.859894	-0.0745204	0.203409	-0.0733846		SNX13	2.74119	50.3356	0.859894	-0.04735	0.417037	-0.04473		SNX13	2.74119	50.3356	0.859894	0.107559	0.067869	0.110101		SNX13	2.74119	50.3356	0.859894	0.150885	0.00957071	0.15102		SNX13	2.74119
WBSCR22	5.62806	77.349	7.17591	-0.0069222	0.882166	-0.00620379		WBSCR22	5.62806	77.349	7.17591	0.0106395	0.82075	0.00996107		WBSCR22	5.62806	77.349	7.17591	0.0169493	0.719613	0.0176541		WBSCR22	5.62807	77.349	7.17591	-0.00444	0.92477	-0.00505		WBSCR22	5.62807	77.349	7.17591	0.02431	0.607423	0.027139		WBSCR22	5.62806	77.349	7.17591	0.0115095	0.806162	0.0106777		WBSCR22	5.62806
SEL1L	3.63992	63.5906	3.83847	-0.0420698	0.414119	-0.0414874		SEL1L	3.63992	63.5906	3.83847	0.018047	0.728288	0.0212116		SEL1L	3.63992	63.5906	3.83847	-0.0318881	0.540895	-0.0296707		SEL1L	3.63992	63.5906	3.83847	0.031425	0.547339	0.031043		SEL1L	3.63992	63.5906	3.83847	0.0528	0.312432	0.051877		SEL1L	3.63992	63.5906	3.83847	0.0267689	0.607282	0.0282604		SEL1L	3.63992
ATP6AP1	7.56351	88.255	8.71386	0.0203622	0.64126	0.0198434		ATP6AP1	7.56351	88.255	8.71386	-0.0310295	0.480158	-0.0335536		ATP6AP1	7.56351	88.255	8.71386	0.0101089	0.818808	0.00965978		ATP6AP1	7.56351	88.255	8.71386	-0.0393	0.37299	-0.04106		ATP6AP1	7.56351	88.255	8.71386	0.054083	0.221835	0.055413		ATP6AP1	7.56351	88.255	8.71386	0.0227099	0.607474	0.0234373		ATP6AP1	7.56351
HLTF	3.11514	54.0268	2.19556	-0.0540495	0.333634	-0.0558611		HLTF	3.11514	54.0268	2.19556	-0.0520227	0.354376	-0.0534888		HLTF	3.11514	54.0268	2.19556	-0.0132079	0.815087	-0.0125246		HLTF	3.11515	54.0269	2.19556	-0.06988	0.216126	-0.07178		HLTF	3.11515	54.0269	2.19556	0.013243	0.815181	0.013984		HLTF	3.11514	54.0268	2.19556	0.00547007	0.922966	0.00581595		HLTF	3.11514
FAM50A	4.84983	72.1477	6.21158	0.0968748	0.0446736	0.0966449		FAM50A	4.84983	72.1477	6.21158	0.0677252	0.164415	0.0675511		FAM50A	4.84983	72.1477	6.21158	0.075687	0.121449	0.0751814		FAM50A	4.84983	72.1476	6.21158	0.032863	0.501803	0.033835		FAM50A	4.84983	72.1476	6.21158	-0.01525	0.756234	-0.01305		FAM50A	4.84983	72.1477	6.21158	-3.00455e-05	0.99951	0.000301002		FAM50A	4.84983
PDCD2	3.06896	52.349	0.968847	-0.00261131	0.963358	-0.00124362		PDCD2	3.06896	52.349	0.968847	0.0056031	0.922111	0.00519987		PDCD2	3.06896	52.349	0.968847	0.00307996	0.957279	0.00545879		PDCD2	3.06896	52.349	0.968847	0.038622	0.50089	0.039989		PDCD2	3.06896	52.349	0.968847	-0.01513	0.792406	-0.014		PDCD2	3.06896	52.349	0.968847	-0.000456398	0.993687	-0.000429053		PDCD2	3.06896
RDH11	5.01204	77.1812	5.95909	0.0191355	0.682296	0.0193098		RDH11	5.01204	77.1812	5.95909	0.0100041	0.831473	0.00933162		RDH11	5.01204	77.1812	5.95909	0.0226119	0.632748	0.0211342		RDH11	5.01204	77.1812	5.95909	0.024043	0.610183	0.023957		RDH11	5.01204	77.1812	5.95909	0.108415	0.022027	0.108027		RDH11	5.01204	77.1812	5.95909	0.0951435	0.0432007	0.0947376		RDH11	5.01204
PRKACA	2.06575	50	0.210052	-0.105539	0.0688625	-0.103685		PRKACA	2.06575	50	0.210052	-0.065386	0.262124	-0.0664027		PRKACA	2.06575	50	0.210052	-0.0597484	0.308077	-0.0585101		PRKACA	2.06575	50	0.210052	-0.05832	0.320624	-0.05998		PRKACA	2.06575	50	0.210052	0.039395	0.503987	0.037941		PRKACA	2.06575	50	0.210052	0.014712	0.802999	0.0152694		PRKACA	2.06575
ACTN1	4.30499	65.9396	5.3478	0.0204868	0.685562	0.0208692		ACTN1	4.30499	65.9396	5.3478	0.0140411	0.781957	0.0112835		ACTN1	4.30499	65.9396	5.3478	-0.000416787	0.993488	-0.001015		ACTN1	4.30499	65.9396	5.3478	-0.02673	0.60161	-0.02521		ACTN1	4.30499	65.9396	5.3478	0.022963	0.655015	0.023395		ACTN1	4.30499	65.9396	5.3478	0.102158	0.0454368	0.102924		ACTN1	4.30499
PTPN18	3.48399	57.5503	3.09503	0.0981973	0.0693103	0.0975137		PTPN18	3.48399	57.5503	3.09503	0.0349746	0.522265	0.0351585		PTPN18	3.48399	57.5503	3.09503	0.0586718	0.284994	0.0580519		PTPN18	3.48399	57.5503	3.09503	-0.03215	0.557644	-0.03111		PTPN18	3.48399	57.5503	3.09503	-0.04066	0.459609	-0.0413		PTPN18	3.48399	57.5503	3.09503	-0.0396513	0.468157	-0.0409437		PTPN18	3.48399
TFRC	4.26743	68.9597	4.80229	-0.0113988	0.817786	-0.0129479		TFRC	4.26743	68.9597	4.80229	0.0286472	0.56491	0.0279874		TFRC	4.26743	68.9597	4.80229	-0.000583596	0.990682	-0.00163007		TFRC	4.26743	68.9597	4.80229	0.046082	0.355559	0.045134		TFRC	4.26743	68.9597	4.80229	0.005608	0.910867	0.005764		TFRC	4.26743	68.9597	4.80229	0.0210031	0.673831	0.0216833		TFRC	4.26743
SREBF1	3.20982	53.0201	1.70776	0.0646051	0.252172	0.0662288		SREBF1	3.20982	53.0201	1.70776	0.0628297	0.268539	0.064137		SREBF1	3.20982	53.0201	1.70776	0.0353805	0.535517	0.0337965		SREBF1	3.20982	53.0201	1.70776	0.068699	0.230823	0.066778		SREBF1	3.20982	53.0201	1.70776	-0.0312	0.58603	-0.03129		SREBF1	3.20982	53.0201	1.70776	-0.0390267	0.494286	-0.0404669		SREBF1	3.20982
AFF4	4.80846	74.1611	6.14257	0.0238178	0.617503	0.0254324		AFF4	4.80846	74.1611	6.14257	-0.0436561	0.363148	-0.0421635		AFF4	4.80846	74.1611	6.14257	0.0168217	0.727356	0.017116		AFF4	4.80846	74.1611	6.14257	-0.07229	0.133601	-0.07047		AFF4	4.80846	74.1611	6.14257	0.03671	0.44663	0.035736		AFF4	4.80846	74.1611	6.14257	-0.0408826	0.396648	-0.0393631		AFF4	4.80846
SMC1A	3.40962	57.7181	2.72461	0.0415251	0.442663	0.0438921		SMC1A	3.40962	57.7181	2.72461	-0.00140934	0.979405	0.00183512		SMC1A	3.40962	57.7181	2.72461	0.0128938	0.81384	0.0147918		SMC1A	3.40962	57.7181	2.72461	-0.03773	0.492653	-0.03865		SMC1A	3.40962	57.7181	2.72461	-0.00906	0.869396	-0.00572		SMC1A	3.40962	57.7181	2.72461	-0.0890283	0.103816	-0.0863832		SMC1A	3.40962
HSD17B10	5.55417	77.0134	6.98955	0.112429	0.0159617	0.111615		HSD17B10	5.55417	77.0134	6.98955	0.0322757	0.492719	0.0305151		HSD17B10	5.55417	77.0134	6.98955	0.0550669	0.243703	0.0550028		HSD17B10	5.55417	77.0134	6.98955	0.028998	0.53996	0.02619		HSD17B10	5.55417	77.0134	6.98955	-0.09016	0.057369	-0.08995		HSD17B10	5.55417	77.0134	6.98955	-0.171372	0.000272598	-0.170977		HSD17B10	5.55417
MARK2	2.68589	51.6779	1.20744	0.0672174	0.239517	0.0661774		MARK2	2.68589	51.6779	1.20744	0.112089	0.0505035	0.113416		MARK2	2.68589	51.6779	1.20744	0.0686761	0.234861	0.0670753		MARK2	2.68589	51.6778	1.20744	0.115205	0.045455	0.114998		MARK2	2.68589	51.6778	1.20744	0.01746	0.763286	0.018966		MARK2	2.68589	51.6779	1.20744	0.041007	0.478459	0.0406855		MARK2	2.68589
P4HA2	5.67415	77.0134	7.25089	-0.0688998	0.14052	-0.0661624		P4HA2	5.67415	77.0134	7.25089	-0.0961403	0.0410479	-0.0945197		P4HA2	5.67415	77.0134	7.25089	-0.10795	0.0223031	-0.106007		P4HA2	5.67415	77.0134	7.25089	-0.05414	0.251744	-0.05476		P4HA2	5.67415	77.0134	7.25089	0.136781	0.003763	0.138654		P4HA2	5.67415	77.0134	7.25089	0.0788823	0.0950323	0.0793614		P4HA2	5.67415
ACADVL	6.29006	79.8658	7.86836	-0.00397581	0.931058	-0.00524652		ACADVL	6.29006	79.8658	7.86836	0.0221961	0.631608	0.0235956		ACADVL	6.29006	79.8658	7.86836	0.051717	0.265725	0.0541005		ACADVL	6.29006	79.8658	7.86836	-0.00337	0.942258	-0.00252		ACADVL	6.29006	79.8658	7.86836	0.054866	0.238183	0.055431		ACADVL	6.29006	79.8658	7.86836	-0.0297526	0.521726	-0.0306591		ACADVL	6.29006
FBXW11	4.31853	73.1544	4.95141	-0.0295521	0.538271	-0.0286243		FBXW11	4.31853	73.1544	4.95141	0.013012	0.787892	0.0101923		FBXW11	4.31853	73.1544	4.95141	-0.0310787	0.52235	-0.0293931		FBXW11	4.31853	73.1544	4.95141	0.041073	0.396664	0.043304		FBXW11	4.31853	73.1544	4.95141	0.031522	0.517915	0.0328		FBXW11	4.31853	73.1544	4.95141	0.0705458	0.145587	0.0723506		FBXW11	4.31853
CRMP1	3.80848	59.0604	4.00324	-0.0139833	0.793762	-0.0134252		CRMP1	3.80848	59.0604	4.00324	0.0482438	0.370969	0.048607		CRMP1	3.80848	59.0604	4.00324	0.0137787	0.799579	0.0143187		CRMP1	3.80848	59.0604	4.00324	0.083209	0.122381	0.086748		CRMP1	3.80848	59.0604	4.00324	-0.03387	0.531256	-0.03158		CRMP1	3.80848	59.0604	4.00324	-0.0112217	0.835713	-0.0139651		CRMP1	3.80848
DERL2	3.49335	57.047	3.77428	0.0662619	0.222977	0.063406		DERL2	3.49335	57.047	3.77428	0.116746	0.0318939	0.116572		DERL2	3.49335	57.047	3.77428	0.0611044	0.266183	0.0608105		DERL2	3.49335	57.047	3.77427	0.167507	0.002197	0.166453		DERL2	3.49335	57.047	3.77427	-0.073	0.184574	-0.07209		DERL2	3.49335	57.047	3.77428	-0.113954	0.0376704	-0.115497		DERL2	3.49335
PVR	3.84317	61.5772	4.04671	0.0682949	0.191755	0.06527		PVR	3.84317	61.5772	4.04671	0.133454	0.0109197	0.131623		PVR	3.84317	61.5772	4.04671	0.135905	0.00973123	0.133131		PVR	3.84317	61.5772	4.04671	0.128174	0.015381	0.126842		PVR	3.84317	61.5772	4.04671	-0.09826	0.0644	-0.09731		PVR	3.84317	61.5772	4.04671	-0.043113	0.415413	-0.0411446		PVR	3.84317
SCARB1	3.27911	54.5302	2.82403	-0.0643976	0.246997	-0.0632139		SCARB1	3.27911	54.5302	2.82403	0.137112	0.0142514	0.135681		SCARB1	3.27911	54.5302	2.82403	0.0575224	0.306507	0.0545016		SCARB1	3.27911	54.5302	2.82403	0.117106	0.037772	0.115906		SCARB1	3.27911	54.5302	2.82403	-0.00695	0.902215	-0.00917		SCARB1	3.27911	54.5302	2.82403	0.00700453	0.901611	0.00678531		SCARB1	3.27911
LLGL2	5.83208	78.8591	7.36864	-0.0370783	0.422569	-0.0378572		LLGL2	5.83208	78.8591	7.36864	0.0632944	0.17442	0.0627703		LLGL2	5.83208	78.8591	7.36864	0.0325884	0.486137	0.0350715		LLGL2	5.83208	78.8591	7.36864	0.078595	0.092954	0.076723		LLGL2	5.83208	78.8591	7.36864	-0.00394	0.933164	-0.00288		LLGL2	5.83208	78.8591	7.36864	0.00424328	0.927682	0.00446607		LLGL2	5.83208
PDE8A	2.99603	53.3557	2.10845	-0.0130159	0.817157	-0.0131859		PDE8A	2.99603	53.3557	2.10845	-0.0634979	0.26117	-0.0643957		PDE8A	2.99603	53.3557	2.10845	-0.0811356	0.153454	-0.0794961		PDE8A	2.99603	53.3557	2.10845	-0.04747	0.402663	-0.0471		PDE8A	2.99603	53.3557	2.10845	0.031016	0.586429	0.029523		PDE8A	2.99603	53.3557	2.10845	0.0591812	0.298163	0.0581332		PDE8A	2.99603
SDHA	3.92688	59.8993	4.16458	0.0536821	0.311793	0.0505454		SDHA	3.92688	59.8993	4.16458	-0.032442	0.542926	-0.0315425		SDHA	3.92688	59.8993	4.16458	0.0419514	0.433993	0.038965		SDHA	3.92688	59.8993	4.16458	-0.08652	0.106109	-0.08478		SDHA	3.92688	59.8993	4.16458	-0.04803	0.373823	-0.04942		SDHA	3.92688	59.8993	4.16458	-0.0405358	0.45033	-0.0384538		SDHA	3.92688
SMARCE1	4.49086	74.6644	5.48274	0.0499083	0.293484	0.0504618		SMARCE1	4.49086	74.6644	5.48274	0.0119398	0.803003	0.00558611		SMARCE1	4.49086	74.6644	5.48274	0.0402303	0.401511	0.0394624		SMARCE1	4.49086	74.6644	5.48274	0.00277	0.954009	0.002081		SMARCE1	4.49086	74.6644	5.48274	0.100098	0.038	0.098139		SMARCE1	4.49086	74.6644	5.48274	0.0641944	0.181416	0.0651866		SMARCE1	4.49086
KDM5A	3.64946	66.1074	3.62381	0.0349801	0.488723	0.0344297		KDM5A	3.64946	66.1074	3.62381	0.0479492	0.3462	0.0480962		KDM5A	3.64946	66.1074	3.62381	0.0482341	0.345855	0.0484935		KDM5A	3.64946	66.1074	3.62381	0.007645	0.88114	0.008958		KDM5A	3.64946	66.1074	3.62381	-0.07025	0.171189	-0.06826		KDM5A	3.64946	66.1074	3.62381	0.00261357	0.95918	0.00219404		KDM5A	3.64946
MAP3K13	3.00188	57.7181	2.95975	-0.075142	0.164356	-0.0753201		MAP3K13	3.00188	57.7181	2.95975	-0.0780981	0.150732	-0.0792524		MAP3K13	3.00188	57.7181	2.95975	-0.0961654	0.0779189	-0.0933153		MAP3K13	3.00188	57.7181	2.95975	-0.0002	0.997056	-0.00065		MAP3K13	3.00188	57.7181	2.95975	0.122553	0.024886	0.122856		MAP3K13	3.00188	57.7181	2.95975	0.0787995	0.148897	0.0778542		MAP3K13	3.00188
PICALM	2.58623	51.5101	1.12296	-0.124532	0.0291414	-0.127166		PICALM	2.58623	51.5101	1.12296	0.0311903	0.588636	0.0313481		PICALM	2.58623	51.5101	1.12296	-0.00210816	0.970799	0.000549603		PICALM	2.58623	51.5101	1.12295	4e-06	0.999945	0.001088		PICALM	2.58623	51.5101	1.12295	0.093293	0.106818	0.093104		PICALM	2.58623	51.5101	1.12296	0.0937577	0.103915	0.0927402		PICALM	2.58623
MRPS34	4.99887	72.3154	6.60562	0.0873321	0.070101	0.0853851		MRPS34	4.99887	72.3154	6.60562	0.0640898	0.187789	0.062299		MRPS34	4.99887	72.3154	6.60562	0.0325978	0.505256	0.0312441		MRPS34	4.99887	72.3154	6.60562	0.038736	0.425188	0.039814		MRPS34	4.99887	72.3154	6.60562	-0.10875	0.026193	-0.10638		MRPS34	4.99887	72.3154	6.60562	-0.128573	0.00833793	-0.129673		MRPS34	4.99887
TSG101	4.97343	73.3221	6.39593	-0.013037	0.785803	-0.0135409		TSG101	4.97343	73.3221	6.39593	-0.0649656	0.178737	-0.0644732		TSG101	4.97343	73.3221	6.39593	-0.0362999	0.45437	-0.0377991		TSG101	4.97343	73.3221	6.39593	-0.03283	0.498678	-0.03111		TSG101	4.97343	73.3221	6.39593	-0.0138	0.776466	-0.01037		TSG101	4.97343	73.3221	6.39593	0.015604	0.746391	0.0158884		TSG101	4.97343
NCBP3	3.04549	54.8658	2.16013	-0.0203151	0.714371	-0.0149687		NCBP3	3.04549	54.8658	2.16013	0.0418558	0.451358	0.0415573		NCBP3	3.04549	54.8658	2.16013	0.028783	0.607967	0.028279		NCBP3	3.04549	54.8658	2.16013	0.044094	0.431098	0.044603		NCBP3	3.04549	54.8658	2.16013	-0.04546	0.418384	-0.04422		NCBP3	3.04549	54.8658	2.16013	-0.0611458	0.276988	-0.0607005		NCBP3	3.04549
ATP2A3	4.50127	66.443	5.92641	0.0502232	0.318813	0.0519018		ATP2A3	4.50127	66.443	5.92641	-0.0638428	0.206628	-0.0628708		ATP2A3	4.50127	66.443	5.92641	-0.045931	0.366281	-0.0461526		ATP2A3	4.50127	66.4429	5.92641	-0.04033	0.427663	-0.04025		ATP2A3	4.50127	66.4429	5.92641	0.067229	0.188066	0.067151		ATP2A3	4.50127	66.443	5.92641	0.0310879	0.541509	0.0286199		ATP2A3	4.50127
DPP8	2.76992	50.1678	0.779134	-0.0311854	0.591186	-0.0336783		DPP8	2.76992	50.1678	0.779134	-0.0482948	0.408549	-0.0492235		DPP8	2.76992	50.1678	0.779134	-0.0994671	0.0892173	-0.100454		DPP8	2.76992	50.1678	0.779134	0.042853	0.464175	0.042394		DPP8	2.76992	50.1678	0.779134	0.084019	0.153543	0.084506		DPP8	2.76992	50.1678	0.779134	0.175646	0.00250769	0.176124		DPP8	2.76992
LMAN1	6.14112	85.5705	7.41071	0.0140221	0.752076	0.0150221		LMAN1	6.14112	85.5705	7.41071	-0.0398934	0.371941	-0.0427748		LMAN1	6.14112	85.5705	7.41071	0.00408747	0.92743	0.00486943		LMAN1	6.14112	85.5705	7.41071	-0.05203	0.246036	-0.04985		LMAN1	6.14112	85.5705	7.41071	0.008646	0.848136	0.009882		LMAN1	6.14112	85.5705	7.41071	-0.00933647	0.835032	-0.00740901		LMAN1	6.14112
HACD3	5.1971	73.9933	6.65085	-0.0201174	0.673529	-0.0214816		HACD3	5.1971	73.9933	6.65085	-0.0502336	0.295304	-0.0506097		HACD3	5.1971	73.9933	6.65085	-0.0499919	0.299313	-0.0514344		HACD3	5.1971	73.9933	6.65085	-0.04605	0.339691	-0.04528		HACD3	5.1971	73.9933	6.65085	0.020347	0.673938	0.020538		HACD3	5.1971	73.9933	6.65085	0.00759173	0.874836	0.00654154		HACD3	5.1971
ZZEF1	2.70552	50.6711	0.645944	-0.0478668	0.407183	-0.0495216		ZZEF1	2.70552	50.6711	0.645944	0.028286	0.627898	0.0277673		ZZEF1	2.70552	50.6711	0.645944	0.048688	0.40635	0.0481273		ZZEF1	2.70552	50.6711	0.645944	-0.00737	0.899695	-0.00642		ZZEF1	2.70552	50.6711	0.645944	-0.03678	0.530653	-0.03579		ZZEF1	2.70552	50.6711	0.645944	-0.0204091	0.726131	-0.0192026		ZZEF1	2.70552
ENO1	8.74814	95.302	9.3148	0.159618	0.000133303	0.158892		ENO1	8.74814	95.302	9.3148	0.085075	0.0441785	0.0875179		ENO1	8.74814	95.302	9.3148	0.092067	0.0301076	0.0945607		ENO1	8.74814	95.302	9.3148	0.057722	0.173713	0.057434		ENO1	8.74814	95.302	9.3148	-0.05472	0.199663	-0.05516		ENO1	8.74814	95.302	9.3148	-0.0563139	0.185262	-0.0574115		ENO1	8.74814
MYDGF	7.19279	87.7517	8.24247	0.0233211	0.594635	0.0225922		MYDGF	7.19279	87.7517	8.24247	-0.0434209	0.325388	-0.0434156		MYDGF	7.19279	87.7517	8.24247	-0.036886	0.405837	-0.0366923		MYDGF	7.19279	87.7517	8.24247	-0.02904	0.51244	-0.02919		MYDGF	7.19279	87.7517	8.24247	0.052936	0.23411	0.055198		MYDGF	7.19279	87.7517	8.24247	0.0251664	0.570312	0.0256376		MYDGF	7.19279
SRI	4.80833	70.9732	6.33483	0.158128	0.00110187	0.159022		SRI	4.80833	70.9732	6.33483	0.0696927	0.155926	0.0707689		SRI	4.80833	70.9732	6.33483	0.0816725	0.0970073	0.08119		SRI	4.80833	70.9732	6.33483	0.024547	0.619748	0.025198		SRI	4.80833	70.9732	6.33483	-0.02551	0.606102	-0.02513		SRI	4.80833	70.9732	6.33483	-0.0964251	0.0499259	-0.0961138		SRI	4.80833
EIF4G3	4.73845	77.8523	5.66386	-0.08318	0.0734503	-0.0842601		EIF4G3	4.73845	77.8523	5.66386	-0.0313896	0.503266	-0.0307356		EIF4G3	4.73845	77.8523	5.66386	-0.00412617	0.930135	-0.00550593		EIF4G3	4.73845	77.8524	5.66386	-0.05743	0.221941	-0.05605		EIF4G3	4.73845	77.8524	5.66386	0.026375	0.576817	0.028389		EIF4G3	4.73845	77.8523	5.66386	0.0167364	0.721809	0.0183784		EIF4G3	4.73845
ACAT1	3.91619	61.2416	4.53051	-0.0517601	0.324062	-0.0506425		ACAT1	3.91619	61.2416	4.53051	0.0142929	0.786091	0.0167628		ACAT1	3.91619	61.2416	4.53051	0.017111	0.746619	0.0180156		ACAT1	3.91619	61.2416	4.53051	-0.01619	0.760161	-0.01734		ACAT1	3.91619	61.2416	4.53051	-0.03648	0.493304	-0.0374		ACAT1	3.91619	61.2416	4.53051	-0.0643259	0.224708	-0.063857		ACAT1	3.91619
ZNF638	4.55878	74.1611	5.51326	0.0883027	0.0636213	0.0874713		ZNF638	4.55878	74.1611	5.51326	0.000775473	0.987118	0.00326719		ZNF638	4.55878	74.1611	5.51326	-0.0454973	0.344919	-0.0410422		ZNF638	4.55878	74.1611	5.51326	0.007469	0.877129	0.008203		ZNF638	4.55878	74.1611	5.51326	0.019663	0.685002	0.020518		ZNF638	4.55878	74.1611	5.51326	0.0229283	0.635407	0.022103		ZNF638	4.55878
ZNF37A	2.66968	50.1678	0.540251	0.0465803	0.422257	0.0475531		ZNF37A	2.66968	50.1678	0.540251	0.00885558	0.879208	0.009		ZNF37A	2.66968	50.1678	0.540251	-0.0122591	0.834204	-0.0128446		ZNF37A	2.66967	50.1678	0.540251	-0.00012	0.998347	0.002		ZNF37A	2.66967	50.1678	0.540251	0.049068	0.405136	0.047733		ZNF37A	2.66968	50.1678	0.540251	0.0503913	0.389295	0.049024		ZNF37A	2.66968
MARK3	2.9876	52.0134	1.4362	0.0154955	0.785821	0.013305		MARK3	2.9876	52.0134	1.4362	0.100123	0.0803489	0.0976424		MARK3	2.9876	52.0134	1.4362	0.0128928	0.823142	0.0119889		MARK3	2.9876	52.0134	1.4362	0.119164	0.038486	0.120507		MARK3	2.9876	52.0134	1.4362	-0.07322	0.20523	-0.07285		MARK3	2.9876	52.0134	1.4362	-0.0481874	0.400924	-0.0476613		MARK3	2.9876
SLC25A3	7.19224	89.7651	8.2506	0.0342636	0.429003	0.0342605		SLC25A3	7.19224	89.7651	8.2506	-0.0625964	0.150901	-0.0613945		SLC25A3	7.19224	89.7651	8.2506	-0.0336435	0.44262	-0.0336015		SLC25A3	7.19224	89.7651	8.2506	-0.03249	0.457506	-0.03083		SLC25A3	7.19224	89.7651	8.2506	-0.02818	0.522225	-0.02788		SLC25A3	7.19224	89.7651	8.2506	-0.100598	0.0216475	-0.0987379		SLC25A3	7.19224
FNDC3B	4.15923	65.7718	5.20623	0.0915202	0.0702926	0.0898223		FNDC3B	4.15923	65.7718	5.20623	-0.0059917	0.906714	-0.00747729		FNDC3B	4.15923	65.7718	5.20623	0.0419472	0.413629	0.0420707		FNDC3B	4.15923	65.7718	5.20623	-0.0284	0.579533	-0.0294		FNDC3B	4.15923	65.7718	5.20623	0.020183	0.695303	0.016908		FNDC3B	4.15923	65.7718	5.20623	-0.00377647	0.941199	-0.00464372		FNDC3B	4.15923
FRYL	2.66048	51.5101	1.08815	0.00240961	0.966461	0.00382749		FRYL	2.66048	51.5101	1.08815	0.0215716	0.70749	0.0194337		FRYL	2.66048	51.5101	1.08815	0.0284479	0.621841	0.0245064		FRYL	2.66048	51.5101	1.08815	-0.01769	0.759869	-0.01935		FRYL	2.66048	51.5101	1.08815	0.011657	0.840387	0.010904		FRYL	2.66048	51.5101	1.08815	0.0284369	0.622556	0.0269946		FRYL	2.66048
ACTB	11.3336	98.8255	11.4469	0.0773099	0.0607815	0.0769069		ACTB	11.3336	98.8255	11.4469	-0.0253981	0.541216	-0.026531		ACTB	11.3336	98.8255	11.4469	-0.00365756	0.930202	-0.00328396		ACTB	11.3336	98.8255	11.4469	-0.00825	0.843243	-0.00878		ACTB	11.3336	98.8255	11.4469	-0.02228	0.59525	-0.02245		ACTB	11.3336	98.8255	11.4469	-0.127544	0.00220157	-0.12785		ACTB	11.3336
DLG1	2.79949	54.698	1.78328	0.0447899	0.420243	0.0455346		DLG1	2.79949	54.698	1.78328	0.0407268	0.467142	0.0389		DLG1	2.79949	54.698	1.78328	0.00389063	0.944905	0.00651946		DLG1	2.79949	54.698	1.78328	0.055336	0.326053	0.055603		DLG1	2.79949	54.698	1.78328	0.161723	0.003946	0.162		DLG1	2.79949	54.698	1.78328	0.0419889	0.454152	0.0412607		DLG1	2.79949
RAB7A	7.0404	88.255	8.10036	0.0857965	0.0492222	0.0882616		RAB7A	7.0404	88.255	8.10036	-0.0336165	0.445186	-0.0332904		RAB7A	7.0404	88.255	8.10036	-0.0391413	0.376314	-0.0390456		RAB7A	7.0404	88.255	8.10036	0.004862	0.912434	0.005164		RAB7A	7.0404	88.255	8.10036	0.025821	0.560326	0.024101		RAB7A	7.0404	88.255	8.10036	0.000332888	0.994011	0.00030524		RAB7A	7.0404
BCAP29	3.50608	61.745	3.97929	0.0605162	0.246858	0.0593819		BCAP29	3.50608	61.745	3.97929	-0.0276283	0.599305	-0.0284417		BCAP29	3.50608	61.745	3.97929	-0.0175471	0.73934	-0.0173987		BCAP29	3.50608	61.745	3.97929	-0.02481	0.638046	-0.02245		BCAP29	3.50608	61.745	3.97929	0.053194	0.315536	0.051211		BCAP29	3.50608	61.745	3.97929	0.0392992	0.457274	0.0386078		BCAP29	3.50608
REXO2	4.04646	64.5973	5.31267	-0.0543017	0.287874	-0.0541305		REXO2	4.04646	64.5973	5.31267	0.00862444	0.866747	0.0096455		REXO2	4.04646	64.5973	5.31267	-0.0487972	0.344717	-0.0492993		REXO2	4.04646	64.5973	5.31267	0.01716	0.739804	0.017758		REXO2	4.04646	64.5973	5.31267	0.021208	0.682674	0.017529		REXO2	4.04646	64.5973	5.31267	0.0100391	0.845753	0.010293		REXO2	4.04646
BAZ2A	3.62407	62.5839	4.03808	-0.0231799	0.655427	-0.0193986		BAZ2A	3.62407	62.5839	4.03808	-0.047811	0.361072	-0.0476947		BAZ2A	3.62407	62.5839	4.03808	-0.106427	0.0430043	-0.104174		BAZ2A	3.62407	62.5839	4.03808	0.011433	0.82721	0.012489		BAZ2A	3.62407	62.5839	4.03808	0.065364	0.215368	0.063781		BAZ2A	3.62407	62.5839	4.03808	0.0799636	0.126759	0.0792319		BAZ2A	3.62407
TPD52	7.55822	91.443	8.43638	-0.0474306	0.269004	-0.0468969		TPD52	7.55822	91.443	8.43638	0.0110399	0.798353	0.00933707		TPD52	7.55822	91.443	8.43638	-0.0163218	0.706684	-0.0149586		TPD52	7.55822	91.4429	8.43638	0.06356	0.14168	0.063426		TPD52	7.55822	91.4429	8.43638	-0.04785	0.271948	-0.04751		TPD52	7.55822	91.443	8.43638	-0.0688479	0.11305	-0.0691353		TPD52	7.55822
ACACB	2.23435	59.7315	1.4524	-0.14607	0.00575944	-0.145147		ACACB	2.23435	59.7315	1.4524	-0.120791	0.0230289	-0.120508		ACACB	2.23435	59.7315	1.4524	-0.0997041	0.0624249	-0.100757		ACACB	2.23435	59.7315	1.4524	-0.10267	0.055687	-0.09946		ACACB	2.23435	59.7315	1.4524	0.057542	0.285111	0.055163		ACACB	2.23435	59.7315	1.4524	0.0688284	0.200889	0.0703325		ACACB	2.23435
RAP1GAP	4.9873	73.4899	6.33641	0.0452433	0.344838	0.0460861		RAP1GAP	4.9873	73.4899	6.33641	0.139823	0.0036296	0.137447		RAP1GAP	4.9873	73.4899	6.33641	0.0986676	0.0413241	0.0986877		RAP1GAP	4.9873	73.4899	6.33641	0.129306	0.007395	0.126554		RAP1GAP	4.9873	73.4899	6.33641	-0.05515	0.254353	-0.05316		RAP1GAP	4.9873	73.4899	6.33641	-0.0105408	0.827271	-0.0130985		RAP1GAP	4.9873
STXBP2	3.25592	57.7181	3.55005	0.103157	0.0559508	0.0997407		STXBP2	3.25592	57.7181	3.55005	0.0547457	0.314176	0.0506649		STXBP2	3.25592	57.7181	3.55005	0.0836136	0.126678	0.0810904		STXBP2	3.25592	57.7181	3.55005	0.04039	0.46057	0.040616		STXBP2	3.25592	57.7181	3.55005	-0.14649	0.007415	-0.14659		STXBP2	3.25592	57.7181	3.55005	-0.199092	0.000240046	-0.198737		STXBP2	3.25592
TOP2B	3.25812	59.8993	3.00199	-0.016509	0.755911	-0.0171464		TOP2B	3.25812	59.8993	3.00199	0.0275229	0.606808	0.0273715		TOP2B	3.25812	59.8993	3.00199	0.0100951	0.850303	0.0107728		TOP2B	3.25812	59.8993	3.00199	0.056086	0.294709	0.057187		TOP2B	3.25812	59.8993	3.00199	0.037457	0.487395	0.037483		TOP2B	3.25812	59.8993	3.00199	0.0585918	0.275011	0.0589826		TOP2B	3.25812
TM9SF3	5.42251	82.8859	6.57832	-0.0127605	0.777246	-0.0125396		TM9SF3	5.42251	82.8859	6.57832	-0.0828803	0.0676314	-0.0822157		TM9SF3	5.42251	82.8859	6.57832	-0.0792563	0.0818483	-0.0773795		TM9SF3	5.42251	82.8859	6.57832	-0.0647	0.155676	-0.06189		TM9SF3	5.42251	82.8859	6.57832	0.060105	0.188183	0.06151		TM9SF3	5.42251	82.8859	6.57832	-0.00645266	0.887518	-0.00689475		TM9SF3	5.42251
DNAJC10	4.39601	71.4765	5.47427	-0.024049	0.620615	-0.0225178		DNAJC10	4.39601	71.4765	5.47427	-0.0911149	0.0620951	-0.0909055		DNAJC10	4.39601	71.4765	5.47427	-0.0716243	0.144749	-0.0699429		DNAJC10	4.39601	71.4765	5.47427	-0.10609	0.030509	-0.10417		DNAJC10	4.39601	71.4765	5.47427	0.057026	0.248697	0.059813		DNAJC10	4.39601	71.4765	5.47427	0.0507006	0.301655	0.0519899		DNAJC10	4.39601
GTF3C1	3.26908	54.3624	2.15856	0.0288912	0.604361	0.0282463		GTF3C1	3.26908	54.3624	2.15856	0.111191	0.0465294	0.110333		GTF3C1	3.26908	54.3624	2.15856	0.100506	0.0730383	0.100074		GTF3C1	3.26908	54.3624	2.15856	0.075575	0.18023	0.074015		GTF3C1	3.26908	54.3624	2.15856	0.003454	0.951239	0.001896		GTF3C1	3.26908	54.3624	2.15856	0.0498631	0.376248	0.0512201		GTF3C1	3.26908
USP33	3.21114	55.3691	2.57515	0.056359	0.307378	0.0556517		USP33	3.21114	55.3691	2.57515	0.0314262	0.571819	0.028969		USP33	3.21114	55.3691	2.57515	0.0439556	0.43039	0.0432488		USP33	3.21114	55.3691	2.57515	-0.0085	0.879289	-0.00836		USP33	3.21114	55.3691	2.57515	-0.04454	0.427189	-0.04793		USP33	3.21114	55.3691	2.57515	-0.00444864	0.936522	-0.00676185		USP33	3.21114
PAK3	6.11253	84.0604	7.31798	0.0195128	0.663049	0.0195787		PAK3	6.11253	84.0604	7.31798	-0.131671	0.00336901	-0.134479		PAK3	6.11253	84.0604	7.31798	-0.13264	0.00323344	-0.131912		PAK3	6.11254	84.0604	7.31798	-0.10114	0.024863	-0.10061		PAK3	6.11254	84.0604	7.31798	0.119135	0.008633	0.119302		PAK3	6.11253	84.0604	7.31798	0.077563	0.0866446	0.077718		PAK3	6.11253
DYNC1I2	3.66964	75.8389	3.93205	-0.0613341	0.193055	-0.0617545		DYNC1I2	3.66964	75.8389	3.93205	-0.0136427	0.773618	-0.0184987		DYNC1I2	3.66964	75.8389	3.93205	-0.0162852	0.732488	-0.0167933		DYNC1I2	3.66964	75.8389	3.93205	-0.01784	0.708073	-0.02048		DYNC1I2	3.66964	75.8389	3.93205	0.054089	0.259195	0.054343		DYNC1I2	3.66964	75.8389	3.93205	0.114559	0.0160911	0.114569		DYNC1I2	3.66964
CAPZB	6.95694	91.7785	7.70313	-0.0122876	0.774315	-0.0143241		CAPZB	6.95694	91.7785	7.70313	-0.0231947	0.590702	-0.0225264		CAPZB	6.95694	91.7785	7.70313	0.0147516	0.733295	0.0149888		CAPZB	6.95694	91.7785	7.70313	-0.02435	0.5734	-0.02337		CAPZB	6.95694	91.7785	7.70313	-0.02422	0.578338	-0.02481		CAPZB	6.95694	91.7785	7.70313	-0.0615956	0.155592	-0.0620978		CAPZB	6.95694
UBE2A	4.01101	61.0738	4.97653	-0.0283273	0.590094	-0.0291602		UBE2A	4.01101	61.0738	4.97653	0.0253358	0.631378	0.0277063		UBE2A	4.01101	61.0738	4.97653	-0.0111288	0.833335	-0.0125918		UBE2A	4.01101	61.0738	4.97652	0.089226	0.092774	0.086453		UBE2A	4.01101	61.0738	4.97652	0.037808	0.477015	0.03466		UBE2A	4.01101	61.0738	4.97653	0.0325758	0.538971	0.0301452		UBE2A	4.01101
FGFR1	4.62964	72.1477	5.76615	0.0559242	0.247191	0.0544998		FGFR1	4.62964	72.1477	5.76615	0.00283752	0.953545	0.00199638		FGFR1	4.62964	72.1477	5.76615	0.0650315	0.183457	0.0654342		FGFR1	4.62964	72.1476	5.76616	-0.0479	0.326262	-0.0474		FGFR1	4.62964	72.1476	5.76616	-0.00477	0.922631	-0.00382		FGFR1	4.62964	72.1477	5.76615	-0.0286387	0.557882	-0.031056		FGFR1	4.62964
MAP2	3.12518	53.0201	1.87923	0.105553	0.0609094	0.104184		MAP2	3.12518	53.0201	1.87923	-0.0117003	0.837432	-0.0140445		MAP2	3.12518	53.0201	1.87923	0.0319333	0.57727	0.0286433		MAP2	3.12518	53.0201	1.87923	-0.07345	0.198604	-0.07497		MAP2	3.12518	53.0201	1.87923	0.028372	0.620461	0.025215		MAP2	3.12518	53.0201	1.87923	0.0136692	0.810555	0.0158109		MAP2	3.12518
FAP	3.74801	60.5705	3.64479	0.0122621	0.816398	0.0126611		FAP	3.74801	60.5705	3.64479	0.102312	0.0534315	0.100474		FAP	3.74801	60.5705	3.64479	0.0934027	0.0801212	0.0948218		FAP	3.74801	60.5705	3.64479	0.064836	0.221699	0.063722		FAP	3.74801	60.5705	3.64479	-0.09644	0.071157	-0.09518		FAP	3.74801	60.5705	3.64479	0.0236779	0.656599	0.0219154		FAP	3.74801
NEBL	4.33961	72.9866	4.99558	0.0268112	0.577061	0.0279831		NEBL	4.33961	72.9866	4.99558	0.0424262	0.381836	0.0436136		NEBL	4.33961	72.9866	4.99558	0.040196	0.409601	0.0402987		NEBL	4.33961	72.9866	4.99558	0.045167	0.353523	0.045264		NEBL	4.33961	72.9866	4.99558	0.035234	0.469308	0.035166		NEBL	4.33961	72.9866	4.99558	0.0113503	0.816164	0.011447		NEBL	4.33961
UBE2K	4.60387	73.3221	5.82466	-0.0294916	0.538636	-0.0292923		UBE2K	4.60387	73.3221	5.82466	-0.0537513	0.266065	-0.0537961		UBE2K	4.60387	73.3221	5.82466	-0.0343397	0.479635	-0.0330247		UBE2K	4.60387	73.3221	5.82466	-0.00549	0.909841	-0.00342		UBE2K	4.60387	73.3221	5.82466	0.036985	0.446434	0.035204		UBE2K	4.60387	73.3221	5.82466	3.76088e-05	0.999382	-0.0020467		UBE2K	4.60387
SYNJ2	4.14672	71.6443	5.06202	-0.0267166	0.581941	-0.0293891		SYNJ2	4.14672	71.6443	5.06202	0.00139824	0.977153	-0.00200128		SYNJ2	4.14672	71.6443	5.06202	0.0162034	0.741166	0.0163111		SYNJ2	4.14672	71.6443	5.06202	0.014665	0.765256	0.012503		SYNJ2	4.14672	71.6443	5.06202	0.041638	0.399258	0.042537		SYNJ2	4.14672	71.6443	5.06202	0.123299	0.0118407	0.123022		SYNJ2	4.14672
PPP2R5C	3.62781	66.6107	3.87855	-0.0519422	0.301896	-0.0517314		PPP2R5C	3.62781	66.6107	3.87855	-0.015089	0.766141	-0.0138322		PPP2R5C	3.62781	66.6107	3.87855	-0.00970051	0.849332	-0.0101316		PPP2R5C	3.62781	66.6107	3.87855	-0.018	0.723407	-0.01666		PPP2R5C	3.62781	66.6107	3.87855	0.010005	0.844064	0.007604		PPP2R5C	3.62781	66.6107	3.87855	0.0293195	0.564255	0.0288612		PPP2R5C	3.62781
GNB1	6.79051	89.5973	7.78484	0.0729345	0.0922406	0.071369		GNB1	6.79051	89.5973	7.78484	-0.00711699	0.870645	-0.00531025		GNB1	6.79051	89.5973	7.78484	0.017999	0.681894	0.0175566		GNB1	6.79051	89.5973	7.78484	-0.01781	0.684246	-0.01769		GNB1	6.79051	89.5973	7.78484	0.025346	0.564162	0.026787		GNB1	6.79051	89.5973	7.78484	0.00785643	0.858153	0.0108728		GNB1	6.79051
NRDC	4.60209	71.3087	5.91692	0.00824608	0.865404	0.009161		NRDC	4.60209	71.3087	5.91692	0.0166978	0.732947	0.0202751		NRDC	4.60209	71.3087	5.91692	0.0119706	0.807903	0.0119731		NRDC	4.60209	71.3087	5.91692	0.057814	0.239915	0.059516		NRDC	4.60209	71.3087	5.91692	0.013791	0.77992	0.014887		NRDC	4.60209	71.3087	5.91692	0.0272473	0.579006	0.0268464		NRDC	4.60209
VDAC3	5.13916	70.1342	7.00135	0.0104681	0.831027	0.00831711		VDAC3	5.13916	70.1342	7.00135	-0.0145905	0.766963	-0.0133189		VDAC3	5.13916	70.1342	7.00135	-0.0157914	0.74929	-0.0174053		VDAC3	5.13916	70.1342	7.00135	-0.01211	0.806663	-0.00673		VDAC3	5.13916	70.1342	7.00135	-0.09845	0.047157	-0.10207		VDAC3	5.13916	70.1342	7.00135	-0.170912	0.000509423	-0.171027		VDAC3	5.13916
PCM1	5.39355	85.2349	6.39243	-0.0152563	0.731574	-0.0141804		PCM1	5.39355	85.2349	6.39243	-0.0828973	0.063732	-0.0837622		PCM1	5.39355	85.2349	6.39243	-0.104429	0.0198803	-0.103798		PCM1	5.39355	85.2349	6.39243	-0.02409	0.592122	-0.02421		PCM1	5.39355	85.2349	6.39243	0.050787	0.261347	0.051641		PCM1	5.39355	85.2349	6.39243	0.103845	0.020585	0.107157		PCM1	5.39355
CBFA2T2	3.86446	64.5973	4.47728	-0.124875	0.0142117	-0.123811		CBFA2T2	3.86446	64.5973	4.47728	0.0412782	0.421123	0.0389912		CBFA2T2	3.86446	64.5973	4.47728	-0.0469898	0.361623	-0.0458219		CBFA2T2	3.86446	64.5973	4.47729	0.09076	0.078405	0.091342		CBFA2T2	3.86446	64.5973	4.47729	-0.02432	0.639629	-0.02514		CBFA2T2	3.86446	64.5973	4.47728	0.0463692	0.368643	0.0471771		CBFA2T2	3.86446
SDF4	5.87948	81.7114	7.34642	-0.00256736	0.954935	-0.00316256		SDF4	5.87948	81.7114	7.34642	-0.0383344	0.402041	-0.0370315		SDF4	5.87948	81.7114	7.34642	0.0125712	0.784644	0.0084686		SDF4	5.87948	81.7114	7.34642	-0.03841	0.402047	-0.03946		SDF4	5.87948	81.7114	7.34642	0.026366	0.566906	0.025218		SDF4	5.87948	81.7114	7.34642	0.0341386	0.456962	0.0351705		SDF4	5.87948
TOLLIP	6.27596	83.0537	7.5629	0.0720122	0.109555	0.0711729		TOLLIP	6.27596	83.0537	7.5629	-0.0281875	0.534884	-0.0273434		TOLLIP	6.27596	83.0537	7.5629	-0.0260751	0.567544	-0.0242318		TOLLIP	6.27596	83.0537	7.5629	-0.02965	0.51519	-0.02675		TOLLIP	6.27596	83.0537	7.5629	0.171934	0.000154	0.171965		TOLLIP	6.27596	83.0537	7.5629	0.00618021	0.892349	0.00606876		TOLLIP	6.27596
UBE2D4	2.95241	51.5101	1.07847	0.000605928	0.991564	0.00293245		UBE2D4	2.95241	51.5101	1.07847	0.0306748	0.595429	0.0335532		UBE2D4	2.95241	51.5101	1.07847	0.016213	0.780097	0.0165416		UBE2D4	2.95241	51.5101	1.07847	0.00694	0.904237	0.003092		UBE2D4	2.95241	51.5101	1.07847	-0.06095	0.291835	-0.05805		UBE2D4	2.95241	51.5101	1.07847	-0.111066	0.0526565	-0.110804		UBE2D4	2.95241
RUNX1T1	3.67093	60.4027	3.85389	0.0318094	0.547444	0.0341239		RUNX1T1	3.67093	60.4027	3.85389	-0.0189641	0.722158	-0.0200989		RUNX1T1	3.67093	60.4027	3.85389	0.0135113	0.800854	0.0120315		RUNX1T1	3.67093	60.4027	3.85389	-0.04583	0.391952	-0.04852		RUNX1T1	3.67093	60.4027	3.85389	-0.05626	0.292543	-0.05851		RUNX1T1	3.67093	60.4027	3.85389	-0.014948	0.780194	-0.0137191		RUNX1T1	3.67093
XRCC5	6.42427	86.9128	7.51822	0.0294414	0.50375	0.0306508		XRCC5	6.42427	86.9128	7.51822	0.0639001	0.149585	0.0645515		XRCC5	6.42427	86.9128	7.51822	0.0164245	0.712448	0.0165603		XRCC5	6.42427	86.9128	7.51822	0.062331	0.160682	0.059782		XRCC5	6.42427	86.9128	7.51822	0.055441	0.21405	0.05449		XRCC5	6.42427	86.9128	7.51822	0.0733276	0.099099	0.0758461		XRCC5	6.42427
SAR1A	5.17669	78.1879	6.24776	0.071965	0.120818	0.0710503		SAR1A	5.17669	78.1879	6.24776	0.034288	0.463675	0.0345426		SAR1A	5.17669	78.1879	6.24776	0.0572457	0.222946	0.0555806		SAR1A	5.17669	78.1879	6.24776	0.036669	0.434213	0.037315		SAR1A	5.17669	78.1879	6.24776	-0.04758	0.312845	-0.04751		SAR1A	5.17669	78.1879	6.24776	-0.0897947	0.0548175	-0.0900343		SAR1A	5.17669
FDFT1	4.78703	72.1477	6.27322	0.00354408	0.941585	0.00401786		FDFT1	4.78703	72.1477	6.27322	-0.0211969	0.663395	-0.0198434		FDFT1	4.78703	72.1477	6.27322	-0.0569318	0.2449	-0.0594336		FDFT1	4.78703	72.1476	6.27322	0.012999	0.79004	0.012375		FDFT1	4.78703	72.1476	6.27322	-0.01821	0.710453	-0.01694		FDFT1	4.78703	72.1477	6.27322	-0.00713111	0.884288	-0.0107369		FDFT1	4.78703
PAFAH1B3	4.23198	63.9262	5.461	0.04588	0.37182	0.0461759		PAFAH1B3	4.23198	63.9262	5.461	0.102514	0.0469841	0.102015		PAFAH1B3	4.23198	63.9262	5.461	0.13115	0.0114541	0.130122		PAFAH1B3	4.23198	63.9262	5.461	0.084655	0.101671	0.085061		PAFAH1B3	4.23198	63.9262	5.461	-0.02423	0.642255	-0.02883		PAFAH1B3	4.23198	63.9262	5.461	-0.15787	0.0022909	-0.156017		PAFAH1B3	4.23198
SCGN	7.70873	88.0872	8.88636	0.0195926	0.654229	0.017746		SCGN	7.70873	88.0872	8.88636	-0.117	0.00774459	-0.113362		SCGN	7.70873	88.0872	8.88636	-0.0370996	0.402197	-0.036816		SCGN	7.70873	88.0872	8.88636	-0.15924	0.000285	-0.16135		SCGN	7.70873	88.0872	8.88636	0.129032	0.003479	0.128237		SCGN	7.70873	88.0872	8.88636	0.0990168	0.0249145	0.100099		SCGN	7.70873
PGM1	3.1111	50	0.323393	0.0587326	0.312259	0.0558881		PGM1	3.1111	50	0.323393	-0.0137584	0.814276	-0.0139892		PGM1	3.1111	50	0.323393	-0.00729617	0.901712	-0.00770285		PGM1	3.1111	50	0.323393	-0.00168	0.977126	-0.00165		PGM1	3.1111	50	0.323393	-0.03143	0.594633	-0.02967		PGM1	3.1111	50	0.323393	-0.0158358	0.788295	-0.0168031		PGM1	3.1111
DDX1	4.72014	77.0134	5.43973	-0.0180267	0.700099	-0.0173357		DDX1	4.72014	77.0134	5.43973	-0.132094	0.00486204	-0.133686		DDX1	4.72014	77.0134	5.43973	-0.104638	0.0264437	-0.101674		DDX1	4.72014	77.0134	5.43973	-0.12454	0.008171	-0.12475		DDX1	4.72014	77.0134	5.43973	0.130766	0.005679	0.132001		DDX1	4.72014	77.0134	5.43973	0.110408	0.0194126	0.110124		DDX1	4.72014
DNM2	3.30453	57.7181	2.81148	0.0398067	0.461786	0.0445999		DNM2	3.30453	57.7181	2.81148	-0.0263518	0.628755	-0.0268694		DNM2	3.30453	57.7181	2.81148	-0.0148373	0.786411	-0.0154736		DNM2	3.30453	57.7181	2.81148	-0.052	0.340539	-0.05279		DNM2	3.30453	57.7181	2.81148	0.082231	0.134859	0.079269		DNM2	3.30453	57.7181	2.81148	0.0603228	0.268761	0.0611101		DNM2	3.30453
KEAP1	3.66452	56.0403	3.71959	0.0631254	0.249946	0.0624645		KEAP1	3.66452	56.0403	3.71959	0.0618346	0.262675	0.062903		KEAP1	3.66452	56.0403	3.71959	0.0291643	0.59813	0.0288661		KEAP1	3.66452	56.0403	3.71959	0.067771	0.22162	0.06705		KEAP1	3.66452	56.0403	3.71959	0.081602	0.142758	0.081927		KEAP1	3.66452	56.0403	3.71959	0.0312743	0.573088	0.0314026		KEAP1	3.66452
RIF1	3.45943	60.7383	3.34536	0.00123004	0.981393	-0.000114093		RIF1	3.45943	60.7383	3.34536	0.00123669	0.981423	0.000808052		RIF1	3.45943	60.7383	3.34536	-0.0601383	0.260462	-0.059918		RIF1	3.45943	60.7383	3.34536	0.06011	0.258654	0.060661		RIF1	3.45943	60.7383	3.34536	0.033053	0.537678	0.030602		RIF1	3.45943	60.7383	3.34536	0.0564113	0.28916	0.0569606		RIF1	3.45943
RAB21	3.43647	62.2483	3.64362	0.0437903	0.400338	0.0459397		RAB21	3.43647	62.2483	3.64362	0.0761241	0.14665	0.0745825		RAB21	3.43647	62.2483	3.64362	0.0483196	0.358633	0.0506923		RAB21	3.43647	62.2483	3.64362	0.063915	0.223165	0.061386		RAB21	3.43647	62.2483	3.64362	-0.00705	0.894112	-0.01053		RAB21	3.43647	62.2483	3.64362	-0.0695948	0.18645	-0.0700222		RAB21	3.43647
SMARCA2	4.84245	78.1879	5.72183	-0.0222124	0.632458	-0.0220929		SMARCA2	4.84245	78.1879	5.72183	-0.00345772	0.941108	-0.00135742		SMARCA2	4.84245	78.1879	5.72183	0.0074994	0.873251	0.00718156		SMARCA2	4.84245	78.1879	5.72183	-0.01065	0.820231	-0.00994		SMARCA2	4.84245	78.1879	5.72183	0.006267	0.893944	0.006846		SMARCA2	4.84245	78.1879	5.72183	0.0887148	0.0575362	0.0883828		SMARCA2	4.84245
SESN1	3.03158	50.1678	0.543899	-0.0951215	0.100665	-0.0925769		SESN1	3.03158	50.1678	0.543899	-0.0255247	0.661853	-0.027464		SESN1	3.03158	50.1678	0.543899	-0.0501892	0.392015	-0.051244		SESN1	3.03158	50.1678	0.543899	-0.03432	0.560465	-0.03481		SESN1	3.03158	50.1678	0.543899	0.090726	0.121896	0.090602		SESN1	3.03158	50.1678	0.543899	0.0674536	0.248921	0.06594		SESN1	3.03158
PUM3	3.24478	61.745	3.65075	0.000589217	0.991012	0.00247312		PUM3	3.24478	61.745	3.65075	-0.0416375	0.428998	-0.0422775		PUM3	3.24478	61.745	3.65075	-0.0542204	0.304921	-0.054259		PUM3	3.24478	61.745	3.65076	-0.04592	0.386304	-0.0435		PUM3	3.24478	61.745	3.65076	0.064889	0.223284	0.064801		PUM3	3.24478	61.745	3.65075	0.0766061	0.147464	0.0770733		PUM3	3.24478
CLDND1	4.7589	68.7919	6.16431	0.104538	0.0343382	0.104124		CLDND1	4.7589	68.7919	6.16431	0.0697494	0.162244	0.0698535		CLDND1	4.7589	68.7919	6.16431	0.0663458	0.185983	0.066155		CLDND1	4.7589	68.7919	6.16431	0.09169	0.066279	0.090824		CLDND1	4.7589	68.7919	6.16431	-0.14373	0.004109	-0.14585		CLDND1	4.7589	68.7919	6.16431	-0.20388	3.90173e-05	-0.204345		CLDND1	4.7589
HSP90AA1	9.51594	98.3221	9.73912	-0.0313566	0.448674	-0.0319618		HSP90AA1	9.51594	98.3221	9.73912	-0.0156938	0.706538	-0.0151636		HSP90AA1	9.51594	98.3221	9.73912	0.00986473	0.813723	0.0146922		HSP90AA1	9.51594	98.3221	9.73912	-0.0238	0.569351	-0.02572		HSP90AA1	9.51594	98.3221	9.73912	0.061836	0.141054	0.062872		HSP90AA1	9.51594	98.3221	9.73912	0.0773539	0.0647274	0.0765669		HSP90AA1	9.51594
DLGAP4	3.50242	61.745	3.93623	0.0281045	0.590985	0.0298786		DLGAP4	3.50242	61.745	3.93623	-0.0112381	0.831259	-0.0112877		DLGAP4	3.50242	61.745	3.93623	0.0387545	0.464164	0.0395083		DLGAP4	3.50242	61.745	3.93623	-0.01147	0.827837	-0.01013		DLGAP4	3.50242	61.745	3.93623	0.017044	0.74895	0.016198		DLGAP4	3.50242	61.745	3.93623	0.00745878	0.887846	0.00726692		DLGAP4	3.50242
RSBN1	2.61992	50.6711	0.575633	-0.0332877	0.564453	-0.0339527		RSBN1	2.61992	50.6711	0.575633	-0.0121874	0.83405	-0.0102687		RSBN1	2.61992	50.6711	0.575633	0.0246726	0.674587	0.0239768		RSBN1	2.61992	50.6711	0.575633	-0.05835	0.317081	-0.05539		RSBN1	2.61992	50.6711	0.575633	-0.01201	0.838058	-0.01425		RSBN1	2.61992	50.6711	0.575633	-0.0300156	0.606403	-0.029963		RSBN1	2.61992
PCNP	5.36353	77.1812	6.7848	0.0808667	0.0831814	0.080768		PCNP	5.36353	77.1812	6.7848	0.0625838	0.183635	0.0629729		PCNP	5.36353	77.1812	6.7848	0.0436361	0.355733	0.0444667		PCNP	5.36353	77.1812	6.7848	0.05358	0.255622	0.053592		PCNP	5.36353	77.1812	6.7848	0.034068	0.47197	0.032887		PCNP	5.36353	77.1812	6.7848	-0.0266522	0.573248	-0.0277231		PCNP	5.36353
AACS	3.05663	50.1678	0.477224	0.0606191	0.296128	0.0616104		AACS	3.05663	50.1678	0.477224	0.012385	0.831961	0.0139436		AACS	3.05663	50.1678	0.477224	0.000568267	0.992285	-0.00445335		AACS	3.05663	50.1678	0.477224	0.031953	0.585923	0.030152		AACS	3.05663	50.1678	0.477224	-0.05512	0.349605	-0.05529		AACS	3.05663	50.1678	0.477224	-0.0151491	0.796927	-0.0134093		AACS	3.05663
HSPB11	2.69501	51.3423	1.66027	-0.0182375	0.750677	-0.0178544		HSPB11	2.69501	51.3423	1.66027	-0.0260511	0.651506	-0.0228696		HSPB11	2.69501	51.3423	1.66027	-0.0598886	0.300372	-0.0583797		HSPB11	2.69501	51.3423	1.66027	0.040464	0.485038	0.041926		HSPB11	2.69501	51.3423	1.66027	0.019916	0.731191	0.020737		HSPB11	2.69501	51.3423	1.66027	0.0426499	0.460998	0.0428207		HSPB11	2.69501
BZW1	5.12534	82.2148	6.2767	0.0522232	0.248564	0.0537992		BZW1	5.12534	82.2148	6.2767	-0.00843009	0.853542	-0.0065248		BZW1	5.12534	82.2148	6.2767	0.054868	0.23166	0.0557976		BZW1	5.12534	82.2148	6.2767	-0.03288	0.472283	-0.03047		BZW1	5.12534	82.2148	6.2767	0.019896	0.664366	0.017067		BZW1	5.12534	82.2148	6.2767	0.0433875	0.344375	0.0428241		BZW1	5.12534
PGR	3.83485	66.443	4.3635	-0.14917	0.00292287	-0.149251		PGR	3.83485	66.443	4.3635	-0.0657745	0.194915	-0.0626039		PGR	3.83485	66.443	4.3635	-0.0687566	0.177072	-0.0680381		PGR	3.83485	66.4429	4.3635	-0.05514	0.27926	-0.05476		PGR	3.83485	66.4429	4.3635	0.0007	0.989132	-0.00178		PGR	3.83485	66.443	4.3635	0.0379448	0.456686	0.0403065		PGR	3.83485
EPB41L3	4.69093	72.8188	5.90387	-0.000848995	0.985929	0.000897174		EPB41L3	4.69093	72.8188	5.90387	0.0632146	0.192322	0.0614761		EPB41L3	4.69093	72.8188	5.90387	0.0542507	0.265583	0.0546872		EPB41L3	4.69093	72.8188	5.90387	0.052615	0.279149	0.053515		EPB41L3	4.69093	72.8188	5.90387	-0.07016	0.15167	-0.06911		EPB41L3	4.69093	72.8188	5.90387	-0.0413397	0.396394	-0.0406486		EPB41L3	4.69093
COBLL1	3.33852	58.557	3.43914	0.0765325	0.153664	0.0774855		COBLL1	3.33852	58.557	3.43914	0.080727	0.135683	0.0811297		COBLL1	3.33852	58.557	3.43914	0.0870086	0.109795	0.087745		COBLL1	3.33852	58.557	3.43914	0.054494	0.315695	0.05261		COBLL1	3.33852	58.557	3.43914	-0.09998	0.06598	-0.10075		COBLL1	3.33852	58.557	3.43914	-0.0432117	0.42502	-0.0431332		COBLL1	3.33852
MRPL22	3.80161	62.9195	5.0195	-0.00875412	0.865828	-0.00807508		MRPL22	3.80161	62.9195	5.0195	0.0634087	0.221182	0.0630803		MRPL22	3.80161	62.9195	5.0195	0.0553761	0.288058	0.0544681		MRPL22	3.80161	62.9195	5.0195	0.071341	0.173227	0.071424		MRPL22	3.80161	62.9195	5.0195	-0.05012	0.339026	-0.05125		MRPL22	3.80161	62.9195	5.0195	-0.0640491	0.219033	-0.0650888		MRPL22	3.80161
NFE2L1	2.98024	61.745	2.78679	-0.0227069	0.664167	-0.0249312		NFE2L1	2.98024	61.745	2.78679	0.0398161	0.448852	0.0391976		NFE2L1	2.98024	61.745	2.78679	0.0230046	0.662665	0.0231553		NFE2L1	2.98024	61.745	2.78679	0.027769	0.599477	0.025378		NFE2L1	2.98024	61.745	2.78679	0.05788	0.276089	0.057363		NFE2L1	2.98024	61.745	2.78679	0.0487463	0.35641	0.0458494		NFE2L1	2.98024
GSK3B	2.37715	51.0067	0.571444	-0.0112042	0.845743	-0.0125152		GSK3B	2.37715	51.0067	0.571444	-0.0549982	0.340831	-0.0563044		GSK3B	2.37715	51.0067	0.571444	-0.0885763	0.1271	-0.0896155		GSK3B	2.37715	51.0067	0.571444	-0.01877	0.74617	-0.0174		GSK3B	2.37715	51.0067	0.571444	0.027796	0.635609	0.024663		GSK3B	2.37715	51.0067	0.571444	0.0809222	0.163515	0.080379		GSK3B	2.37715
ERC1	3.82728	62.7517	4.19255	0.127882	0.013323	0.127657		ERC1	3.82728	62.7517	4.19255	0.0738744	0.156152	0.0758		ERC1	3.82728	62.7517	4.19255	0.0665124	0.203019	0.0694196		ERC1	3.82728	62.7517	4.19255	0.048755	0.351657	0.049978		ERC1	3.82728	62.7517	4.19255	-0.04315	0.413048	-0.04186		ERC1	3.82728	62.7517	4.19255	-0.0840839	0.108769	-0.0844486		ERC1	3.82728
XPO1	3.85055	66.9463	4.29457	-0.028133	0.575273	-0.0286678		XPO1	3.85055	66.9463	4.29457	0.0147298	0.770411	0.0129055		XPO1	3.85055	66.9463	4.29457	-0.00140408	0.977865	-0.00224478		XPO1	3.85055	66.9463	4.29457	0.015218	0.763904	0.015301		XPO1	3.85055	66.9463	4.29457	0.05674	0.265494	0.055164		XPO1	3.85055	66.9463	4.29457	0.0467864	0.356171	0.0451176		XPO1	3.85055
RNF13	3.0475	53.0201	1.80607	-0.00699863	0.90138	-0.00977223		RNF13	3.0475	53.0201	1.80607	-0.0646485	0.255669	-0.0645035		RNF13	3.0475	53.0201	1.80607	-0.0379696	0.506758	-0.0374191		RNF13	3.0475	53.0201	1.80607	-0.04265	0.453611	-0.04224		RNF13	3.0475	53.0201	1.80607	-0.00475	0.934182	-0.00597		RNF13	3.0475	53.0201	1.80607	0.0339322	0.55366	0.0307017		RNF13	3.0475
LYRM2	3.50832	59.5638	3.66462	0.00217665	0.967402	0.00201682		LYRM2	3.50832	59.5638	3.66462	-0.0278012	0.604212	-0.0297987		LYRM2	3.50832	59.5638	3.66462	-0.011804	0.826079	-0.0121202		LYRM2	3.50832	59.5638	3.66462	-0.02615	0.62785	-0.02788		LYRM2	3.50832	59.5638	3.66462	0.063336	0.240669	0.063771		LYRM2	3.50832	59.5638	3.66462	0.0836515	0.120399	0.0844686		LYRM2	3.50832
KAT6A	2.72138	52.6846	1.07811	0.0486427	0.390328	0.0504665		KAT6A	2.72138	52.6846	1.07811	0.0492247	0.386975	0.0488705		KAT6A	2.72138	52.6846	1.07811	0.034048	0.551003	0.0313943		KAT6A	2.72139	52.6846	1.07811	0.05491	0.336814	0.052692		KAT6A	2.72139	52.6846	1.07811	-0.01678	0.769318	-0.01314		KAT6A	2.72138	52.6846	1.07811	0.0260962	0.648244	0.0280041		KAT6A	2.72138
TNPO1	3.76462	61.9128	3.78434	-0.00913273	0.861203	-0.0112899		TNPO1	3.76462	61.9128	3.78434	-0.0990675	0.0593461	-0.0968081		TNPO1	3.76462	61.9128	3.78434	-0.0866891	0.0996055	-0.0825255		TNPO1	3.76462	61.9128	3.78434	-0.07738	0.143429	-0.07796		TNPO1	3.76462	61.9128	3.78434	0.040127	0.449757	0.040603		TNPO1	3.76462	61.9128	3.78434	-0.000981122	0.985158	0.00181708		TNPO1	3.76462
PDS5B	3.32773	60.906	3.17179	0.0632253	0.229498	0.0627043		PDS5B	3.32773	60.906	3.17179	0.142735	0.00690724	0.142436		PDS5B	3.32773	60.906	3.17179	0.112475	0.0346507	0.110601		PDS5B	3.32773	60.906	3.17179	0.148377	0.005153	0.147748		PDS5B	3.32773	60.906	3.17179	0.055435	0.298973	0.056424		PDS5B	3.32773	60.906	3.17179	0.00886801	0.867578	0.00859221		PDS5B	3.32773
RPS5	7.30161	92.7852	7.89956	0.0021888	0.959042	0.00212096		RPS5	7.30161	92.7852	7.89956	-0.00865828	0.840175	-0.00797323		RPS5	7.30161	92.7852	7.89956	-0.0210674	0.625209	-0.0211496		RPS5	7.30161	92.7852	7.89956	-0.01052	0.807069	-0.01347		RPS5	7.30161	92.7852	7.89956	0.034356	0.426892	0.034213		RPS5	7.30161	92.7852	7.89956	0.00362693	0.933049	0.00414256		RPS5	7.30161
YTHDC1	4.43109	76.5101	5.30826	0.049505	0.291479	0.051374		YTHDC1	4.43109	76.5101	5.30826	0.0336989	0.476787	0.0326733		YTHDC1	4.43109	76.5101	5.30826	0.0108343	0.820114	0.00785987		YTHDC1	4.43109	76.5101	5.30826	0.016803	0.723421	0.018432		YTHDC1	4.43109	76.5101	5.30826	0.022735	0.633205	0.023255		YTHDC1	4.43109	76.5101	5.30826	0.0405575	0.392312	0.0402188		YTHDC1	4.43109
CHMP2B	3.1361	55.7047	3.00824	-0.0557612	0.311073	-0.056225		CHMP2B	3.1361	55.7047	3.00824	-0.059982	0.279482	-0.0594382		CHMP2B	3.1361	55.7047	3.00824	-0.074078	0.184861	-0.0735371		CHMP2B	3.1361	55.7047	3.00824	-0.04964	0.372374	-0.0505		CHMP2B	3.1361	55.7047	3.00824	0.077776	0.161858	0.075802		CHMP2B	3.1361	55.7047	3.00824	0.110662	0.0462151	0.111594		CHMP2B	3.1361
SMAP2	3.09117	53.0201	1.79234	0.0137546	0.807579	0.0137893		SMAP2	3.09117	53.0201	1.79234	0.0163798	0.77392	0.0157869		SMAP2	3.09117	53.0201	1.79234	0.0175092	0.759559	0.0119401		SMAP2	3.09117	53.0201	1.79234	-0.00943	0.868852	-0.00942		SMAP2	3.09117	53.0201	1.79234	0.007378	0.897396	0.009243		SMAP2	3.09117	53.0201	1.79234	-0.118816	0.0374613	-0.115569		SMAP2	3.09117
PPIE	2.92259	50.6711	1.1711	-0.0588799	0.307793	-0.0598134		PPIE	2.92259	50.6711	1.1711	-0.101119	0.0808683	-0.100328		PPIE	2.92259	50.6711	1.1711	-0.0690526	0.236249	-0.0687588		PPIE	2.92259	50.6711	1.1711	-0.09745	0.094807	-0.09966		PPIE	2.92259	50.6711	1.1711	-0.08773	0.132086	-0.08515		PPIE	2.92259	50.6711	1.1711	-0.0593537	0.308803	-0.058813		PPIE	2.92259
ZMPSTE24	4.0534	64.094	4.76817	0.0874716	0.0877685	0.0866503		ZMPSTE24	4.0534	64.094	4.76817	0.0069346	0.893528	0.00557172		ZMPSTE24	4.0534	64.094	4.76817	0.0156512	0.764135	0.0154669		ZMPSTE24	4.0534	64.094	4.76817	0.013669	0.792737	0.012054		ZMPSTE24	4.0534	64.094	4.76817	0.013343	0.797567	0.014194		ZMPSTE24	4.0534	64.094	4.76817	-0.0198083	0.702207	-0.0183245		ZMPSTE24	4.0534
STARD7	4.17834	66.9463	4.92788	0.0902528	0.0717315	0.0922704		STARD7	4.17834	66.9463	4.92788	0.0555598	0.271869	0.0540405		STARD7	4.17834	66.9463	4.92788	0.000829426	0.98699	-0.000267218		STARD7	4.17833	66.9463	4.92788	0.081836	0.107057	0.081574		STARD7	4.17833	66.9463	4.92788	0.052661	0.300198	0.05271		STARD7	4.17834	66.9463	4.92788	0.0313164	0.536964	0.0307611		STARD7	4.17834
GSTP1	5.79142	77.8523	7.0786	0.130291	0.00493915	0.12832		GSTP1	5.79142	77.8523	7.0786	0.111142	0.0170959	0.110044		GSTP1	5.79142	77.8523	7.0786	0.098959	0.0348373	0.100186		GSTP1	5.79142	77.8524	7.0786	0.128334	0.00612	0.128777		GSTP1	5.79142	77.8524	7.0786	-0.00762	0.87187	-0.00929		GSTP1	5.79142	77.8523	7.0786	-0.0648459	0.168264	-0.0653228		GSTP1	5.79142
APLP2	6.46693	84.8993	7.64913	0.0144108	0.746408	0.0150292		APLP2	6.46693	84.8993	7.64913	-0.0401423	0.370882	-0.0392281		APLP2	6.46693	84.8993	7.64913	-0.0320911	0.47669	-0.0319019		APLP2	6.46693	84.8993	7.64913	-0.04633	0.303568	-0.04625		APLP2	6.46693	84.8993	7.64913	0.049955	0.269736	0.048886		APLP2	6.46693	84.8993	7.64913	0.0510952	0.256034	0.0531317		APLP2	6.46693
WBP11	4.35334	72.1477	5.44613	0.00887813	0.854352	0.00813213		WBP11	4.35334	72.1477	5.44613	-0.0695288	0.152464	-0.0689494		WBP11	4.35334	72.1477	5.44613	-0.0248529	0.611528	-0.0246579		WBP11	4.35334	72.1476	5.44613	-0.05814	0.232743	-0.06028		WBP11	4.35334	72.1476	5.44613	0.076829	0.11635	0.075572		WBP11	4.35334	72.1477	5.44613	0.0179056	0.713793	0.0184768		WBP11	4.35334
EIF3I	5.51417	76.0067	7.0155	0.083382	0.0762502	0.0850324		EIF3I	5.51417	76.0067	7.0155	0.0056961	0.904303	0.00654351		EIF3I	5.51417	76.0067	7.0155	0.0401138	0.399113	0.0397558		EIF3I	5.51417	76.0067	7.0155	0.005784	0.903485	0.007149		EIF3I	5.51417	76.0067	7.0155	-0.04044	0.398489	-0.04057		EIF3I	5.51417	76.0067	7.0155	-0.12709	0.00740068	-0.127517		EIF3I	5.51417
TXLNA	5.36218	75.1678	6.69807	0.0783035	0.0978669	0.0784562		TXLNA	5.36218	75.1678	6.69807	0.100202	0.0352083	0.0993944		TXLNA	5.36218	75.1678	6.69807	0.0873603	0.0674475	0.0869684		TXLNA	5.36218	75.1678	6.69807	0.110582	0.02005	0.111841		TXLNA	5.36218	75.1678	6.69807	-0.02028	0.673827	-0.01841		TXLNA	5.36218	75.1678	6.69807	-0.0829323	0.0833304	-0.0843287		TXLNA	5.36218
NCOA1	2.75041	51.6779	1.41839	-0.0485655	0.395683	-0.0497707		NCOA1	2.75041	51.6779	1.41839	-0.0307509	0.593902	-0.0325222		NCOA1	2.75041	51.6779	1.41839	-0.0323469	0.576155	-0.0360424		NCOA1	2.75041	51.6778	1.41839	-0.01114	0.847129	-0.01055		NCOA1	2.75041	51.6778	1.41839	0.026641	0.64636	0.025209		NCOA1	2.75041	51.6779	1.41839	0.0971213	0.0920323	0.0995889		NCOA1	2.75041
RAB10	5.80039	81.7114	7.18466	-0.0066945	0.88285	-0.00858355		RAB10	5.80039	81.7114	7.18466	0.0300941	0.510693	0.0300985		RAB10	5.80039	81.7114	7.18466	0.0165169	0.718987	0.0158972		RAB10	5.80039	81.7114	7.18466	0.028016	0.542034	0.029161		RAB10	5.80039	81.7114	7.18466	-0.04031	0.381715	-0.04028		RAB10	5.80039	81.7114	7.18466	-0.0582405	0.206098	-0.0587631		RAB10	5.80039
HADHA	4.83567	69.9664	6.47979	-0.0323834	0.509591	-0.0327072		HADHA	4.83567	69.9664	6.47979	-0.0326776	0.508846	-0.0335353		HADHA	4.83567	69.9664	6.47979	-0.0415003	0.403705	-0.0421629		HADHA	4.83567	69.9664	6.47979	-0.02902	0.558822	-0.02777		HADHA	4.83567	69.9664	6.47979	-0.07875	0.113554	-0.07886		HADHA	4.83567	69.9664	6.47979	-0.0859002	0.0830994	-0.084706		HADHA	4.83567
MAPRE3	3.37736	60.906	4.21592	0.0856519	0.103259	0.0852508		MAPRE3	3.37736	60.906	4.21592	0.0317021	0.549917	0.0295197		MAPRE3	3.37736	60.906	4.21592	0.0355361	0.505121	0.033654		MAPRE3	3.37736	60.906	4.21592	0.057696	0.279665	0.058669		MAPRE3	3.37736	60.906	4.21592	-0.01656	0.756847	-0.01627		MAPRE3	3.37736	60.906	4.21592	-0.0490233	0.358436	-0.0487046		MAPRE3	3.37736
CD59	7.47207	90.2685	8.47443	-0.0561798	0.193232	-0.0577878		CD59	7.47207	90.2685	8.47443	-0.0474454	0.275122	-0.0467079		CD59	7.47207	90.2685	8.47443	-0.01753	0.688614	-0.0166017		CD59	7.47207	90.2685	8.47443	-0.07346	0.092045	-0.07145		CD59	7.47207	90.2685	8.47443	0.093296	0.032912	0.093099		CD59	7.47207	90.2685	8.47443	0.120948	0.00547791	0.118713		CD59	7.47207
CD82	4.9397	70.4698	6.65245	0.0273701	0.575921	0.0297716		CD82	4.9397	70.4698	6.65245	0.0305125	0.535352	0.0300837		CD82	4.9397	70.4698	6.65245	0.00739588	0.881461	0.00649636		CD82	4.9397	70.4698	6.65245	0.029706	0.547663	0.029299		CD82	4.9397	70.4698	6.65245	0.023398	0.635827	0.025033		CD82	4.9397	70.4698	6.65245	0.0583604	0.237781	0.0586122		CD82	4.9397
ATRX	5.71678	85.2349	6.92006	-0.0134265	0.762739	-0.0113844		ATRX	5.71678	85.2349	6.92006	0.00236757	0.957885	0.00282901		ATRX	5.71678	85.2349	6.92006	-0.0113613	0.800931	-0.0129176		ATRX	5.71678	85.2349	6.92006	-0.02847	0.527013	-0.02575		ATRX	5.71678	85.2349	6.92006	-0.03224	0.475599	-0.0329		ATRX	5.71678	85.2349	6.92006	0.0203673	0.651236	0.0198		ATRX	5.71678
SCAMP1	4.95065	72.651	6.22421	-0.0410408	0.394273	-0.039843		SCAMP1	4.95065	72.651	6.22421	-0.0102128	0.833144	-0.0121952		SCAMP1	4.95065	72.651	6.22421	-0.0317902	0.513864	-0.0297971		SCAMP1	4.95065	72.651	6.22421	0.036638	0.452317	0.038321		SCAMP1	4.95065	72.651	6.22421	0.034838	0.475383	0.034292		SCAMP1	4.95065	72.651	6.22421	0.0231237	0.634926	0.0218541		SCAMP1	4.95065
MAP3K4	2.75793	56.2081	1.85697	0.00372943	0.945782	0.00125384		MAP3K4	2.75793	56.2081	1.85697	-0.0484656	0.380892	-0.0483536		MAP3K4	2.75793	56.2081	1.85697	-0.0549621	0.322515	-0.0532969		MAP3K4	2.75793	56.2081	1.85697	-0.0585	0.293028	-0.05845		MAP3K4	2.75793	56.2081	1.85697	0.024807	0.655916	0.023496		MAP3K4	2.75793	56.2081	1.85697	0.0957089	0.0849382	0.0920148		MAP3K4	2.75793
ABCB1	3.56727	58.2215	3.32811	0.0589916	0.27313	0.059703		ABCB1	3.56727	58.2215	3.32811	0.0684796	0.207167	0.067791		ABCB1	3.56727	58.2215	3.32811	0.0653907	0.231913	0.0659822		ABCB1	3.56727	58.2215	3.32811	0.027944	0.609226	0.027338		ABCB1	3.56727	58.2215	3.32811	0.141986	0.009052	0.141855		ABCB1	3.56727	58.2215	3.32811	0.0430414	0.427528	0.0472488		ABCB1	3.56727
AKR1B1	3.84112	58.557	4.46615	0.0842957	0.115968	0.0817158		AKR1B1	3.84112	58.557	4.46615	0.0460144	0.394889	0.0489591		AKR1B1	3.84112	58.557	4.46615	0.0610165	0.26116	0.0615485		AKR1B1	3.84112	58.557	4.46615	0.044921	0.408992	0.044403		AKR1B1	3.84112	58.557	4.46615	-0.19978	0.000218	-0.19804		AKR1B1	3.84112	58.557	4.46615	-0.127237	0.0184007	-0.127266		AKR1B1	3.84112
CPNE3	5.79913	82.3826	6.92171	0.0072089	0.873406	0.00644444		CPNE3	5.79913	82.3826	6.92171	-0.160301	0.000393965	-0.159363		CPNE3	5.79913	82.3826	6.92171	-0.103119	0.0234246	-0.103767		CPNE3	5.79913	82.3825	6.92171	-0.12929	0.004552	-0.12982		CPNE3	5.79913	82.3825	6.92171	-0.01413	0.757324	-0.01531		CPNE3	5.79913	82.3826	6.92171	-0.0158403	0.728678	-0.0167457		CPNE3	5.79913
CTTN	4.51547	73.9933	5.62779	0.0370982	0.437089	0.0351123		CTTN	4.51547	73.9933	5.62779	0.0880601	0.0665175	0.0837299		CTTN	4.51547	73.9933	5.62779	0.0667079	0.166846	0.0672721		CTTN	4.51547	73.9933	5.62779	0.076564	0.11246	0.077017		CTTN	4.51547	73.9933	5.62779	-0.08783	0.06917	-0.08938		CTTN	4.51547	73.9933	5.62779	-0.107156	0.0255931	-0.10577		CTTN	4.51547
TTC39A	5.63409	78.3557	7.0434	0.0668727	0.149056	0.0661459		TTC39A	5.63409	78.3557	7.0434	0.00785911	0.866358	0.00900118		TTC39A	5.63409	78.3557	7.0434	0.0244117	0.602708	0.0242391		TTC39A	5.63409	78.3557	7.0434	0.014352	0.759868	0.017423		TTC39A	5.63409	78.3557	7.0434	0.036266	0.441803	0.034849		TTC39A	5.63409	78.3557	7.0434	0.0353464	0.451975	0.0363811		TTC39A	5.63409
EPS15	3.75008	67.953	3.98876	-0.0236778	0.634715	-0.0228512		EPS15	3.75008	67.953	3.98876	-0.00412447	0.934462	-0.00522352		EPS15	3.75008	67.953	3.98876	-0.0247407	0.62309	-0.0233992		EPS15	3.75008	67.953	3.98876	-0.00701	0.889216	-0.0081		EPS15	3.75008	67.953	3.98876	0.034248	0.498422	0.030529		EPS15	3.75008	67.953	3.98876	0.0490102	0.330042	0.0519366		EPS15	3.75008
MGST2	2.9701	52.1812	2.2968	-0.0487649	0.391431	-0.0493117		MGST2	2.9701	52.1812	2.2968	0.0975272	0.0869878	0.0949978		MGST2	2.9701	52.1812	2.2968	0.0269424	0.638744	0.0258936		MGST2	2.9701	52.1812	2.2968	0.107073	0.061382	0.105402		MGST2	2.9701	52.1812	2.2968	-0.10687	0.06232	-0.1054		MGST2	2.9701	52.1812	2.2968	-0.0229016	0.690359	-0.0257185		MGST2	2.9701
POMGNT1	3.84169	55.5369	3.69	0.0300533	0.585873	0.0315475		POMGNT1	3.84169	55.5369	3.69	-0.0384397	0.489165	-0.0386661		POMGNT1	3.84169	55.5369	3.69	-0.0304548	0.583767	-0.0298557		POMGNT1	3.84169	55.5369	3.69	-0.02336	0.675269	-0.02186		POMGNT1	3.84169	55.5369	3.69	0.105956	0.056753	0.105608		POMGNT1	3.84169	55.5369	3.69	0.0488055	0.379021	0.0500417		POMGNT1	3.84169
DNAJA1	6.47469	86.745	7.6744	-0.0394918	0.370185	-0.0384147		DNAJA1	6.47469	86.745	7.6744	-0.0619726	0.162279	-0.06092		DNAJA1	6.47469	86.745	7.6744	-0.055003	0.216779	-0.0540068		DNAJA1	6.47469	86.745	7.6744	-0.01893	0.670608	-0.02075		DNAJA1	6.47469	86.745	7.6744	0.014353	0.748127	0.013937		DNAJA1	6.47469	86.745	7.6744	0.00217573	0.961101	0.00249277		DNAJA1	6.47469
CHMP5	3.72222	58.8926	4.18847	0.0895588	0.0938821	0.0893713		CHMP5	3.72222	58.8926	4.18847	0.0123122	0.819749	0.0154381		CHMP5	3.72222	58.8926	4.18847	0.078474	0.146977	0.0801689		CHMP5	3.72222	58.8926	4.18848	-0.05095	0.346868	-0.05189		CHMP5	3.72222	58.8926	4.18848	-0.03414	0.530441	-0.03478		CHMP5	3.72222	58.8926	4.18847	-0.0125213	0.816742	-0.0126912		CHMP5	3.72222
EIF2AK1	3.89876	60.906	4.71656	-0.0547885	0.297856	-0.0541121		EIF2AK1	3.89876	60.906	4.71656	-0.0119161	0.821981	-0.011832		EIF2AK1	3.89876	60.906	4.71656	-0.00418117	0.937429	-0.00316716		EIF2AK1	3.89876	60.906	4.71656	-0.00056	0.991582	-0.00142		EIF2AK1	3.89876	60.906	4.71656	-0.01543	0.771671	-0.01834		EIF2AK1	3.89876	60.906	4.71656	0.00216348	0.967508	7.66058e-05		EIF2AK1	3.89876
MRPL28	4.03504	60.2349	5.46314	0.0404885	0.444399	0.0400243		MRPL28	4.03504	60.2349	5.46314	0.160463	0.00239208	0.15877		MRPL28	4.03504	60.2349	5.46314	0.0767631	0.151246	0.0737938		MRPL28	4.03504	60.2349	5.46314	0.143701	0.006764	0.144109		MRPL28	4.03504	60.2349	5.46314	-0.10443	0.050279	-0.10412		MRPL28	4.03504	60.2349	5.46314	-0.154314	0.00365575	-0.152214		MRPL28	4.03504
TMED2	7.53244	90.604	8.54669	0.00266325	0.950766	0.00146954		TMED2	7.53244	90.604	8.54669	-0.101909	0.0184943	-0.0992946		TMED2	7.53244	90.604	8.54669	-0.073746	0.0904851	-0.0734066		TMED2	7.53244	90.604	8.54669	-0.06583	0.130125	-0.0671		TMED2	7.53244	90.604	8.54669	0.079198	0.070074	0.077342		TMED2	7.53244	90.604	8.54669	-0.0168285	0.699645	-0.0158706		TMED2	7.53244
ERO1B	6.96529	89.4295	7.99084	-0.0778352	0.0725785	-0.0762483		ERO1B	6.96529	89.4295	7.99084	-0.039621	0.364923	-0.037284		ERO1B	6.96529	89.4295	7.99084	-0.0392528	0.371701	-0.0394421		ERO1B	6.96529	89.4295	7.99083	-0.04498	0.30507	-0.0454		ERO1B	6.96529	89.4295	7.99083	0.006711	0.879119	0.008739		ERO1B	6.96529	89.4295	7.99084	0.010129	0.817588	0.012653		ERO1B	6.96529
ZFAND6	3.14967	51.6779	1.65406	0.00284785	0.9603	-1.09216e-05		ZFAND6	3.14967	51.6779	1.65406	0.035493	0.538249	0.0380844		ZFAND6	3.14967	51.6779	1.65406	0.0599722	0.299697	0.0606106		ZFAND6	3.14967	51.6778	1.65406	0.01695	0.76962	0.014768		ZFAND6	3.14967	51.6778	1.65406	-0.03292	0.569354	-0.03255		ZFAND6	3.14967	51.6779	1.65406	-0.0217358	0.707699	-0.0216899		ZFAND6	3.14967
HUWE1	6.10012	85.0671	7.25759	0.0221287	0.619122	0.0207898		HUWE1	6.10012	85.0671	7.25759	0.0800455	0.0734447	0.0794946		HUWE1	6.10012	85.0671	7.25759	0.0112033	0.803447	0.0124252		HUWE1	6.10012	85.0671	7.25759	0.12672	0.004664	0.127265		HUWE1	6.10012	85.0671	7.25759	-0.05451	0.227906	-0.05346		HUWE1	6.10012	85.0671	7.25759	-0.0334848	0.457749	-0.0338684		HUWE1	6.10012
FTL	12.8006	99.6644	12.8463	0.0760108	0.0641233	0.0785781		FTL	12.8006	99.6644	12.8463	-0.00422275	0.918753	-0.00299729		FTL	12.8006	99.6644	12.8463	-0.00132284	0.974618	0.000525501		FTL	12.8006	99.6644	12.8462	-0.00176	0.966188	-0.00053		FTL	12.8006	99.6644	12.8462	0.106069	0.010856	0.106475		FTL	12.8006	99.6644	12.8463	0.102902	0.0132381	0.10279		FTL	12.8006
PIGS	3.55225	58.557	3.45359	-0.0548562	0.306832	-0.0537377		PIGS	3.55225	58.557	3.45359	-0.0543647	0.314002	-0.0528574		PIGS	3.55225	58.557	3.45359	-0.0555914	0.306032	-0.0533108		PIGS	3.55225	58.557	3.45359	-0.03577	0.51028	-0.03471		PIGS	3.55225	58.557	3.45359	0.11386	0.035854	0.115011		PIGS	3.55225	58.557	3.45359	0.0293831	0.587054	0.0295103		PIGS	3.55225
PSMC5	5.6917	77.6846	7.24374	0.0792289	0.0885919	0.0812308		PSMC5	5.6917	77.6846	7.24374	0.0198564	0.671692	0.018222		PSMC5	5.6917	77.6846	7.24374	0.0234979	0.617523	0.0230848		PSMC5	5.6917	77.6846	7.24374	0.032681	0.486824	0.034569		PSMC5	5.6917	77.6846	7.24374	-0.10102	0.031767	-0.10172		PSMC5	5.6917	77.6846	7.24374	-0.128982	0.0060878	-0.128946		PSMC5	5.6917
GNAO1	3.2897	61.745	3.26322	0.0364758	0.485441	0.0379376		GNAO1	3.2897	61.745	3.26322	0.0404951	0.441148	0.0385344		GNAO1	3.2897	61.745	3.26322	0.0116077	0.825798	0.00792954		GNAO1	3.2897	61.745	3.26322	0.031195	0.553555	0.031694		GNAO1	3.2897	61.745	3.26322	-0.03278	0.537543	-0.03231		GNAO1	3.2897	61.745	3.26322	0.0028689	0.956801	-0.000764165		GNAO1	3.2897
ADD1	4.14489	66.443	5.20211	-0.0157298	0.755004	-0.0128995		ADD1	4.14489	66.443	5.20211	0.0923381	0.0678101	0.0942892		ADD1	4.14489	66.443	5.20211	0.0836251	0.0995738	0.0833553		ADD1	4.14489	66.4429	5.20211	0.072852	0.151531	0.072494		ADD1	4.14489	66.4429	5.20211	0.045891	0.369822	0.046689		ADD1	4.14489	66.443	5.20211	0.051006	0.316917	0.0521624		ADD1	4.14489
C14orf166	4.85178	73.1544	6.3022	0.0533674	0.266165	0.0526426		C14orf166	4.85178	73.1544	6.3022	-0.0660674	0.171967	-0.066867		C14orf166	4.85178	73.1544	6.3022	-0.0213668	0.660111	-0.0218082		C14orf166	4.85178	73.1544	6.3022	-0.06659	0.169076	-0.06551		C14orf166	4.85178	73.1544	6.3022	0.016326	0.736878	0.017055		C14orf166	4.85178	73.1544	6.3022	-0.0667789	0.168385	-0.0718949		C14orf166	4.85178
SF3B2	5.71562	82.8859	6.84522	0.0468743	0.298449	0.0503259		SF3B2	5.71562	82.8859	6.84522	-0.0213775	0.637579	-0.0216186		SF3B2	5.71562	82.8859	6.84522	-0.0374686	0.411298	-0.0390391		SF3B2	5.71562	82.8859	6.84522	-0.01602	0.725104	-0.01568		SF3B2	5.71562	82.8859	6.84522	0.035774	0.435197	0.034935		SF3B2	5.71562	82.8859	6.84522	0.0592309	0.195169	0.057569		SF3B2	5.71562
KLHL42	3.92173	65.7718	4.18721	0.091871	0.0692189	0.088565		KLHL42	3.92173	65.7718	4.18721	0.0206948	0.684859	0.0232795		KLHL42	3.92173	65.7718	4.18721	0.0687148	0.180179	0.0676516		KLHL42	3.92173	65.7718	4.18721	0.02806	0.584557	0.027989		KLHL42	3.92173	65.7718	4.18721	-0.00249	0.961441	0.00198		KLHL42	3.92173	65.7718	4.18721	-0.0162398	0.752662	-0.016855		KLHL42	3.92173
GNAS	10.4865	98.6577	10.6685	-0.171406	2.9346e-05	-0.17115		GNAS	10.4865	98.6577	10.6685	-0.158755	0.000123304	-0.158234		GNAS	10.4865	98.6577	10.6685	-0.144983	0.000487671	-0.142024		GNAS	10.4865	98.6577	10.6685	-0.14586	0.000445	-0.14562		GNAS	10.4865	98.6577	10.6685	0.227167	4.17e-08	0.22759		GNAS	10.4865	98.6577	10.6685	0.306328	6.49551e-14	0.304294		GNAS	10.4865
DNM1L	3.84504	64.7651	4.281	-0.14522	0.00424919	-0.146433		DNM1L	3.84504	64.7651	4.281	0.00629565	0.902388	0.0052612		DNM1L	3.84504	64.7651	4.281	-0.00876212	0.86535	-0.0107212		DNM1L	3.84504	64.7651	4.281	-0.00352	0.945506	-0.00367		DNM1L	3.84504	64.7651	4.281	0.139879	0.006522	0.141013		DNM1L	3.84504	64.7651	4.281	0.11837	0.0213436	0.118086		DNM1L	3.84504
ERGIC2	3.35883	54.1946	2.55924	0.125964	0.0235686	0.125293		ERGIC2	3.35883	54.1946	2.55924	0.0114692	0.838568	0.0130936		ERGIC2	3.35883	54.1946	2.55924	0.00400374	0.943395	0.0041025		ERGIC2	3.35883	54.1946	2.55924	0.043235	0.445209	0.042882		ERGIC2	3.35883	54.1946	2.55924	0.030754	0.586582	0.030844		ERGIC2	3.35883	54.1946	2.55924	-0.0597862	0.291683	-0.058957		ERGIC2	3.35883
RFX2	2.90009	52.5168	1.47932	0.0471031	0.406276	0.0474488		RFX2	2.90009	52.5168	1.47932	0.11016	0.053835	0.113324		RFX2	2.90009	52.5168	1.47932	0.149077	0.00923846	0.149876		RFX2	2.90009	52.5168	1.47932	0.006177	0.914299	0.003913		RFX2	2.90009	52.5168	1.47932	-0.09982	0.082788	-0.10033		RFX2	2.90009	52.5168	1.47932	-0.0836722	0.145554	-0.0812934		RFX2	2.90009
DDX18	2.92106	58.3893	3.08732	0.0394156	0.463603	0.0400959		DDX18	2.92106	58.3893	3.08732	-0.000976339	0.985605	-0.00160555		DDX18	2.92106	58.3893	3.08732	0.0142461	0.793828	0.0148744		DDX18	2.92106	58.3893	3.08732	-0.00834	0.877919	-0.00931		DDX18	2.92106	58.3893	3.08732	0.054069	0.318772	0.051435		DDX18	2.92106	58.3893	3.08732	0.00556178	0.918256	0.00533288		DDX18	2.92106
GNA11	3.11769	57.047	2.45104	0.0234519	0.666543	0.0276023		GNA11	3.11769	57.047	2.45104	0.045655	0.405589	0.0434558		GNA11	3.11769	57.047	2.45104	0.0126912	0.817795	0.0108139		GNA11	3.11769	57.047	2.45104	0.064059	0.245137	0.06347		GNA11	3.11769	57.047	2.45104	-0.04309	0.43388	-0.04323		GNA11	3.11769	57.047	2.45104	0.0145055	0.791996	0.0111382		GNA11	3.11769
EPB41L1	2.69562	53.0201	1.72821	0.0678863	0.22883	0.0669389		EPB41L1	2.69562	53.0201	1.72821	0.0502237	0.376629	0.0473112		EPB41L1	2.69562	53.0201	1.72821	0.0224112	0.694287	0.0240002		EPB41L1	2.69562	53.0201	1.72821	0.021146	0.711203	0.022142		EPB41L1	2.69562	53.0201	1.72821	-0.01278	0.823219	-0.01338		EPB41L1	2.69562	53.0201	1.72821	-0.129464	0.0230616	-0.126054		EPB41L1	2.69562
ANKRD10	4.04502	63.7584	5.0567	0.0376977	0.463739	0.0368555		ANKRD10	4.04502	63.7584	5.0567	0.0476425	0.358848	0.0492529		ANKRD10	4.04502	63.7584	5.0567	0.0394583	0.4486	0.0406779		ANKRD10	4.04502	63.7584	5.05671	0.074543	0.150767	0.073484		ANKRD10	4.04502	63.7584	5.05671	-0.08109	0.119965	-0.07952		ANKRD10	4.04502	63.7584	5.0567	-0.108358	0.0364494	-0.107001		ANKRD10	4.04502
ATRN	3.56505	58.8926	3.52241	-0.0242827	0.650275	-0.0250712		ATRN	3.56505	58.8926	3.52241	-0.0462249	0.391346	-0.046654		ATRN	3.56505	58.8926	3.52241	-0.0531734	0.325447	-0.0537131		ATRN	3.56505	58.8926	3.52241	-0.01642	0.761914	-0.01577		ATRN	3.56505	58.8926	3.52241	-0.10679	0.04947	-0.10514		ATRN	3.56505	58.8926	3.52241	-0.038946	0.472184	-0.0418988		ATRN	3.56505
FKBP1A	6.29572	86.4094	7.48463	-0.0745218	0.0911409	-0.073284		FKBP1A	6.29572	86.4094	7.48463	-0.0998291	0.0244417	-0.0988171		FKBP1A	6.29572	86.4094	7.48463	-0.108277	0.0151197	-0.107473		FKBP1A	6.29572	86.4094	7.48463	-0.04371	0.327447	-0.04327		FKBP1A	6.29572	86.4094	7.48463	0.002779	0.95063	0.005671		FKBP1A	6.29572	86.4094	7.48463	0.0535696	0.230406	0.0529142		FKBP1A	6.29572
NSFL1C	3.36576	52.6846	2.03536	0.0485989	0.390756	0.0493361		NSFL1C	3.36576	52.6846	2.03536	-0.0186761	0.742064	-0.0195838		NSFL1C	3.36576	52.6846	2.03536	-0.017629	0.756436	-0.0185526		NSFL1C	3.36576	52.6846	2.03536	-0.0007	0.990258	-0.00028		NSFL1C	3.36576	52.6846	2.03536	0.03819	0.507096	0.037741		NSFL1C	3.36576	52.6846	2.03536	-0.00802715	0.889147	-0.00696504		NSFL1C	3.36576
MAVS	3.55339	59.2282	3.4333	-0.00200516	0.970055	-0.00285237		MAVS	3.55339	59.2282	3.4333	0.0884451	0.0985395	0.0884001		MAVS	3.55339	59.2282	3.4333	0.0625368	0.244606	0.0630659		MAVS	3.55339	59.2282	3.4333	0.068348	0.204057	0.067597		MAVS	3.55339	59.2282	3.4333	0.002676	0.96056	0.001549		MAVS	3.55339	59.2282	3.4333	-0.0515006	0.33741	-0.0516917		MAVS	3.55339
XRN2	3.02474	54.0268	2.02359	0.0306278	0.583975	0.0261048		XRN2	3.02474	54.0268	2.02359	0.0560867	0.319526	0.0586183		XRN2	3.02474	54.0268	2.02359	0.0194498	0.73178	0.0144075		XRN2	3.02474	54.0269	2.02359	0.079704	0.158178	0.077946		XRN2	3.02474	54.0269	2.02359	0.084365	0.138329	0.084544		XRN2	3.02474	54.0268	2.02359	0.0533935	0.344119	0.0512372		XRN2	3.02474
DYNLL1	6.63507	89.7651	7.49352	-0.10886	0.0117508	-0.108722		DYNLL1	6.63507	89.7651	7.49352	-0.0426511	0.328451	-0.0442131		DYNLL1	6.63507	89.7651	7.49352	-0.0556476	0.203887	-0.0572574		DYNLL1	6.63507	89.7651	7.49352	-0.01944	0.656788	-0.01716		DYNLL1	6.63507	89.7651	7.49352	0.015889	0.718003	0.015654		DYNLL1	6.63507	89.7651	7.49352	0.0429596	0.327279	0.0398023		DYNLL1	6.63507
SNX5	2.88553	53.6913	2.12459	0.0128208	0.819291	0.0110815		SNX5	2.88553	53.6913	2.12459	-0.0393068	0.486283	-0.0392294		SNX5	2.88553	53.6913	2.12459	-0.0144244	0.800304	-0.0142185		SNX5	2.88553	53.6913	2.12459	-0.12285	0.029778	-0.12058		SNX5	2.88553	53.6913	2.12459	0.098905	0.081604	0.099419		SNX5	2.88553	53.6913	2.12459	0.0109574	0.846648	0.0090972		SNX5	2.88553
RPL6	6.5518	92.7852	7.30411	-0.0575064	0.176895	-0.0585204		RPL6	6.5518	92.7852	7.30411	-0.0572559	0.181982	-0.0612746		RPL6	6.5518	92.7852	7.30412	-0.0493473	0.252305	-0.047871		RPL6	6.5518	92.7852	7.30412	-0.06894	0.109238	-0.07009		RPL6	6.5518	92.7852	7.30412	0.043671	0.312893	0.040715		RPL6	6.5518	92.7852	7.30412	0.117475	0.00632428	0.116325		RPL6	6.5518
ESF1	2.55178	53.6913	2.11229	-0.0501154	0.371566	-0.0489876		ESF1	2.55178	53.6913	2.11229	-0.00248441	0.964857	-0.00189413		ESF1	2.55178	53.6913	2.11229	0.00266072	0.962605	0.00244688		ESF1	2.55178	53.6913	2.11229	-0.03854	0.495534	-0.04156		ESF1	2.55178	53.6913	2.11229	0.106101	0.061222	0.106184		ESF1	2.55178	53.6913	2.11229	0.0809338	0.154483	0.079064		ESF1	2.55178
ANAPC5	4.84448	71.1409	6.33054	0.0730193	0.133323	0.0741826		ANAPC5	4.84448	71.1409	6.33054	0.000841607	0.986296	-0.000482594		ANAPC5	4.84448	71.1409	6.33054	-0.0348113	0.47942	-0.0337808		ANAPC5	4.84448	71.1409	6.33054	0.032579	0.507547	0.032727		ANAPC5	4.84448	71.1409	6.33054	0.010566	0.831088	0.009551		ANAPC5	4.84448	71.1409	6.33054	-0.0518094	0.291774	-0.0489216		ANAPC5	4.84448
TMEM230	5.13519	72.4832	6.86811	0.0568066	0.238704	0.0574689		TMEM230	5.13519	72.4832	6.86811	-0.0265575	0.584635	-0.0258161		TMEM230	5.13519	72.4832	6.86811	-0.0139316	0.775371	-0.0121246		TMEM230	5.13519	72.4832	6.86811	-0.01066	0.826922	-0.01089		TMEM230	5.13519	72.4832	6.86811	0.009558	0.844971	0.008231		TMEM230	5.13519	72.4832	6.86811	-0.0130187	0.789488	-0.0126584		TMEM230	5.13519
GCN1	3.09503	51.5101	1.07231	0.047128	0.4106	0.0479292		GCN1	3.09503	51.5101	1.07231	0.0222604	0.700024	0.0240344		GCN1	3.09503	51.5101	1.07231	0.0167343	0.773588	0.018974		GCN1	3.09503	51.5101	1.07231	0.003239	0.955219	0.00513		GCN1	3.09503	51.5101	1.07231	-0.05888	0.311076	-0.05625		GCN1	3.09503	51.5101	1.07231	0.000301053	0.995843	0.000805407		GCN1	3.09503
RPLP0	8.38561	97.8188	8.72269	-0.0215742	0.603161	-0.021751		RPLP0	8.38561	97.8188	8.72269	-0.109934	0.00832996	-0.109446		RPLP0	8.38561	97.8188	8.72269	-0.101373	0.01547	-0.100129		RPLP0	8.38561	97.8188	8.72269	-0.08801	0.035508	-0.08865		RPLP0	8.38561	97.8188	8.72269	0.108126	0.010112	0.107276		RPLP0	8.38561	97.8188	8.72269	0.0733202	0.0805566	0.0730716		RPLP0	8.38561
PXN	3.80852	61.4094	4.49874	0.038274	0.465397	0.0376999		PXN	3.80852	61.4094	4.49874	0.0462873	0.380552	0.0445317		PXN	3.80852	61.4094	4.49874	0.0271705	0.608885	0.029158		PXN	3.80852	61.4094	4.49874	0.066759	0.208261	0.06539		PXN	3.80852	61.4094	4.49874	-0.00163	0.975706	-0.00204		PXN	3.80852	61.4094	4.49874	-0.0240202	0.651037	-0.0262054		PXN	3.80852
CHGB	11.787	98.9933	11.9543	-0.12681	0.00202766	-0.127568		CHGB	11.787	98.9933	11.9543	-0.168492	4.40159e-05	-0.168427		CHGB	11.787	98.9933	11.9543	-0.0958387	0.0213107	-0.0958236		CHGB	11.7869	98.9933	11.9543	-0.17619	2.04e-05	-0.17706		CHGB	11.7869	98.9933	11.9543	0.152865	0.000243	0.153136		CHGB	11.787	98.9933	11.9543	0.0876185	0.0356861	0.0872209		CHGB	11.787
PEBP1	7.20256	89.4295	8.19088	0.0105971	0.807164	0.010599		PEBP1	7.20256	89.4295	8.19088	0.0140572	0.747953	0.013046		PEBP1	7.20256	89.4295	8.19088	0.00121502	0.977949	-0.00135171		PEBP1	7.20256	89.4295	8.19088	0.017463	0.690591	0.019033		PEBP1	7.20256	89.4295	8.19088	0.086917	0.047591	0.086941		PEBP1	7.20256	89.4295	8.19088	0.0537926	0.219838	0.0544323		PEBP1	7.20256
ERP29	7.14759	89.2617	8.14038	-0.0129862	0.765064	-0.0138185		ERP29	7.14759	89.2617	8.14038	-0.100552	0.0213305	-0.0992987		ERP29	7.14759	89.2617	8.14038	-0.043923	0.317938	-0.0447583		ERP29	7.14759	89.2617	8.14038	-0.12105	0.005713	-0.12026		ERP29	7.14759	89.2617	8.14038	0.02295	0.603323	0.020628		ERP29	7.14759	89.2617	8.14038	-0.0240598	0.584099	-0.024196		ERP29	7.14759
FUS	4.91589	72.4832	6.44555	-0.0107872	0.823096	-0.00784201		FUS	4.91589	72.4832	6.44555	0.0602377	0.215234	0.0583779		FUS	4.91589	72.4832	6.44555	0.0394227	0.419785	0.0381258		FUS	4.91589	72.4832	6.44555	0.045755	0.347283	0.043399		FUS	4.91589	72.4832	6.44555	-0.03885	0.428748	-0.03936		FUS	4.91589	72.4832	6.44555	-0.042391	0.385049	-0.0408097		FUS	4.91589
FXYD5	6.25748	80.8725	7.63312	-0.0336283	0.461375	-0.03114		FXYD5	6.25748	80.8725	7.63312	0.12094	0.00839447	0.119053		FXYD5	6.25748	80.8725	7.63312	0.125952	0.00630898	0.127733		FXYD5	6.25748	80.8725	7.63312	0.049442	0.28425	0.050636		FXYD5	6.25748	80.8725	7.63312	-0.08375	0.070289	-0.08218		FXYD5	6.25748	80.8725	7.63312	0.0371727	0.420891	0.0366608		FXYD5	6.25748
FXYD3	5.58601	79.0268	6.73207	-0.137785	0.00272978	-0.139366		FXYD3	5.58601	79.0268	6.73207	-0.110378	0.0175061	-0.106793		FXYD3	5.58601	79.0268	6.73207	-0.0846502	0.0703124	-0.0852123		FXYD3	5.58601	79.0268	6.73207	-0.12672	0.006499	-0.12651		FXYD3	5.58601	79.0268	6.73207	0.107683	0.021029	0.10766		FXYD3	5.58601	79.0268	6.73207	0.197735	1.9001e-05	0.197069		FXYD3	5.58601
CDIP1	3.51065	61.4094	4.17234	0.0279956	0.593439	0.0251717		CDIP1	3.51065	61.4094	4.17234	0.041067	0.436631	0.0418802		CDIP1	3.51065	61.4094	4.17234	-0.00636037	0.904543	-0.00555183		CDIP1	3.51065	61.4094	4.17234	0.054065	0.308348	0.055399		CDIP1	3.51065	61.4094	4.17234	0.023289	0.660093	0.025249		CDIP1	3.51065	61.4094	4.17234	0.00829905	0.875829	0.0094782		CDIP1	3.51065
GANAB	5.68524	81.2081	6.9757	-0.0635731	0.162593	-0.0605022		GANAB	5.68524	81.2081	6.9757	-0.0423242	0.356847	-0.0432513		GANAB	5.68524	81.2081	6.9757	-0.0317455	0.491894	-0.0301471		GANAB	5.68523	81.2081	6.9757	-0.03183	0.489827	-0.02923		GANAB	5.68523	81.2081	6.9757	-0.04592	0.322647	-0.04447		GANAB	5.68524	81.2081	6.9757	-0.00591831	0.898176	-0.00624377		GANAB	5.68524
MLF2	6.7449	85.2349	7.9592	-0.00291432	0.947757	-0.00143727		MLF2	6.7449	85.2349	7.9592	-0.0129348	0.772285	-0.0109594		MLF2	6.7449	85.2349	7.9592	-0.0630367	0.160567	-0.0639237		MLF2	6.74489	85.2349	7.9592	0.04396	0.326596	0.044381		MLF2	6.74489	85.2349	7.9592	-0.00023	0.995886	-0.00038		MLF2	6.7449	85.2349	7.9592	0.00645063	0.885938	0.00610185		MLF2	6.7449
DDX24	5.26729	79.3624	6.39989	-0.0957106	0.0374485	-0.0979142		DDX24	5.26729	79.3624	6.39989	-0.00307927	0.947144	-0.00440965		DDX24	5.26729	79.3624	6.39989	-0.0458637	0.325815	-0.0435914		DDX24	5.26729	79.3624	6.39989	-0.00296	0.949321	-0.00553		DDX24	5.26729	79.3624	6.39989	0.056789	0.223107	0.056407		DDX24	5.26729	79.3624	6.39989	0.0737782	0.111327	0.0737893		DDX24	5.26729
NECAP1	3.65529	54.1946	3.18305	-0.0112575	0.840273	-0.0105508		NECAP1	3.65529	54.1946	3.18305	0.0251088	0.654533	0.0248622		NECAP1	3.65529	54.1946	3.18305	-0.0358093	0.526584	-0.0361993		NECAP1	3.65529	54.1946	3.18304	0.071141	0.205786	0.07156		NECAP1	3.65529	54.1946	3.18304	-0.06558	0.245065	-0.06477		NECAP1	3.65529	54.1946	3.18305	-0.0728125	0.196016	-0.07427		NECAP1	3.65529
BLVRB	3.71279	57.047	4.50417	0.113824	0.0359138	0.114726		BLVRB	3.71279	57.047	4.50417	0.0951614	0.0824649	0.0934038		BLVRB	3.71279	57.047	4.50417	0.0826342	0.133543	0.081946		BLVRB	3.71278	57.047	4.50417	0.098926	0.070983	0.099371		BLVRB	3.71278	57.047	4.50417	-0.02117	0.701152	-0.01934		BLVRB	3.71279	57.047	4.50417	0.0014891	0.978436	0.00476058		BLVRB	3.71279
PAPOLA	5.91636	82.2148	7.17913	0.0284694	0.529535	0.0295931		PAPOLA	5.91636	82.2148	7.17913	0.0126174	0.781875	0.0140867		PAPOLA	5.91636	82.2148	7.17913	-0.0322981	0.480216	-0.0331366		PAPOLA	5.91636	82.2148	7.17913	0.036233	0.428352	0.037632		PAPOLA	5.91636	82.2148	7.17913	0.095273	0.037318	0.095104		PAPOLA	5.91636	82.2148	7.17913	0.0450276	0.324903	0.0448648		PAPOLA	5.91636
YPEL3	3.46768	57.5503	3.67828	0.00374542	0.9449	0.0010773		YPEL3	3.46768	57.5503	3.67828	0.0361027	0.507033	0.0377658		YPEL3	3.46768	57.5503	3.67828	0.0431323	0.430668	0.0436003		YPEL3	3.46768	57.5503	3.67828	0.029846	0.584513	0.030867		YPEL3	3.46768	57.5503	3.67828	-0.10172	0.062936	-0.10343		YPEL3	3.46768	57.5503	3.67828	-0.107663	0.0493031	-0.108695		YPEL3	3.46768
MRPS33	3.54096	64.5973	4.22466	-0.0132812	0.795049	-0.0132987		MRPS33	3.54096	64.5973	4.22466	-0.0687461	0.179981	-0.0712026		MRPS33	3.54096	64.5973	4.22466	-0.0646301	0.209344	-0.0643048		MRPS33	3.54096	64.5973	4.22466	-0.0363	0.480525	-0.03585		MRPS33	3.54096	64.5973	4.22466	0.069525	0.181468	0.069064		MRPS33	3.54096	64.5973	4.22466	0.108336	0.0362364	0.109238		MRPS33	3.54096
NDUFB2	7.1559	95.9732	7.55848	-0.0415198	0.321557	-0.0417385		NDUFB2	7.1559	95.9732	7.55848	-0.0111551	0.791519	-0.0139421		NDUFB2	7.1559	95.9732	7.55848	-0.0135894	0.748519	-0.0132499		NDUFB2	7.1559	95.9732	7.55848	-0.00669	0.874501	-0.00876		NDUFB2	7.1559	95.9732	7.55848	-0.0029	0.945627	-0.002		NDUFB2	7.1559	95.9732	7.55848	0.032477	0.443882	0.0335358		NDUFB2	7.1559
NUDC	6.86874	87.7517	7.87886	0.0493537	0.259884	0.0499162		NUDC	6.86874	87.7517	7.87886	-0.017791	0.686523	-0.0171293		NUDC	6.86874	87.7517	7.87886	-0.00450378	0.919106	-0.00533291		NUDC	6.86874	87.7517	7.87886	-0.03409	0.440194	-0.03456		NUDC	6.86874	87.7517	7.87886	-0.01091	0.806088	-0.0102		NUDC	6.86874	87.7517	7.87886	-0.0121995	0.783441	-0.0121653		NUDC	6.86874
SPG21	4.17363	63.5906	5.25977	-0.00951411	0.853533	-0.010514		SPG21	4.17363	63.5906	5.25977	-0.0413593	0.425153	-0.0428955		SPG21	4.17363	63.5906	5.25977	-0.0638234	0.219413	-0.063005		SPG21	4.17363	63.5906	5.25977	-0.00941	0.856643	-0.00712		SPG21	4.17363	63.5906	5.25977	0.074427	0.153632	0.072968		SPG21	4.17363	63.5906	5.25977	0.0034292	0.947515	0.000489333		SPG21	4.17363
DNAJB11	4.30352	67.7852	5.34564	0.00132159	0.978873	0.00281859		DNAJB11	4.30352	67.7852	5.34564	-0.054947	0.274144	-0.0591724		DNAJB11	4.30352	67.7852	5.34564	-0.0672263	0.181854	-0.0664723		DNAJB11	4.30351	67.7852	5.34564	-0.00849	0.866624	-0.00861		DNAJB11	4.30351	67.7852	5.34564	-0.00626	0.901609	-0.01042		DNAJB11	4.30352	67.7852	5.34564	-0.0604007	0.229838	-0.0578924		DNAJB11	4.30352
GNPTG	4.16712	60.7383	5.87879	0.0747927	0.155579	0.0768527		GNPTG	4.16712	60.7383	5.87879	-0.0313111	0.554851	-0.0336449		GNPTG	4.16712	60.7383	5.87879	-0.0267036	0.617058	-0.0277473		GNPTG	4.16712	60.7383	5.87879	-0.02554	0.632537	-0.02575		GNPTG	4.16712	60.7383	5.87879	0.039215	0.464594	0.038926		GNPTG	4.16712	60.7383	5.87879	-0.0452557	0.396608	-0.0463484		GNPTG	4.16712
GOLGA3	3.76281	64.9329	4.25049	0.001465	0.977082	0.00332783		GOLGA3	3.76281	64.9329	4.25049	0.00346994	0.946106	0.00553877		GOLGA3	3.76281	64.9329	4.25049	-0.0117197	0.819869	-0.0152867		GOLGA3	3.76281	64.9329	4.25049	0.013632	0.791655	0.015617		GOLGA3	3.76281	64.9329	4.25049	-0.07112	0.171027	-0.07614		GOLGA3	3.76281	64.9329	4.25049	-0.0400555	0.436844	-0.0407974		GOLGA3	3.76281
PABPC4	2.22329	50.5034	0.662976	-0.135159	0.0189791	-0.1343		PABPC4	2.22329	50.5034	0.662976	-0.0681958	0.241328	-0.0712863		PABPC4	2.22329	50.5034	0.662976	-0.111137	0.0565655	-0.109862		PABPC4	2.22329	50.5034	0.662976	-0.04519	0.43855	-0.04449		PABPC4	2.22329	50.5034	0.662976	0.06153	0.290545	0.060357		PABPC4	2.22329	50.5034	0.662976	0.0622285	0.28428	0.0611424		PABPC4	2.22329
MCOLN1	3.42722	54.0268	3.37489	0.0953617	0.0875538	0.092308		MCOLN1	3.42722	54.0268	3.37489	0.120517	0.0319459	0.122039		MCOLN1	3.42722	54.0268	3.37489	0.0828822	0.143471	0.0799244		MCOLN1	3.42722	54.0269	3.37489	0.121091	0.031946	0.118522		MCOLN1	3.42722	54.0269	3.37489	-0.04806	0.397561	-0.04933		MCOLN1	3.42722	54.0268	3.37489	-0.070125	0.214541	-0.0700888		MCOLN1	3.42722
AARS	4.4673	64.2617	5.76152	0.101188	0.0478286	0.100905		AARS	4.4673	64.2617	5.76152	0.0258554	0.616296	0.023278		AARS	4.4673	64.2617	5.76152	0.0484363	0.347658	0.0470511		AARS	4.4673	64.2617	5.76152	-0.00748	0.884944	-0.00543		AARS	4.4673	64.2617	5.76152	-0.00992	0.849739	-0.01188		AARS	4.4673	64.2617	5.76152	-0.0456018	0.38241	-0.0472903		AARS	4.4673
GLG1	6.45245	86.4094	7.5453	0.0314523	0.476336	0.029272		GLG1	6.45245	86.4094	7.5453	-0.028213	0.525788	-0.0286147		GLG1	6.45245	86.4094	7.5453	-0.0373499	0.403223	-0.0371885		GLG1	6.45245	86.4094	7.5453	-0.02107	0.636628	-0.01996		GLG1	6.45245	86.4094	7.5453	0.055099	0.219195	0.054567		GLG1	6.45245	86.4094	7.5453	0.0275479	0.536809	0.0250525		GLG1	6.45245
TNRC6A	3.34265	68.2886	3.40443	-0.0616408	0.214638	-0.0620524		TNRC6A	3.34265	68.2886	3.40443	-0.00735341	0.883149	-0.00851988		TNRC6A	3.34265	68.2886	3.40443	-0.0300191	0.550421	-0.0285503		TNRC6A	3.34265	68.2886	3.40443	-0.03093	0.537929	-0.03142		TNRC6A	3.34265	68.2886	3.40443	0.065492	0.19455	0.065559		TNRC6A	3.34265	68.2886	3.40443	0.151416	0.00242498	0.152052		TNRC6A	3.34265
NRCAM	3.77277	63.0872	4.30507	0.00752638	0.884349	0.00890378		NRCAM	3.77277	63.0872	4.30507	0.052711	0.311926	0.0536715		NRCAM	3.77277	63.0872	4.30507	0.0287937	0.58243	0.0275048		NRCAM	3.77277	63.0872	4.30507	0.003358	0.949096	0.001876		NRCAM	3.77277	63.0872	4.30507	-0.00393	0.940489	-0.0047		NRCAM	3.77277	63.0872	4.30507	0.00805507	0.877943	0.00836686		NRCAM	3.77277
LAMB1	3.51164	63.0872	3.45179	-0.014255	0.782926	-0.0133909		LAMB1	3.51164	63.0872	3.45179	0.0650146	0.211531	0.0643161		LAMB1	3.51164	63.0872	3.45179	0.0314603	0.546887	0.0319499		LAMB1	3.51164	63.0872	3.45179	0.05328	0.308711	0.050595		LAMB1	3.51164	63.0872	3.45179	-0.0386	0.462233	-0.04222		LAMB1	3.51164	63.0872	3.45179	-0.0577957	0.270758	-0.0576412		LAMB1	3.51164
DLD	3.74088	59.7315	3.85757	-0.0666947	0.209346	-0.0664753		DLD	3.74088	59.7315	3.85757	-0.0567203	0.288583	-0.0535141		DLD	3.74088	59.7315	3.85757	-0.0535657	0.317671	-0.0510193		DLD	3.74088	59.7315	3.85758	-0.06697	0.213334	-0.06754		DLD	3.74088	59.7315	3.85758	0.040742	0.44934	0.03957		DLD	3.74088	59.7315	3.85757	0.00822719	0.877934	0.00742798		DLD	3.74088
TXNL1	4.4491	69.4631	5.69391	0.0778924	0.113538	0.0744833		TXNL1	4.4491	69.4631	5.69391	0.0238878	0.630446	0.023115		TXNL1	4.4491	69.4631	5.69391	0.0574827	0.249008	0.056433		TXNL1	4.4491	69.4631	5.69391	0.006761	0.891973	0.004461		TXNL1	4.4491	69.4631	5.69391	-0.03925	0.433159	-0.03616		TXNL1	4.4491	69.4631	5.69391	-0.0546205	0.273396	-0.0506526		TXNL1	4.4491
CMTM6	4.66705	69.9664	6.0239	0.00507264	0.917744	0.0051012		CMTM6	4.66705	69.9664	6.0239	-0.0198685	0.68761	-0.0171485		CMTM6	4.66705	69.9664	6.0239	-0.0288711	0.55994	-0.0318377		CMTM6	4.66705	69.9664	6.0239	0.00748	0.880131	0.006541		CMTM6	4.66705	69.9664	6.0239	-0.002	0.968052	0.00108		CMTM6	4.66705	69.9664	6.0239	-0.0206882	0.677691	-0.0217505		CMTM6	4.66705
FH	3.24471	54.0268	2.16574	0.108868	0.0509656	0.110877		FH	3.24471	54.0268	2.16574	0.038703	0.491633	0.0396319		FH	3.24471	54.0268	2.16574	0.086272	0.126528	0.0832042		FH	3.24471	54.0269	2.16574	-0.01361	0.809594	-0.01056		FH	3.24471	54.0269	2.16574	-0.04072	0.472193	-0.0411		FH	3.24471	54.0268	2.16574	-0.0575857	0.307512	-0.0585716		FH	3.24471
CDV3	3.77737	66.6107	4.29807	0.0462104	0.35845	0.0448106		CDV3	3.77737	66.6107	4.29807	-0.0435146	0.390839	-0.0428203		CDV3	3.77737	66.6107	4.29807	-0.00758244	0.881498	-0.00616982		CDV3	3.77737	66.6107	4.29807	-0.05873	0.247251	-0.05901		CDV3	3.77737	66.6107	4.29807	0.102416	0.044611	0.102367		CDV3	3.77737	66.6107	4.29807	-0.041662	0.41255	-0.0405892		CDV3	3.77737
ALKBH5	4.21525	67.4497	5.05919	0.0574879	0.250147	0.0549487		ALKBH5	4.21525	67.4497	5.05919	0.00474609	0.924897	0.00706332		ALKBH5	4.21525	67.4497	5.05919	-0.00732737	0.884724	-0.0081734		ALKBH5	4.21525	67.4497	5.05919	-0.00035	0.99456	0.00107		ALKBH5	4.21525	67.4497	5.05919	0.071486	0.15937	0.072668		ALKBH5	4.21525	67.4497	5.05919	-0.0741796	0.143674	-0.0738895		ALKBH5	4.21525
NLRP1	6.25242	80.2013	7.70964	-0.0270298	0.555514	-0.0253721		NLRP1	6.25242	80.2013	7.70964	-0.101396	0.0276146	-0.0999958		NLRP1	6.25242	80.2013	7.70964	-0.0376503	0.416442	-0.0352276		NLRP1	6.25242	80.2013	7.70964	-0.08848	0.055523	-0.08695		NLRP1	6.25242	80.2013	7.70964	0.018864	0.684626	0.016371		NLRP1	6.25242	80.2013	7.70964	-0.0281235	0.544786	-0.0262372		NLRP1	6.25242
SPAG7	3.48078	54.8658	3.26134	-0.0133119	0.810478	-0.0137688		SPAG7	3.48078	54.8658	3.26134	-0.00319721	0.954498	-0.00347243		SPAG7	3.48078	54.8658	3.26134	-0.017551	0.75484	-0.0161964		SPAG7	3.48078	54.8658	3.26134	0.018117	0.746045	0.015395		SPAG7	3.48078	54.8658	3.26134	0.04967	0.37659	0.048669		SPAG7	3.48078	54.8658	3.26134	0.0397896	0.478849	0.0380908		SPAG7	3.48078
RGS17	4.18647	66.9463	5.10254	0.0103502	0.836711	0.00777735		RGS17	4.18647	66.9463	5.10254	-0.0658956	0.192946	-0.0670439		RGS17	4.18647	66.9463	5.10254	-0.0158377	0.75551	-0.0150434		RGS17	4.18647	66.9463	5.10254	-0.10568	0.037448	-0.10781		RGS17	4.18647	66.9463	5.10254	-0.02367	0.642035	-0.024		RGS17	4.18647	66.9463	5.10254	-0.0194939	0.70078	-0.0186096		RGS17	4.18647
CD200	3.84962	60.2349	4.44778	-0.0101747	0.847652	-0.00970364		CD200	3.84962	60.2349	4.44778	-0.111071	0.0372595	-0.10992		CD200	3.84962	60.2349	4.44778	-0.0787265	0.142753	-0.0778098		CD200	3.84962	60.2349	4.44778	-0.06018	0.260846	-0.06132		CD200	3.84962	60.2349	4.44778	-0.05053	0.342477	-0.05326		CD200	3.84962	60.2349	4.44778	-0.0917524	0.0838556	-0.0917825		CD200	3.84962
PSME1	5.34472	80.3691	6.51805	-0.016504	0.718631	-0.0180823		PSME1	5.34472	80.3691	6.51805	-0.00247903	0.957071	-0.00281816		PSME1	5.34472	80.3691	6.51805	-0.00644975	0.889326	-0.00613271		PSME1	5.34471	80.3691	6.51805	-0.01615	0.726946	-0.01727		PSME1	5.34471	80.3691	6.51805	0.055549	0.231875	0.05859		PSME1	5.34472	80.3691	6.51805	0.0678398	0.143252	0.0672329		PSME1	5.34472
SLC7A8	9.28083	94.4631	10.007	0.0247707	0.557517	0.0229092		SLC7A8	9.28083	94.4631	10.007	0.0186777	0.660328	0.0182682		SLC7A8	9.28083	94.4631	10.007	0.00991059	0.816615	0.0102402		SLC7A8	9.28083	94.4631	10.007	0.034043	0.424308	0.033481		SLC7A8	9.28083	94.4631	10.007	-0.1588	0.000195	-0.15966		SLC7A8	9.28083	94.4631	10.007	-0.198404	2.68747e-06	-0.197273		SLC7A8	9.28083
SLC22A17	6.01103	85.7383	7.09972	-0.087707	0.047523	-0.0864331		SLC22A17	6.01103	85.7383	7.09972	-0.0781223	0.0800463	-0.0781131		SLC22A17	6.01103	85.7383	7.09972	-0.0746264	0.0962141	-0.0749561		SLC22A17	6.01103	85.7383	7.09972	-0.04389	0.327319	-0.04384		SLC22A17	6.01103	85.7383	7.09972	-0.02021	0.653477	-0.01914		SLC22A17	6.01103	85.7383	7.09972	-0.041242	0.357425	-0.0423469		SLC22A17	6.01103
SCFD1	4.91351	73.8255	6.40597	-0.00400415	0.933253	-0.00532639		SCFD1	4.91351	73.8255	6.40597	-0.00412783	0.931747	-0.00474768		SCFD1	4.91351	73.8255	6.40597	-0.00964579	0.841917	-0.00685228		SCFD1	4.91351	73.8255	6.40597	-0.00247	0.959165	-0.00266		SCFD1	4.91351	73.8255	6.40597	0.028665	0.555638	0.02965		SCFD1	4.91351	73.8255	6.40597	0.0434634	0.368612	0.0422345		SCFD1	4.91351
HECTD1	3.47068	59.0604	3.67512	-0.0930478	0.0812803	-0.0909046		HECTD1	3.47068	59.0604	3.67512	-0.0420689	0.4347	-0.045705		HECTD1	3.47068	59.0604	3.67512	-0.0244815	0.651401	-0.0231795		HECTD1	3.47068	59.0604	3.67512	-0.04021	0.456585	-0.03822		HECTD1	3.47068	59.0604	3.67512	-0.07055	0.194384	-0.0727		HECTD1	3.47068	59.0604	3.67512	-0.068272	0.205882	-0.0681461		HECTD1	3.47068
HNRNPC	7.56623	92.6174	8.25902	-0.00404992	0.924366	-0.00337148		HNRNPC	7.56623	92.6174	8.25902	-0.0562922	0.189053	-0.0564247		HNRNPC	7.56623	92.6174	8.25902	-0.0635266	0.140034	-0.0627113		HNRNPC	7.56623	92.6175	8.25902	-0.03156	0.463833	-0.03109		HNRNPC	7.56623	92.6175	8.25902	0.053133	0.219836	0.054523		HNRNPC	7.56623	92.6174	8.25902	0.00144166	0.973386	0.00183094		HNRNPC	7.56623
SUPT16H	3.71262	62.7517	4.23097	0.111758	0.0307075	0.109678		SUPT16H	3.71262	62.7517	4.23097	-0.0208879	0.68881	-0.0201371		SUPT16H	3.71262	62.7517	4.23097	0.0318883	0.543103	0.0327562		SUPT16H	3.71262	62.7517	4.23097	-0.00253	0.961553	-0.00384		SUPT16H	3.71262	62.7517	4.23097	-0.04183	0.424957	-0.04305		SUPT16H	3.71262	62.7517	4.23097	-0.0499378	0.338761	-0.0473		SUPT16H	3.71262
TOX4	3.99494	62.4161	5.13097	-0.0390897	0.45224	-0.0401483		TOX4	3.99494	62.4161	5.13097	0.0888844	0.0881951	0.089868		TOX4	3.99494	62.4161	5.13097	-0.00307917	0.953186	-0.000690293		TOX4	3.99494	62.4161	5.13097	0.134989	0.009525	0.135866		TOX4	3.99494	62.4161	5.13097	-0.01272	0.809158	-0.014		TOX4	3.99494	62.4161	5.13097	-0.0509535	0.330339	-0.0525365		TOX4	3.99494
TRPM7	2.97221	53.1879	1.89175	-0.0910189	0.10577	-0.0934633		TRPM7	2.97221	53.1879	1.89175	-0.098739	0.0811336	-0.0976469		TRPM7	2.97221	53.1879	1.89175	-0.0796738	0.161705	-0.0783471		TRPM7	2.97221	53.1879	1.89175	-0.07144	0.211228	-0.0707		TRPM7	2.97221	53.1879	1.89175	0.006252	0.913131	0.006281		TRPM7	2.97221	53.1879	1.89175	-0.045289	0.426857	-0.0460933		TRPM7	2.97221
EZR	7.90039	93.9597	8.63115	0.0350656	0.407555	0.0363571		EZR	7.90039	93.9597	8.63115	0.0294486	0.489901	0.0306019		EZR	7.90039	93.9597	8.63115	0.0189589	0.658174	0.0191357		EZR	7.90039	93.9597	8.63115	0.061778	0.148666	0.062176		EZR	7.90039	93.9597	8.63115	0.03959	0.357613	0.040521		EZR	7.90039	93.9597	8.63115	-0.0138449	0.746859	-0.0158844		EZR	7.90039
MYL6	10.9007	99.1611	11.0663	-0.0602383	0.143563	-0.0595633		MYL6	10.9007	99.1611	11.0663	-0.0635486	0.125359	-0.0620777		MYL6	10.9007	99.1611	11.0663	-0.0402647	0.333881	-0.0401411		MYL6	10.9007	99.1611	11.0663	-0.06761	0.104142	-0.0696		MYL6	10.9007	99.1611	11.0663	0.045703	0.274753	0.045231		MYL6	10.9007	99.1611	11.0663	0.00776888	0.852405	0.00504674		MYL6	10.9007
DPYSL2	5.43115	81.2081	6.56754	0.0566701	0.213309	0.0557581		DPYSL2	5.43115	81.2081	6.56754	0.131428	0.00399691	0.132902		DPYSL2	5.43115	81.2081	6.56754	0.108014	0.0186573	0.109783		DPYSL2	5.43115	81.2081	6.56754	0.08387	0.068097	0.084248		DPYSL2	5.43115	81.2081	6.56754	-0.06157	0.18316	-0.06048		DPYSL2	5.43115	81.2081	6.56754	-0.140097	0.00225878	-0.141405		DPYSL2	5.43115
COMT	4.86659	70.1342	6.58097	0.0664499	0.175098	0.0663743		COMT	4.86659	70.1342	6.58097	0.0637548	0.196543	0.0634517		COMT	4.86659	70.1342	6.58097	0.0941807	0.0573352	0.0927734		COMT	4.86659	70.1342	6.58097	0.041447	0.40257	0.03926		COMT	4.86659	70.1342	6.58097	-0.11363	0.021539	-0.11067		COMT	4.86659	70.1342	6.58097	-0.166622	0.000716779	-0.16743		COMT	4.86659
SEC22C	3.6858	59.7315	3.87726	0.0121767	0.818908	0.0127409		SEC22C	3.6858	59.7315	3.87726	0.0494947	0.355896	0.0502673		SEC22C	3.6858	59.7315	3.87726	0.0821907	0.126486	0.0830247		SEC22C	3.6858	59.7315	3.87726	0.020734	0.699499	0.01877		SEC22C	3.6858	59.7315	3.87726	-0.0404	0.454464	-0.03819		SEC22C	3.6858	59.7315	3.87726	-0.11372	0.0336921	-0.115097		SEC22C	3.6858
CBX5	5.91281	81.5436	7.01921	0.107383	0.0178814	0.108567		CBX5	5.91281	81.5436	7.01921	0.0777981	0.0886415	0.0774444		CBX5	5.91281	81.5436	7.01921	0.0928382	0.0433566	0.0930866		CBX5	5.91281	81.5436	7.01921	0.085886	0.060887	0.085223		CBX5	5.91281	81.5436	7.01921	-0.07164	0.12133	-0.07238		CBX5	5.91281	81.5436	7.01921	-0.0333754	0.468503	-0.0315981		CBX5	5.91281
SUCO	4.69999	74.6644	5.91068	0.00033445	0.994387	0.000742697		SUCO	4.69999	74.6644	5.91068	-0.017887	0.70892	-0.0143799		SUCO	4.69999	74.6644	5.91068	-0.0179361	0.709761	-0.0183273		SUCO	4.69999	74.6644	5.91068	0.032598	0.496214	0.032096		SUCO	4.69999	74.6644	5.91068	0.014148	0.769095	0.011395		SUCO	4.69999	74.6644	5.91068	-0.0171189	0.721194	-0.0202389		SUCO	4.69999
DHPS	3.47037	53.0201	2.87889	0.133706	0.0174031	0.134822		DHPS	3.47037	53.0201	2.87889	0.072989	0.197795	0.0767789		DHPS	3.47037	53.0201	2.87889	0.0215695	0.70568	0.0185784		DHPS	3.47037	53.0201	2.87889	0.131389	0.020873	0.1327		DHPS	3.47037	53.0201	2.87889	-0.10485	0.065236	-0.1035		DHPS	3.47037	53.0201	2.87889	-0.108236	0.0565629	-0.108969		DHPS	3.47037
HOOK2	3.71962	58.557	4.07736	0.0795269	0.138153	0.0755682		HOOK2	3.71962	58.557	4.07736	0.128807	0.0168352	0.126065		HOOK2	3.71962	58.557	4.07736	0.085785	0.114363	0.0849813		HOOK2	3.71962	58.557	4.07736	0.16435	0.002262	0.16504		HOOK2	3.71962	58.557	4.07736	-0.05219	0.337351	-0.05062		HOOK2	3.71962	58.557	4.07736	0.0171304	0.751556	0.0166355		HOOK2	3.71962
ARCN1	6.06723	84.396	7.30054	-0.0285397	0.523072	-0.0285893		ARCN1	6.06723	84.396	7.30054	-0.0801754	0.0738456	-0.0819268		ARCN1	6.06723	84.396	7.30054	-0.0737459	0.101945	-0.0755194		ARCN1	6.06723	84.396	7.30054	-0.05431	0.228689	-0.05225		ARCN1	6.06723	84.396	7.30054	0.050811	0.263574	0.050779		ARCN1	6.06723	84.396	7.30054	-0.0338647	0.454041	-0.0333832		ARCN1	6.06723
EPB41L4B	3.48121	60.4027	3.36932	0.0137095	0.795461	0.0127274		EPB41L4B	3.48121	60.4027	3.36932	0.00592202	0.911343	0.00215957		EPB41L4B	3.48121	60.4027	3.36932	0.0280746	0.599614	0.0295056		EPB41L4B	3.48121	60.4027	3.36932	-0.03874	0.468163	-0.03802		EPB41L4B	3.48121	60.4027	3.36932	-0.05276	0.325054	-0.05091		EPB41L4B	3.48121	60.4027	3.36932	-0.0498254	0.349931	-0.0521944		EPB41L4B	3.48121
NANS	3.29748	51.0067	0.989715	0.162775	0.00443569	0.164333		NANS	3.29748	51.0067	0.989715	0.119333	0.0385338	0.118279		NANS	3.29748	51.0067	0.989715	0.142038	0.0142879	0.141539		NANS	3.29748	51.0067	0.989715	0.071107	0.220213	0.069363		NANS	3.29748	51.0067	0.989715	-0.08436	0.147689	-0.08418		NANS	3.29748	51.0067	0.989715	-0.193414	0.000789165	-0.195286		NANS	3.29748
BTAF1	2.89336	53.0201	1.68946	0.0100764	0.858396	0.00713316		BTAF1	2.89336	53.0201	1.68946	0.0149909	0.792635	0.0141963		BTAF1	2.89336	53.0201	1.68946	0.0820717	0.151411	0.0778079		BTAF1	2.89336	53.0201	1.68946	-0.02169	0.704153	-0.02163		BTAF1	2.89336	53.0201	1.68946	0.039653	0.490233	0.040922		BTAF1	2.89336	53.0201	1.68946	0.0485854	0.396264	0.0469347		BTAF1	2.89336
MYO3A	4.85164	72.3154	5.93389	0.0245991	0.610553	0.0243801		MYO3A	4.85164	72.3154	5.93389	-0.00437747	0.928304	-0.00544389		MYO3A	4.85164	72.3154	5.93389	-0.0180783	0.711813	-0.0176898		MYO3A	4.85164	72.3154	5.93389	0.021964	0.653163	0.022188		MYO3A	4.85164	72.3154	5.93389	0.039902	0.417517	0.039786		MYO3A	4.85164	72.3154	5.93389	-0.0335717	0.492613	-0.0331683		MYO3A	4.85164
WAC	4.37191	73.4899	5.20373	0.108262	0.0234552	0.109711		WAC	4.37191	73.4899	5.20373	-0.0903073	0.0601411	-0.0902683		WAC	4.37191	73.4899	5.20373	-0.0332546	0.492616	-0.0352333		WAC	4.37191	73.4899	5.20373	-0.1148	0.017372	-0.11473		WAC	4.37191	73.4899	5.20373	-0.01338	0.782466	-0.01409		WAC	4.37191	73.4899	5.20373	-0.0216686	0.653344	-0.0198997		WAC	4.37191
NUBP2	3.58712	55.7047	3.51103	0.0879114	0.109848	0.0871886		NUBP2	3.58712	55.7047	3.51103	0.143965	0.00902833	0.144043		NUBP2	3.58712	55.7047	3.51103	0.0497877	0.368755	0.0501829		NUBP2	3.58712	55.7047	3.51103	0.175271	0.001488	0.174968		NUBP2	3.58712	55.7047	3.51103	-0.03322	0.552587	-0.03273		NUBP2	3.58712	55.7047	3.51103	-0.123969	0.0254234	-0.121825		NUBP2	3.58712
SMIM24	4.61796	67.7852	6.07935	0.0712908	0.152629	0.0709289		SMIM24	4.61796	67.7852	6.07935	0.095464	0.0564346	0.0962433		SMIM24	4.61796	67.7852	6.07935	0.0952434	0.0582734	0.0946872		SMIM24	4.61796	67.7852	6.07935	0.070287	0.163251	0.069424		SMIM24	4.61796	67.7852	6.07935	-0.12092	0.016334	-0.11792		SMIM24	4.61796	67.7852	6.07935	-0.0784257	0.120622	-0.0784399		SMIM24	4.61796
KCNK16	4.37933	60.0671	5.61396	0.0153281	0.772563	0.015201		KCNK16	4.37933	60.0671	5.61396	0.177775	0.00080746	0.178958		KCNK16	4.37933	60.0671	5.61396	0.147294	0.00605308	0.147544		KCNK16	4.37932	60.0671	5.61396	0.163409	0.002164	0.16314		KCNK16	4.37932	60.0671	5.61396	-0.06444	0.230493	-0.06414		KCNK16	4.37933	60.0671	5.61396	-0.0724392	0.174475	-0.0758621		KCNK16	4.37933
TMEM14A	4.81735	70.302	6.27085	0.111153	0.0228757	0.109966		TMEM14A	4.81735	70.302	6.27085	0.0332603	0.501314	0.03121		TMEM14A	4.81735	70.302	6.27085	0.0182635	0.713697	0.019584		TMEM14A	4.81735	70.302	6.27085	0.02605	0.599821	0.027825		TMEM14A	4.81735	70.302	6.27085	-0.05566	0.263171	-0.05626		TMEM14A	4.81735	70.302	6.27085	-0.0597133	0.226492	-0.0596935		TMEM14A	4.81735
HSP90AB1	10.1261	98.8255	10.3215	0.0280756	0.496465	0.0296614		HSP90AB1	10.1261	98.8255	10.3215	-0.053503	0.197823	-0.0552081		HSP90AB1	10.1261	98.8255	10.3215	-0.0563126	0.177132	-0.0574997		HSP90AB1	10.1261	98.8255	10.3215	-0.04852	0.244543	-0.04783		HSP90AB1	10.1261	98.8255	10.3215	0.073994	0.077284	0.071625		HSP90AB1	10.1261	98.8255	10.3215	-0.00446434	0.915007	-0.00277545		HSP90AB1	10.1261
CDC5L	3.26579	57.5503	3.00925	0.0343374	0.526209	0.0318496		CDC5L	3.26579	57.5503	3.00925	-0.109102	0.0450304	-0.108418		CDC5L	3.26579	57.5503	3.00925	-0.0831913	0.127469	-0.0852377		CDC5L	3.26579	57.5503	3.00925	-0.08856	0.106199	-0.0886		CDC5L	3.26579	57.5503	3.00925	0.093599	0.087174	0.092408		CDC5L	3.26579	57.5503	3.00925	0.0492076	0.367844	0.0488116		CDC5L	3.26579
DSP	9.00315	95.9732	9.5587	-0.048141	0.250344	-0.047764		DSP	9.00315	95.9732	9.5587	0.0678017	0.10773	0.0658791		DSP	9.00315	95.9732	9.5587	0.0230444	0.586652	0.0218984		DSP	9.00315	95.9732	9.5587	0.098679	0.019509	0.098298		DSP	9.00315	95.9732	9.5587	0.028119	0.508948	0.027453		DSP	9.00315	95.9732	9.5587	0.0880772	0.0377033	0.084335		DSP	9.00315
HNRNPH3	4.32849	69.1275	5.24343	0.000339234	0.994523	-0.000217337		HNRNPH3	4.32849	69.1275	5.24343	-0.0529148	0.286885	-0.0540978		HNRNPH3	4.32849	69.1275	5.24343	-0.0357212	0.4751	-0.0359052		HNRNPH3	4.32849	69.1275	5.24343	-0.0457	0.357737	-0.04472		HNRNPH3	4.32849	69.1275	5.24343	-0.01655	0.74011	-0.01759		HNRNPH3	4.32849	69.1275	5.24343	0.0142729	0.774328	0.0138118		HNRNPH3	4.32849
SH3GLB1	5.26698	81.2081	6.3452	-0.00947177	0.83535	-0.00937242		SH3GLB1	5.26698	81.2081	6.3452	-0.00292764	0.949205	-0.00216732		SH3GLB1	5.26698	81.2081	6.3452	-0.00853404	0.853447	-0.00789405		SH3GLB1	5.26698	81.2081	6.3452	0.011202	0.808007	0.011235		SH3GLB1	5.26698	81.2081	6.3452	0.048824	0.289297	0.047215		SH3GLB1	5.26698	81.2081	6.3452	0.00267492	0.953682	0.00172781		SH3GLB1	5.26698
SCD	5.69888	79.1946	7.12204	0.0752127	0.102676	0.0732083		SCD	5.69888	79.1946	7.12204	0.0165954	0.721438	0.0167122		SCD	5.69888	79.1946	7.12204	0.0360219	0.441365	0.0365824		SCD	5.69888	79.1946	7.12204	0.03773	0.418483	0.038948		SCD	5.69888	79.1946	7.12204	-0.03936	0.399684	-0.03881		SCD	5.69888	79.1946	7.12204	-0.061226	0.189439	-0.0604081		SCD	5.69888
ABLIM1	6.02197	81.3758	7.48353	0.0364499	0.423178	0.0360263		ABLIM1	6.02197	81.3758	7.48353	0.0227828	0.619284	0.0229951		ABLIM1	6.02197	81.3758	7.48353	0.0386425	0.402246	0.0384597		ABLIM1	6.02197	81.3758	7.48353	0.029332	0.523207	0.028467		ABLIM1	6.02197	81.3758	7.48353	-0.0456	0.3244	-0.04591		ABLIM1	6.02197	81.3758	7.48353	-0.0506242	0.271857	-0.0499781		ABLIM1	6.02197
RAB18	4.61447	68.1208	5.9475	0.0347047	0.485593	0.0343731		RAB18	4.61447	68.1208	5.9475	-0.00947136	0.849848	-0.00827561		RAB18	4.61447	68.1208	5.9475	0.00312148	0.950439	0.00467646		RAB18	4.61447	68.1208	5.9475	-0.02239	0.656891	-0.02188		RAB18	4.61447	68.1208	5.9475	-0.01601	0.750474	-0.01487		RAB18	4.61447	68.1208	5.9475	-0.056943	0.257065	-0.0577028		RAB18	4.61447
NRP1	4.28354	65.2685	5.11901	-0.00510877	0.919997	-0.00726376		NRP1	4.28354	65.2685	5.11901	0.0337114	0.510682	0.0349829		NRP1	4.28354	65.2685	5.11901	0.0723984	0.158431	0.0724672		NRP1	4.28354	65.2685	5.11901	0.02218	0.666059	0.023769		NRP1	4.28354	65.2685	5.11901	-0.12037	0.019392	-0.12158		NRP1	4.28354	65.2685	5.11901	-0.0995981	0.052074	-0.0991545		NRP1	4.28354
FAM21A	2.85955	54.1946	1.53072	0.00492992	0.929671	0.00525639		FAM21A	2.85955	54.1946	1.53072	-0.0868529	0.121603	-0.0868811		FAM21A	2.85955	54.1946	1.53072	-0.0879436	0.118725	-0.0905995		FAM21A	2.85955	54.1946	1.53072	-0.07719	0.171048	-0.07933		FAM21A	2.85955	54.1946	1.53072	0.036663	0.516771	0.035931		FAM21A	2.85955	54.1946	1.53072	0.0439301	0.434266	0.0447081		FAM21A	2.85955
PSMD8	7.13807	88.7584	8.09789	0.039507	0.364477	0.0395605		PSMD8	7.13807	88.7584	8.09789	0.0833446	0.056809	0.0834502		PSMD8	7.13807	88.7584	8.09789	0.0528678	0.230133	0.0512731		PSMD8	7.13807	88.7584	8.09789	0.082764	0.059788	0.080006		PSMD8	7.13807	88.7584	8.09789	-0.03248	0.462853	-0.0306		PSMD8	7.13807	88.7584	8.09789	-0.139031	0.00154601	-0.138729		PSMD8	7.13807
CIRBP	6.60802	87.9195	7.63685	0.00630045	0.885594	0.00680089		CIRBP	6.60802	87.9195	7.63685	-0.0183548	0.677435	-0.0174242		CIRBP	6.60802	87.9195	7.63685	-0.0645232	0.144462	-0.0656156		CIRBP	6.60802	87.9195	7.63685	0.017866	0.686439	0.020803		CIRBP	6.60802	87.9195	7.63685	-0.02611	0.557531	-0.02575		CIRBP	6.60802	87.9195	7.63685	-0.0066517	0.880534	-0.00630227		CIRBP	6.60802
ATP5D	6.1143	86.9128	6.94151	-0.0333108	0.449338	-0.0357194		ATP5D	6.1143	86.9128	6.94151	0.0146109	0.742028	0.0161479		ATP5D	6.1143	86.9128	6.94151	-0.00261407	0.953226	-0.00243976		ATP5D	6.1143	86.9128	6.94151	0.044459	0.316796	0.043519		ATP5D	6.1143	86.9128	6.94151	0.03151	0.480734	0.032072		ATP5D	6.1143	86.9128	6.94151	0.0216871	0.626821	0.0192705		ATP5D	6.1143
HNRNPM	4.46486	75.8389	5.22625	0.0113587	0.809688	0.0121385		HNRNPM	4.46486	75.8389	5.22625	0.0566241	0.232175	0.0572447		HNRNPM	4.46486	75.8389	5.22625	0.0311871	0.512171	0.0307568		HNRNPM	4.46486	75.8389	5.22625	0.040798	0.390574	0.03667		HNRNPM	4.46486	75.8389	5.22625	-0.04013	0.40162	-0.03885		HNRNPM	4.46486	75.8389	5.22625	0.0227352	0.632812	0.0242564		HNRNPM	4.46486
NDUFB7	6.37304	90.7718	7.00463	-0.040225	0.350395	-0.0395686		NDUFB7	6.37304	90.7718	7.00463	-0.052445	0.226311	-0.0511298		NDUFB7	6.37304	90.7718	7.00463	-0.0466209	0.28493	-0.047487		NDUFB7	6.37304	90.7718	7.00463	-0.02008	0.64394	-0.02003		NDUFB7	6.37304	90.7718	7.00463	0.020128	0.645411	0.018497		NDUFB7	6.37304	90.7718	7.00463	0.0327281	0.452553	0.0329639		NDUFB7	6.37304
TECR	5.73505	79.5302	7.21497	-0.00333551	0.942262	-0.00526443		TECR	5.73505	79.5302	7.21497	0.0909461	0.0492663	0.0895186		TECR	5.73505	79.5302	7.21497	0.0907592	0.050728	0.0914925		TECR	5.73505	79.5302	7.21497	0.089051	0.055256	0.089336		TECR	5.73505	79.5302	7.21497	-0.08532	0.067817	-0.08254		TECR	5.73505	79.5302	7.21497	-0.118077	0.0109983	-0.118976		TECR	5.73505
TIMM13	4.49721	70.4698	5.78939	0.093031	0.0567776	0.0933112		TIMM13	4.49721	70.4698	5.78939	0.0515418	0.294277	0.0520761		TIMM13	4.49721	70.4698	5.78939	0.0581684	0.238757	0.0574051		TIMM13	4.49721	70.4698	5.78939	0.015732	0.750196	0.016678		TIMM13	4.49721	70.4698	5.78939	-0.00997	0.840947	-0.01057		TIMM13	4.49721	70.4698	5.78939	-0.0138971	0.779321	-0.0123873		TIMM13	4.49721
CDC34	2.99128	51.5101	1.78656	0.0760628	0.183776	0.0755316		CDC34	2.99128	51.5101	1.78656	0.126549	0.0278844	0.127618		CDC34	2.99128	51.5101	1.78656	0.0979649	0.0913938	0.0988289		CDC34	2.99128	51.5101	1.78656	0.080993	0.161023	0.081699		CDC34	2.99128	51.5101	1.78656	-0.05673	0.327465	-0.05727		CDC34	2.99128	51.5101	1.78656	-0.0209402	0.717934	-0.0218408		CDC34	2.99128
POLR2E	5.80554	78.8591	7.33802	0.00277206	0.952206	0.00485563		POLR2E	5.80554	78.8591	7.33802	-0.040302	0.386927	-0.0394254		POLR2E	5.80554	78.8591	7.33802	-0.0910323	0.0510373	-0.0929436		POLR2E	5.80554	78.8591	7.33802	0.006228	0.894136	0.007183		POLR2E	5.80554	78.8591	7.33802	0.018143	0.699207	0.01887		POLR2E	5.80554	78.8591	7.33802	-0.010249	0.826662	-0.0106534		POLR2E	5.80554
ARVCF	3.54558	57.3826	3.39949	0.0944028	0.0812783	0.0960444		ARVCF	3.54558	57.3826	3.39949	0.0694393	0.203538	0.072782		ARVCF	3.54558	57.3826	3.39949	0.0586194	0.285425	0.0550169		ARVCF	3.54558	57.3826	3.39948	0.012135	0.824607	0.012859		ARVCF	3.54558	57.3826	3.39948	-0.07821	0.156952	-0.0803		ARVCF	3.54558	57.3826	3.39949	-0.0439166	0.422326	-0.0416738		ARVCF	3.54558
RANBP1	4.34652	71.4765	5.69146	-0.0134102	0.782561	-0.012981		RANBP1	4.34652	71.4765	5.69146	-0.0334993	0.492	-0.0325098		RANBP1	4.34652	71.4765	5.69146	0.00268018	0.956484	0.00273231		RANBP1	4.34652	71.4765	5.69146	-0.03478	0.47826	-0.03452		RANBP1	4.34652	71.4765	5.69146	0.01429	0.771364	0.015164		RANBP1	4.34652	71.4765	5.69146	-0.0440511	0.369567	-0.0445629		RANBP1	4.34652
MED15	2.95469	51.5101	1.39766	0.0374854	0.512887	0.036999		MED15	2.95469	51.5101	1.39766	0.0255699	0.658064	0.0250933		MED15	2.95469	51.5101	1.39766	-0.0368481	0.525617	-0.0372781		MED15	2.95469	51.5101	1.39766	0.062329	0.28027	0.062801		MED15	2.95469	51.5101	1.39766	-0.00111	0.984844	0.004147		MED15	2.95469	51.5101	1.39766	-0.0183644	0.751816	-0.0172261		MED15	2.95469
CRKL	3.20176	50.8389	1.50944	0.0475163	0.40985	0.0479138		CRKL	3.20176	50.8389	1.50944	0.0191489	0.741582	0.0161456		CRKL	3.20176	50.8389	1.50944	-0.034772	0.550572	-0.0339414		CRKL	3.20176	50.8389	1.50944	0.063899	0.272335	0.065624		CRKL	3.20176	50.8389	1.50944	-0.0892	0.125055	-0.0886		CRKL	3.20176	50.8389	1.50944	-0.0845381	0.146123	-0.0835091		CRKL	3.20176
SMARCB1	3.83495	62.5839	4.96522	-0.00548819	0.915868	-0.00365822		SMARCB1	3.83495	62.5839	4.96522	0.0923111	0.0773681	0.0908223		SMARCB1	3.83495	62.5839	4.96522	0.0520299	0.322882	0.0525884		SMARCB1	3.83495	62.5839	4.96522	0.083142	0.112802	0.084476		SMARCB1	3.83495	62.5839	4.96522	-0.08215	0.118682	-0.08216		SMARCB1	3.83495	62.5839	4.96522	-0.0362845	0.490725	-0.0349805		SMARCB1	3.83495
BCL2L13	3.11518	51.3423	1.25122	-0.0501026	0.382446	-0.0487493		BCL2L13	3.11518	51.3423	1.25122	-0.0839751	0.145434	-0.0810836		BCL2L13	3.11518	51.3423	1.25122	-0.0647173	0.265422	-0.0621227		BCL2L13	3.11518	51.3423	1.25122	-0.06862	0.235277	-0.06913		BCL2L13	3.11518	51.3423	1.25122	-0.00308	0.957681	-0.00159		BCL2L13	3.11518	51.3423	1.25122	0.0964669	0.0964813	0.0972638		BCL2L13	3.11518
DDT	3.00374	58.3893	3.7957	0.150531	0.00489196	0.149986		DDT	3.00374	58.3893	3.7957	0.152166	0.00467706	0.154051		DDT	3.00374	58.3893	3.7957	0.110082	0.0422038	0.108671		DDT	3.00374	58.3893	3.7957	0.122262	0.023745	0.123862		DDT	3.00374	58.3893	3.7957	-0.12966	0.016591	-0.13214		DDT	3.00374	58.3893	3.7957	-0.21219	8.44251e-05	-0.209499		DDT	3.00374
SF3A1	2.80148	57.3826	2.39546	0.0283606	0.601208	0.024968		SF3A1	2.80148	57.3826	2.39546	0.0276538	0.613482	0.025742		SF3A1	2.80148	57.3826	2.39546	-0.0402338	0.465007	-0.0392542		SF3A1	2.80148	57.3826	2.39546	0.074164	0.175021	0.074495		SF3A1	2.80148	57.3826	2.39546	0.144968	0.008255	0.143644		SF3A1	2.80148	57.3826	2.39546	0.119674	0.0289997	0.118123		SF3A1	2.80148
SNRPD3	4.51732	73.8255	5.74985	0.0707614	0.138356	0.0683629		SNRPD3	4.51732	73.8255	5.74985	0.0560662	0.243248	0.0579175		SNRPD3	4.51732	73.8255	5.74985	0.115915	0.0161819	0.114675		SNRPD3	4.51732	73.8255	5.74985	0.017418	0.71809	0.015684		SNRPD3	4.51732	73.8255	5.74985	0.002759	0.954676	0.001968		SNRPD3	4.51732	73.8255	5.74985	0.00996797	0.837087	0.00884317		SNRPD3	4.51732
MAPK1	3.41596	58.8926	3.11709	0.000617161	0.990808	0.00237226		MAPK1	3.41596	58.8926	3.11709	0.0679204	0.20757	0.0647715		MAPK1	3.41596	58.8926	3.11709	0.10237	0.0589704	0.10298		MAPK1	3.41596	58.8926	3.11709	0.041834	0.437273	0.042299		MAPK1	3.41596	58.8926	3.11709	0.035102	0.517035	0.034123		MAPK1	3.41596	58.8926	3.11709	0.0340185	0.529457	0.0341045		MAPK1	3.41596
SLC25A1	4.45957	65.1007	5.70423	0.0070787	0.889461	0.00513712		SLC25A1	4.45957	65.1007	5.70423	0.00839603	0.869736	0.00821807		SLC25A1	4.45957	65.1007	5.70423	-0.023806	0.644089	-0.0222107		SLC25A1	4.45956	65.1007	5.70423	0.012187	0.81258	0.009143		SLC25A1	4.45956	65.1007	5.70423	0.015467	0.763768	0.016889		SLC25A1	4.45957	65.1007	5.70423	-0.00690045	0.893205	-0.00462296		SLC25A1	4.45957
GRK3	3.57743	61.0738	3.54447	-0.0761585	0.147025	-0.0745018		GRK3	3.57743	61.0738	3.54447	0.004246	0.936102	0.00598978		GRK3	3.57743	61.0738	3.54447	-0.037828	0.476785	-0.0387754		GRK3	3.57743	61.0738	3.54447	0.04281	0.419355	0.041842		GRK3	3.57743	61.0738	3.54447	-0.07354	0.168595	-0.07421		GRK3	3.57743	61.0738	3.54447	-0.00327487	0.951042	-0.00343288		GRK3	3.57743
SEZ6L	4.9438	72.3154	6.25042	-0.00266612	0.955988	4.71071e-05		SEZ6L	4.9438	72.3154	6.25042	0.0188504	0.699065	0.020118		SEZ6L	4.9438	72.3154	6.25042	0.0198141	0.68591	0.0187375		SEZ6L	4.9438	72.3154	6.25042	-0.00812	0.867863	-0.00666		SEZ6L	4.9438	72.3154	6.25042	-0.03247	0.508929	-0.0331		SEZ6L	4.9438	72.3154	6.25042	-0.080561	0.0996004	-0.0793031		SEZ6L	4.9438
EIF3L	3.35067	51.8456	2.06674	-0.036964	0.517402	-0.0395549		EIF3L	3.35067	51.8456	2.06674	0.0431929	0.451554	0.0435643		EIF3L	3.35067	51.8456	2.06674	0.0335226	0.562361	0.0324642		EIF3L	3.35067	51.8456	2.06673	0.055699	0.333902	0.05489		EIF3L	3.35067	51.8456	2.06673	0.038606	0.502483	0.034826		EIF3L	3.35067	51.8456	2.06674	-0.0372898	0.517169	-0.0363638		EIF3L	3.35067
SNU13	6.86301	90.1007	7.78978	-0.0218988	0.612615	-0.0235559		SNU13	6.86301	90.1007	7.78978	-0.0255381	0.557447	-0.0275874		SNU13	6.86301	90.1007	7.78978	-0.0516747	0.236764	-0.0495684		SNU13	6.86301	90.1007	7.78978	-0.00855	0.845007	-0.01085		SNU13	6.86301	90.1007	7.78978	0.032722	0.45522	0.031771		SNU13	6.86301	90.1007	7.78978	0.0260092	0.552474	0.0249524		SNU13	6.86301
DDX17	7.05929	92.6174	7.8784	0.0143818	0.736006	0.0149338		DDX17	7.05929	92.6174	7.8784	0.0736555	0.086106	0.0737606		DDX17	7.05929	92.6174	7.8784	0.0439729	0.308197	0.0420971		DDX17	7.05929	92.6175	7.8784	0.098042	0.022696	0.097965		DDX17	7.05929	92.6175	7.8784	-0.05436	0.209788	-0.0552		DDX17	7.05929	92.6174	7.8784	-0.0361954	0.401666	-0.0363929		DDX17	7.05929
TOMM22	3.37884	55.5369	2.85865	0.110596	0.0443598	0.111797		TOMM22	3.37884	55.5369	2.85865	0.0131184	0.813465	0.0172325		TOMM22	3.37884	55.5369	2.85865	0.0194516	0.727233	0.018447		TOMM22	3.37884	55.5369	2.85865	-0.0438	0.432743	-0.04316		TOMM22	3.37884	55.5369	2.85865	-0.09378	0.092947	-0.09471		TOMM22	3.37884	55.5369	2.85865	-0.0864353	0.11934	-0.0867572		TOMM22	3.37884
XBP1	6.85456	83.7248	8.20891	0.0299409	0.504579	0.0314059		XBP1	6.85456	83.7248	8.20891	-0.0212633	0.637657	-0.0193212		XBP1	6.85456	83.7248	8.20891	-0.0084213	0.852791	-0.00813721		XBP1	6.85456	83.7248	8.20891	-0.01717	0.704575	-0.01584		XBP1	6.85456	83.7248	8.20891	0.016455	0.718581	0.016525		XBP1	6.85456	83.7248	8.20891	-0.0270652	0.552098	-0.0270482		XBP1	6.85456
RTCB	4.37531	62.2483	5.74433	0.122111	0.0186278	0.123959		RTCB	4.37531	62.2483	5.74433	-0.0369545	0.481537	-0.0361778		RTCB	4.37531	62.2483	5.74433	-0.0271188	0.607557	-0.0262635		RTCB	4.37531	62.2483	5.74433	-0.01525	0.772789	-0.01592		RTCB	4.37531	62.2483	5.74433	-0.03627	0.492059	-0.03762		RTCB	4.37531	62.2483	5.74433	-0.0852431	0.103962	-0.0840027		RTCB	4.37531
FBXO7	4.96963	68.4564	6.78404	0.0459827	0.354215	0.0425414		FBXO7	4.96963	68.4564	6.78404	-0.034121	0.494578	-0.0322111		FBXO7	4.96963	68.4564	6.78404	-0.00437166	0.930544	-0.00398201		FBXO7	4.96963	68.4564	6.78404	-0.03941	0.431818	-0.03823		FBXO7	4.96963	68.4564	6.78404	-0.03677	0.464429	-0.03952		FBXO7	4.96963	68.4564	6.78404	-0.0990652	0.0474271	-0.0996443		FBXO7	4.96963
PPP6R2	3.77144	67.7852	3.93587	0.0137784	0.782473	0.0149065		PPP6R2	3.77144	67.7852	3.93587	0.0514431	0.306572	0.0496804		PPP6R2	3.77144	67.7852	3.93587	0.084075	0.0960405	0.0853614		PPP6R2	3.77144	67.7852	3.93587	0.021876	0.663884	0.022768		PPP6R2	3.77144	67.7852	3.93587	-0.01443	0.774997	-0.01367		PPP6R2	3.77144	67.7852	3.93587	0.0300855	0.550044	0.0290403		PPP6R2	3.77144
CYB5R3	7.45871	88.4228	8.59067	0.00524609	0.904367	0.00322939		CYB5R3	7.45871	88.4228	8.59067	0.0150179	0.732858	0.0151887		CYB5R3	7.45871	88.4228	8.59067	-0.0157181	0.721688	-0.0140742		CYB5R3	7.45871	88.4228	8.59067	0.039271	0.372864	0.040555		CYB5R3	7.45871	88.4228	8.59067	-0.01409	0.75097	-0.01494		CYB5R3	7.45871	88.4228	8.59067	0.0157909	0.721237	0.0145416		CYB5R3	7.45871
LMF2	3.54021	55.3691	3.20192	0.0268163	0.627405	0.02649		LMF2	3.54021	55.3691	3.20192	-0.0068624	0.901767	-0.00785791		LMF2	3.54021	55.3691	3.20192	-0.0290433	0.603023	-0.0301552		LMF2	3.54021	55.3691	3.20192	-0.00657	0.906634	-0.00839		LMF2	3.54021	55.3691	3.20192	0.026179	0.639774	0.022245		LMF2	3.54021	55.3691	3.20192	0.00842606	0.879723	0.00892882		LMF2	3.54021
AP1B1	3.65413	59.396	3.79628	-0.0209272	0.694768	-0.0190385		AP1B1	3.65413	59.396	3.79628	-0.010368	0.846741	-0.0125111		AP1B1	3.65413	59.396	3.79628	-0.0356963	0.507484	-0.0315591		AP1B1	3.65413	59.396	3.79628	0.003201	0.952556	0.004431		AP1B1	3.65413	59.396	3.79628	0.08091	0.133654	0.080687		AP1B1	3.65413	59.396	3.79628	0.036242	0.498537	0.0351279		AP1B1	3.65413
ARSA	4.28565	61.4094	5.67337	-0.0190168	0.716903	-0.0170971		ARSA	4.28565	61.4094	5.67337	0.034602	0.512829	0.0364602		ARSA	4.28565	61.4094	5.67337	0.0273367	0.607203	0.0258149		ARSA	4.28564	61.4094	5.67337	0.040684	0.442845	0.039709		ARSA	4.28564	61.4094	5.67337	-0.05324	0.314426	-0.05185		ARSA	4.28565	61.4094	5.67337	-0.0211	0.691545	-0.0182814		ARSA	4.28565
RPL3	9.24819	96.6443	9.77305	-0.0606922	0.145728	-0.0594807		RPL3	9.24819	96.6443	9.77305	-0.096829	0.0209968	-0.0961831		RPL3	9.24819	96.6443	9.77305	-0.0720177	0.0877798	-0.0708226		RPL3	9.24819	96.6443	9.77305	-0.10719	0.010853	-0.10609		RPL3	9.24819	96.6443	9.77305	0.097735	0.020941	0.097577		RPL3	9.24819	96.6443	9.77305	0.101866	0.0157937	0.102605		RPL3	9.24819
RBFOX2	3.193	56.0403	2.64767	0.0520886	0.342605	0.0540048		RBFOX2	3.193	56.0403	2.64767	0.0808243	0.143512	0.0793878		RBFOX2	3.193	56.0403	2.64767	0.0395432	0.474733	0.0361974		RBFOX2	3.193	56.0403	2.64767	0.112175	0.042652	0.114686		RBFOX2	3.193	56.0403	2.64767	-0.10206	0.066127	-0.10315		RBFOX2	3.193	56.0403	2.64767	-0.114702	0.038764	-0.11635		RBFOX2	3.193
MYH9	4.54497	70.302	5.76806	-0.0316729	0.517921	-0.0289722		MYH9	4.54497	70.302	5.76806	0.00242822	0.960762	3.87642e-05		MYH9	4.54497	70.302	5.76806	-0.0290183	0.558423	-0.0271065		MYH9	4.54497	70.302	5.76806	0.008318	0.866976	0.008441		MYH9	4.54497	70.302	5.76806	0.104101	0.03601	0.105978		MYH9	4.54497	70.302	5.76806	0.165226	0.000807503	0.164611		MYH9	4.54497
TXN2	3.99992	60.5705	5.11811	0.0564309	0.284925	0.0567542		TXN2	3.99992	60.5705	5.11811	0.106825	0.043686	0.106757		TXN2	3.99992	60.5705	5.11811	0.0764515	0.151162	0.0760799		TXN2	3.99992	60.5705	5.11811	0.102658	0.053636	0.104029		TXN2	3.99992	60.5705	5.11811	-0.03262	0.54298	-0.03663		TXN2	3.99992	60.5705	5.11811	-0.057245	0.28345	-0.0561341		TXN2	3.99992
EIF3D	3.00827	50.1678	0.63504	0.0663401	0.252796	0.0660311		EIF3D	3.00827	50.1678	0.63504	0.0377786	0.518056	0.0362334		EIF3D	3.00827	50.1678	0.63504	0.0133484	0.820018	0.0119401		EIF3D	3.00827	50.1678	0.63504	0.036117	0.53804	0.036576		EIF3D	3.00827	50.1678	0.63504	-0.03764	0.522438	-0.03788		EIF3D	3.00827	50.1678	0.63504	-0.0241149	0.681536	-0.026062		EIF3D	3.00827
TNRC6B	5.63109	85.7383	6.62913	-0.0254266	0.566332	-0.02527		TNRC6B	5.63109	85.7383	6.62913	0.0488082	0.274099	0.0479849		TNRC6B	5.63109	85.7383	6.62913	-0.0155346	0.728956	-0.0153962		TNRC6B	5.6311	85.7383	6.62913	0.078044	0.080654	0.08019		TNRC6B	5.6311	85.7383	6.62913	-0.02657	0.554975	-0.02738		TNRC6B	5.63109	85.7383	6.62913	0.0367492	0.411302	0.0360925		TNRC6B	5.63109
SGSM3	3.74412	54.5302	3.24765	-0.0202423	0.716191	-0.0195567		SGSM3	3.74412	54.5302	3.24765	0.00127242	0.981911	0.00150122		SGSM3	3.74412	54.5302	3.24765	-0.0506167	0.371362	-0.0482401		SGSM3	3.74412	54.5302	3.24765	0.00664	0.906256	0.010249		SGSM3	3.74412	54.5302	3.24765	-0.00582	0.91782	-0.00604		SGSM3	3.74412	54.5302	3.24765	-0.0720047	0.198196	-0.072059		SGSM3	3.74412
ST13	6.13314	85.906	7.23958	-0.012786	0.772874	-0.0120746		ST13	6.13314	85.906	7.23958	-0.0633126	0.155001	-0.0641309		ST13	6.13314	85.906	7.23958	-0.0342912	0.444223	-0.0357699		ST13	6.13314	85.906	7.23958	-0.05908	0.185886	-0.06082		ST13	6.13314	85.906	7.23958	0.059866	0.182707	0.060553		ST13	6.13314	85.906	7.23958	0.0331222	0.458567	0.0307444		ST13	6.13314
RBX1	6.13096	88.5906	6.92427	0.0854354	0.0497518	0.0848579		RBX1	6.13096	88.5906	6.92427	-0.0151046	0.730378	-0.0142654		RBX1	6.13096	88.5906	6.92427	0.0649976	0.139593	0.0641565		RBX1	6.13096	88.5906	6.92427	-0.08168	0.062715	-0.08095		RBX1	6.13096	88.5906	6.92427	0.048151	0.275877	0.047063		RBX1	6.13096	88.5906	6.92427	0.050613	0.252037	0.0493092		RBX1	6.13096
EP300	3.37577	64.9329	3.44223	0.0483435	0.342871	0.0488458		EP300	3.37577	64.9329	3.44223	0.0523574	0.307414	0.0497755		EP300	3.37577	64.9329	3.44223	0.0495241	0.336924	0.0469057		EP300	3.37577	64.9329	3.44223	0.034824	0.499659	0.032546		EP300	3.37577	64.9329	3.44223	-0.03751	0.467159	-0.03531		EP300	3.37577	64.9329	3.44223	0.0250604	0.627186	0.0243487		EP300	3.37577
RANGAP1	3.83343	59.0604	4.25263	-0.0537883	0.314273	-0.0537225		RANGAP1	3.83343	59.0604	4.25263	0.00608433	0.909956	0.00849947		RANGAP1	3.83343	59.0604	4.25263	-0.0144369	0.78962	-0.0109406		RANGAP1	3.83343	59.0604	4.25263	-0.01704	0.752836	-0.01737		RANGAP1	3.83343	59.0604	4.25263	0.061879	0.255169	0.064666		RANGAP1	3.83343	59.0604	4.25263	0.00185339	0.972598	-0.00195853		RANGAP1	3.83343
ACO2	3.28249	50.3356	0.905001	-0.0108819	0.851113	-0.0132877		ACO2	3.28249	50.3356	0.905001	0.0434522	0.45795	0.0394763		ACO2	3.28249	50.3356	0.905001	-0.0151316	0.797156	-0.0141735		ACO2	3.28249	50.3356	0.905001	0.080172	0.171103	0.080868		ACO2	3.28249	50.3356	0.905001	0.06042	0.300177	0.060622		ACO2	3.28249	50.3356	0.905001	0.0242412	0.676846	0.0235001		ACO2	3.28249
CERK	4.02701	64.094	4.57488	-0.0654946	0.201512	-0.0639234		CERK	4.02701	64.094	4.57488	-0.0229809	0.656046	-0.0224455		CERK	4.02701	64.094	4.57488	-0.0716951	0.165894	-0.0738515		CERK	4.02701	64.094	4.57488	0.030125	0.56139	0.033141		CERK	4.02701	64.094	4.57488	-0.01384	0.79106	-0.01496		CERK	4.02701	64.094	4.57488	-0.0278217	0.593218	-0.029253		CERK	4.02701
FKBP3	4.41894	72.9866	5.63232	-0.0376048	0.434021	-0.0370812		FKBP3	4.41894	72.9866	5.63232	0.0643349	0.183514	0.0633647		FKBP3	4.41894	72.9866	5.63232	0.0335299	0.490062	0.0325777		FKBP3	4.41894	72.9866	5.63232	0.065602	0.177564	0.065542		FKBP3	4.41894	72.9866	5.63232	0.071203	0.144709	0.074699		FKBP3	4.41894	72.9866	5.63232	0.0540189	0.268204	0.0552109		FKBP3	4.41894
SDR39U1	2.81142	51.0067	2.1584	0.102002	0.0757716	0.10215		SDR39U1	2.81142	51.0067	2.1584	-0.0847891	0.144244	-0.0841238		SDR39U1	2.81142	51.0067	2.1584	-0.0041589	0.943199	-0.00360348		SDR39U1	2.81142	51.0067	2.1584	-0.11114	0.055306	-0.11086		SDR39U1	2.81142	51.0067	2.1584	-0.13468	0.021114	-0.13416		SDR39U1	2.81142	51.0067	2.1584	-0.160773	0.00564592	-0.158843		SDR39U1	2.81142
RBM23	4.31617	68.6242	5.16626	0.0152761	0.758073	0.0155498		RBM23	4.31617	68.6242	5.16626	-0.00523214	0.916399	-0.00263301		RBM23	4.31617	68.6242	5.16626	-0.0180689	0.718641	-0.0174244		RBM23	4.31617	68.6242	5.16626	0.003468	0.944735	0.00461		RBM23	4.31617	68.6242	5.16626	0.027421	0.585939	0.02433		RBM23	4.31617	68.6242	5.16626	-0.0329467	0.511149	-0.0334115		RBM23	4.31617
SOS2	2.588	52.0134	1.15624	0.0344441	0.545724	0.0377116		SOS2	2.588	52.0134	1.15624	0.0408518	0.4772	0.0412791		SOS2	2.588	52.0134	1.15624	0.072203	0.212397	0.0709387		SOS2	2.588	52.0134	1.15624	0.047465	0.408025	0.045121		SOS2	2.588	52.0134	1.15624	0.069868	0.224496	0.067823		SOS2	2.588	52.0134	1.15624	-0.030058	0.601041	-0.0307066		SOS2	2.588
PSMC6	3.77579	62.0805	4.15746	0.0426073	0.413834	0.0430492		PSMC6	3.77579	62.0805	4.15746	-0.0555496	0.28985	-0.0532671		PSMC6	3.77579	62.0805	4.15746	-0.0278125	0.598908	-0.0272005		PSMC6	3.77579	62.0805	4.15746	-0.01929	0.71408	-0.02051		PSMC6	3.77579	62.0805	4.15746	0.075001	0.154427	0.077516		PSMC6	3.77579	62.0805	4.15746	-0.0466989	0.374999	-0.0437305		PSMC6	3.77579
CNIH1	4.58199	69.9664	5.9142	0.0986973	0.0439753	0.0984946		CNIH1	4.58199	69.9664	5.9142	0.0405552	0.412781	0.0410341		CNIH1	4.58199	69.9664	5.9142	0.0414643	0.402954	0.039952		CNIH1	4.58199	69.9664	5.9142	-0.00388	0.937588	-0.00356		CNIH1	4.58199	69.9664	5.9142	0.060586	0.223747	0.058443		CNIH1	4.58199	69.9664	5.9142	-0.00421842	0.932137	-0.00265588		CNIH1	4.58199
CGRRF1	3.22055	53.5235	2.05371	0.106463	0.0575094	0.105604		CGRRF1	3.22055	53.5235	2.05371	0.0246476	0.662492	0.0248841		CGRRF1	3.22055	53.5235	2.05371	0.0669362	0.239196	0.0632553		CGRRF1	3.22055	53.5235	2.05371	0.005468	0.923121	0.007264		CGRRF1	3.22055	53.5235	2.05371	-0.03619	0.525493	-0.0359		CGRRF1	3.22055	53.5235	2.05371	-0.136177	0.0159167	-0.13562		CGRRF1	3.22055
ATP6V1D	5.15933	74.6644	6.69088	0.0103385	0.827831	0.00806988		ATP6V1D	5.15933	74.6644	6.69088	-0.0239122	0.615707	-0.0248714		ATP6V1D	5.15933	74.6644	6.69088	-0.00957505	0.841619	-0.0088303		ATP6V1D	5.15933	74.6644	6.69088	-0.03801	0.428061	-0.03862		ATP6V1D	5.15933	74.6644	6.69088	0.001742	0.971142	0.000697		ATP6V1D	5.15933	74.6644	6.69088	-0.0563632	0.240213	-0.0562381		ATP6V1D	5.15933
PSMA3	6.08266	84.396	7.23479	0.0566528	0.204638	0.0562502		PSMA3	6.08266	84.396	7.23479	-0.0163796	0.715937	-0.0156837		PSMA3	6.08266	84.396	7.23479	-0.00365401	0.935566	-0.00380978		PSMA3	6.08265	84.396	7.23479	-0.03072	0.496135	-0.03063		PSMA3	6.08265	84.396	7.23479	-0.04	0.377442	-0.03924		PSMA3	6.08266	84.396	7.23479	-0.0976123	0.0304023	-0.0965837		PSMA3	6.08266
VTI1B	4.45018	68.2886	5.96064	0.0208945	0.674281	0.0219886		VTI1B	4.45018	68.2886	5.96064	-0.0537698	0.282753	-0.0516216		VTI1B	4.45018	68.2886	5.96064	0.0331311	0.510926	0.033869		VTI1B	4.45018	68.2886	5.96064	-0.05007	0.319683	-0.05127		VTI1B	4.45018	68.2886	5.96064	-0.01158	0.818575	-0.00993		VTI1B	4.45018	68.2886	5.96064	-0.0520105	0.300038	-0.0525975		VTI1B	4.45018
TMED8	5.10804	74.6644	6.46038	0.0189492	0.690155	0.0198621		TMED8	5.10804	74.6644	6.46038	0.028951	0.545186	0.0263535		TMED8	5.10804	74.6644	6.46038	0.0550293	0.252088	0.0550856		TMED8	5.10804	74.6644	6.46038	0.012075	0.801484	0.014983		TMED8	5.10804	74.6644	6.46038	-0.05543	0.250835	-0.05158		TMED8	5.10804	74.6644	6.46038	-0.0833215	0.0833075	-0.0836055		TMED8	5.10804
AHSA1	4.33046	64.094	5.74374	0.0757925	0.139241	0.0754236		AHSA1	4.33046	64.094	5.74374	0.0163155	0.751546	0.0171707		AHSA1	4.33046	64.094	5.74374	0.0362487	0.484027	0.0378576		AHSA1	4.33046	64.094	5.74374	0.045236	0.381742	0.043738		AHSA1	4.33046	64.094	5.74374	0.052007	0.319105	0.052261		AHSA1	4.33046	64.094	5.74374	-0.0867074	0.0953935	-0.0860206		AHSA1	4.33046
DAAM1	3.79065	69.7987	4.3111	0.0414839	0.39871	0.0433799		DAAM1	3.79065	69.7987	4.3111	0.0681681	0.167779	0.0693248		DAAM1	3.79065	69.7987	4.3111	0.0798152	0.107873	0.0787786		DAAM1	3.79065	69.7987	4.3111	0.04872	0.32567	0.047621		DAAM1	3.79065	69.7987	4.3111	-0.07266	0.144376	-0.0747		DAAM1	3.79065	69.7987	4.3111	-0.033943	0.494692	-0.0316977		DAAM1	3.79065
LGMN	4.93866	70.8054	6.56848	0.0782901	0.108278	0.0777891		LGMN	4.93866	70.8054	6.56848	-0.0255619	0.603148	-0.0236991		LGMN	4.93866	70.8054	6.56848	0.0401642	0.416733	0.040727		LGMN	4.93866	70.8054	6.56848	-0.02673	0.587659	-0.02684		LGMN	4.93866	70.8054	6.56848	-0.00615	0.901516	-0.00591		LGMN	4.93866	70.8054	6.56848	-0.068807	0.163821	-0.0670056		LGMN	4.93866
SNW1	3.68212	61.0738	4.29983	-0.0132187	0.801552	-0.0133792		SNW1	3.68212	61.0738	4.29983	0.0115034	0.827812	0.0102959		SNW1	3.68212	61.0738	4.29983	0.0130021	0.807134	0.0160036		SNW1	3.68212	61.0738	4.29983	0.018569	0.726602	0.018875		SNW1	3.68212	61.0738	4.29983	0.104384	0.049394	0.105313		SNW1	3.68212	61.0738	4.29983	0.0903554	0.0873551	0.0900753		SNW1	3.68212
CHGA	11.1976	98.4899	11.4206	-0.0370119	0.370721	-0.0355964		CHGA	11.1976	98.4899	11.4206	0.0859638	0.0386537	0.0837428		CHGA	11.1976	98.4899	11.4206	0.0658307	0.115149	0.0621338		CHGA	11.1976	98.4899	11.4206	0.046813	0.262413	0.047292		CHGA	11.1976	98.4899	11.4206	0.127674	0.002299	0.12639		CHGA	11.1976	98.4899	11.4206	0.136063	0.00111664	0.134776		CHGA	11.1976
ITPK1	3.55224	59.5638	3.9742	-0.0471256	0.376009	-0.0490178		ITPK1	3.55224	59.5638	3.9742	0.05715	0.28563	0.0567119		ITPK1	3.55224	59.5638	3.9742	0.00369301	0.94551	0.00294028		ITPK1	3.55224	59.5638	3.9742	0.070783	0.187721	0.071895		ITPK1	3.55224	59.5638	3.9742	0.018088	0.737418	0.022174		ITPK1	3.55224	59.5638	3.9742	0.038169	0.477871	0.0379747		ITPK1	3.55224
DHRS7	4.02202	61.2416	4.98081	0.1108	0.0343376	0.108677		DHRS7	4.02202	61.2416	4.98081	-0.0515689	0.327865	-0.0510282		DHRS7	4.02202	61.2416	4.98081	-0.0301173	0.569506	-0.0286175		DHRS7	4.02202	61.2416	4.98081	-0.06381	0.227769	-0.06547		DHRS7	4.02202	61.2416	4.98081	0.083738	0.114753	0.085046		DHRS7	4.02202	61.2416	4.98081	-0.009792	0.853927	-0.00741092		DHRS7	4.02202
PPM1A	3.00816	56.5436	2.15903	0.0398029	0.466456	0.0398059		PPM1A	3.00816	56.5436	2.15903	0.0648088	0.238222	0.0692824		PPM1A	3.00816	56.5436	2.15903	0.105798	0.0552271	0.108403		PPM1A	3.00816	56.5436	2.15903	0.005505	0.920649	0.00562		PPM1A	3.00816	56.5436	2.15903	-0.08843	0.1083	-0.08997		PPM1A	3.00816	56.5436	2.15903	-0.0770426	0.16198	-0.0771923		PPM1A	3.00816
ERH	4.52825	75.3356	5.565	0.0160978	0.733723	0.0159715		ERH	4.52825	75.3356	5.565	-0.0441608	0.354316	-0.0428799		ERH	4.52825	75.3356	5.565	-0.00372364	0.938132	-0.00460461		ERH	4.52825	75.3356	5.565	-0.01573	0.742406	-0.01413		ERH	4.52825	75.3356	5.565	0.085152	0.075036	0.084846		ERH	4.52825	75.3356	5.565	-0.0250016	0.602206	-0.0237857		ERH	4.52825
HIF1A	4.66062	72.1477	5.85979	0.0513942	0.287631	0.0513402		HIF1A	4.66062	72.1477	5.85979	0.0190287	0.69636	0.0194008		HIF1A	4.66062	72.1477	5.85979	-0.0382382	0.435552	-0.0389727		HIF1A	4.66062	72.1476	5.85979	0.035812	0.464723	0.035196		HIF1A	4.66062	72.1476	5.85979	-0.03401	0.488509	-0.03134		HIF1A	4.66062	72.1477	5.85979	-0.0251939	0.607079	-0.0253848		HIF1A	4.66062
SRSF5	5.48582	77.8523	6.9925	-0.0246726	0.596035	-0.0238217		SRSF5	5.48582	77.8523	6.9925	-0.0584897	0.210525	-0.0593313		SRSF5	5.48582	77.8523	6.9925	-0.058007	0.216842	-0.0578445		SRSF5	5.48581	77.8524	6.9925	-0.05644	0.229004	-0.05588		SRSF5	5.48581	77.8524	6.9925	0.045348	0.335542	0.047309		SRSF5	5.48582	77.8523	6.9925	0.108853	0.0203478	0.109096		SRSF5	5.48582
EIF5	6.52322	88.5906	7.52644	0.0729742	0.0939185	0.0743878		EIF5	6.52322	88.5906	7.52644	-0.0102838	0.814675	-0.00894885		EIF5	6.52322	88.5906	7.52644	0.0363631	0.409781	0.0393725		EIF5	6.52322	88.5906	7.52644	-0.02709	0.538384	-0.02785		EIF5	6.52322	88.5906	7.52644	0.021985	0.618642	0.022135		EIF5	6.52322	88.5906	7.52644	-0.0261043	0.554092	-0.0283942		EIF5	6.52322
DICER1	3.55726	63.5906	3.52379	0.0017945	0.972223	0.00328651		DICER1	3.55726	63.5906	3.52379	-0.00767654	0.882058	-0.00426765		DICER1	3.55726	63.5906	3.52379	-0.0441806	0.394869	-0.0404755		DICER1	3.55726	63.5906	3.52379	0.036614	0.481995	0.037593		DICER1	3.55726	63.5906	3.52379	-0.05628	0.280896	-0.05428		DICER1	3.55726	63.5906	3.52379	-0.0523345	0.3154	-0.0518547		DICER1	3.55726
ZC3H14	3.45917	59.2282	3.04871	0.0323796	0.544277	0.0319786		ZC3H14	3.45917	59.2282	3.04871	0.100893	0.0612085	0.101368		ZC3H14	3.45917	59.2282	3.04871	0.13053	0.0154126	0.128365		ZC3H14	3.45917	59.2282	3.04871	0.027972	0.605142	0.02925		ZC3H14	3.45917	59.2282	3.04871	0.020858	0.699875	0.018565		ZC3H14	3.45917	59.2282	3.04871	-0.018092	0.736633	-0.0172136		ZC3H14	3.45917
PCNX1	3.26512	58.557	2.93266	0.0711951	0.184526	0.0690579		PCNX1	3.26512	58.557	2.93266	0.0733518	0.17467	0.0744506		PCNX1	3.26512	58.557	2.93266	0.0272282	0.615818	0.0281546		PCNX1	3.26512	58.557	2.93266	0.087965	0.104898	0.089919		PCNX1	3.26512	58.557	2.93266	-0.07163	0.189628	-0.07162		PCNX1	3.26512	58.557	2.93266	-0.0514347	0.347258	-0.0508057		PCNX1	3.26512
PSMC1	2.59702	55.7047	1.66027	-0.000811936	0.988241	-0.00276572		PSMC1	2.59702	55.7047	1.66027	0.0092384	0.867421	0.00754724		PSMC1	2.59702	55.7047	1.66027	0.0321373	0.561943	0.0316412		PSMC1	2.59702	55.7047	1.66027	-0.00894	0.872516	-0.00958		PSMC1	2.59702	55.7047	1.66027	0.064031	0.254911	0.063366		PSMC1	2.59702	55.7047	1.66027	0.0940256	0.0926149	0.0944675		PSMC1	2.59702
PPP4R3A	3.27262	57.047	3.01579	0.0740804	0.17294	0.0754285		PPP4R3A	3.27262	57.047	3.01579	0.000358109	0.994782	-0.00207567		PPP4R3A	3.27262	57.047	3.01579	-0.0381453	0.4872	-0.0385487		PPP4R3A	3.27263	57.047	3.01579	0.026643	0.629106	0.025663		PPP4R3A	3.27263	57.047	3.01579	0.126403	0.021435	0.130101		PPP4R3A	3.27262	57.047	3.01579	0.0859503	0.116925	0.0872085		PPP4R3A	3.27262
PSMB5	6.46792	82.7181	7.77521	-0.00126016	0.977735	-0.00155186		PSMB5	6.46792	82.7181	7.77521	0.0687632	0.130076	0.0701785		PSMB5	6.46792	82.7181	7.77521	0.0447064	0.327863	0.0438726		PSMB5	6.46792	82.7181	7.77521	0.085363	0.060312	0.08457		PSMB5	6.46792	82.7181	7.77521	-0.01574	0.730872	-0.01761		PSMB5	6.46792	82.7181	7.77521	-0.0670423	0.142056	-0.0678576		PSMB5	6.46792
YY1	3.25015	60.2349	2.64647	-0.0599734	0.25705	-0.057461		YY1	3.25015	60.2349	2.64647	-0.102013	0.0548202	-0.100959		YY1	3.25015	60.2349	2.64647	-0.138444	0.00930238	-0.139543		YY1	3.25015	60.2349	2.64647	-0.06988	0.190245	-0.06998		YY1	3.25015	60.2349	2.64647	0.073062	0.17387	0.07446		YY1	3.25015	60.2349	2.64647	0.127371	0.0171218	0.126961		YY1	3.25015
ACIN1	4.28313	72.3154	5.16184	0.0829953	0.0852518	0.0807742		ACIN1	4.28313	72.3154	5.16184	0.00228948	0.962465	0.00220417		ACIN1	4.28313	72.3154	5.16184	-0.0222521	0.648522	-0.02462		ACIN1	4.28313	72.3154	5.16184	0.02286	0.640385	0.020819		ACIN1	4.28313	72.3154	5.16184	0.05356	0.274018	0.054661		ACIN1	4.28313	72.3154	5.16184	0.0401138	0.411117	0.0422146		ACIN1	4.28313
TRIP11	4.99382	79.3624	6.04199	-0.0851126	0.0643804	-0.0862981		TRIP11	4.99382	79.3624	6.04199	-0.0822169	0.0762196	-0.0830019		TRIP11	4.99382	79.3624	6.04199	-0.0789453	0.0900917	-0.0776646		TRIP11	4.99382	79.3624	6.04199	-0.09054	0.05104	-0.08994		TRIP11	4.99382	79.3624	6.04199	0.047858	0.306255	0.048264		TRIP11	4.99382	79.3624	6.04199	0.0425925	0.361542	0.0410079		TRIP11	4.99382
APEX1	3.60106	55.3691	3.11509	0.181093	0.000951098	0.180418		APEX1	3.60106	55.3691	3.11509	0.0218402	0.695316	0.0204191		APEX1	3.60106	55.3691	3.11509	0.112175	0.0442799	0.112988		APEX1	3.60106	55.3691	3.11509	-0.04607	0.410031	-0.04624		APEX1	3.60106	55.3691	3.11509	-0.22815	3.69e-05	-0.22385		APEX1	3.60106	55.3691	3.11509	-0.254211	3.97305e-06	-0.254024		APEX1	3.60106
PABPN1	3.11475	60.7383	3.49109	0.0178913	0.734418	0.0178899		PABPN1	3.11475	60.7383	3.49109	0.01625	0.75995	0.0170463		PABPN1	3.11475	60.7383	3.49109	0.0091668	0.863735	0.00984171		PABPN1	3.11475	60.7383	3.49109	0.005448	0.918646	0.00614		PABPN1	3.11475	60.7383	3.49109	-0.02809	0.599964	-0.028		PABPN1	3.11475	60.7383	3.49109	-0.0227157	0.671038	-0.0234668		PABPN1	3.11475
ARHGAP5	4.40544	71.9799	5.56233	0.00691033	0.886517	0.00928095		ARHGAP5	4.40544	71.9799	5.56233	-0.0126379	0.795747	-0.0106589		ARHGAP5	4.40544	71.9799	5.56233	-0.0085001	0.862605	-0.00985424		ARHGAP5	4.40544	71.9799	5.56233	-0.02213	0.650393	-0.02227		ARHGAP5	4.40544	71.9799	5.56233	0.007683	0.875252	0.00916		ARHGAP5	4.40544	71.9799	5.56233	0.00393822	0.935787	0.00492256		ARHGAP5	4.40544
SRP54	4.23732	65.7718	5.11134	-0.0148622	0.769268	-0.0122428		SRP54	4.23732	65.7718	5.11134	-0.0397639	0.435973	-0.0368236		SRP54	4.23732	65.7718	5.11134	-0.0860075	0.0932295	-0.086328		SRP54	4.23731	65.7718	5.11134	0.00569	0.911629	0.006853		SRP54	4.23731	65.7718	5.11134	0.099176	0.053398	0.097102		SRP54	4.23732	65.7718	5.11134	0.0570465	0.266046	0.0579729		SRP54	4.23732
CHD8	2.89731	52.5168	1.39524	0.0486982	0.39055	0.048423		CHD8	2.89731	52.5168	1.39524	-0.00671131	0.906923	-0.00936901		CHD8	2.89731	52.5168	1.39524	-0.0185232	0.74852	-0.0192446		CHD8	2.89731	52.5168	1.39524	0.013422	0.815407	0.016981		CHD8	2.89731	52.5168	1.39524	-0.03957	0.489756	-0.03971		CHD8	2.89731	52.5168	1.39524	-0.0203245	0.72369	-0.0188154		CHD8	2.89731
DCAF11	3.25922	52.0134	1.41193	0.0353408	0.535311	0.0325992		DCAF11	3.25922	52.0134	1.41193	0.0140102	0.807475	0.0149934		DCAF11	3.25922	52.0134	1.41193	0.00154449	0.978747	0.00229024		DCAF11	3.25922	52.0134	1.41193	-0.01336	0.815978	-0.01467		DCAF11	3.25922	52.0134	1.41193	-0.00521	0.927977	-0.00306		DCAF11	3.25922	52.0134	1.41193	0.0268768	0.640113	0.0252278		DCAF11	3.25922
PSMA6	3.74094	68.9597	4.80559	0.165176	0.000775023	0.163538		PSMA6	3.74094	68.9597	4.80559	0.063289	0.203166	0.0627839		PSMA6	3.74094	68.9597	4.80559	0.0573032	0.251675	0.0553119		PSMA6	3.74094	68.9597	4.80559	0.082961	0.095461	0.082028		PSMA6	3.74094	68.9597	4.80559	-0.08709	0.081169	-0.08806		PSMA6	3.74094	68.9597	4.80559	-0.123427	0.0132686	-0.121385		PSMA6	3.74094
NFKBIA	3.80585	59.0604	3.79665	0.0860881	0.106874	0.0853469		NFKBIA	3.80585	59.0604	3.79665	0.000543289	0.991943	-0.000480757		NFKBIA	3.80585	59.0604	3.79665	0.00235549	0.965229	0.0045927		NFKBIA	3.80585	59.0604	3.79665	0.013539	0.802427	0.01523		NFKBIA	3.80585	59.0604	3.79665	0.071723	0.184464	0.071852		NFKBIA	3.80585	59.0604	3.79665	0.0340991	0.527277	0.0321696		NFKBIA	3.80585
PSME2	4.68018	70.4698	6.2186	0.103776	0.0334886	0.10484		PSME2	4.68018	70.4698	6.2186	0.01571	0.749072	0.014401		PSME2	4.68018	70.4698	6.2186	0.0402829	0.414216	0.041932		PSME2	4.68018	70.4698	6.2186	-0.01163	0.813989	-0.00998		PSME2	4.68018	70.4698	6.2186	-0.03974	0.4217	-0.03978		PSME2	4.68018	70.4698	6.2186	-0.0617708	0.211981	-0.0597363		PSME2	4.68018
PNN	4.37804	71.4765	5.48826	0.0245808	0.612907	0.0223426		PNN	4.37804	71.4765	5.48826	-0.0200373	0.682202	-0.0206021		PNN	4.37804	71.4765	5.48826	-0.00828059	0.866119	-0.00708417		PNN	4.37804	71.4765	5.48826	-0.00973	0.843089	-0.01066		PNN	4.37804	71.4765	5.48826	0.009093	0.854004	0.010756		PNN	4.37804	71.4765	5.48826	-0.00338518	0.945252	-0.00365128		PNN	4.37804
PCIF1	3.2527	50.1678	0.725702	0.0576072	0.32082	0.0586644		PCIF1	3.2527	50.1678	0.725702	0.100705	0.0852862	0.103766		PCIF1	3.2527	50.1678	0.725702	0.0424909	0.471809	0.0425852		PCIF1	3.25271	50.1678	0.725702	0.104533	0.074507	0.104361		PCIF1	3.25271	50.1678	0.725702	-0.04065	0.487465	-0.04377		PCIF1	3.2527	50.1678	0.725702	-0.090183	0.123505	-0.0915331		PCIF1	3.2527
TRPC4AP	3.75087	58.7248	4.47355	0.074583	0.163841	0.0727122		TRPC4AP	3.75087	58.7248	4.47355	0.0225116	0.67692	0.0227839		TRPC4AP	3.75087	58.7248	4.47355	-0.030458	0.573445	-0.0302079		TRPC4AP	3.75087	58.7248	4.47355	0.031423	0.563077	0.033073		TRPC4AP	3.75087	58.7248	4.47355	0.00051	0.992531	0.000807		TRPC4AP	3.75087	58.7248	4.47355	-0.0359758	0.5079	-0.0362492		TRPC4AP	3.75087
PYGB	3.51993	54.8658	2.55754	0.0177134	0.749642	0.0218216		PYGB	3.51993	54.8658	2.55754	0.0451731	0.417718	0.042413		PYGB	3.51993	54.8658	2.55754	0.0203313	0.716693	0.0177568		PYGB	3.51993	54.8658	2.55754	0.069856	0.213392	0.069477		PYGB	3.51993	54.8658	2.55754	0.004025	0.943373	0.002463		PYGB	3.51993	54.8658	2.55754	0.0590861	0.292759	0.0602544		PYGB	3.51993
ABHD12	5.64054	77.0134	7.19961	-0.0395689	0.39769	-0.0393727		ABHD12	5.64054	77.0134	7.19961	0.00215067	0.96351	0.00404547		ABHD12	5.64054	77.0134	7.19961	-0.0278603	0.5551	-0.028142		ABHD12	5.64054	77.0134	7.19961	0.020083	0.671275	0.017584		ABHD12	5.64054	77.0134	7.19961	0.018384	0.69765	0.016986		ABHD12	5.64054	77.0134	7.19961	0.0292209	0.535484	0.0292417		ABHD12	5.64054
HNF4A	2.69404	52.8523	1.30062	-0.0760622	0.178123	-0.0765581		HNF4A	2.69404	52.8523	1.30062	-0.0463933	0.415658	-0.0480438		HNF4A	2.69404	52.8523	1.30062	-0.0638352	0.264825	-0.0624209		HNF4A	2.69403	52.8524	1.30062	-0.0339	0.552036	-0.03083		HNF4A	2.69403	52.8524	1.30062	0.040175	0.485255	0.038698		HNF4A	2.69404	52.8523	1.30062	0.0383313	0.503416	0.039464		HNF4A	2.69404
C20orf24	3.69223	62.0805	4.75327	0.13228	0.0108636	0.13096		C20orf24	3.69223	62.0805	4.75327	0.0305241	0.559962	0.0275211		C20orf24	3.69223	62.0805	4.75327	0.0949205	0.0708683	0.094143		C20orf24	3.69223	62.0805	4.75328	-0.01715	0.744302	-0.0182		C20orf24	3.69223	62.0805	4.75328	-0.10403	0.047941	-0.10616		C20orf24	3.69223	62.0805	4.75327	-0.201776	0.000103731	-0.199962		C20orf24	3.69223
ADNP	3.17315	58.8926	2.86694	0.103164	0.0534783	0.102551		ADNP	3.17315	58.8926	2.86694	0.020118	0.709223	0.0180825		ADNP	3.17315	58.8926	2.86694	0.082742	0.126715	0.0818409		ADNP	3.17315	58.8926	2.86694	-0.00129	0.98098	-0.00169		ADNP	3.17315	58.8926	2.86694	-0.00499	0.926903	-0.0045		ADNP	3.17315	58.8926	2.86694	-0.124727	0.0206702	-0.127579		ADNP	3.17315
DNAJC5	3.26903	53.3557	1.9257	-0.0131286	0.815602	-0.0123252		DNAJC5	3.26903	53.3557	1.9257	-0.0169327	0.765037	-0.0168564		DNAJC5	3.26903	53.3557	1.9257	-0.0279193	0.62436	-0.0260512		DNAJC5	3.26903	53.3557	1.9257	-0.00308	0.956814	-0.00188		DNAJC5	3.26903	53.3557	1.9257	0.020785	0.714588	0.02275		DNAJC5	3.26903	53.3557	1.9257	0.0585324	0.304285	0.0592931		DNAJC5	3.26903
NELFCD	3.96671	58.7248	4.46727	0.0370005	0.49021	0.0348129		NELFCD	3.96671	58.7248	4.46727	0.0296911	0.582589	0.0299363		NELFCD	3.96671	58.7248	4.46727	0.0579356	0.287482	0.0546108		NELFCD	3.96671	58.7248	4.46727	0.004377	0.935625	0.003128		NELFCD	3.96671	58.7248	4.46727	0.009132	0.866368	0.006355		NELFCD	3.96671	58.7248	4.46727	-0.00222938	0.967282	-0.0033064		NELFCD	3.96671
PRPF6	3.65083	63.0872	3.63118	0.0312941	0.545217	0.0286937		PRPF6	3.65083	63.0872	3.63118	-0.0307741	0.554058	-0.0314011		PRPF6	3.65083	63.0872	3.63118	-0.0410617	0.432878	-0.0392048		PRPF6	3.65083	63.0872	3.63117	-0.03654	0.48408	-0.03486		PRPF6	3.65083	63.0872	3.63117	-0.02825	0.591572	-0.02784		PRPF6	3.65083	63.0872	3.63118	0.0535879	0.305253	0.0559424		PRPF6	3.65083
PRELID3B	4.72306	73.8255	5.79986	-0.000960749	0.983967	-0.000629729		PRELID3B	4.72306	73.8255	5.79986	-0.0120238	0.802761	-0.0138462		PRELID3B	4.72306	73.8255	5.79986	0.00499792	0.917695	0.00620327		PRELID3B	4.72306	73.8255	5.79985	-0.00162	0.973268	-0.00233		PRELID3B	4.72306	73.8255	5.79985	-0.07054	0.146118	-0.07128		PRELID3B	4.72306	73.8255	5.79986	-0.0242528	0.616827	-0.0259839		PRELID3B	4.72306
PSMA7	7.60561	93.7919	8.17958	-0.0310201	0.4642	-0.0312051		PSMA7	7.60561	93.7919	8.17958	0.0245875	0.56431	0.0243218		PSMA7	7.60561	93.7919	8.17958	0.0241858	0.572098	0.0239745		PSMA7	7.60561	93.7919	8.17958	0.04232	0.322727	0.041415		PSMA7	7.60561	93.7919	8.17958	-0.01691	0.694499	-0.01355		PSMA7	7.60561	93.7919	8.17958	-0.082535	0.0541466	-0.0818718		PSMA7	7.60561
CSNK2A1	3.475	59.5638	3.65268	0.0342416	0.520175	0.0363213		CSNK2A1	3.475	59.5638	3.65268	0.0432426	0.418633	0.0444796		CSNK2A1	3.475	59.5638	3.65268	-0.00809307	0.880594	-0.0069772		CSNK2A1	3.475	59.5638	3.65268	0.049273	0.35944	0.052025		CSNK2A1	3.475	59.5638	3.65268	0.042512	0.431209	0.04068		CSNK2A1	3.475	59.5638	3.65268	0.053726	0.315527	0.0530825		CSNK2A1	3.475
CDS2	5.80793	79.1946	7.30544	0.0172452	0.708631	0.0196373		CDS2	5.80793	79.1946	7.30544	0.0380176	0.412913	0.0354309		CDS2	5.80793	79.1946	7.30544	0.0304283	0.514595	0.0303161		CDS2	5.80793	79.1946	7.30544	-0.00202	0.965537	-0.00088		CDS2	5.80793	79.1946	7.30544	-0.06481	0.166125	-0.06395		CDS2	5.80793	79.1946	7.30544	-0.0743469	0.110123	-0.0732204		CDS2	5.80793
HM13	6.8699	87.9195	7.9317	0.109907	0.0118191	0.110129		HM13	6.8699	87.9195	7.9317	0.00703132	0.873404	0.00496078		HM13	6.8699	87.9195	7.9317	0.0031841	0.94276	0.00267097		HM13	6.8699	87.9195	7.9317	0.036143	0.413986	0.036811		HM13	6.8699	87.9195	7.9317	-0.01799	0.686066	-0.01973		HM13	6.8699	87.9195	7.9317	-0.070874	0.109202	-0.0704885		HM13	6.8699
SEC23B	4.58146	66.2752	6.10224	0.0861079	0.0874301	0.08835		SEC23B	4.58146	66.2752	6.10224	0.0517872	0.307673	0.0535903		SEC23B	4.58146	66.2752	6.10224	0.0606188	0.234145	0.0608082		SEC23B	4.58146	66.2752	6.10224	0.011328	0.824212	0.011705		SEC23B	4.58146	66.2752	6.10224	-0.05315	0.300177	-0.0562		SEC23B	4.58146	66.2752	6.10224	-0.100634	0.0484766	-0.101948		SEC23B	4.58146
TM9SF4	3.70607	60.5705	3.81343	-0.0252807	0.632121	-0.0245133		TM9SF4	3.70607	60.5705	3.81343	0.0205045	0.699824	0.019222		TM9SF4	3.70607	60.5705	3.81343	0.0762125	0.15362	0.0759263		TM9SF4	3.70607	60.5705	3.81343	9.09e-05	0.998638	-0.00012		TM9SF4	3.70607	60.5705	3.81343	0.014969	0.779579	0.013061		TM9SF4	3.70607	60.5705	3.81343	-0.017476	0.743514	-0.0126332		TM9SF4	3.70607
KIF3B	4.4411	70.1342	5.60388	0.130356	0.00761797	0.13199		KIF3B	4.4411	70.1342	5.60388	0.0153741	0.755413	0.0150302		KIF3B	4.4411	70.1342	5.60388	0.0530483	0.284482	0.0530476		KIF3B	4.4411	70.1342	5.60388	-0.00256	0.95867	-0.0061		KIF3B	4.4411	70.1342	5.60388	-0.00717	0.885461	-0.00749		KIF3B	4.4411	70.1342	5.60388	0.0303336	0.540722	0.0288637		KIF3B	4.4411
NOP56	4.12525	66.7785	4.56304	0.0287157	0.56787	0.027466		NOP56	4.12525	66.7785	4.56304	-0.0778075	0.122153	-0.0753124		NOP56	4.12525	66.7785	4.56304	-0.0717143	0.156969	-0.0693393		NOP56	4.12525	66.7785	4.56304	-0.01165	0.818811	-0.01023		NOP56	4.12525	66.7785	4.56304	0.096511	0.056875	0.096118		NOP56	4.12525	66.7785	4.56304	0.0668034	0.188007	0.0695261		NOP56	4.12525
MANBAL	3.62368	54.3624	3.313	0.125092	0.0243343	0.120375		MANBAL	3.62368	54.3624	3.313	-0.026352	0.63756	-0.0279195		MANBAL	3.62368	54.3624	3.313	0.00994461	0.859349	0.0120678		MANBAL	3.62368	54.3624	3.313	-0.02805	0.618302	-0.0264		MANBAL	3.62368	54.3624	3.313	-0.16676	0.002855	-0.16726		MANBAL	3.62368	54.3624	3.313	-0.155544	0.00558936	-0.155759		MANBAL	3.62368
MAPRE1	6.36324	83.557	7.66415	0.0947645	0.0344979	0.094913		MAPRE1	6.36324	83.557	7.66415	0.0880136	0.0510503	0.0868781		MAPRE1	6.36324	83.557	7.66415	0.0593387	0.190205	0.0619239		MAPRE1	6.36324	83.5571	7.66415	0.08625	0.05565	0.083809		MAPRE1	6.36324	83.5571	7.66415	-0.0603	0.186726	-0.05745		MAPRE1	6.36324	83.557	7.66415	-0.0962254	0.034311	-0.0972148		MAPRE1	6.36324
CDK5RAP1	3.28538	51.3423	1.2728	0.0812226	0.156383	0.0808877		CDK5RAP1	3.28538	51.3423	1.2728	0.0907756	0.11483	0.089144		CDK5RAP1	3.28538	51.3423	1.2728	0.197196	0.000618199	0.19611		CDK5RAP1	3.28538	51.3423	1.2728	0.028896	0.617541	0.028191		CDK5RAP1	3.28538	51.3423	1.2728	-0.12953	0.025846	-0.12686		CDK5RAP1	3.28538	51.3423	1.2728	-0.146364	0.0112789	-0.145535		CDK5RAP1	3.28538
CST3	8.94222	98.1544	9.18625	0.0294534	0.477076	0.0284808		CST3	8.94222	98.1544	9.18625	0.0409602	0.326013	0.0410642		CST3	8.94222	98.1544	9.18625	0.0420614	0.31528	0.0407102		CST3	8.94222	98.1544	9.18625	0.009585	0.818914	0.008971		CST3	8.94222	98.1544	9.18625	0.08175	0.051705	0.083003		CST3	8.94222	98.1544	9.18625	0.00719712	0.863867	0.00746485		CST3	8.94222
MAP1LC3A	3.86265	60.7383	5.23554	0.0579256	0.271671	0.0585745		MAP1LC3A	3.86265	60.7383	5.23554	0.0144142	0.785783	0.0135367		MAP1LC3A	3.86265	60.7383	5.23554	0.0279287	0.599956	0.0301184		MAP1LC3A	3.86265	60.7383	5.23554	-0.00304	0.954607	-0.0061		MAP1LC3A	3.86265	60.7383	5.23554	-0.01317	0.805712	-0.01263		MAP1LC3A	3.86265	60.7383	5.23554	-0.0576286	0.279546	-0.0555076		MAP1LC3A	3.86265
APMAP	4.12258	60.2349	5.00211	0.0259917	0.623542	0.029169		APMAP	4.12258	60.2349	5.00211	0.119646	0.0241671	0.118735		APMAP	4.12258	60.2349	5.00211	0.112104	0.0355179	0.113743		APMAP	4.12258	60.2349	5.00211	0.101804	0.056722	0.101337		APMAP	4.12258	60.2349	5.00211	-0.06944	0.19564	-0.06558		APMAP	4.12258	60.2349	5.00211	-0.0670149	0.209101	-0.0665248		APMAP	4.12258
CELF4	2.86495	58.0537	2.32087	-0.0140561	0.794459	-0.0136796		CELF4	2.86495	58.0537	2.32087	-0.0459663	0.398865	-0.0449298		CELF4	2.86495	58.0537	2.32087	-0.0512352	0.349133	-0.0508627		CELF4	2.86495	58.0537	2.32087	0.001504	0.978051	-0.00277		CELF4	2.86495	58.0537	2.32087	0.051413	0.347458	0.054637		CELF4	2.86495	58.0537	2.32087	0.104374	0.0548726	0.107824		CELF4	2.86495
USP14	3.34528	58.557	3.10745	-0.0339153	0.527714	-0.0347058		USP14	3.34528	58.557	3.10745	-0.0678442	0.211422	-0.0672994		USP14	3.34528	58.557	3.10745	-0.046425	0.394171	-0.0444539		USP14	3.34528	58.557	3.10745	-0.06361	0.242772	-0.06394		USP14	3.34528	58.557	3.10745	0.116033	0.033755	0.115972		USP14	3.34528	58.557	3.10745	0.102354	0.0590104	0.101359		USP14	3.34528
VAPA	6.85682	88.255	7.95187	0.0636275	0.145039	0.0637763		VAPA	6.85682	88.255	7.95187	-0.000236571	0.99571	0.00203308		VAPA	6.85682	88.255	7.95187	0.0332051	0.452099	0.0349196		VAPA	6.85682	88.255	7.95187	0.000591	0.989323	0.001241		VAPA	6.85682	88.255	7.95187	-0.00331	0.940468	-0.00552		VAPA	6.85682	88.255	7.95187	-0.0160839	0.716285	-0.0138742		VAPA	6.85682
MYL12A	4.77031	74.1611	6.15131	0.0257728	0.588923	0.027243		MYL12A	4.77031	74.1611	6.15131	-0.0042011	0.930458	-0.00119632		MYL12A	4.77031	74.1611	6.15131	-0.00867698	0.857452	-0.00552637		MYL12A	4.77031	74.1611	6.1513	-0.00574	0.905162	-0.00632		MYL12A	4.77031	74.1611	6.1513	0.011789	0.807858	0.011443		MYL12A	4.77031	74.1611	6.15131	-0.0191878	0.69154	-0.018969		MYL12A	4.77031
ANKRD12	5.00062	81.3758	5.96398	-0.0368031	0.418695	-0.0366094		ANKRD12	5.00062	81.3758	5.96398	-0.0229303	0.617017	-0.0251305		ANKRD12	5.00062	81.3758	5.96398	0.00168266	0.970885	0.00174749		ANKRD12	5.00062	81.3758	5.96399	-0.04306	0.350111	-0.04322		ANKRD12	5.00062	81.3758	5.96399	0.049379	0.286409	0.051731		ANKRD12	5.00062	81.3758	5.96398	0.0868749	0.0587606	0.0865233		ANKRD12	5.00062
NOL4	3.54592	61.745	3.51552	-0.0974112	0.0619358	-0.0982745		NOL4	3.54592	61.745	3.51552	-0.00699439	0.894641	-0.0046721		NOL4	3.54592	61.745	3.51552	-0.0781122	0.139646	-0.0789363		NOL4	3.54592	61.745	3.51552	0.032895	0.533282	0.036179		NOL4	3.54592	61.745	3.51552	0.071101	0.180118	0.068371		NOL4	3.54592	61.745	3.51552	0.149897	0.00442252	0.14877		NOL4	3.54592
RIOK3	3.70155	59.8993	4.11675	0.119304	0.0241753	0.118303		RIOK3	3.70155	59.8993	4.11675	0.00572106	0.914582	0.00527053		RIOK3	3.70155	59.8993	4.11675	0.0423959	0.429135	0.0424265		RIOK3	3.70155	59.8993	4.11675	-0.00553	0.918139	-0.00751		RIOK3	3.70155	59.8993	4.11675	-0.0376	0.484454	-0.03728		RIOK3	3.70155	59.8993	4.11675	-0.0823921	0.125009	-0.0811489		RIOK3	3.70155
PSMD10	3.55994	57.3826	3.76136	0.0135591	0.802707	0.0129136		PSMD10	3.55994	57.3826	3.76136	-0.150807	0.00539708	-0.14847		PSMD10	3.55994	57.3826	3.76136	-0.0920626	0.0920221	-0.0907036		PSMD10	3.55994	57.3826	3.76136	-0.14168	0.009205	-0.14221		PSMD10	3.55994	57.3826	3.76136	-0.0201	0.714415	-0.02149		PSMD10	3.55994	57.3826	3.76136	-0.00719332	0.895486	-0.00860081		PSMD10	3.55994
TBL1X	3.54942	61.0738	3.59169	-0.0204769	0.697001	-0.0221005		TBL1X	3.54942	61.0738	3.59169	0.100141	0.0583714	0.0986589		TBL1X	3.54942	61.0738	3.59169	0.0966101	0.068264	0.0964178		TBL1X	3.54942	61.0738	3.59169	0.067591	0.203279	0.06696		TBL1X	3.54942	61.0738	3.59169	0.027844	0.603137	0.025568		TBL1X	3.54942	61.0738	3.59169	0.0461424	0.384716	0.0460345		TBL1X	3.54942
PGRMC1	4.90259	71.8121	6.41533	0.061271	0.205847	0.0591856		PGRMC1	4.90259	71.8121	6.41533	0.0629189	0.19653	0.0632081		PGRMC1	4.90259	71.8121	6.41533	0.0708848	0.147488	0.0707903		PGRMC1	4.90259	71.8121	6.41533	0.047111	0.33547	0.047064		PGRMC1	4.90259	71.8121	6.41533	-0.06412	0.191802	-0.06449		PGRMC1	4.90259	71.8121	6.41533	-0.151949	0.00181373	-0.153467		PGRMC1	4.90259
WDR13	3.68154	56.2081	3.42706	0.0563969	0.303389	0.0538065		WDR13	3.68154	56.2081	3.42706	-0.0201309	0.715185	-0.0192885		WDR13	3.68154	56.2081	3.42706	0.000314717	0.995477	0.000553351		WDR13	3.68154	56.2081	3.42706	-0.00584	0.916157	-0.00821		WDR13	3.68154	56.2081	3.42706	0.010964	0.843664	0.010321		WDR13	3.68154	56.2081	3.42706	-0.00629868	0.909662	-0.00768199		WDR13	3.68154
XIAP	4.28199	72.3154	5.12585	0.0501978	0.29845	0.0518141		XIAP	4.28199	72.3154	5.12585	0.041248	0.395765	0.0374365		XIAP	4.28199	72.3154	5.12585	0.0653181	0.180487	0.0646216		XIAP	4.28199	72.3154	5.12585	0.005328	0.913005	0.006975		XIAP	4.28199	72.3154	5.12585	-0.07544	0.124033	-0.07235		XIAP	4.28199	72.3154	5.12585	-0.0543805	0.266151	-0.0533503		XIAP	4.28199
STAG2	3.41437	66.6107	3.59666	-0.00103391	0.983616	-0.00196637		STAG2	3.41437	66.6107	3.59666	-0.042162	0.405144	-0.0446536		STAG2	3.41437	66.6107	3.59666	-0.00684301	0.892707	-0.0063247		STAG2	3.41437	66.6107	3.59666	-0.09107	0.073548	-0.09141		STAG2	3.41437	66.6107	3.59666	0.006079	0.90549	0.006224		STAG2	3.41437	66.6107	3.59666	-0.0430003	0.396468	-0.0437147		STAG2	3.41437
SYP	4.83385	77.349	5.88168	-0.00646999	0.889813	-0.0101323		SYP	4.83385	77.349	5.88168	-0.0912548	0.0514886	-0.0903359		SYP	4.83385	77.349	5.88168	-0.0713406	0.130339	-0.0721775		SYP	4.83385	77.349	5.88168	-0.07038	0.134735	-0.07006		SYP	4.83385	77.349	5.88168	0.051469	0.278089	0.052428		SYP	4.83385	77.349	5.88168	-0.0318341	0.50009	-0.0307945		SYP	4.83385
PLP2	7.71682	92.7852	8.41411	0.0426725	0.316503	0.0438815		PLP2	7.71682	92.7852	8.41411	-0.0463169	0.28042	-0.0472609		PLP2	7.71682	92.7852	8.41411	-0.0331035	0.442676	-0.0336304		PLP2	7.71682	92.7852	8.41411	-0.06858	0.111063	-0.06846		PLP2	7.71682	92.7852	8.41411	-0.01996	0.64533	-0.0214		PLP2	7.71682	92.7852	8.41411	-0.0201058	0.641086	-0.018952		PLP2	7.71682
NAA10	3.98214	64.094	5.15129	0.0743471	0.146962	0.0754412		NAA10	3.98214	64.094	5.15129	0.0947298	0.0654394	0.0944258		NAA10	3.98214	64.094	5.15129	0.108433	0.0358184	0.109863		NAA10	3.98214	64.094	5.15128	0.107625	0.036723	0.108978		NAA10	3.98214	64.094	5.15128	-0.10036	0.053101	-0.10281		NAA10	3.98214	64.094	5.15129	-0.155521	0.00259648	-0.155413		NAA10	3.98214
SMARCA1	4.6788	71.6443	5.95747	-0.054264	0.263205	-0.052931		SMARCA1	4.6788	71.6443	5.95747	-0.060068	0.219271	-0.0607629		SMARCA1	4.6788	71.6443	5.95747	-0.0441566	0.368999	-0.0433209		SMARCA1	4.6788	71.6443	5.95747	-0.06937	0.157372	-0.06945		SMARCA1	4.6788	71.6443	5.95747	0.010445	0.832804	0.009881		SMARCA1	4.6788	71.6443	5.95747	0.148781	0.00231874	0.14915		SMARCA1	4.6788
RBBP7	3.74959	57.5503	3.97277	-0.000207864	0.99694	0.00178438		RBBP7	3.74959	57.5503	3.97277	-0.036521	0.500226	-0.0391822		RBBP7	3.74959	57.5503	3.97277	0.0203349	0.709104	0.0204698		RBBP7	3.74959	57.5503	3.97277	-0.09628	0.076688	-0.09746		RBBP7	3.74959	57.5503	3.97277	-0.01714	0.755627	-0.01732		RBBP7	3.74959	57.5503	3.97277	0.0704844	0.20018	0.0723306		RBBP7	3.74959
PQBP1	3.79724	59.396	4.89736	0.100374	0.0592112	0.101454		PQBP1	3.79724	59.396	4.89736	0.0376916	0.482766	0.0381525		PQBP1	3.79724	59.396	4.89736	0.0240214	0.656593	0.0265594		PQBP1	3.79724	59.396	4.89736	0.045234	0.40091	0.042917		PQBP1	3.79724	59.396	4.89736	0.017015	0.752124	0.019208		PQBP1	3.79724	59.396	4.89736	-0.0666782	0.215355	-0.0672087		PQBP1	3.79724
PCSK1N	10.1646	98.9933	10.3182	0.0887599	0.0311107	0.0887983		PCSK1N	10.1646	98.9933	10.3182	0.0775703	0.0614625	0.0780588		PCSK1N	10.1646	98.9933	10.3182	0.0511282	0.220093	0.0511386		PCSK1N	10.1646	98.9933	10.3182	0.061644	0.138817	0.06275		PCSK1N	10.1646	98.9933	10.3182	0.145828	0.000467	0.144264		PCSK1N	10.1646	98.9933	10.3182	0.099281	0.0172479	0.0961608		PCSK1N	10.1646
EMD	2.278	54.1946	1.39558	0.023098	0.67919	0.0230153		EMD	2.278	54.1946	1.39558	-0.0866114	0.123239	-0.0828857		EMD	2.278	54.1946	1.39558	-0.0129996	0.817952	-0.0127523		EMD	2.278	54.1946	1.39558	-0.0958	0.089622	-0.0961		EMD	2.278	54.1946	1.39558	-0.02392	0.673813	-0.02355		EMD	2.278	54.1946	1.39558	-0.0142523	0.801384	-0.0169813		EMD	2.278
PGK1	6.83894	86.745	8.05012	0.0510731	0.246364	0.0505031		PGK1	6.83894	86.745	8.05012	0.0142211	0.748675	0.0150525		PGK1	6.83894	86.745	8.05012	0.0197305	0.65793	0.0189147		PGK1	6.83894	86.745	8.05012	0.011473	0.796642	0.009544		PGK1	6.83894	86.745	8.05012	-0.11356	0.010889	-0.11314		PGK1	6.83894	86.745	8.05012	-0.166738	0.00016469	-0.167888		PGK1	6.83894
MAGT1	3.24442	57.7181	2.36761	0.0130971	0.808748	0.015643		MAGT1	3.24442	57.7181	2.36761	-0.0156402	0.7745	-0.0144676		MAGT1	3.24442	57.7181	2.36761	0.00316707	0.953947	0.000525904		MAGT1	3.24442	57.7181	2.36761	-0.00495	0.927881	-0.00343		MAGT1	3.24442	57.7181	2.36761	0.02108	0.701945	0.020591		MAGT1	3.24442	57.7181	2.36761	-0.013608	0.803443	-0.0149194		MAGT1	3.24442
SMS	3.87795	60.4027	4.62109	0.0324084	0.539923	0.0336787		SMS	3.87795	60.4027	4.62109	-0.0836694	0.115053	-0.0837187		SMS	3.87795	60.4027	4.62109	-0.0531086	0.319744	-0.0515633		SMS	3.87796	60.4027	4.62109	-0.04503	0.400349	-0.04391		SMS	3.87796	60.4027	4.62109	0.063707	0.233178	0.064631		SMS	3.87795	60.4027	4.62109	-0.00100681	0.984961	0.00182007		SMS	3.87795
CD99L2	4.20268	63.5906	5.08057	-0.102476	0.0461895	-0.104328		CD99L2	4.20268	63.5906	5.08057	-0.0195607	0.70651	-0.0203608		CD99L2	4.20268	63.5906	5.08057	-0.0497822	0.34027	-0.0507549		CD99L2	4.20268	63.5906	5.08057	0.021429	0.681185	0.021928		CD99L2	4.20268	63.5906	5.08057	0.076341	0.142752	0.077942		CD99L2	4.20268	63.5906	5.08057	0.139572	0.00686343	0.137943		CD99L2	4.20268
EEA1	3.46703	63.0872	3.74038	0.0277657	0.59147	0.0243673		EEA1	3.46703	63.0872	3.74038	0.0788317	0.130655	0.0781089		EEA1	3.46703	63.0872	3.74038	0.0779361	0.136706	0.0757495		EEA1	3.46703	63.0872	3.74038	0.092051	0.077803	0.091854		EEA1	3.46703	63.0872	3.74038	-0.04424	0.400667	-0.04374		EEA1	3.46703	63.0872	3.74038	0.00127946	0.980458	0.00145967		EEA1	3.46703
CDK16	3.80048	59.0604	4.25497	0.076892	0.149974	0.0773159		CDK16	3.80048	59.0604	4.25497	-0.00311589	0.953748	-0.00188492		CDK16	3.80048	59.0604	4.25497	-0.0383684	0.477495	-0.0377939		CDK16	3.80048	59.0604	4.25497	0.015911	0.768066	0.017348		CDK16	3.80048	59.0604	4.25497	-0.01312	0.808702	-0.01329		CDK16	3.80048	59.0604	4.25497	-0.0491085	0.365255	-0.0506127		CDK16	3.80048
USP11	3.96186	62.5839	4.39415	0.00739312	0.886837	0.00622912		USP11	3.96186	62.5839	4.39415	-0.16408	0.00156345	-0.163539		USP11	3.96186	62.5839	4.39415	-0.116535	0.0257857	-0.114032		USP11	3.96186	62.5839	4.39415	-0.17652	0.000693	-0.17758		USP11	3.96186	62.5839	4.39415	0.099583	0.058029	0.099072		USP11	3.96186	62.5839	4.39415	0.0621808	0.236651	0.0602823		USP11	3.96186
HTATSF1	4.63212	72.4832	5.93114	-0.038895	0.420024	-0.0396293		HTATSF1	4.63212	72.4832	5.93114	-0.095907	0.0481652	-0.0954727		HTATSF1	4.63212	72.4832	5.93114	-0.104174	0.0326038	-0.10381		HTATSF1	4.63212	72.4832	5.93114	-0.06437	0.187407	-0.06318		HTATSF1	4.63212	72.4832	5.93114	0.022721	0.643221	0.021134		HTATSF1	4.63212	72.4832	5.93114	0.0181447	0.710142	0.0152124		HTATSF1	4.63212
TIMP1	8.16259	94.4631	8.77652	-0.0862978	0.0406668	-0.0840901		TIMP1	8.16259	94.4631	8.77652	-0.0260355	0.540487	-0.0271259		TIMP1	8.16259	94.4631	8.77652	-0.016613	0.697198	-0.0185842		TIMP1	8.16259	94.4631	8.77652	-0.05759	0.177058	-0.0543		TIMP1	8.16259	94.4631	8.77652	0.055956	0.191711	0.056818		TIMP1	8.16259	94.4631	8.77652	0.155447	0.000249397	0.153552		TIMP1	8.16259
MAGED2	7.1128	88.0872	8.31851	0.0439953	0.314347	0.0430586		MAGED2	7.1128	88.0872	8.31851	-0.0115038	0.79394	-0.0115099		MAGED2	7.1128	88.0872	8.31851	0.0238701	0.589244	0.0223513		MAGED2	7.1128	88.0872	8.31851	-0.02193	0.619937	-0.02144		MAGED2	7.1128	88.0872	8.31851	-0.0277	0.532991	-0.02545		MAGED2	7.1128	88.0872	8.31851	-0.000939173	0.983103	-0.00155105		MAGED2	7.1128
ARMCX3	4.16984	63.255	5.14555	0.0011677	0.981971	0.000752128		ARMCX3	4.16984	63.255	5.14555	-0.0769774	0.139442	-0.0775957		ARMCX3	4.16984	63.255	5.14555	-0.0339018	0.518502	-0.032521		ARMCX3	4.16984	63.255	5.14555	-0.08569	0.100764	-0.0862		ARMCX3	4.16984	63.255	5.14555	0.053754	0.303096	0.055393		ARMCX3	4.16984	63.255	5.14555	0.0164775	0.752078	0.017997		ARMCX3	4.16984
BEX4	5.35375	75	6.82403	0.135397	0.00413302	0.133376		BEX4	5.35375	75	6.82403	0.0063907	0.893662	0.00482166		BEX4	5.35375	75	6.82403	0.0255981	0.593569	0.0254633		BEX4	5.35375	75	6.82402	0.01074	0.822846	0.009604		BEX4	5.35375	75	6.82402	-0.03596	0.453901	-0.03647		BEX4	5.35375	75	6.82403	-0.194826	4.29541e-05	-0.192379		BEX4	5.35375
FNDC3A	6.25567	84.396	7.48575	-0.0399549	0.371203	-0.0414469		FNDC3A	6.25567	84.396	7.48575	-0.0248249	0.581245	-0.024725		FNDC3A	6.25567	84.396	7.48575	-0.0121584	0.78771	-0.012057		FNDC3A	6.25567	84.396	7.48575	-0.03105	0.491976	-0.03181		FNDC3A	6.25567	84.396	7.48575	0.053281	0.24006	0.053857		FNDC3A	6.25567	84.396	7.48575	-0.0240922	0.593206	-0.0252189		FNDC3A	6.25567
DNAJC3	5.8486	84.8993	6.82386	0.0742063	0.0954349	0.0752749		DNAJC3	5.8486	84.8993	6.82386	0.0408099	0.363456	0.042086		DNAJC3	5.8486	84.8993	6.82386	0.0202678	0.653158	0.0181933		DNAJC3	5.8486	84.8993	6.82386	0.063253	0.159978	0.061539		DNAJC3	5.8486	84.8993	6.82386	0.055022	0.222654	0.055013		DNAJC3	5.8486	84.8993	6.82386	-0.0662264	0.141605	-0.0659024		DNAJC3	5.8486
UGGT2	3.21844	57.047	2.62494	0.00258541	0.962117	-0.00154993		UGGT2	3.21844	57.047	2.62494	-0.0127204	0.816027	-0.0142661		UGGT2	3.21844	57.047	2.62494	0.00334866	0.95131	0.00334157		UGGT2	3.21844	57.047	2.62494	-0.01306	0.812282	-0.01158		UGGT2	3.21844	57.047	2.62494	-0.03307	0.548852	-0.03323		UGGT2	3.21844	57.047	2.62494	-0.0640248	0.241127	-0.0628014		UGGT2	3.21844
INTS6	3.07411	58.557	2.69084	0.0398272	0.458294	0.0399143		INTS6	3.07411	58.557	2.69084	0.0488364	0.367217	0.0503259		INTS6	3.07411	58.557	2.69084	0.0331832	0.540811	0.0318803		INTS6	3.07411	58.557	2.69084	0.048742	0.368844	0.051266		INTS6	3.07411	58.557	2.69084	0.080509	0.139661	0.081135		INTS6	3.07411	58.557	2.69084	0.0499075	0.356789	0.0492627		INTS6	3.07411
TSC22D1	6.94141	87.0805	8.00382	0.104036	0.0177487	0.105683		TSC22D1	6.94141	87.0805	8.00382	0.0841013	0.0569651	0.0817498		TSC22D1	6.94141	87.0805	8.00382	0.0644258	0.146655	0.064235		TSC22D1	6.94141	87.0805	8.00382	0.089341	0.043729	0.087664		TSC22D1	6.94141	87.0805	8.00382	-0.12077	0.006586	-0.12001		TSC22D1	6.94141	87.0805	8.00382	-0.122314	0.00572491	-0.119507		TSC22D1	6.94141
MGRN1	3.25967	59.2282	2.92899	0.0205254	0.700748	0.0200959		MGRN1	3.25967	59.2282	2.92899	0.122896	0.0218453	0.125173		MGRN1	3.25967	59.2282	2.92899	0.0970814	0.0713024	0.0993403		MGRN1	3.25967	59.2282	2.92899	0.143354	0.007482	0.143792		MGRN1	3.25967	59.2282	2.92899	-0.03907	0.470787	-0.03502		MGRN1	3.25967	59.2282	2.92899	-0.114166	0.0348177	-0.112552		MGRN1	3.25967
PHKB	2.88212	51.1745	0.806678	0.0394453	0.49251	0.0372169		PHKB	2.88212	51.1745	0.806678	0.0239353	0.680699	0.0240002		PHKB	2.88212	51.1745	0.806678	0.0829006	0.153427	0.0835031		PHKB	2.88212	51.1745	0.806678	-0.01792	0.757235	-0.01904		PHKB	2.88212	51.1745	0.806678	-0.05843	0.318854	-0.05304		PHKB	2.88212	51.1745	0.806678	-0.0327298	0.574234	-0.0322046		PHKB	2.88212
NUTF2	4.33505	67.1141	5.83474	0.0462813	0.355891	0.0454369		NUTF2	4.33505	67.1141	5.83474	0.0223298	0.658167	0.0203271		NUTF2	4.33505	67.1141	5.83474	0.0352992	0.486442	0.0354149		NUTF2	4.33505	67.1141	5.83474	0.002025	0.968075	0.004113		NUTF2	4.33505	67.1141	5.83474	0.006929	0.89178	0.005662		NUTF2	4.33505	67.1141	5.83474	-0.0176536	0.727178	-0.0154526		NUTF2	4.33505
NFAT5	3.47088	61.745	3.40948	-0.0874119	0.0940615	-0.0852793		NFAT5	3.47088	61.745	3.40948	-0.0307677	0.559551	-0.0309166		NFAT5	3.47088	61.745	3.40948	-0.0255357	0.629648	-0.0217185		NFAT5	3.47088	61.745	3.40948	-0.02134	0.686094	-0.01863		NFAT5	3.47088	61.745	3.40948	0.047266	0.37323	0.047722		NFAT5	3.47088	61.745	3.40948	0.0782516	0.138938	0.0771055		NFAT5	3.47088
LONP2	4.37784	69.4631	5.50759	0.116797	0.017434	0.115814		LONP2	4.37784	69.4631	5.50759	-0.137035	0.00550348	-0.137349		LONP2	4.37784	69.4631	5.50759	-0.0915497	0.0660202	-0.0931961		LONP2	4.37784	69.4631	5.50758	-0.11636	0.019011	-0.11646		LONP2	4.37784	69.4631	5.50758	-0.01882	0.705718	-0.0172		LONP2	4.37784	69.4631	5.50759	-0.00329969	0.947284	-0.0043593		LONP2	4.37784
CTCF	2.92845	50.6711	0.901923	-0.0356844	0.536738	-0.0382564		CTCF	2.92845	50.6711	0.901923	-0.0362179	0.534808	-0.0377402		CTCF	2.92845	50.6711	0.901923	-0.0861346	0.14134	-0.0849829		CTCF	2.92845	50.6711	0.901923	-0.04233	0.469605	-0.03967		CTCF	2.92845	50.6711	0.901923	-0.0321	0.582927	-0.03204		CTCF	2.92845	50.6711	0.901923	-0.0148591	0.799049	-0.0134133		CTCF	2.92845
POLR2C	3.62275	62.5839	2.92365	0.0342476	0.509636	0.0327571		POLR2C	3.62275	62.5839	2.92365	0.0330783	0.527017	0.0292706		POLR2C	3.62275	62.5839	2.92365	0.0306734	0.558042	0.030715		POLR2C	3.62275	62.5839	2.92365	0.040318	0.442523	0.040727		POLR2C	3.62275	62.5839	2.92365	0.025572	0.627721	0.02574		POLR2C	3.62275	62.5839	2.92365	-0.0406072	0.441152	-0.0408156		POLR2C	3.62275
CYB5B	3.43697	54.3624	3.02743	0.0163316	0.769635	0.015302		CYB5B	3.43697	54.3624	3.02743	0.103156	0.0657542	0.103162		CYB5B	3.43697	54.3624	3.02743	0.0632388	0.262362	0.0637725		CYB5B	3.43697	54.3624	3.02743	0.105971	0.058677	0.107247		CYB5B	3.43697	54.3624	3.02743	-0.04429	0.433468	-0.04462		CYB5B	3.43697	54.3624	3.02743	-0.0273777	0.626696	-0.0255753		CYB5B	3.43697
NME3	3.86306	63.4228	4.91078	0.0568891	0.269905	0.0583137		NME3	3.86306	63.4228	4.91078	0.0103881	0.841512	0.0139926		NME3	3.86306	63.4228	4.91078	0.0327135	0.531586	0.0312614		NME3	3.86306	63.4228	4.91078	0.034291	0.510815	0.034711		NME3	3.86306	63.4228	4.91078	-0.08933	0.086161	-0.08952		NME3	3.86306	63.4228	4.91078	-0.0836876	0.107546	-0.0818002		NME3	3.86306
PSMD7	4.90453	72.8188	6.28363	0.138467	0.00384924	0.136865		PSMD7	4.90453	72.8188	6.28363	0.114797	0.0172458	0.115583		PSMD7	4.90453	72.8188	6.28363	0.0935559	0.0528243	0.0937966		PSMD7	4.90452	72.8188	6.28363	0.085836	0.077127	0.085425		PSMD7	4.90452	72.8188	6.28363	0.040809	0.403055	0.039554		PSMD7	4.90453	72.8188	6.28363	-0.0088295	0.856319	-0.00827576		PSMD7	4.90453
WDR59	3.27186	58.2215	3.23099	-0.03011	0.576168	-0.0299089		WDR59	3.27186	58.2215	3.23099	0.116941	0.0303644	0.114489		WDR59	3.27186	58.2215	3.23099	0.0638329	0.24114	0.0664624		WDR59	3.27186	58.2215	3.23099	0.125079	0.02106	0.124333		WDR59	3.27186	58.2215	3.23099	-0.02746	0.6144	-0.02872		WDR59	3.27186	58.2215	3.23099	0.0252192	0.643092	0.0235029		WDR59	3.27186
CMC2	4.23122	71.8121	5.40269	0.0721919	0.135936	0.0707674		CMC2	4.23122	71.8121	5.40269	0.0649369	0.182529	0.066943		CMC2	4.23122	71.8121	5.40269	0.0518633	0.288951	0.0530404		CMC2	4.23122	71.8121	5.40269	0.074248	0.128712	0.075452		CMC2	4.23122	71.8121	5.40269	-0.01664	0.734516	-0.01493		CMC2	4.23122	71.8121	5.40269	-0.0371783	0.448939	-0.0385002		CMC2	4.23122
COTL1	5.07904	67.953	6.93714	-0.0678103	0.173196	-0.0658248		COTL1	5.07904	67.953	6.93714	0.00207982	0.966841	0.00147948		COTL1	5.07904	67.953	6.93714	0.0189922	0.705627	0.0193641		COTL1	5.07904	67.953	6.93714	0.036165	0.472419	0.037353		COTL1	5.07904	67.953	6.93714	0.050179	0.321092	0.048038		COTL1	5.07904	67.953	6.93714	0.0329418	0.513881	0.0356238		COTL1	5.07904
USP10	2.99127	51.8456	1.87694	0.0116391	0.83853	0.00914144		USP10	2.99127	51.8456	1.87694	0.0373101	0.515553	0.0377181		USP10	2.99127	51.8456	1.87694	0.0589262	0.305802	0.0588497		USP10	2.99127	51.8456	1.87694	0.044543	0.440564	0.044119		USP10	2.99127	51.8456	1.87694	-0.04163	0.468894	-0.04223		USP10	2.99127	51.8456	1.87694	-0.00322872	0.955292	-0.00237997		USP10	2.99127
NME4	4.02012	63.0872	5.30972	0.0562454	0.276653	0.0546748		NME4	4.02012	63.0872	5.30972	0.00589044	0.909849	0.00859547		NME4	4.02012	63.0872	5.30972	0.00598902	0.908842	0.0042701		NME4	4.02012	63.0872	5.30972	0.001273	0.980579	-0.00109		NME4	4.02012	63.0872	5.30972	0.012865	0.805708	0.011222		NME4	4.02012	63.0872	5.30972	-0.0563097	0.281307	-0.0543587		NME4	4.02012
NOMO3	1.67551	55.7047	1.03221	-0.0783531	0.154311	-0.0793172		NOMO3	1.67551	55.7047	1.03221	-0.181363	0.00100426	-0.18087		NOMO3	1.67551	55.7047	1.03221	-0.160853	0.00380302	-0.159208		NOMO3	1.67551	55.7047	1.03221	-0.1393	0.012206	-0.13652		NOMO3	1.67551	55.7047	1.03221	-0.03147	0.57365	-0.03269		NOMO3	1.67551	55.7047	1.03221	-0.0532228	0.335857	-0.0542954		NOMO3	1.67551
FAM173A	3.92025	63.255	5.40841	0.0786652	0.127335	0.0780188		FAM173A	3.92025	63.255	5.40841	0.0125092	0.809466	0.013112		FAM173A	3.92025	63.255	5.40841	0.0281948	0.589283	0.028304		FAM173A	3.92025	63.255	5.40841	0.003066	0.953063	0.002335		FAM173A	3.92025	63.255	5.40841	0.00892	0.864225	0.008434		FAM173A	3.92025	63.255	5.40841	-0.0781827	0.133334	-0.0793983		FAM173A	3.92025
METRN	3.31798	59.7315	4.02011	-0.0648496	0.222252	-0.0643749		METRN	3.31798	59.7315	4.02011	-0.0231346	0.664438	-0.0236011		METRN	3.31798	59.7315	4.02011	-0.0504587	0.346593	-0.0512396		METRN	3.31798	59.7315	4.02011	0.014584	0.785719	0.012302		METRN	3.31798	59.7315	4.02011	0.105603	0.050014	0.105548		METRN	3.31798	59.7315	4.02011	0.0167831	0.755398	0.015357		METRN	3.31798
STUB1	4.59785	67.1141	6.1926	0.122291	0.0143912	0.121013		STUB1	4.59785	67.1141	6.1926	0.0922745	0.066602	0.0925616		STUB1	4.59785	67.1141	6.1926	0.0729357	0.149483	0.0712475		STUB1	4.59786	67.1141	6.1926	0.095584	0.058657	0.096393		STUB1	4.59786	67.1141	6.1926	-0.0184	0.71825	-0.02041		STUB1	4.59785	67.1141	6.1926	-0.110267	0.0288409	-0.111438		STUB1	4.59785
UBE2I	4.6971	71.8121	6.09252	-0.00950681	0.844526	-0.0093955		UBE2I	4.6971	71.8121	6.09252	-0.0137914	0.776799	-0.0140723		UBE2I	4.6971	71.8121	6.09252	0.0310038	0.526311	0.0281971		UBE2I	4.6971	71.8121	6.09252	-0.04746	0.331281	-0.0488		UBE2I	4.6971	71.8121	6.09252	-0.01204	0.806279	-0.01114		UBE2I	4.6971	71.8121	6.09252	-0.0452094	0.357102	-0.0459713		UBE2I	4.6971
GSPT1	5.62564	84.5638	6.53432	-0.00501976	0.910495	-0.00293258		GSPT1	5.62564	84.5638	6.53432	0.0734188	0.102428	0.0749302		GSPT1	5.62564	84.5638	6.53432	0.0187714	0.677577	0.0189546		GSPT1	5.62564	84.5638	6.53432	0.10144	0.024151	0.102628		GSPT1	5.62564	84.5638	6.53432	-0.02414	0.594317	-0.02374		GSPT1	5.62564	84.5638	6.53432	0.017906	0.691961	0.0189035		GSPT1	5.62564
TCEB2	7.23639	96.1409	7.57341	-0.0377785	0.366702	-0.0362688		TCEB2	7.23639	96.1409	7.57341	0.00579757	0.89044	0.0074385		TCEB2	7.23639	96.1409	7.57341	-0.0139402	0.741586	-0.0134655		TCEB2	7.23639	96.1409	7.57341	0.004768	0.910197	0.003221		TCEB2	7.23639	96.1409	7.57341	0.049194	0.246836	0.049181		TCEB2	7.23639	96.1409	7.57341	0.090229	0.0330925	0.0925377		TCEB2	7.23639
GGA2	4.74316	68.2886	6.03888	-0.0309886	0.533023	-0.0312696		GGA2	4.74316	68.2886	6.03888	-0.142484	0.00415563	-0.139851		GGA2	4.74316	68.2886	6.03888	-0.100901	0.0437103	-0.0983761		GGA2	4.74316	68.2886	6.03888	-0.12245	0.014267	-0.12205		GGA2	4.74316	68.2886	6.03888	0.075985	0.130684	0.076032		GGA2	4.74316	68.2886	6.03888	-0.0136269	0.785854	-0.0150347		GGA2	4.74316
HMOX2	3.78792	59.396	4.24706	0.0187385	0.725328	0.0184016		HMOX2	3.78792	59.396	4.24706	0.053262	0.321124	0.0557352		HMOX2	3.78792	59.396	4.24706	0.0623677	0.247258	0.0627318		HMOX2	3.78792	59.396	4.24706	0.046639	0.386424	0.04589		HMOX2	3.78792	59.396	4.24706	-0.04866	0.367578	-0.04945		HMOX2	3.78792	59.396	4.24706	-0.0363875	0.498671	-0.0368744		HMOX2	3.78792
BFAR	2.51177	64.7651	1.8839	-0.0994031	0.051002	-0.100714		BFAR	2.51177	64.7651	1.8839	-0.037981	0.459792	-0.0398572		BFAR	2.51177	64.7651	1.8839	-0.0549513	0.286586	-0.0529022		BFAR	2.51177	64.7651	1.8839	-0.02883	0.577327	-0.02767		BFAR	2.51177	64.7651	1.8839	0.06469	0.212589	0.063057		BFAR	2.51177	64.7651	1.8839	0.0605901	0.240548	0.0579968		BFAR	2.51177
CDIPT	3.78801	60.4027	4.02456	0.0404643	0.444034	0.040432		CDIPT	3.78801	60.4027	4.02456	0.00283072	0.957675	-0.00012063		CDIPT	3.78801	60.4027	4.02456	0.00324683	0.951668	0.00337669		CDIPT	3.78802	60.4027	4.02456	0.037697	0.482071	0.036998		CDIPT	3.78802	60.4027	4.02456	0.006301	0.906356	0.005596		CDIPT	3.78801	60.4027	4.02456	0.0635577	0.234279	0.0628515		CDIPT	3.78801
NOMO1	4.36306	75.5034	5.53697	-0.0511449	0.278969	-0.050612		NOMO1	4.36306	75.5034	5.53697	-0.00361447	0.93953	-0.000793058		NOMO1	4.36306	75.5034	5.53697	-0.0147797	0.75774	-0.0151979		NOMO1	4.36306	75.5034	5.53697	-0.01558	0.744489	-0.01306		NOMO1	4.36306	75.5034	5.53697	-0.00451	0.925229	-0.0039		NOMO1	4.36306	75.5034	5.53697	0.0440286	0.356857	0.0436719		NOMO1	4.36306
HERC1	3.62805	63.0872	3.77777	-0.0559546	0.279148	-0.0563815		HERC1	3.62805	63.0872	3.77777	-0.0284732	0.5851	-0.0296973		HERC1	3.62805	63.0872	3.77777	-0.0811591	0.121163	-0.0818123		HERC1	3.62805	63.0872	3.77777	0.03711	0.477278	0.037114		HERC1	3.62805	63.0872	3.77777	0.082758	0.113983	0.081609		HERC1	3.62805	63.0872	3.77777	0.130505	0.0119851	0.132547		HERC1	3.62805
RAB11A	6.54251	87.4161	7.63968	0.0122354	0.780537	0.0121833		RAB11A	6.54251	87.4161	7.63968	-0.0677104	0.125615	-0.067284		RAB11A	6.54251	87.4161	7.63968	-0.0425815	0.337682	-0.0417481		RAB11A	6.54251	87.4161	7.63968	-0.09836	0.026184	-0.09983		RAB11A	6.54251	87.4161	7.63968	0.027713	0.533552	0.031016		RAB11A	6.54251	87.4161	7.63968	-0.00821262	0.85336	-0.00630019		RAB11A	6.54251
ZNF106	3.78105	64.094	4.46208	0.0180942	0.72445	0.0163454		ZNF106	3.78105	64.094	4.46208	-0.109579	0.0334212	-0.112379		ZNF106	3.78105	64.094	4.46208	-0.0528506	0.308677	-0.0547656		ZNF106	3.78105	64.094	4.46208	-0.11814	0.022131	-0.11727		ZNF106	3.78105	64.094	4.46208	0.0421	0.418162	0.043239		ZNF106	3.78105	64.094	4.46208	0.0988918	0.0560354	0.0982245		ZNF106	3.78105
TJP1	4.59997	73.6577	5.63904	0.0661284	0.166632	0.0671737		TJP1	4.59997	73.6577	5.63904	0.00500164	0.917442	0.0108213		TJP1	4.59997	73.6577	5.63904	0.0708842	0.14366	0.0697018		TJP1	4.59997	73.6577	5.63904	-0.01944	0.687698	-0.01759		TJP1	4.59997	73.6577	5.63904	-0.02093	0.666687	-0.0214		TJP1	4.59997	73.6577	5.63904	-0.019911	0.680896	-0.0215592		TJP1	4.59997
SCG3	7.65944	93.9597	8.31238	-0.0768992	0.069004	-0.0759078		SCG3	7.65944	93.9597	8.31238	-0.11629	0.00623245	-0.117345		SCG3	7.65944	93.9597	8.31238	-0.107797	0.0116443	-0.106502		SCG3	7.65944	93.9597	8.31238	-0.11325	0.007961	-0.1136		SCG3	7.65944	93.9597	8.31238	0.13517	0.00161	0.131845		SCG3	7.65944	93.9597	8.31238	0.226373	8.469e-08	0.225948		SCG3	7.65944
EIF3J	3.05007	66.6107	3.16162	-0.0244906	0.626608	-0.0239411		EIF3J	3.05007	66.6107	3.16162	0.0227929	0.652787	0.0223193		EIF3J	3.05007	66.6107	3.16162	-0.00891449	0.860876	-0.0105176		EIF3J	3.05007	66.6107	3.16162	0.012795	0.801383	0.012819		EIF3J	3.05007	66.6107	3.16162	0.064612	0.206475	0.065803		EIF3J	3.05007	66.6107	3.16162	0.043196	0.39738	0.0429698		EIF3J	3.05007
SPG11	3.21908	57.047	2.75623	0.0209	0.700978	0.0192512		SPG11	3.21908	57.047	2.75623	0.0831677	0.129298	0.0799046		SPG11	3.21908	57.047	2.75623	0.071109	0.196213	0.0714021		SPG11	3.21908	57.047	2.75623	0.063931	0.246086	0.064311		SPG11	3.21908	57.047	2.75623	-0.01621	0.77023	-0.01514		SPG11	3.21908	57.047	2.75623	-0.0352957	0.520961	-0.036754		SPG11	3.21908
BLOC1S6	3.32634	57.7181	3.40869	-0.0411651	0.446632	-0.0424865		BLOC1S6	3.32634	57.7181	3.40869	-0.0240565	0.658955	-0.0234252		BLOC1S6	3.32634	57.7181	3.40869	-0.0465593	0.395631	-0.0464216		BLOC1S6	3.32633	57.7181	3.40869	0.012471	0.820107	0.013749		BLOC1S6	3.32633	57.7181	3.40869	0.115014	0.035637	0.114363		BLOC1S6	3.32634	57.7181	3.40869	0.0893155	0.101673	0.0907212		BLOC1S6	3.32634
MYEF2	3.15475	57.2148	2.7707	-0.0581396	0.284358	-0.0574113		MYEF2	3.15475	57.2148	2.7707	-0.0596287	0.275753	-0.0640546		MYEF2	3.15475	57.2148	2.7707	-0.0464274	0.397683	-0.0440036		MYEF2	3.15475	57.2148	2.7707	-0.06302	0.25	-0.06096		MYEF2	3.15475	57.2148	2.7707	-0.02099	0.703173	-0.02082		MYEF2	3.15475	57.2148	2.7707	0.0172556	0.75301	0.0158101		MYEF2	3.15475
ZDHHC2	3.54646	64.094	3.66587	0.0975504	0.0567929	0.0976065		ZDHHC2	3.54646	64.094	3.66587	-0.037928	0.462201	-0.0380112		ZDHHC2	3.54646	64.094	3.66587	0.00337185	0.948182	0.00340418		ZDHHC2	3.54646	64.094	3.66587	-0.06333	0.21991	-0.06625		ZDHHC2	3.54646	64.094	3.66587	0.001926	0.970461	-0.00015		ZDHHC2	3.54646	64.094	3.66587	-0.0408399	0.431616	-0.0399842		ZDHHC2	3.54646
CPQ	3.49173	57.8859	2.90831	0.0752266	0.163264	0.0732907		CPQ	3.49173	57.8859	2.90831	0.0461528	0.396252	0.0431175		CPQ	3.49173	57.8859	2.90831	0.0419344	0.442228	0.042525		CPQ	3.49173	57.8859	2.90831	-0.00618	0.909903	-0.00718		CPQ	3.49173	57.8859	2.90831	0.018916	0.729346	0.021864		CPQ	3.49173	57.8859	2.90831	-0.0205742	0.705837	-0.0190808		CPQ	3.49173
IMPAD1	3.55777	59.8993	3.71983	0.0103672	0.845236	0.00918857		IMPAD1	3.55777	59.8993	3.71983	0.0556456	0.29714	0.0548406		IMPAD1	3.55777	59.8993	3.71983	0.0565913	0.291067	0.0559338		IMPAD1	3.55776	59.8993	3.71983	0.05816	0.278571	0.055713		IMPAD1	3.55776	59.8993	3.71983	-0.16072	0.002677	-0.16053		IMPAD1	3.55777	59.8993	3.71983	-0.131488	0.0136878	-0.130495		IMPAD1	3.55777
LAPTM4B	3.73291	56.2081	3.56913	-0.00249959	0.963646	-0.000929843		LAPTM4B	3.73291	56.2081	3.56913	-0.0615437	0.264203	-0.0597689		LAPTM4B	3.73291	56.2081	3.56913	-0.0575817	0.299208	-0.0541619		LAPTM4B	3.73291	56.2081	3.56913	-0.05064	0.360573	-0.04756		LAPTM4B	3.73291	56.2081	3.56913	0.035115	0.528176	0.032758		LAPTM4B	3.73291	56.2081	3.56913	-0.00724124	0.895739	-0.00493018		LAPTM4B	3.73291
UBE2W	2.81178	51.8456	1.25732	0.109973	0.053462	0.110817		UBE2W	2.81178	51.8456	1.25732	0.0100917	0.860667	0.0086554		UBE2W	2.81178	51.8456	1.25732	0.0359775	0.533396	0.0337955		UBE2W	2.81178	51.8456	1.25732	-0.04359	0.45115	-0.04239		UBE2W	2.81178	51.8456	1.25732	-0.03367	0.561303	-0.03632		UBE2W	2.81178	51.8456	1.25732	-0.042884	0.457787	-0.0433694		UBE2W	2.81178
GDAP1	2.92066	50.8389	0.771469	0.0559545	0.331683	0.0552696		GDAP1	2.92066	50.8389	0.771469	0.0445311	0.444522	0.0384019		GDAP1	2.92066	50.8389	0.771469	0.0619483	0.289744	0.0623854		GDAP1	2.92066	50.8389	0.771469	0.02764	0.635769	0.028045		GDAP1	2.92066	50.8389	0.771469	-0.00301	0.959041	-0.00248		GDAP1	2.92066	50.8389	0.771469	-0.0259001	0.657741	-0.025814		GDAP1	2.92066
RAB2A	6.88671	88.255	7.87803	0.00584152	0.893675	0.00825674		RAB2A	6.88671	88.255	7.87803	-0.0274054	0.533317	-0.0293244		RAB2A	6.88671	88.255	7.87803	-0.0207426	0.638619	-0.0214808		RAB2A	6.88671	88.255	7.87803	-0.01419	0.748071	-0.01196		RAB2A	6.88671	88.255	7.87803	0.113164	0.010541	0.114518		RAB2A	6.88671	88.255	7.87803	0.0186995	0.671427	0.0157772		RAB2A	6.88671
EIF3E	4.07547	68.1208	4.76483	0.0133196	0.789032	0.0109888		EIF3E	4.07547	68.1208	4.76483	0.0383225	0.444097	0.0406995		EIF3E	4.07547	68.1208	4.76483	0.0473094	0.347122	0.0476283		EIF3E	4.07547	68.1208	4.76483	0.032104	0.523589	0.035433		EIF3E	4.07547	68.1208	4.76483	-0.05462	0.278881	-0.05387		EIF3E	4.07547	68.1208	4.76483	-0.115077	0.0221689	-0.114203		EIF3E	4.07547
STMN2	4.4255	68.7919	5.65059	-0.0699751	0.157275	-0.0715296		STMN2	4.4255	68.7919	5.65059	-0.0574668	0.250322	-0.054628		STMN2	4.4255	68.7919	5.65059	-0.0235785	0.638664	-0.024365		STMN2	4.4255	68.7919	5.65059	-0.02578	0.606711	-0.0279		STMN2	4.4255	68.7919	5.65059	0.029052	0.56334	0.026398		STMN2	4.4255	68.7919	5.65059	0.094476	0.0584145	0.092919		STMN2	4.4255
UBR5	2.7047	54.0268	1.67238	-0.0966387	0.0833749	-0.0939538		UBR5	2.7047	54.0268	1.67238	-0.0752444	0.180072	-0.0750859		UBR5	2.7047	54.0268	1.67238	-0.0735265	0.193074	-0.0742426		UBR5	2.7047	54.0269	1.67238	-0.06693	0.234719	-0.06534		UBR5	2.7047	54.0269	1.67238	0.115756	0.040053	0.115979		UBR5	2.7047	54.0268	1.67238	0.128959	0.0218523	0.126851		UBR5	2.7047
EEF1D	3.71673	60.5705	4.84054	0.0644998	0.221511	0.0608816		EEF1D	3.71673	60.5705	4.84054	0.037321	0.482718	0.0351185		EEF1D	3.71673	60.5705	4.84054	0.0714907	0.180823	0.0710468		EEF1D	3.71673	60.5705	4.84054	0.015286	0.774724	0.013228		EEF1D	3.71673	60.5705	4.84054	-0.06569	0.221583	-0.06847		EEF1D	3.71673	60.5705	4.84054	-0.0818007	0.125565	-0.0803581		EEF1D	3.71673
SQLE	3.07646	53.6913	2.43996	-0.0180624	0.747549	-0.0176825		SQLE	3.07646	53.6913	2.43996	0.0265391	0.637833	0.0275672		SQLE	3.07646	53.6913	2.43996	0.0176369	0.755569	0.0165552		SQLE	3.07646	53.6913	2.43996	0.035143	0.53496	0.032686		SQLE	3.07646	53.6913	2.43996	0.04444	0.435588	0.043159		SQLE	3.07646	53.6913	2.43996	0.0830937	0.142449	0.0820735		SQLE	3.07646
INTS10	3.53788	55.7047	3.19175	0.0141098	0.797845	0.0134657		INTS10	3.53788	55.7047	3.19175	-0.0789356	0.1544	-0.0823696		INTS10	3.53788	55.7047	3.19175	-0.0923154	0.0982024	-0.0897743		INTS10	3.53788	55.7047	3.19175	-0.05821	0.294683	-0.05534		INTS10	3.53788	55.7047	3.19175	-0.07286	0.190837	-0.0705		INTS10	3.53788	55.7047	3.19175	0.00320456	0.954037	0.00643884		INTS10	3.53788
SLC39A14	3.87925	62.9195	4.64857	0.0268533	0.6042	0.0285493		SLC39A14	3.87925	62.9195	4.64857	-0.0261944	0.615498	-0.0254189		SLC39A14	3.87925	62.9195	4.64857	-0.0298038	0.568734	-0.0288661		SLC39A14	3.87925	62.9195	4.64857	0.009344	0.858026	0.010074		SLC39A14	3.87925	62.9195	4.64857	0.04926	0.349349	0.04909		SLC39A14	3.87925	62.9195	4.64857	0.0353102	0.50009	0.0356788		SLC39A14	3.87925
LEPROTL1	3.65898	58.3893	4.01175	0.0333333	0.535416	0.0298041		LEPROTL1	3.65898	58.3893	4.01175	-0.0279889	0.605986	-0.0271893		LEPROTL1	3.65898	58.3893	4.01175	-0.0230515	0.671444	-0.0255358		LEPROTL1	3.65898	58.3893	4.01175	0.011037	0.839553	0.012616		LEPROTL1	3.65898	58.3893	4.01175	-0.0192	0.727068	-0.01643		LEPROTL1	3.65898	58.3893	4.01175	-0.0704105	0.193301	-0.0711638		LEPROTL1	3.65898
DCTN6	3.17456	53.5235	2.45185	0.0295503	0.599008	0.0273737		DCTN6	3.17456	53.5235	2.45185	0.00800589	0.887096	0.0103784		DCTN6	3.17456	53.5235	2.45185	0.0336977	0.551265	0.0309775		DCTN6	3.17456	53.5235	2.45185	0.001872	0.973594	0.001999		DCTN6	3.17456	53.5235	2.45185	0.016109	0.777209	0.017136		DCTN6	3.17456	53.5235	2.45185	-0.0751946	0.183139	-0.0737088		DCTN6	3.17456
GSR	2.57134	55.3691	1.9873	0.0726159	0.188219	0.0711736		GSR	2.57134	55.3691	1.9873	0.018042	0.745535	0.0197624		GSR	2.57134	55.3691	1.9873	0.075012	0.17734	0.0753331		GSR	2.57134	55.3691	1.9873	-0.00456	0.934591	-0.00512		GSR	2.57134	55.3691	1.9873	-0.05911	0.29102	-0.05589		GSR	2.57134	55.3691	1.9873	-0.0648862	0.246367	-0.0650101		GSR	2.57134
PPP2CB	3.1264	57.5503	2.58884	-0.0206945	0.702528	-0.0208911		PPP2CB	3.1264	57.5503	2.58884	-0.054866	0.314551	-0.0521062		PPP2CB	3.1264	57.5503	2.58884	-0.0307258	0.574629	-0.0341495		PPP2CB	3.1264	57.5503	2.58884	-0.06017	0.270708	-0.0563		PPP2CB	3.1264	57.5503	2.58884	0.107596	0.049103	0.110552		PPP2CB	3.1264	57.5503	2.58884	0.0543176	0.321593	0.0569928		PPP2CB	3.1264
TUSC3	7.3645	89.7651	8.37997	-0.0863705	0.0458451	-0.0852627		TUSC3	7.3645	89.7651	8.37997	-0.0435702	0.317664	-0.0434835		TUSC3	7.3645	89.7651	8.37997	-0.0412625	0.346303	-0.0429418		TUSC3	7.36451	89.7651	8.37997	-0.05216	0.233284	-0.05083		TUSC3	7.36451	89.7651	8.37997	0.100906	0.021497	0.09944		TUSC3	7.3645	89.7651	8.37997	0.115026	0.00859044	0.115979		TUSC3	7.3645
ASAH1	6.44564	86.0738	7.71567	0.00860403	0.845859	0.00877084		ASAH1	6.44564	86.0738	7.71567	-0.0186327	0.675244	-0.0181154		ASAH1	6.44564	86.0738	7.71567	-0.0187236	0.67497	-0.0200894		ASAH1	6.44564	86.0738	7.71567	-0.03185	0.475988	-0.03295		ASAH1	6.44564	86.0738	7.71567	0.088321	0.049313	0.08992		ASAH1	6.44564	86.0738	7.71567	0.0679827	0.128991	0.0685836		ASAH1	6.44564
BNIP3L	3.11642	50.8389	0.895034	-0.0270138	0.639522	-0.0294725		BNIP3L	3.11642	50.8389	0.895034	-0.00651928	0.91017	-0.00730603		BNIP3L	3.11642	50.8389	0.895034	-0.00551266	0.924375	-0.00633924		BNIP3L	3.11642	50.8389	0.895034	-0.005	0.931429	-0.00481		BNIP3L	3.11642	50.8389	0.895034	-0.06865	0.239811	-0.07189		BNIP3L	3.11642	50.8389	0.895034	-0.0188052	0.74606	-0.015097		BNIP3L	3.11642
NUCB1	5.84104	80.0336	7.24847	-0.0478717	0.296768	-0.0490344		NUCB1	5.84104	80.0336	7.24847	-0.117199	0.0110823	-0.117829		NUCB1	5.84104	80.0336	7.24847	-0.0970388	0.0364531	-0.0996979		NUCB1	5.84104	80.0336	7.24847	-0.11612	0.012123	-0.11736		NUCB1	5.84104	80.0336	7.24847	0.002992	0.948869	0.003681		NUCB1	5.84104	80.0336	7.24847	0.0330188	0.477048	0.0313387		NUCB1	5.84104
ECH1	5.47988	77.0134	6.96323	0.0727064	0.119829	0.0698114		ECH1	5.47988	77.0134	6.96323	0.057906	0.217645	0.0575398		ECH1	5.47988	77.0134	6.96323	0.058329	0.216334	0.0552501		ECH1	5.47989	77.0134	6.96323	0.051545	0.275222	0.053162		ECH1	5.47989	77.0134	6.96323	0.042114	0.375465	0.040742		ECH1	5.47988	77.0134	6.96323	-0.0826388	0.0799194	-0.083554		ECH1	5.47988
HNRNPL	3.30298	76.6779	3.49883	-0.0684456	0.144041	-0.0684366		HNRNPL	3.30298	76.6779	3.49883	-0.00424355	0.928391	-0.00240021		HNRNPL	3.30298	76.6779	3.49883	-0.0351287	0.459795	-0.0384857		HNRNPL	3.30298	76.6779	3.49883	-0.00776	0.870159	-0.00827		HNRNPL	3.30298	76.6779	3.49883	0.039005	0.41281	0.039899		HNRNPL	3.30298	76.6779	3.49883	0.104856	0.0269799	0.103925		HNRNPL	3.30298
SNRNP70	3.94393	65.604	4.6651	-0.0381263	0.452196	-0.0398907		SNRNP70	3.94393	65.604	4.6651	-0.0853622	0.0939892	-0.0880023		SNRNP70	3.94393	65.604	4.6651	-0.0885357	0.0839635	-0.0869846		SNRNP70	3.94393	65.604	4.66509	-0.0466	0.363734	-0.04524		SNRNP70	3.94393	65.604	4.66509	0.136905	0.00737	0.133722		SNRNP70	3.94393	65.604	4.6651	0.0991977	0.0524065	0.0971178		SNRNP70	3.94393
CLPTM1	5.82042	79.5302	7.23722	0.00799191	0.862227	0.00717988		CLPTM1	5.82042	79.5302	7.23722	0.00231109	0.960232	0.00126373		CLPTM1	5.82042	79.5302	7.23722	-0.00898759	0.84706	-0.010861		CLPTM1	5.82042	79.5302	7.23722	0.008562	0.853911	0.005637		CLPTM1	5.82042	79.5302	7.23722	-0.04151	0.37548	-0.04345		CLPTM1	5.82042	79.5302	7.23722	-0.00635599	0.891391	-0.00564131		CLPTM1	5.82042
LIN7B	3.74919	60.5705	4.66678	0.0102077	0.84674	0.0111638		LIN7B	3.74919	60.5705	4.66678	0.102621	0.052379	0.101273		LIN7B	3.74919	60.5705	4.66678	0.0899808	0.0895796	0.0880876		LIN7B	3.74919	60.5705	4.66678	0.080907	0.129762	0.080268		LIN7B	3.74919	60.5705	4.66678	-0.04529	0.398949	-0.04653		LIN7B	3.74919	60.5705	4.66678	-0.0251274	0.638958	-0.0241674		LIN7B	3.74919
FCGRT	3.6357	56.3758	3.50775	0.0554706	0.310685	0.0571323		FCGRT	3.6357	56.3758	3.50775	-0.0116097	0.832834	-0.00881212		FCGRT	3.6357	56.3758	3.50775	-0.00329309	0.952623	-0.00244417		FCGRT	3.6357	56.3758	3.50775	0.02435	0.658925	0.023971		FCGRT	3.6357	56.3758	3.50775	-0.01909	0.732532	-0.01787		FCGRT	3.6357	56.3758	3.50775	-0.0395009	0.475207	-0.0397864		FCGRT	3.6357
PLEKHJ1	3.52737	54.8658	3.63201	0.0853041	0.123691	0.0870295		PLEKHJ1	3.52737	54.8658	3.63201	-0.00978792	0.860682	-0.00647571		PLEKHJ1	3.52737	54.8658	3.63201	0.0483101	0.38981	0.0477014		PLEKHJ1	3.52737	54.8658	3.63201	-0.02014	0.719291	-0.01865		PLEKHJ1	3.52737	54.8658	3.63201	0.001703	0.975793	0.00137		PLEKHJ1	3.52737	54.8658	3.63201	0.00922701	0.868997	0.00994033		PLEKHJ1	3.52737
OAZ1	9.28253	97.9866	9.56503	0.0129622	0.754594	0.0124479		OAZ1	9.28253	97.9866	9.56503	-0.0171373	0.681489	-0.0157227		OAZ1	9.28253	97.9866	9.56503	0.0345446	0.409995	0.0359586		OAZ1	9.28253	97.9866	9.56503	-0.05923	0.157155	-0.0602		OAZ1	9.28253	97.9866	9.56503	0.048404	0.250273	0.049274		OAZ1	9.28253	97.9866	9.56503	-0.0174737	0.677462	-0.0184655		OAZ1	9.28253
PTOV1	5.67672	78.0201	7.17861	0.0306417	0.509813	0.029001		PTOV1	5.67672	78.0201	7.17861	0.0235035	0.615111	0.0241827		PTOV1	5.67672	78.0201	7.17861	0.00588635	0.900353	0.0059513		PTOV1	5.67672	78.0201	7.17861	0.020201	0.666679	0.02136		PTOV1	5.67672	78.0201	7.17861	0.00581	0.902184	0.004136		PTOV1	5.67672	78.0201	7.17861	-0.0227385	0.629698	-0.0213327		PTOV1	5.67672
AES	5.94844	84.5638	6.91041	0.0527148	0.237472	0.0513099		AES	5.94844	84.5638	6.91041	0.155105	0.00052699	0.155313		AES	5.94844	84.5638	6.91041	0.146911	0.00109557	0.146193		AES	5.94844	84.5638	6.91041	0.164876	0.000229	0.163426		AES	5.94844	84.5638	6.91041	-0.11672	0.009936	-0.11807		AES	5.94844	84.5638	6.91041	-0.0197804	0.661297	-0.0182278		AES	5.94844
SGTA	3.56003	54.1946	2.92448	0.0446897	0.423445	0.0445818		SGTA	3.56003	54.1946	2.92448	-0.0325445	0.562499	-0.0337366		SGTA	3.56003	54.1946	2.92448	-0.0230271	0.683442	-0.0237653		SGTA	3.56003	54.1946	2.92448	0.018494	0.743694	0.016486		SGTA	3.56003	54.1946	2.92448	0.050054	0.376705	0.050759		SGTA	3.56003	54.1946	2.92448	0.00274991	0.961228	0.0026887		SGTA	3.56003
C19orf53	5.12238	81.2081	6.1669	-0.0104753	0.818194	-0.00901791		C19orf53	5.12238	81.2081	6.1669	0.0619024	0.177107	0.0623553		C19orf53	5.12238	81.2081	6.1669	0.0155277	0.735974	0.0169738		C19orf53	5.12238	81.2081	6.1669	0.081251	0.077194	0.079057		C19orf53	5.12238	81.2081	6.1669	0.011188	0.808642	0.012016		C19orf53	5.12238	81.2081	6.1669	0.0189375	0.680892	0.0186422		C19orf53	5.12238
FAM32A	3.49067	55.7047	2.39692	0.0777294	0.157628	0.0782821		FAM32A	3.49067	55.7047	2.39692	0.0776976	0.160344	0.0784395		FAM32A	3.49067	55.7047	2.39692	0.0928236	0.0942976	0.0896918		FAM32A	3.49067	55.7047	2.39692	0.052215	0.349571	0.049929		FAM32A	3.49067	55.7047	2.39692	-0.03063	0.584008	-0.02824		FAM32A	3.49067	55.7047	2.39692	-0.0618358	0.267828	-0.0634978		FAM32A	3.49067
ILVBL	3.54756	51.8456	2.41183	0.0744713	0.19169	0.0743691		ILVBL	3.54756	51.8456	2.41183	0.0896167	0.118334	0.0905016		ILVBL	3.54756	51.8456	2.41183	0.122192	0.0334901	0.119514		ILVBL	3.54756	51.8456	2.41183	0.058113	0.314959	0.056399		ILVBL	3.54756	51.8456	2.41183	-0.11303	0.051262	-0.11431		ILVBL	3.54756	51.8456	2.41183	-0.165852	0.00367567	-0.166886		ILVBL	3.54756
URI1	2.08816	50.5034	0.80693	0.0104332	0.856947	0.0138568		URI1	2.08816	50.5034	0.80693	-0.0634615	0.277278	-0.0658221		URI1	2.08816	50.5034	0.80693	-0.0555775	0.343129	-0.0574857		URI1	2.08816	50.5034	0.80693	-0.07875	0.17958	-0.07773		URI1	2.08816	50.5034	0.80693	0.093909	0.108684	0.089954		URI1	2.08816	50.5034	0.80693	0.0847375	0.147236	0.0844775		URI1	2.08816
PDCD5	4.95146	82.2148	5.90868	0.0401455	0.375215	0.0397683		PDCD5	4.95146	82.2148	5.90868	0.0648947	0.154443	0.0611192		PDCD5	4.95146	82.2148	5.90868	0.0437757	0.338549	0.0439331		PDCD5	4.95146	82.2148	5.90868	0.074963	0.101285	0.075465		PDCD5	4.95146	82.2148	5.90868	0.003373	0.941489	0.003364		PDCD5	4.95146	82.2148	5.90868	0.0203716	0.656511	0.0203762		PDCD5	4.95146
RPS16	6.70383	94.6309	7.1687	-0.039447	0.349737	-0.0376933		RPS16	6.70383	94.6309	7.1687	-0.0663578	0.117745	-0.069705		RPS16	6.70383	94.6309	7.1687	-0.0401542	0.346372	-0.0406541		RPS16	6.70383	94.6309	7.1687	-0.04514	0.289794	-0.04454		RPS16	6.70383	94.6309	7.1687	0.129351	0.002437	0.130482		RPS16	6.70383	94.6309	7.1687	0.0904542	0.0339334	0.0922877		RPS16	6.70383
TIMM50	3.11478	52.0134	1.4188	0.0858548	0.131475	0.0879926		TIMM50	3.11478	52.0134	1.4188	-0.00455733	0.936615	-0.0079459		TIMM50	3.11478	52.0134	1.4188	-0.0170348	0.767	-0.0166156		TIMM50	3.11478	52.0134	1.4188	0.020035	0.727037	0.023802		TIMM50	3.11478	52.0134	1.4188	-0.05574	0.335974	-0.0568		TIMM50	3.11478	52.0134	1.4188	-0.093773	0.102143	-0.0938203		TIMM50	3.11478
GPI	7.5854	90.9396	8.49908	0.0729389	0.089806	0.07426		GPI	7.5854	90.9396	8.49908	0.067295	0.120027	0.0651407		GPI	7.5854	90.9396	8.49908	0.0390036	0.370172	0.0394759		GPI	7.5854	90.9396	8.49908	0.066748	0.124492	0.065139		GPI	7.5854	90.9396	8.49908	-0.03527	0.419922	-0.03415		GPI	7.5854	90.9396	8.49908	-0.107402	0.0135409	-0.107437		GPI	7.5854
PLD3	8.47849	94.1275	9.19558	-0.0332381	0.432032	-0.0319267		PLD3	8.47849	94.1275	9.19558	-0.081138	0.0565381	-0.0800335		PLD3	8.47849	94.1275	9.19558	-0.0451193	0.291727	-0.0432306		PLD3	8.47849	94.1275	9.19558	-0.10445	0.014253	-0.10282		PLD3	8.47849	94.1275	9.19558	0.038191	0.374428	0.038943		PLD3	8.47849	94.1275	9.19558	-0.0113433	0.791054	-0.0100725		PLD3	8.47849
TBCB	5.58731	76.6779	7.06869	0.0561026	0.231309	0.0548677		TBCB	5.58731	76.6779	7.06869	0.0797573	0.0903285	0.0809694		TBCB	5.58731	76.6779	7.06869	0.0649084	0.170712	0.0652005		TBCB	5.58731	76.6779	7.06869	0.094572	0.045923	0.094055		TBCB	5.58731	76.6779	7.06869	-0.07564	0.112284	-0.07667		TBCB	5.58731	76.6779	7.06869	-0.068191	0.150508	-0.067144		TBCB	5.58731
POLR2I	4.52333	75.6711	5.61925	0.0704145	0.135416	0.0697203		POLR2I	4.52333	75.6711	5.61925	0.0747751	0.115633	0.0739726		POLR2I	4.52333	75.6711	5.61925	0.047818	0.316944	0.0494812		POLR2I	4.52334	75.6711	5.61925	0.071287	0.133669	0.072021		POLR2I	4.52334	75.6711	5.61925	-0.04004	0.40261	-0.0403		POLR2I	4.52333	75.6711	5.61925	-0.119963	0.0117921	-0.119693		POLR2I	4.52333
CLIP3	2.69707	52.349	1.58004	0.0383655	0.499549	0.0375392		CLIP3	2.69707	52.349	1.58004	0.00820907	0.885907	0.00740869		CLIP3	2.69707	52.349	1.58004	-0.00422465	0.941717	-0.00256551		CLIP3	2.69707	52.349	1.58004	-0.03223	0.574328	-0.0318		CLIP3	2.69707	52.349	1.58004	-0.00656	0.90911	-0.00492		CLIP3	2.69707	52.349	1.58004	-0.0456696	0.42449	-0.0451717		CLIP3	2.69707
APLP1	6.13488	84.0604	7.52747	-0.0493074	0.270652	-0.0462742		APLP1	6.13488	84.0604	7.52747	0.0002712	0.995203	0.00124158		APLP1	6.13488	84.0604	7.52747	-0.0198713	0.660487	-0.017183		APLP1	6.13488	84.0604	7.52747	-0.00344	0.939558	-0.00464		APLP1	6.13488	84.0604	7.52747	0.026806	0.555501	0.02723		APLP1	6.13488	84.0604	7.52747	0.0180527	0.689567	0.0182818		APLP1	6.13488
HNRNPUL1	3.50346	68.6242	3.95553	0.0413438	0.404324	0.0392335		HNRNPUL1	3.50346	68.6242	3.95553	0.0564876	0.25731	0.0579023		HNRNPUL1	3.50346	68.6242	3.95553	-0.0195772	0.696636	-0.0194554		HNRNPUL1	3.50346	68.6242	3.95553	0.088692	0.07643	0.088165		HNRNPUL1	3.50346	68.6242	3.95553	0.10836	0.031524	0.109893		HNRNPUL1	3.50346	68.6242	3.95553	0.0383037	0.446616	0.0365576		HNRNPUL1	3.50346
PLIN3	3.17769	51.1745	0.92619	0.0289787	0.614178	0.0267357		PLIN3	3.17769	51.1745	0.92619	0.0308995	0.595216	0.0326561		PLIN3	3.17769	51.1745	0.92619	0.0313657	0.591566	0.0311088		PLIN3	3.17769	51.1745	0.92619	0.016308	0.778847	0.018022		PLIN3	3.17769	51.1745	0.92619	-0.02237	0.700566	-0.02443		PLIN3	3.17769	51.1745	0.92619	-0.124905	0.0308324	-0.122913		PLIN3	3.17769
MRPL4	3.61851	57.7181	4.36174	0.193593	0.000304103	0.195467		MRPL4	3.61851	57.7181	4.36174	0.0383662	0.481404	0.0382973		MRPL4	3.61851	57.7181	4.36174	0.0850311	0.11979	0.0839188		MRPL4	3.61851	57.7181	4.36174	0.000428	0.993759	-0.00147		MRPL4	3.61851	57.7181	4.36174	-0.14763	0.006794	-0.14481		MRPL4	3.61851	57.7181	4.36174	-0.256412	1.84605e-06	-0.258471		MRPL4	3.61851
RPS19	7.64828	95.8054	8.03182	-0.0326049	0.436797	-0.0304275		RPS19	7.64828	95.8054	8.03182	-0.0330975	0.433161	-0.029312		RPS19	7.64828	95.8054	8.03182	-0.0124896	0.768468	-0.0133037		RPS19	7.64828	95.8054	8.03182	-0.04161	0.326131	-0.03861		RPS19	7.64828	95.8054	8.03182	0.057331	0.178224	0.056565		RPS19	7.64828	95.8054	8.03182	0.0714129	0.0925204	0.0713429		RPS19	7.64828
GLTSCR2	3.76778	64.5973	3.96585	-0.00801069	0.875503	-0.00658271		GLTSCR2	3.76778	64.5973	3.96585	-0.0627863	0.222047	-0.0635449		GLTSCR2	3.76778	64.5973	3.96585	-0.0677419	0.189369	-0.0675459		GLTSCR2	3.76778	64.5973	3.96585	-0.04932	0.336379	-0.05061		GLTSCR2	3.76778	64.5973	3.96585	0.082416	0.110599	0.079726		GLTSCR2	3.76778	64.5973	3.96585	0.0701077	0.174914	0.0690302		GLTSCR2	3.76778
ETFB	4.17101	64.2617	5.7079	-0.126098	0.0135269	-0.124944		ETFB	4.17101	64.2617	5.7079	0.0167075	0.747087	0.0167122		ETFB	4.17101	64.2617	5.7079	-0.000517945	0.992067	0.000247622		ETFB	4.17101	64.2617	5.7079	0.03459	0.503689	0.036447		ETFB	4.17101	64.2617	5.7079	0.046534	0.37275	0.047328		ETFB	4.17101	64.2617	5.7079	0.0914955	0.0771906	0.0917904		ETFB	4.17101
BABAM1	3.59733	58.8926	4.37761	0.0794877	0.137215	0.0784993		BABAM1	3.59733	58.8926	4.37761	-0.00919943	0.864224	-0.00685857		BABAM1	3.59733	58.8926	4.37761	0.0257918	0.633572	0.0253014		BABAM1	3.59733	58.8926	4.37761	-0.01845	0.731984	-0.02036		BABAM1	3.59733	58.8926	4.37761	-0.08797	0.103872	-0.08429		BABAM1	3.59733	58.8926	4.37761	-0.103534	0.0550544	-0.101575		BABAM1	3.59733
CDC37	4.20298	62.7517	5.2686	0.236903	3.61697e-06	0.238658		CDC37	4.20298	62.7517	5.2686	0.0543312	0.298584	0.055275		CDC37	4.20298	62.7517	5.2686	0.124765	0.017089	0.125336		CDC37	4.20298	62.7517	5.2686	-0.00683	0.896243	-0.00746		CDC37	4.20298	62.7517	5.2686	-0.02293	0.664163	-0.02038		CDC37	4.20298	62.7517	5.2686	-0.136349	0.00949274	-0.138382		CDC37	4.20298
NAPA	5.7036	79.5302	7.04693	0.125206	0.00634353	0.124987		NAPA	5.7036	79.5302	7.04693	0.0118405	0.798358	0.0103221		NAPA	5.7036	79.5302	7.04693	0.0193265	0.67765	0.0178168		NAPA	5.7036	79.5302	7.04693	0.049115	0.290555	0.049921		NAPA	5.7036	79.5302	7.04693	0.012071	0.79647	0.014201		NAPA	5.7036	79.5302	7.04693	-0.0701649	0.131671	-0.0719448		NAPA	5.7036
RABAC1	7.52529	92.1141	8.25171	-0.107701	0.0115659	-0.1067		RABAC1	7.52529	92.1141	8.25171	-0.0423929	0.32502	-0.0439238		RABAC1	7.52529	92.1141	8.25171	-0.099356	0.0214153	-0.0993962		RABAC1	7.52529	92.1141	8.25171	0.000189	0.996517	0.000162		RABAC1	7.52529	92.1141	8.25171	0.10715	0.013321	0.109211		RABAC1	7.52529	92.1141	8.25171	0.111415	0.00983798	0.110115		RABAC1	7.52529
KDELR1	6.63559	88.4228	7.66897	-0.0440635	0.312672	-0.0436414		KDELR1	6.63559	88.4228	7.66897	-0.123668	0.00478141	-0.12442		KDELR1	6.63559	88.4228	7.66897	-0.0960607	0.0294371	-0.0962519		KDELR1	6.63559	88.4228	7.66897	-0.1203	0.006171	-0.12053		KDELR1	6.63559	88.4228	7.66897	-0.00476	0.91447	-0.00625		KDELR1	6.63559	88.4228	7.66897	0.0380263	0.388683	0.0374214		KDELR1	6.63559
TMEM205	5.76276	81.5436	6.9287	0.085848	0.0586011	0.0831268		TMEM205	5.76276	81.5436	6.9287	0.0462237	0.311697	0.0452222		TMEM205	5.76276	81.5436	6.9287	0.0260509	0.571145	0.0267727		TMEM205	5.76276	81.5436	6.9287	0.066874	0.145165	0.066456		TMEM205	5.76276	81.5436	6.9287	-0.03633	0.431546	-0.03621		TMEM205	5.76276	81.5436	6.9287	-0.114074	0.0126665	-0.112099		TMEM205	5.76276
PLPPR2	4.17495	67.4497	5.45381	0.0476647	0.340468	0.0478084		PLPPR2	4.17495	67.4497	5.45381	-0.0823504	0.101766	-0.0854997		PLPPR2	4.17495	67.4497	5.45381	-0.0636876	0.208904	-0.0649066		PLPPR2	4.17495	67.4497	5.45381	-0.07265	0.15004	-0.07072		PLPPR2	4.17495	67.4497	5.45381	-0.03113	0.538361	-0.03216		PLPPR2	4.17495	67.4497	5.45381	-0.0484669	0.3379	-0.0469218		PLPPR2	4.17495
BCAT2	4.07807	61.9128	4.97482	0.0218841	0.675213	0.0225768		BCAT2	4.07807	61.9128	4.97482	-0.0158615	0.76296	-0.0146487		BCAT2	4.07807	61.9128	4.97482	-0.00989936	0.851726	-0.0125273		BCAT2	4.07806	61.9128	4.97482	-0.00992	0.850761	-0.00923		BCAT2	4.07806	61.9128	4.97482	0.060296	0.25383	0.060308		BCAT2	4.07807	61.9128	4.97482	-0.0906335	0.0846364	-0.0858254		BCAT2	4.07807
PPP2R1A	6.51	83.7248	7.90473	0.126009	0.00481715	0.128234		PPP2R1A	6.51	83.7248	7.90473	0.0682834	0.130797	0.0698328		PPP2R1A	6.51	83.7248	7.90473	0.116964	0.00978296	0.117203		PPP2R1A	6.51	83.7248	7.90473	0.038238	0.399806	0.037351		PPP2R1A	6.51	83.7248	7.90473	-0.0105	0.817802	-0.00819		PPP2R1A	6.51	83.7248	7.90473	-0.00746836	0.869691	-0.00920582		PPP2R1A	6.51
WDR83OS	5.6847	86.5772	6.64305	0.00508718	0.908224	0.00450105		WDR83OS	5.6847	86.5772	6.64305	-0.0441606	0.319102	-0.0438361		WDR83OS	5.6847	86.5772	6.64305	-0.0403956	0.364512	-0.0374065		WDR83OS	5.6847	86.5772	6.64305	-0.02978	0.50341	-0.02848		WDR83OS	5.6847	86.5772	6.64305	0.107223	0.016247	0.106242		WDR83OS	5.6847	86.5772	6.64305	0.0846566	0.0572861	0.0853868		WDR83OS	5.6847
DNASE2	3.97401	59.2282	4.5376	0.021196	0.691464	0.0186114		DNASE2	3.97401	59.2282	4.5376	0.0951827	0.0766137	0.0980753		DNASE2	3.97401	59.2282	4.5376	0.0479763	0.375025	0.0460762		DNASE2	3.97401	59.2282	4.5376	0.111631	0.038227	0.111305		DNASE2	3.97401	59.2282	4.5376	0.019342	0.72074	0.020371		DNASE2	3.97401	59.2282	4.5376	-0.0549739	0.307194	-0.0551335		DNASE2	3.97401
RPL18A	7.57811	97.3154	7.81412	-0.0168292	0.685878	-0.0163825		RPL18A	7.57811	97.3154	7.81412	-0.0568562	0.174487	-0.056965		RPL18A	7.57811	97.3154	7.81412	-0.022992	0.584829	-0.0250142		RPL18A	7.57811	97.3154	7.81412	-0.08769	0.036669	-0.08809		RPL18A	7.57811	97.3154	7.81412	0.094396	0.025234	0.093466		RPL18A	7.57811	97.3154	7.81412	0.0765829	0.0691594	0.0774557		RPL18A	7.57811
ISYNA1	3.78405	56.0403	3.70218	0.0262289	0.632909	0.0291343		ISYNA1	3.78405	56.0403	3.70218	0.0685769	0.214754	0.0665998		ISYNA1	3.78405	56.0403	3.70218	0.0487368	0.381905	0.0469774		ISYNA1	3.78405	56.0403	3.70218	0.045183	0.415451	0.04482		ISYNA1	3.78405	56.0403	3.70218	-0.04421	0.426259	-0.04439		ISYNA1	3.78405	56.0403	3.70218	-0.11721	0.0335664	-0.115503		ISYNA1	3.78405
COPE	7.74223	93.6242	8.33448	0.0111956	0.791874	0.00768869		COPE	7.74223	93.6242	8.33448	-0.0458596	0.282553	-0.0472735		COPE	7.74223	93.6242	8.33448	-0.0386718	0.367552	-0.038249		COPE	7.74223	93.6242	8.33448	-0.01594	0.709619	-0.01588		COPE	7.74223	93.6242	8.33448	-0.06256	0.146202	-0.06122		COPE	7.74223	93.6242	8.33448	-0.062778	0.14366	-0.0635646		COPE	7.74223
TMEM147	6.58007	85.2349	7.63677	-0.0493841	0.266569	-0.0496759		TMEM147	6.58007	85.2349	7.63677	0.0341264	0.445505	0.0330004		TMEM147	6.58007	85.2349	7.63677	0.0256136	0.56929	0.0253954		TMEM147	6.58007	85.2349	7.63676	0.038984	0.384382	0.039756		TMEM147	6.58007	85.2349	7.63676	0.04783	0.288693	0.050919		TMEM147	6.58007	85.2349	7.63677	0.00977583	0.82773	0.00865401		TMEM147	6.58007
USF2	2.91803	51.1745	0.864476	0.0511711	0.373155	0.0509241		USF2	2.91803	51.1745	0.864476	0.0470227	0.415513	0.0450437		USF2	2.91803	51.1745	0.864476	0.055019	0.342266	0.0517093		USF2	2.91803	51.1745	0.864476	0.053125	0.359969	0.053277		USF2	2.91803	51.1745	0.864476	0.024218	0.677651	0.022032		USF2	2.91803	51.1745	0.864476	-0.0161784	0.780194	-0.0150802		USF2	2.91803
LSR	5.17178	78.1879	6.22991	0.0653554	0.158969	0.0661542		LSR	5.17178	78.1879	6.22991	0.0276784	0.554194	0.0283317		LSR	5.17178	78.1879	6.22991	-0.000586656	0.990043	0.00186392		LSR	5.17178	78.1879	6.22991	0.041685	0.375542	0.041611		LSR	5.17178	78.1879	6.22991	0.037458	0.42797	0.038354		LSR	5.17178	78.1879	6.22991	0.00530555	0.910042	0.00546195		LSR	5.17178
KXD1	3.70734	58.2215	4.46233	-0.0189842	0.724545	-0.0161358		KXD1	3.70734	58.2215	4.46233	0.0666508	0.219585	0.0630388		KXD1	3.70734	58.2215	4.46233	-0.0208233	0.702445	-0.0236179		KXD1	3.70734	58.2215	4.46233	0.125969	0.019608	0.127446		KXD1	3.70734	58.2215	4.46233	-0.07702	0.1577	-0.0776		KXD1	3.70734	58.2215	4.46233	-0.062832	0.246514	-0.0627272		KXD1	3.70734
FKBP8	3.72874	75.8389	4.406	0.0267546	0.570485	0.0296981		FKBP8	3.72874	75.8389	4.406	0.0407194	0.38989	0.0410289		FKBP8	3.72874	75.8389	4.406	0.0363069	0.445387	0.0371522		FKBP8	3.72874	75.8389	4.406	0.046285	0.33107	0.044226		FKBP8	3.72874	75.8389	4.406	0.07683	0.107131	0.075984		FKBP8	3.72874	75.8389	4.406	0.0801246	0.0924799	0.0798237		FKBP8	3.72874
ATP13A1	3.20457	52.349	1.6199	-0.0179512	0.752128	-0.0173326		ATP13A1	3.20457	52.349	1.6199	-0.176546	0.00190185	-0.173455		ATP13A1	3.20457	52.349	1.6199	-0.154507	0.00704778	-0.15384		ATP13A1	3.20457	52.349	1.6199	-0.1186	0.038125	-0.1188		ATP13A1	3.20457	52.349	1.6199	0.156189	0.006445	0.153075		ATP13A1	3.20457	52.349	1.6199	0.168387	0.00303309	0.166423		ATP13A1	3.20457
SIPA1L3	3.48748	66.2752	3.67961	-0.00712549	0.887736	-0.00824747		SIPA1L3	3.48748	66.2752	3.67961	0.0395569	0.435398	0.0387424		SIPA1L3	3.48748	66.2752	3.67961	0.0223665	0.661342	0.02305		SIPA1L3	3.48748	66.2752	3.67961	0.042811	0.400384	0.043485		SIPA1L3	3.48748	66.2752	3.67961	-0.11562	0.023276	-0.11495		SIPA1L3	3.48748	66.2752	3.67961	-0.0397545	0.433699	-0.0367258		SIPA1L3	3.48748
AVL9	3.92282	62.2483	4.75904	0.032909	0.527449	0.0292104		AVL9	3.92282	62.2483	4.75904	-0.0536431	0.305416	-0.0543935		AVL9	3.92282	62.2483	4.75904	-0.0682305	0.194015	-0.0672232		AVL9	3.92282	62.2483	4.75904	0.003467	0.947229	0.00473		AVL9	3.92282	62.2483	4.75904	0.023876	0.651632	0.024187		AVL9	3.92282	62.2483	4.75904	-0.0292588	0.577923	-0.0275522		AVL9	3.92282
CDK6	3.98525	63.7584	4.62415	-0.00605318	0.906376	-0.00708305		CDK6	3.98525	63.7584	4.62415	-0.0507989	0.326561	-0.0509407		CDK6	3.98525	63.7584	4.62415	-0.0487766	0.348161	-0.0469835		CDK6	3.98525	63.7584	4.62416	-0.05737	0.269096	-0.05751		CDK6	3.98525	63.7584	4.62416	0.025756	0.621896	0.025299		CDK6	3.98525	63.7584	4.62415	0.040573	0.434634	0.0412602		CDK6	3.98525
PMPCB	3.01647	50.8389	1.08702	0.0355883	0.537158	0.0329841		PMPCB	3.01647	50.8389	1.08702	0.0690617	0.233807	0.0702601		PMPCB	3.01647	50.8389	1.08702	0.0411775	0.478854	0.0425178		PMPCB	3.01647	50.8389	1.08702	0.042345	0.467976	0.038198		PMPCB	3.01647	50.8389	1.08702	-0.04348	0.459256	-0.04163		PMPCB	3.01647	50.8389	1.08702	0.0181112	0.755928	0.0191444		PMPCB	3.01647
PON2	3.04265	52.1812	1.48817	0.0226752	0.690393	0.0245827		PON2	3.04265	52.1812	1.48817	-0.0157125	0.783932	-0.0145288		PON2	3.04265	52.1812	1.48817	0.00152278	0.97894	0.00358684		PON2	3.04265	52.1812	1.48817	-0.04621	0.422103	-0.04732		PON2	3.04265	52.1812	1.48817	0.053495	0.353404	0.054607		PON2	3.04265	52.1812	1.48817	-0.010252	0.858247	-0.0123563		PON2	3.04265
ITGB8	4.15025	61.5772	5.48574	0.142302	0.00631958	0.143273		ITGB8	4.15025	61.5772	5.48574	0.092741	0.078033	0.0910002		ITGB8	4.15025	61.5772	5.48574	0.134511	0.010842	0.134134		ITGB8	4.15025	61.5772	5.48574	0.037272	0.481437	0.037937		ITGB8	4.15025	61.5772	5.48574	-0.03321	0.532199	-0.03364		ITGB8	4.15025	61.5772	5.48574	-0.107824	0.0417442	-0.109337		ITGB8	4.15025
MPP6	3.84227	66.2752	4.39619	-0.0130646	0.795757	-0.0129207		MPP6	3.84227	66.2752	4.39619	0.052584	0.300279	0.053792		MPP6	3.84227	66.2752	4.39619	0.0666366	0.189686	0.0647297		MPP6	3.84227	66.2752	4.39619	0.028155	0.581807	0.029936		MPP6	3.84227	66.2752	4.39619	0.008734	0.864548	0.010066		MPP6	3.84227	66.2752	4.39619	0.0677665	0.183406	0.0673234		MPP6	3.84227
ZC3HAV1	3.21081	57.7181	2.73522	0.0450925	0.404438	0.0450923		ZC3HAV1	3.21081	57.7181	2.73522	-0.00306451	0.955037	-0.00435093		ZC3HAV1	3.21081	57.7181	2.73522	0.00181966	0.973451	-0.00382164		ZC3HAV1	3.21081	57.7181	2.73522	-0.02636	0.629109	-0.02586		ZC3HAV1	3.21081	57.7181	2.73522	0.073266	0.182289	0.070904		ZC3HAV1	3.21081	57.7181	2.73522	-0.00515718	0.924741	-0.00380998		ZC3HAV1	3.21081
OGDH	3.37012	54.3624	2.49937	0.0536001	0.336168	0.0554518		OGDH	3.37012	54.3624	2.49937	0.0391929	0.486162	0.0385338		OGDH	3.37012	54.3624	2.49937	0.068908	0.224109	0.0681656		OGDH	3.37012	54.3624	2.49937	0.013817	0.806427	0.012032		OGDH	3.37012	54.3624	2.49937	-0.04973	0.374527	-0.04579		OGDH	3.37012	54.3624	2.49937	-0.031018	0.578598	-0.0277504		OGDH	3.37012
H2AFV	4.83183	77.0134	5.91969	0.088912	0.0569815	0.0888222		H2AFV	4.83183	77.0134	5.91969	-0.0211519	0.653073	-0.0217734		H2AFV	4.83183	77.0134	5.91969	-0.0113262	0.810845	-0.00920253		H2AFV	4.83183	77.0134	5.91969	-0.01407	0.766009	-0.0165		H2AFV	4.83183	77.0134	5.91969	-0.03995	0.399482	-0.04051		H2AFV	4.83183	77.0134	5.91969	-0.0800162	0.091449	-0.0813829		H2AFV	4.83183
LMBR1	3.3595	54.3624	2.39055	0.04169	0.454554	0.0391218		LMBR1	3.3595	54.3624	2.39055	0.00573639	0.918714	0.00711505		LMBR1	3.3595	54.3624	2.39055	0.028801	0.611728	0.029149		LMBR1	3.3595	54.3624	2.39055	0.042085	0.455265	0.041854		LMBR1	3.3595	54.3624	2.39055	0.005082	0.928308	0.004979		LMBR1	3.3595	54.3624	2.39055	0.00614648	0.912515	0.00702906		LMBR1	3.3595
DNAJB6	4.35399	69.2953	5.65922	0.010854	0.825936	0.0109465		DNAJB6	4.35399	69.2953	5.65922	0.00822581	0.868275	0.00976487		DNAJB6	4.35399	69.2953	5.65922	0.00330147	0.94719	0.0037262		DNAJB6	4.35399	69.2953	5.65922	0.012962	0.794818	0.01349		DNAJB6	4.35399	69.2953	5.65922	0.100938	0.043108	0.099322		DNAJB6	4.35399	69.2953	5.65922	0.0449744	0.366658	0.047412		DNAJB6	4.35399
SSBP1	4.63543	75.3356	5.81811	-0.00318353	0.946367	-0.00347819		SSBP1	4.63543	75.3356	5.81811	-0.0542695	0.254348	-0.0565862		SSBP1	4.63543	75.3356	5.81811	-0.072896	0.125955	-0.070668		SSBP1	4.63543	75.3356	5.81811	-0.02874	0.548149	-0.02826		SSBP1	4.63543	75.3356	5.81811	0.069322	0.148907	0.070089		SSBP1	4.63543	75.3356	5.81811	0.119507	0.0122174	0.119667		SSBP1	4.63543
TAX1BP1	5.63714	84.5638	6.77367	-0.0906798	0.0418614	-0.088912		TAX1BP1	5.63714	84.5638	6.77367	-0.0723928	0.106975	-0.0717579		TAX1BP1	5.63714	84.5638	6.77367	-0.110722	0.0139034	-0.110361		TAX1BP1	5.63713	84.5638	6.77367	-0.04873	0.280155	-0.04879		TAX1BP1	5.63713	84.5638	6.77367	0.125913	0.005251	0.125314		TAX1BP1	5.63714	84.5638	6.77367	0.119157	0.00802205	0.119834		TAX1BP1	5.63714
ABHD11	2.68466	58.557	1.37183	0.00432086	0.935894	0.00511487		ABHD11	2.68466	58.557	1.37183	-0.0148147	0.78394	-0.0147477		ABHD11	2.68466	58.557	1.37183	-0.0174824	0.747341	-0.0168694		ABHD11	2.68466	58.557	1.37183	0.01199	0.825659	0.011054		ABHD11	2.68466	58.557	1.37183	-0.03648	0.503812	-0.03331		ABHD11	2.68466	58.557	1.37183	0.0706784	0.192261	0.0693619		ABHD11	2.68466
COBL	2.49658	50.3356	0.557855	-0.0252043	0.663709	-0.025819		COBL	2.49658	50.3356	0.557855	0.0521887	0.370948	0.0489082		COBL	2.49658	50.3356	0.557855	0.00356162	0.951761	0.00603603		COBL	2.49659	50.3356	0.557855	0.041771	0.475543	0.041571		COBL	2.49659	50.3356	0.557855	0.083355	0.156108	0.082808		COBL	2.49658	50.3356	0.557855	0.0627337	0.282015	0.0662545		COBL	2.49658
STX1A	5.55922	78.5235	6.95567	0.0704701	0.12793	0.0707364		STX1A	5.55922	78.5235	6.95567	-0.0469953	0.31348	-0.046394		STX1A	5.55922	78.5235	6.95567	-0.0154469	0.741904	-0.0161873		STX1A	5.55922	78.5235	6.95567	-0.05667	0.226119	-0.0564		STX1A	5.55922	78.5235	6.95567	0.058269	0.215786	0.06012		STX1A	5.55922	78.5235	6.95567	0.00112017	0.980927	0.00121851		STX1A	5.55922
GARS	5.23173	72.8188	6.80665	-0.0735776	0.1259	-0.0749604		GARS	5.23173	72.8188	6.80665	-0.0954387	0.0482114	-0.0944371		GARS	5.23173	72.8188	6.80665	-0.101504	0.0362357	-0.100942		GARS	5.23173	72.8188	6.80665	-0.09127	0.059824	-0.09271		GARS	5.23173	72.8188	6.80665	0.04933	0.313187	0.048541		GARS	5.23173	72.8188	6.80665	0.0229946	0.636818	0.0221041		GARS	5.23173
CHCHD2	7.97197	96.4765	8.42239	0.0720866	0.0841568	0.0723308		CHCHD2	7.97197	96.4765	8.42239	0.0199731	0.635077	0.020079		CHCHD2	7.97197	96.4765	8.42239	0.0548867	0.193856	0.0550178		CHCHD2	7.97197	96.4765	8.42239	-0.00881	0.834748	-0.00737		CHCHD2	7.97197	96.4765	8.42239	-0.00601	0.887328	-0.00674		CHCHD2	7.97197	96.4765	8.42239	-0.0656609	0.120324	-0.064777		CHCHD2	7.97197
HSPB1	7.13176	89.2617	7.93537	-0.00257999	0.952659	-0.00204904		HSPB1	7.13176	89.2617	7.93537	-0.0861367	0.0483261	-0.0857731		HSPB1	7.13176	89.2617	7.93537	-0.0418416	0.340501	-0.0406091		HSPB1	7.13176	89.2617	7.93537	-0.08893	0.042461	-0.08966		HSPB1	7.13176	89.2617	7.93537	0.14383	0.00104	0.14483		HSPB1	7.13176	89.2617	7.93537	0.116173	0.00800713	0.116622		HSPB1	7.13176
PDAP1	3.90635	70.302	4.94777	0.0103909	0.832055	0.00855257		PDAP1	3.90635	70.302	4.94777	0.105285	0.0322163	0.105976		PDAP1	3.90635	70.302	4.94777	0.0915466	0.0643663	0.0923622		PDAP1	3.90635	70.302	4.94777	0.103279	0.036578	0.104191		PDAP1	3.90635	70.302	4.94777	-0.11485	0.020008	-0.11578		PDAP1	3.90635	70.302	4.94777	-0.121381	0.0134577	-0.120351		PDAP1	3.90635
BUD31	5.05243	74.3289	6.4119	0.159088	0.000778331	0.15874		BUD31	5.05243	74.3289	6.4119	0.0096003	0.841027	0.0107646		BUD31	5.05243	74.3289	6.4119	0.0498972	0.298553	0.0451223		BUD31	5.05243	74.3289	6.4119	-0.01734	0.718973	-0.01818		BUD31	5.05243	74.3289	6.4119	-0.0076	0.874853	-0.00777		BUD31	5.05243	74.3289	6.4119	-0.0572571	0.23445	-0.0578945		BUD31	5.05243
ZKSCAN1	6.2737	85.7383	7.48238	-0.0136452	0.758301	-0.0149374		ZKSCAN1	6.2737	85.7383	7.48238	-0.0763499	0.0865284	-0.0749924		ZKSCAN1	6.2737	85.7383	7.48238	-0.05856	0.191562	-0.0563312		ZKSCAN1	6.2737	85.7383	7.48238	-0.08593	0.054345	-0.08522		ZKSCAN1	6.2737	85.7383	7.48238	0.092889	0.038839	0.093569		ZKSCAN1	6.2737	85.7383	7.48238	0.122581	0.0060604	0.124286		ZKSCAN1	6.2737
EIF3B	3.46564	55.7047	2.94313	0.125632	0.0220467	0.125218		EIF3B	3.46564	55.7047	2.94313	-0.026807	0.627525	-0.0251914		EIF3B	3.46564	55.7047	2.94313	0.00402423	0.942121	0.00275299		EIF3B	3.46564	55.7047	2.94313	-0.03336	0.54771	-0.034		EIF3B	3.46564	55.7047	2.94313	-0.03536	0.525891	-0.03513		EIF3B	3.46564	55.7047	2.94313	-0.0317215	0.569408	-0.0290428		EIF3B	3.46564
WASL	4.34945	68.9597	5.72928	0.0163837	0.740524	0.014833		WASL	4.34945	68.9597	5.72928	0.00787991	0.873921	0.00882489		WASL	4.34945	68.9597	5.72928	0.000107141	0.998283	0.00122919		WASL	4.34945	68.9597	5.72928	0.005021	0.919962	0.006108		WASL	4.34945	68.9597	5.72928	0.061764	0.216575	0.05877		WASL	4.34945	68.9597	5.72928	0.117189	0.0187522	0.115398		WASL	4.34945
LSM5	2.92213	53.5235	2.69238	0.0617888	0.271201	0.0607459		LSM5	2.92213	53.5235	2.69238	0.00909182	0.872107	0.00542465		LSM5	2.92213	53.5235	2.69238	0.0445834	0.432612	0.0442781		LSM5	2.92213	53.5235	2.69238	-0.0125	0.825342	-0.01149		LSM5	2.92213	53.5235	2.69238	-0.00981	0.862753	-0.0105		LSM5	2.92213	53.5235	2.69238	0.0145341	0.797541	0.0166721		LSM5	2.92213
AP1S1	2.93094	53.3557	2.83068	0.105434	0.0603835	0.103048		AP1S1	2.93094	53.3557	2.83068	0.0794713	0.16074	0.0800169		AP1S1	2.93094	53.3557	2.83068	0.0946668	0.0961553	0.094557		AP1S1	2.93094	53.3557	2.83068	0.077806	0.169718	0.075782		AP1S1	2.93094	53.3557	2.83068	-0.07345	0.197884	-0.07282		AP1S1	2.93094	53.3557	2.83068	-0.222222	8.37478e-05	-0.223003		AP1S1	2.93094
C1GALT1	4.44313	67.953	5.60563	0.0763767	0.124896	0.0780561		C1GALT1	4.44313	67.953	5.60563	0.11019	0.0277472	0.108879		C1GALT1	4.44313	67.953	5.60563	0.12653	0.0118397	0.127054		C1GALT1	4.44313	67.953	5.60564	0.02897	0.564942	0.026964		C1GALT1	4.44313	67.953	5.60564	-0.0296	0.559583	-0.03199		C1GALT1	4.44313	67.953	5.60563	-0.0733328	0.146239	-0.0738075		C1GALT1	4.44313
PLOD3	5.02384	73.9933	6.54916	0.003398	0.943274	0.00248784		PLOD3	5.02384	73.9933	6.54916	-0.0507699	0.290728	-0.0504103		PLOD3	5.02384	73.9933	6.54916	-0.0594847	0.218322	-0.0582083		PLOD3	5.02384	73.9933	6.54916	-0.02405	0.618076	-0.02398		PLOD3	5.02384	73.9933	6.54916	0.073078	0.131185	0.074064		PLOD3	5.02384	73.9933	6.54916	0.0598546	0.213865	0.0632098		PLOD3	5.02384
RPA3	2.84141	52.349	1.93657	0.0732924	0.196654	0.075963		RPA3	2.84141	52.349	1.93657	0.0252873	0.658448	0.0250665		RPA3	2.84141	52.349	1.93657	0.0584883	0.306228	0.0568053		RPA3	2.84141	52.349	1.93657	-0.01101	0.847852	-0.00942		RPA3	2.84141	52.349	1.93657	-0.00752	0.89593	-0.00644		RPA3	2.84141	52.349	1.93657	0.0548936	0.338548	0.0571251		RPA3	2.84141
ZNHIT1	5.20596	78.5235	6.49777	-0.016073	0.728738	-0.0167503		ZNHIT1	5.20596	78.5235	6.49777	-0.0368929	0.42989	-0.0391812		ZNHIT1	5.20596	78.5235	6.49777	-0.0304875	0.51608	-0.0309444		ZNHIT1	5.20596	78.5235	6.49777	-0.02211	0.636587	-0.02243		ZNHIT1	5.20596	78.5235	6.49777	0.036341	0.439349	0.03699		ZNHIT1	5.20596	78.5235	6.49777	-0.053548	0.253806	-0.0543709		ZNHIT1	5.20596
PHF14	2.38157	54.0268	1.6184	-0.0336844	0.546997	-0.0335839		PHF14	2.38157	54.0268	1.6184	0.00698868	0.900896	0.00708568		PHF14	2.38157	54.0268	1.6184	-0.00135182	0.980844	-0.00169219		PHF14	2.38157	54.0269	1.6184	-0.00071	0.989943	-0.0024		PHF14	2.38157	54.0269	1.6184	0.052642	0.350195	0.048751		PHF14	2.38157	54.0268	1.6184	0.0354743	0.528495	0.035787		PHF14	2.38157
TMEM106B	3.47565	58.3893	2.94105	0.0197039	0.714152	0.0169642		TMEM106B	3.47565	58.3893	2.94105	-0.0388927	0.472791	-0.037879		TMEM106B	3.47565	58.3893	2.94105	-0.017362	0.749381	-0.0158409		TMEM106B	3.47565	58.3893	2.94105	-0.03361	0.536876	-0.031		TMEM106B	3.47565	58.3893	2.94105	0.104391	0.055196	0.103308		TMEM106B	3.47565	58.3893	2.94105	0.0235085	0.663933	0.021594		TMEM106B	3.47565
TSPAN13	3.64819	55.7047	3.76372	0.00204033	0.970456	0.00371672		TSPAN13	3.64819	55.7047	3.76372	-0.0314932	0.570405	-0.0314728		TSPAN13	3.64819	55.7047	3.76372	-0.0237503	0.669689	-0.0201829		TSPAN13	3.64819	55.7047	3.76372	0.007856	0.887803	0.004428		TSPAN13	3.64819	55.7047	3.76372	-0.02938	0.598856	-0.03044		TSPAN13	3.64819	55.7047	3.76372	-0.0639124	0.251319	-0.0633438		TSPAN13	3.64819
TMEM176B	8.16071	92.1141	9.01907	-0.0522209	0.221852	-0.0500248		TMEM176B	8.16071	92.1141	9.01907	-0.0497254	0.248245	-0.0484874		TMEM176B	8.16071	92.1141	9.01906	-0.0802506	0.063369	-0.0809784		TMEM176B	8.16071	92.1141	9.01906	-0.03179	0.46227	-0.03095		TMEM176B	8.16071	92.1141	9.01906	0.048773	0.260545	0.048324		TMEM176B	8.16071	92.1141	9.01906	0.0826436	0.0556287	0.0830623		TMEM176B	8.16071
PSMA2	4.19416	79.0268	5.01716	0.0905744	0.049471	0.0903831		PSMA2	4.19416	79.0268	5.01716	0.0876149	0.0587712	0.0821852		PSMA2	4.19416	79.0268	5.01716	0.108398	0.0196475	0.108442		PSMA2	4.19416	79.0268	5.01716	0.043536	0.351	0.042285		PSMA2	4.19416	79.0268	5.01716	-0.10605	0.023674	-0.10577		PSMA2	4.19416	79.0268	5.01716	-0.14158	0.00241619	-0.143262		PSMA2	4.19416
TMEM248	4.32074	66.443	5.62578	0.0898704	0.0740407	0.0868813		TMEM248	4.32074	66.443	5.62578	-0.0851222	0.0923737	-0.0856945		TMEM248	4.32074	66.443	5.62578	-0.0728278	0.152197	-0.0726623		TMEM248	4.32074	66.4429	5.62578	-0.07996	0.115841	-0.07886		TMEM248	4.32074	66.4429	5.62578	0.101047	0.048435	0.103681		TMEM248	4.32074	66.443	5.62578	0.030334	0.55188	0.030688		TMEM248	4.32074
RHEB	5.33766	75	6.83583	0.1168	0.0134742	0.11413		RHEB	5.33766	75	6.83583	0.0273014	0.56569	0.0276026		RHEB	5.33766	75	6.83583	0.0769795	0.105651	0.0772016		RHEB	5.33766	75	6.83583	0.016324	0.732467	0.016128		RHEB	5.33766	75	6.83583	-0.01083	0.821447	-0.00767		RHEB	5.33766	75	6.83583	-0.0228903	0.632436	-0.0245877		RHEB	5.33766
PRKAG2	3.40362	55.0336	2.93856	0.0134687	0.807999	0.0160953		PRKAG2	3.40362	55.0336	2.93856	-0.0759656	0.172546	-0.0756563		PRKAG2	3.40362	55.0336	2.93856	-0.0493831	0.378603	-0.050322		PRKAG2	3.40362	55.0336	2.93856	-0.06755	0.225272	-0.06795		PRKAG2	3.40362	55.0336	2.93856	0.105291	0.060326	0.106744		PRKAG2	3.40362	55.0336	2.93856	0.0493284	0.377635	0.0486522		PRKAG2	3.40362
POLD2	3.6473	52.8523	2.82284	0.127449	0.0236826	0.126152		POLD2	3.6473	52.8523	2.82284	0.104901	0.0642275	0.102841		POLD2	3.6473	52.8523	2.82284	0.0794657	0.164181	0.0823827		POLD2	3.6473	52.8524	2.82284	0.114205	0.04521	0.112496		POLD2	3.6473	52.8524	2.82284	-0.08962	0.118307	-0.08831		POLD2	3.6473	52.8523	2.82284	-0.0487764	0.393632	-0.0505945		POLD2	3.6473
BCL7B	3.58778	53.6913	2.70575	0.0929969	0.0967799	0.0935682		BCL7B	3.58778	53.6913	2.70575	0.0358211	0.525787	0.0321822		BCL7B	3.58778	53.6913	2.70575	0.02394	0.671608	0.0236537		BCL7B	3.58778	53.6913	2.70575	0.033926	0.549851	0.035223		BCL7B	3.58778	53.6913	2.70575	-0.06054	0.28488	-0.05939		BCL7B	3.58778	53.6913	2.70575	-0.0828756	0.14032	-0.082434		BCL7B	3.58778
YKT6	3.36714	60.2349	3.4549	-0.0230207	0.663768	-0.024		YKT6	3.36714	60.2349	3.4549	-0.00865073	0.870794	-0.00836421		YKT6	3.36714	60.2349	3.4549	-0.0441036	0.408082	-0.0443733		YKT6	3.36714	60.2349	3.4549	0.005138	0.923369	0.006738		YKT6	3.36714	60.2349	3.4549	0.000554	0.991721	-0.00051		YKT6	3.36714	60.2349	3.4549	0.0307552	0.564112	0.0312371		YKT6	3.36714
EIF4H	5.98336	80.5369	7.42429	0.0219924	0.630779	0.0211831		EIF4H	5.98336	80.5369	7.42429	0.0561023	0.22278	0.0556947		EIF4H	5.98336	80.5369	7.42429	0.0240685	0.603118	0.0250182		EIF4H	5.98336	80.5369	7.42429	0.041364	0.370412	0.042012		EIF4H	5.98336	80.5369	7.42429	-0.10143	0.028399	-0.10221		EIF4H	5.98336	80.5369	7.42429	-0.0528301	0.251994	-0.0498045		EIF4H	5.98336
SPIN1	3.84361	63.5906	4.32584	0.000272229	0.995785	-0.00303339		SPIN1	3.84361	63.5906	4.32584	0.0228555	0.659087	0.024074		SPIN1	3.84361	63.5906	4.32584	-5.22388e-05	0.999201	0.00011006		SPIN1	3.84361	63.5906	4.32584	0.04756	0.360327	0.048236		SPIN1	3.84361	63.5906	4.32584	-0.07322	0.161551	-0.07269		SPIN1	3.84361	63.5906	4.32584	-0.0955034	0.0672461	-0.0978008		SPIN1	3.84361
TMEM245	3.71942	64.4295	3.66443	-0.0252348	0.622037	-0.0238379		TMEM245	3.71942	64.4295	3.66443	-0.0770842	0.134149	-0.0785951		TMEM245	3.71942	64.4295	3.66443	-0.0902307	0.081387	-0.0899057		TMEM245	3.71942	64.4295	3.66443	-0.06742	0.192684	-0.06758		TMEM245	3.71942	64.4295	3.66443	0.031427	0.545676	0.032744		TMEM245	3.71942	64.4295	3.66443	0.00541824	0.916937	0.00597067		TMEM245	3.71942
MEGF9	3.02543	57.5503	2.59906	-0.0335226	0.536077	-0.0347955		MEGF9	3.02543	57.5503	2.59906	0.0396422	0.468924	0.0393651		MEGF9	3.02543	57.5503	2.59906	-0.021542	0.6953	-0.0230597		MEGF9	3.02543	57.5503	2.59906	0.035241	0.51972	0.035646		MEGF9	3.02543	57.5503	2.59906	0.038661	0.48199	0.037684		MEGF9	3.02543	57.5503	2.59906	0.0607457	0.269005	0.0627683		MEGF9	3.02543
SEC61B	6.55934	90.4362	7.22294	-0.0276541	0.521743	-0.0274712		SEC61B	6.55934	90.4362	7.22294	-0.0263662	0.544354	-0.0257006		SEC61B	6.55934	90.4362	7.22294	-0.0308625	0.479578	-0.0307136		SEC61B	6.55934	90.4362	7.22294	-0.02959	0.497878	-0.02861		SEC61B	6.55934	90.4362	7.22294	0.036092	0.41012	0.036645		SEC61B	6.55934	90.4362	7.22294	0.021181	0.628233	0.0205913		SEC61B	6.55934
DNM1	3.34856	57.8859	3.3437	0.0634441	0.239863	0.064215		DNM1	3.34856	57.8859	3.3437	0.0707088	0.193384	0.0729512		DNM1	3.34856	57.8859	3.3437	0.116601	0.032888	0.116601		DNM1	3.34856	57.8859	3.3437	0.034222	0.530647	0.033694		DNM1	3.34856	57.8859	3.3437	-0.05443	0.320591	-0.05312		DNM1	3.34856	57.8859	3.3437	-0.0946238	0.0823709	-0.0934273		DNM1	3.34856
AK1	3.01914	62.2483	3.61782	0.074633	0.151377	0.0761002		AK1	3.01914	62.2483	3.61782	0.00405237	0.938331	0.00572562		AK1	3.01914	62.2483	3.61782	0.0297808	0.571687	0.031437		AK1	3.01914	62.2483	3.61782	-0.02912	0.579764	-0.0297		AK1	3.01914	62.2483	3.61782	-0.06675	0.207021	-0.06652		AK1	3.01914	62.2483	3.61782	-0.0895253	0.0885262	-0.0902867		AK1	3.01914
CREB3	3.51737	52.0134	2.07185	0.0289075	0.612142	0.0297804		CREB3	3.51737	52.0134	2.07185	0.0303214	0.595444	0.0325211		CREB3	3.51737	52.0134	2.07185	0.00373222	0.948073	0.00564706		CREB3	3.51737	52.0134	2.07185	0.023368	0.68389	0.021743		CREB3	3.51737	52.0134	2.07185	-0.05624	0.332483	-0.05366		CREB3	3.51737	52.0134	2.07185	-0.102979	0.0744342	-0.10323		CREB3	3.51737
EDF1	7.18694	93.6242	7.71489	0.0452592	0.285853	0.0453589		EDF1	7.18694	93.6242	7.71489	-0.058927	0.167582	-0.0585843		EDF1	7.18694	93.6242	7.71489	-0.0664974	0.12101	-0.0643499		EDF1	7.18694	93.6242	7.71489	-0.04493	0.294691	-0.04659		EDF1	7.18694	93.6242	7.71489	0.105019	0.014626	0.103053		EDF1	7.18694	93.6242	7.71489	0.0277516	0.518339	0.027222		EDF1	7.18694
BAG1	5.31327	78.5235	6.65877	0.0331323	0.474583	0.0342479		BAG1	5.31327	78.5235	6.65877	-0.0188838	0.685603	-0.0186663		BAG1	5.31327	78.5235	6.65877	-0.0203327	0.663602	-0.0198896		BAG1	5.31327	78.5235	6.65876	0.014561	0.756478	0.012412		BAG1	5.31327	78.5235	6.65876	-0.00678	0.88495	-0.00816		BAG1	5.31327	78.5235	6.65877	-0.000328006	0.994414	0.00277422		BAG1	5.31327
NPDC1	6.49834	82.5503	7.89121	-0.135654	0.00256768	-0.136826		NPDC1	6.49834	82.5503	7.89121	-0.0515911	0.256302	-0.0541348		NPDC1	6.49834	82.5503	7.89121	-0.103801	0.0229434	-0.102546		NPDC1	6.49834	82.5503	7.89121	0.008669	0.849446	0.008005		NPDC1	6.49834	82.5503	7.89121	0.09705	0.033526	0.096057		NPDC1	6.49834	82.5503	7.89121	0.134093	0.00318146	0.135792		NPDC1	6.49834
SETX	3.2494	56.8792	2.9408	0.0402043	0.460633	0.0408468		SETX	3.2494	56.8792	2.9408	-0.0643523	0.239427	-0.0635195		SETX	3.2494	56.8792	2.9408	-0.0937359	0.0871859	-0.0930391		SETX	3.2494	56.8792	2.9408	4.82e-05	0.999304	0.001291		SETX	3.2494	56.8792	2.9408	0.045127	0.415317	0.043915		SETX	3.2494	56.8792	2.9408	0.0191795	0.727308	0.0191755		SETX	3.2494
SH3GL2	4.04325	60.906	4.59254	0.0995097	0.0582144	0.0993238		SH3GL2	4.04325	60.906	4.59254	0.0258489	0.625451	0.0261202		SH3GL2	4.04325	60.906	4.59254	0.0755582	0.15601	0.0772096		SH3GL2	4.04325	60.906	4.59254	-0.0271	0.61082	-0.02826		SH3GL2	4.04325	60.906	4.59254	-0.06146	0.249415	-0.06323		SH3GL2	4.04325	60.906	4.59254	-0.0384014	0.470754	-0.0369704		SH3GL2	4.04325
ABCA2	3.25423	54.0268	2.44218	-0.0478799	0.391819	-0.0455704		ABCA2	3.25423	54.0268	2.44218	0.0346081	0.539262	0.0337013		ABCA2	3.25423	54.0268	2.44218	0.038375	0.499443	0.0374124		ABCA2	3.25423	54.0269	2.44218	0.033192	0.556624	0.034842		ABCA2	3.25423	54.0269	2.44218	-0.03639	0.523241	-0.03757		ABCA2	3.25423	54.0268	2.44218	-0.00372727	0.94755	-0.0018239		ABCA2	3.25423
ZFAND5	6.27306	84.2282	7.53714	0.0588267	0.188212	0.0558848		ZFAND5	6.27306	84.2282	7.53714	0.0231	0.607789	0.0245184		ZFAND5	6.27306	84.2282	7.53714	-0.0141876	0.753588	-0.0123605		ZFAND5	6.27306	84.2282	7.53714	0.022511	0.618399	0.021552		ZFAND5	6.27306	84.2282	7.53714	0.012153	0.788233	0.013083		ZFAND5	6.27306	84.2282	7.53714	0.0102511	0.820574	0.0113547		ZFAND5	6.27306
PDLIM1	4.47264	64.094	6.05963	0.0690781	0.177882	0.069787		PDLIM1	4.47264	64.094	6.05963	-0.0106842	0.835976	-0.0125686		PDLIM1	4.47264	64.094	6.05963	-0.00367151	0.943584	-0.00221981		PDLIM1	4.47264	64.094	6.05963	-0.01948	0.707299	-0.0189		PDLIM1	4.47264	64.094	6.05963	0.007675	0.882871	0.007752		PDLIM1	4.47264	64.094	6.05963	-0.0754781	0.144612	-0.0769115		PDLIM1	4.47264
HPS1	5.88286	78.6913	7.38508	0.0516232	0.264536	0.0492351		HPS1	5.88286	78.6913	7.38508	0.0355596	0.44527	0.0353655		HPS1	5.88286	78.6913	7.38508	0.0149628	0.749453	0.0155418		HPS1	5.88286	78.6913	7.38508	0.076553	0.101415	0.074685		HPS1	5.88286	78.6913	7.38508	-0.09316	0.04704	-0.08677		HPS1	5.88286	78.6913	7.38508	-0.065001	0.164909	-0.0655181		HPS1	5.88286
EIF3A	5.44294	83.3893	6.39839	0.0567211	0.206825	0.0535892		EIF3A	5.44294	83.3893	6.39839	-0.00505431	0.911052	-0.00304352		EIF3A	5.44294	83.3893	6.39839	0.0473017	0.298023	0.0474329		EIF3A	5.44294	83.3893	6.39839	-0.06993	0.123676	-0.07011		EIF3A	5.44294	83.3893	6.39839	0.042531	0.351967	0.041521		EIF3A	5.44294	83.3893	6.39839	0.0172224	0.705766	0.0157497		EIF3A	5.44294
PLEKHA1	4.33413	68.9597	5.38371	-0.00410318	0.933906	-0.00123179		PLEKHA1	4.33413	68.9597	5.38371	-0.149554	0.00258124	-0.149062		PLEKHA1	4.33413	68.9597	5.38371	-0.109915	0.0281411	-0.113936		PLEKHA1	4.33413	68.9597	5.38371	-0.15352	0.001997	-0.15354		PLEKHA1	4.33413	68.9597	5.38371	0.013148	0.792951	0.014642		PLEKHA1	4.33413	68.9597	5.38371	0.0282703	0.571001	0.0298012		PLEKHA1	4.33413
MICU1	3.18741	56.8792	2.93025	0.0336422	0.537033	0.0354326		MICU1	3.18741	56.8792	2.93025	-0.0160614	0.769604	-0.0139772		MICU1	3.18741	56.8792	2.93025	0.0128778	0.815716	0.0120033		MICU1	3.18741	56.8792	2.93025	0.011212	0.838477	0.009977		MICU1	3.18741	56.8792	2.93025	0.002458	0.96458	0.003315		MICU1	3.18741	56.8792	2.93025	-9.2725e-05	0.998651	-0.000144214		MICU1	3.18741
PPP3CB	2.42679	50	0.282049	-0.00755666	0.896644	-0.00692748		PPP3CB	2.42679	50	0.282049	-0.125019	0.0321199	-0.12777		PPP3CB	2.42679	50	0.282049	-0.106438	0.0693448	-0.107728		PPP3CB	2.42679	50	0.282049	-0.11331	0.053916	-0.11245		PPP3CB	2.42679	50	0.282049	0.046322	0.433561	0.046971		PPP3CB	2.42679	50	0.282049	0.115631	0.0487639	0.116202		PPP3CB	2.42679
GBF1	4.09909	68.9597	4.87886	0.0038052	0.938696	0.00316758		GBF1	4.09909	68.9597	4.87886	-0.0321019	0.519961	-0.0338697		GBF1	4.09909	68.9597	4.87886	-0.0701282	0.161544	-0.0699833		GBF1	4.09909	68.9597	4.87886	-0.01335	0.789912	-0.01165		GBF1	4.09909	68.9597	4.87886	0.132672	0.008206	0.133729		GBF1	4.09909	68.9597	4.87886	0.109814	0.0278907	0.11048		GBF1	4.09909
FBXL15	3.77054	55.8725	4.66826	0.129878	0.0177309	0.131772		FBXL15	3.77054	55.8725	4.66826	0.00815878	0.88244	0.00816692		FBXL15	3.77054	55.8725	4.66826	-0.0133696	0.809097	-0.0143362		FBXL15	3.77054	55.8725	4.66826	0.038209	0.49245	0.038617		FBXL15	3.77054	55.8725	4.66826	-0.13948	0.011832	-0.14139		FBXL15	3.77054	55.8725	4.66826	-0.155356	0.00493352	-0.153105		FBXL15	3.77054
CUEDC2	3.30202	52.1812	2.57997	0.0908911	0.109656	0.0874675		CUEDC2	3.30202	52.1812	2.57997	-0.0149055	0.794446	-0.0115307		CUEDC2	3.30202	52.1812	2.57997	-0.00647172	0.910526	-0.00695863		CUEDC2	3.30202	52.1812	2.57997	-0.05193	0.366134	-0.054		CUEDC2	3.30202	52.1812	2.57997	-0.12267	0.033391	-0.12383		CUEDC2	3.30202	52.1812	2.57997	-0.137901	0.016129	-0.137155		CUEDC2	3.30202
LARP4B	5.24818	79.698	6.42072	0.0974927	0.0336478	0.0985378		LARP4B	5.24818	79.698	6.42072	0.00999678	0.828868	0.00768582		LARP4B	5.24818	79.698	6.42072	0.0118472	0.798883	0.012451		LARP4B	5.24818	79.698	6.42073	0.014781	0.750571	0.017763		LARP4B	5.24818	79.698	6.42073	0.045165	0.331672	0.04646		LARP4B	5.24818	79.698	6.42072	-0.0307948	0.508159	-0.0326249		LARP4B	5.24818
GTPBP4	3.60263	56.7114	3.21941	-0.011478	0.833476	-0.0120263		GTPBP4	3.60263	56.7114	3.21941	0.0961268	0.0784853	0.0971356		GTPBP4	3.60263	56.7114	3.21941	0.0671541	0.223028	0.0682466		GTPBP4	3.60263	56.7114	3.21941	0.106123	0.053022	0.107333		GTPBP4	3.60263	56.7114	3.21941	-0.08967	0.103422	-0.08686		GTPBP4	3.60263	56.7114	3.21941	-0.0321402	0.558324	-0.0317668		GTPBP4	3.60263
BCCIP	3.50406	63.9262	4.18013	0.025334	0.622045	0.0242958		BCCIP	3.50406	63.9262	4.18013	-0.0551591	0.286696	-0.0531704		BCCIP	3.50406	63.9262	4.18013	-0.0206157	0.691866	-0.0195551		BCCIP	3.50406	63.9262	4.18013	-0.04014	0.440149	-0.04015		BCCIP	3.50406	63.9262	4.18013	0.029619	0.569553	0.02963		BCCIP	3.50406	63.9262	4.18013	0.0150102	0.772927	0.0120665		BCCIP	3.50406
NEURL1	5.39025	79.0268	6.71468	-0.00825614	0.858169	-0.00830078		NEURL1	5.39025	79.0268	6.71468	0.00978821	0.833271	0.0124957		NEURL1	5.39025	79.0268	6.71468	-0.00564916	0.903824	-0.00744501		NEURL1	5.39025	79.0268	6.71468	0.001832	0.968679	0.002868		NEURL1	5.39025	79.0268	6.71468	-0.04502	0.336336	-0.04563		NEURL1	5.39025	79.0268	6.71468	-0.0132408	0.776769	-0.0156678		NEURL1	5.39025
SH3PXD2A	2.85126	51.5101	1.21472	0.00115587	0.983908	0.00145092		SH3PXD2A	2.85126	51.5101	1.21472	-0.0348891	0.546529	-0.0327963		SH3PXD2A	2.85126	51.5101	1.21472	-0.01987	0.733087	-0.0201988		SH3PXD2A	2.85126	51.5101	1.21472	-0.03845	0.506325	-0.03779		SH3PXD2A	2.85126	51.5101	1.21472	-0.06643	0.252938	-0.06402		SH3PXD2A	2.85126	51.5101	1.21472	-0.093187	0.106632	-0.0949231		SH3PXD2A	2.85126
PITRM1	4.22053	68.4564	5.0827	-0.0175393	0.723926	-0.0166242		PITRM1	4.22053	68.4564	5.0827	-0.0133118	0.78992	-0.0136097		PITRM1	4.22053	68.4564	5.0827	-0.0308944	0.539365	-0.0288073		PITRM1	4.22053	68.4564	5.0827	-0.01187	0.81317	-0.01521		PITRM1	4.22053	68.4564	5.0827	0.075472	0.13136	0.07413		PITRM1	4.22053	68.4564	5.0827	0.0137805	0.784032	0.0142049		PITRM1	4.22053
GLRX3	3.66303	58.8926	3.87099	0.0989732	0.0639973	0.0984531		GLRX3	3.66303	58.8926	3.87099	-0.040287	0.454424	-0.0386797		GLRX3	3.66303	58.8926	3.87099	0.00750156	0.889904	0.0061279		GLRX3	3.66303	58.8926	3.87099	-0.01921	0.722902	-0.01833		GLRX3	3.66303	58.8926	3.87099	-0.11467	0.03481	-0.11409		GLRX3	3.66303	58.8926	3.87099	-0.0892602	0.0998608	-0.0878616		GLRX3	3.66303
FAM208B	2.95615	57.3826	2.40507	0.00241717	0.964476	0.000603887		FAM208B	2.95615	57.3826	2.40507	-0.0810289	0.135949	-0.0827889		FAM208B	2.95615	57.3826	2.40507	-0.0690566	0.206726	-0.0707913		FAM208B	2.95614	57.3826	2.40507	-0.09339	0.088357	-0.09279		FAM208B	2.95614	57.3826	2.40507	-0.05525	0.317015	-0.05589		FAM208B	2.95615	57.3826	2.40507	-0.0244312	0.6564	-0.0236692		FAM208B	2.95615
SMC3	4.96767	79.3624	6.13221	-0.0480819	0.296694	-0.0481459		SMC3	4.96767	79.3624	6.13221	-0.057738	0.212976	-0.0549258		SMC3	4.96767	79.3624	6.13221	-0.0729115	0.117182	-0.073255		SMC3	4.96767	79.3624	6.13221	-0.057	0.221357	-0.05577		SMC3	4.96767	79.3624	6.13221	0.004994	0.915304	0.004716		SMC3	4.96767	79.3624	6.13221	0.0321693	0.492241	0.0331715		SMC3	4.96767
SHOC2	2.85506	54.5302	2.06593	0.0591222	0.287934	0.0596853		SHOC2	2.85506	54.5302	2.06593	-0.068107	0.222921	-0.0707012		SHOC2	2.85506	54.5302	2.06593	-0.00342758	0.951147	-0.0026055		SHOC2	2.85506	54.5302	2.06593	-0.10288	0.06606	-0.10346		SHOC2	2.85506	54.5302	2.06593	-0.00338	0.95217	-0.00174		SHOC2	2.85506	54.5302	2.06593	0.0602665	0.284732	0.0598868		SHOC2	2.85506
UBE2S	3.46197	57.3826	4.54006	0.169528	0.00165265	0.168592		UBE2S	3.46197	57.3826	4.54006	0.0556162	0.308691	0.0553		UBE2S	3.46197	57.3826	4.54006	0.10316	0.05928	0.103111		UBE2S	3.46197	57.3826	4.54006	0.002955	0.956896	0.003268		UBE2S	3.46197	57.3826	4.54006	-0.08214	0.134717	-0.08296		UBE2S	3.46197	57.3826	4.54006	-0.231943	1.91059e-05	-0.232998		UBE2S	3.46197
RPL28	6.07117	90.604	6.74248	-0.0351997	0.414314	-0.0343511		RPL28	6.07117	90.604	6.74248	-0.0045665	0.916234	-0.00613094		RPL28	6.07117	90.604	6.74248	-0.02368	0.587191	-0.0228472		RPL28	6.07117	90.604	6.74248	-0.01622	0.709752	-0.01924		RPL28	6.07117	90.604	6.74248	0.050892	0.245304	0.053199		RPL28	6.07117	90.604	6.74248	0.0885033	0.0426614	0.0892128		RPL28	6.07117
ZMIZ1	4.32245	74.3289	4.99104	-0.0234523	0.622516	-0.0234082		ZMIZ1	4.32245	74.3289	4.99104	-0.0152826	0.750323	-0.0155707		ZMIZ1	4.32245	74.3289	4.99104	-0.0182594	0.704771	-0.0176069		ZMIZ1	4.32245	74.3289	4.99104	-0.02052	0.67096	-0.01817		ZMIZ1	4.32245	74.3289	4.99104	-0.01326	0.783229	-0.01285		ZMIZ1	4.32245	74.3289	4.99104	-0.000904174	0.984963	-0.00137558		ZMIZ1	4.32245
DNAJC12	5.53692	79.0268	6.79109	0.0426379	0.355844	0.0413791		DNAJC12	5.53692	79.0268	6.79109	-0.106369	0.0216454	-0.105924		DNAJC12	5.53692	79.0268	6.79109	-0.110985	0.0170125	-0.111407		DNAJC12	5.53692	79.0268	6.79109	-0.09417	0.043523	-0.09461		DNAJC12	5.53692	79.0268	6.79109	0.115121	0.01349	0.116436		DNAJC12	5.53692	79.0268	6.79109	0.0344472	0.461112	0.0339625		DNAJC12	5.53692
NUFIP2	2.96816	56.8792	2.16738	-0.0474186	0.384118	-0.0455541		NUFIP2	2.96816	56.8792	2.16738	-0.0477238	0.383907	-0.047739		NUFIP2	2.96816	56.8792	2.16738	-0.0476352	0.386224	-0.0459691		NUFIP2	2.96816	56.8792	2.16738	-0.03634	0.508743	-0.03332		NUFIP2	2.96816	56.8792	2.16738	0.051026	0.354742	0.049959		NUFIP2	2.96816	56.8792	2.16738	0.0189564	0.729965	0.0172182		NUFIP2	2.96816
RPL19	8.13192	96.6443	8.57897	0.0100264	0.810239	0.00918502		RPL19	8.13192	96.6443	8.57897	-0.0467214	0.265865	-0.0469751		RPL19	8.13192	96.6443	8.57897	-0.026825	0.524934	-0.0267084		RPL19	8.13192	96.6443	8.57897	-0.05671	0.178277	-0.05498		RPL19	8.13192	96.6443	8.57897	0.103943	0.01403	0.104019		RPL19	8.13192	96.6443	8.57897	0.079096	0.0611817	0.0780099		RPL19	8.13192
RUNDC3A	3.19986	57.047	2.88355	0.00723749	0.894223	0.00657949		RUNDC3A	3.19986	57.047	2.88355	-0.0224967	0.680705	-0.0211236		RUNDC3A	3.19986	57.047	2.88355	-0.0489356	0.372654	-0.0451771		RUNDC3A	3.19986	57.047	2.88355	-0.02228	0.686711	-0.02291		RUNDC3A	3.19986	57.047	2.88355	0.062684	0.256164	0.062304		RUNDC3A	3.19986	57.047	2.88355	0.0591587	0.281009	0.0570137		RUNDC3A	3.19986
UBTF	2.99771	55.5369	2.16696	-0.0688117	0.211788	-0.0697241		UBTF	2.99771	55.5369	2.16696	-0.078242	0.159353	-0.0764523		UBTF	2.99771	55.5369	2.16696	-0.0805053	0.150128	-0.077676		UBTF	2.99771	55.5369	2.16696	-0.07271	0.191055	-0.07261		UBTF	2.99771	55.5369	2.16696	0.035763	0.523181	0.037166		UBTF	2.99771	55.5369	2.16696	0.0951185	0.0878718	0.0960419		UBTF	2.99771
PSMD3	3.91147	64.2617	4.94443	0.085975	0.092923	0.0859639		PSMD3	3.91147	64.2617	4.94443	0.0887355	0.0844924	0.0888958		PSMD3	3.91147	64.2617	4.94443	0.0562402	0.276697	0.0554974		PSMD3	3.91147	64.2617	4.94443	0.061329	0.23485	0.061452		PSMD3	3.91147	64.2617	4.94443	0.015046	0.772398	0.013821		PSMD3	3.91147	64.2617	4.94443	-0.0953549	0.0654601	-0.0952675		PSMD3	3.91147
CASC3	3.29436	56.3758	3.22231	-0.00954174	0.861665	-0.0142715		CASC3	3.29436	56.3758	3.22231	0.0729181	0.184378	0.0732229		CASC3	3.29436	56.3758	3.22231	0.0385304	0.484797	0.0373984		CASC3	3.29436	56.3758	3.2223	0.044426	0.422601	0.045086		CASC3	3.29436	56.3758	3.2223	-0.03896	0.481261	-0.04242		CASC3	3.29436	56.3758	3.22231	-0.0751781	0.173064	-0.0746514		CASC3	3.29436
RGS9	5.67413	79.3624	6.98692	-0.116476	0.0112407	-0.115865		RGS9	5.67413	79.3624	6.98692	-0.0293503	0.527374	-0.0301701		RGS9	5.67413	79.3624	6.98692	-0.0325115	0.486216	-0.0315754		RGS9	5.67413	79.3624	6.98692	-0.0101	0.828637	-0.00959		RGS9	5.67413	79.3624	6.98692	0.058052	0.214466	0.057678		RGS9	5.67413	79.3624	6.98692	0.115804	0.0127471	0.117086		RGS9	5.67413
KPNB1	4.24159	75.3356	4.83265	-0.00819109	0.862585	-0.00840095		KPNB1	4.24159	75.3356	4.83265	-0.0169614	0.722437	-0.0197277		KPNB1	4.24159	75.3356	4.83265	-0.000851527	0.985822	-0.00370094		KPNB1	4.24159	75.3356	4.83265	-0.04625	0.334804	-0.04981		KPNB1	4.24159	75.3356	4.83265	0.066556	0.165359	0.062253		KPNB1	4.24159	75.3356	4.83265	0.0703511	0.140664	0.0716497		KPNB1	4.24159
CAMTA2	2.67909	53.3557	2.06184	0.0435742	0.438725	0.0430747		CAMTA2	2.67909	53.3557	2.06184	0.0945781	0.0948584	0.0893121		CAMTA2	2.67909	53.3557	2.06184	0.106491	0.06153	0.106246		CAMTA2	2.67909	53.3557	2.06184	0.035199	0.534312	0.036803		CAMTA2	2.67909	53.3557	2.06184	0.068752	0.230464	0.06604		CAMTA2	2.67909	53.3557	2.06184	0.0433633	0.44459	0.0439491		CAMTA2	2.67909
MED13	3.07391	58.3893	2.52402	-0.152902	0.00425097	-0.155427		MED13	3.07391	58.3893	2.52402	-0.0329067	0.543007	-0.0319954		MED13	3.07391	58.3893	2.52402	-0.0530524	0.3294	-0.0499204		MED13	3.07391	58.3893	2.52402	-0.01622	0.764093	-0.01481		MED13	3.07391	58.3893	2.52402	-0.04466	0.413153	-0.04511		MED13	3.07391	58.3893	2.52402	0.0093752	0.863452	0.00876986		MED13	3.07391
PFN1	8.69576	97.8188	8.97437	0.133675	0.00121539	0.13143		PFN1	8.69576	97.8188	8.97437	0.020889	0.61717	0.0220223		PFN1	8.69576	97.8188	8.97437	0.0820427	0.0502602	0.0833992		PFN1	8.69576	97.8188	8.97437	-0.00952	0.820469	-0.01306		PFN1	8.69576	97.8188	8.97437	-0.00558	0.894794	-0.00606		PFN1	8.69576	97.8188	8.97437	-0.10749	0.0103599	-0.106816		PFN1	8.69576
RNF167	4.4762	69.9664	6.00007	0.0881603	0.0721163	0.0881987		RNF167	4.4762	69.9664	6.00007	0.053643	0.276756	0.05193		RNF167	4.4762	69.9664	6.00007	0.0410602	0.407557	0.0381462		RNF167	4.4762	69.9664	6.00007	0.065347	0.186115	0.064444		RNF167	4.4762	69.9664	6.00007	-0.13526	0.006409	-0.13673		RNF167	4.4762	69.9664	6.00007	-0.126238	0.0107024	-0.126503		RNF167	4.4762
SLC25A11	3.47709	51.3423	1.40417	0.045718	0.42552	0.0441368		SLC25A11	3.47709	51.3423	1.40417	0.0634975	0.270532	0.063149		SLC25A11	3.47709	51.3423	1.40417	0.0584658	0.312834	0.0582433		SLC25A11	3.47709	51.3423	1.40417	0.052647	0.362703	0.053359		SLC25A11	3.47709	51.3423	1.40417	-0.09748	0.091369	-0.09643		SLC25A11	3.47709	51.3423	1.40417	-0.131473	0.0223004	-0.13155		SLC25A11	3.47709
RASD1	3.95146	57.047	4.53109	0.0831865	0.125797	0.0842404		RASD1	3.95146	57.047	4.53109	-0.014624	0.78941	-0.0164013		RASD1	3.95146	57.047	4.53109	-0.0342358	0.532326	-0.032705		RASD1	3.95146	57.047	4.53109	0.014984	0.78562	0.0133		RASD1	3.95146	57.047	4.53109	0.029838	0.589699	0.027945		RASD1	3.95146	57.047	4.53109	-0.00119671	0.982695	-0.00159585		RASD1	3.95146
C1QBP	5.01317	76.8456	6.22032	0.0859817	0.0659938	0.0866106		C1QBP	5.01317	76.8456	6.22032	0.0189715	0.687823	0.017572		C1QBP	5.01317	76.8456	6.22032	-0.00874612	0.853863	-0.00965831		C1QBP	5.01317	76.8456	6.22032	0.025136	0.59527	0.022731		C1QBP	5.01317	76.8456	6.22032	0.022415	0.63723	0.023706		C1QBP	5.01317	76.8456	6.22032	-0.0767744	0.105794	-0.0767757		C1QBP	5.01317
SLC6A4	2.9579	52.8523	1.04463	0.0205119	0.716873	0.0219944		SLC6A4	2.9579	52.8523	1.04463	-0.0545444	0.337689	-0.0543257		SLC6A4	2.9579	52.8523	1.04463	0.0458692	0.423226	0.0472423		SLC6A4	2.9579	52.8524	1.04463	-0.10839	0.057826	-0.10972		SLC6A4	2.9579	52.8524	1.04463	0.129872	0.022852	0.127889		SLC6A4	2.9579	52.8523	1.04463	0.0643067	0.258969	0.063237		SLC6A4	2.9579
CPD	2.90814	56.5436	1.86325	0.0551598	0.312684	0.0546874		CPD	2.90814	56.5436	1.86325	-0.0367157	0.504967	-0.0362009		CPD	2.90814	56.5436	1.86325	0.00298333	0.957009	0.00465619		CPD	2.90814	56.5436	1.86325	-0.03616	0.51149	-0.03576		CPD	2.90814	56.5436	1.86325	0.195486	0.000361	0.195911		CPD	2.90814	56.5436	1.86325	0.113296	0.0393903	0.113158		CPD	2.90814
GOSR1	3.85234	65.604	4.61644	0.00999028	0.843892	0.0109663		GOSR1	3.85234	65.604	4.61644	0.0677097	0.184918	0.0689907		GOSR1	3.85234	65.604	4.61644	0.0350658	0.494974	0.035051		GOSR1	3.85234	65.604	4.61644	0.11745	0.021677	0.117172		GOSR1	3.85234	65.604	4.61644	0.058187	0.261024	0.05951		GOSR1	3.85234	65.604	4.61644	-0.061296	0.233237	-0.0639662		GOSR1	3.85234
CCDC47	5.79106	80.8725	7.12328	-0.0133703	0.769684	-0.0119769		CCDC47	5.79106	80.8725	7.12328	-0.0760049	0.0980225	-0.076084		CCDC47	5.79106	80.8725	7.12328	-0.0568779	0.218399	-0.0566734		CCDC47	5.79106	80.8725	7.12328	-0.06401	0.165891	-0.06465		CCDC47	5.79106	80.8725	7.12328	0.006708	0.885054	0.004768		CCDC47	5.79106	80.8725	7.12328	-0.0884053	0.0557252	-0.0893144		CCDC47	5.79106
SYNGR2	6.31414	82.5503	7.59478	0.00673771	0.881497	0.00937137		SYNGR2	6.31414	82.5503	7.59478	-0.0508249	0.263936	-0.0521446		SYNGR2	6.31414	82.5503	7.59478	-0.0538311	0.239132	-0.0526121		SYNGR2	6.31414	82.5503	7.59478	-0.05829	0.201932	-0.05648		SYNGR2	6.31414	82.5503	7.59478	0.003289	0.943059	0.002801		SYNGR2	6.31414	82.5503	7.59478	-0.040619	0.373064	-0.0411847		SYNGR2	6.31414
B9D1	3.32556	53.3557	2.50688	0.0770687	0.170388	0.078018		B9D1	3.32556	53.3557	2.50688	0.0270232	0.633887	0.0249939		B9D1	3.32556	53.3557	2.50688	0.0448763	0.428847	0.0427897		B9D1	3.32556	53.3557	2.50688	-0.00791	0.889549	-0.00724		B9D1	3.32556	53.3557	2.50688	-0.10611	0.064194	-0.10614		B9D1	3.32556	53.3557	2.50688	-0.0536453	0.346507	-0.0544395		B9D1	3.32556
DDX5	8.46307	94.4631	9.12931	0.0702793	0.0957305	0.0707837		DDX5	8.46307	94.4631	9.12931	0.0695879	0.101182	0.0695552		DDX5	8.46307	94.4631	9.12931	0.078597	0.0652412	0.0792573		DDX5	8.46307	94.4631	9.12931	0.062041	0.145836	0.060438		DDX5	8.46307	94.4631	9.12931	-0.033	0.441985	-0.0347		DDX5	8.46307	94.4631	9.12931	-0.0561108	0.189265	-0.0577239		DDX5	8.46307
PSMD11	5.31169	76.3423	6.83397	0.0287884	0.540197	0.0297329		PSMD11	5.31169	76.3423	6.83397	-0.0188878	0.689785	-0.0185286		PSMD11	5.31169	76.3423	6.83397	0.0276783	0.560335	0.02952		PSMD11	5.31169	76.3423	6.83397	-0.04924	0.299997	-0.04865		PSMD11	5.31169	76.3423	6.83397	-0.03528	0.458856	-0.03644		PSMD11	5.31169	76.3423	6.83397	-0.0700082	0.141252	-0.0689266		PSMD11	5.31169
LGALS3BP	6.30396	78.6913	7.96515	-0.0452269	0.328402	-0.0444651		LGALS3BP	6.30396	78.6913	7.96515	-0.0943266	0.0427134	-0.0949539		LGALS3BP	6.30396	78.6913	7.96515	-0.0797816	0.0884593	-0.0797124		LGALS3BP	6.30396	78.6913	7.96516	-0.10091	0.030658	-0.10116		LGALS3BP	6.30396	78.6913	7.96516	0.071115	0.12859	0.07224		LGALS3BP	6.30396	78.6913	7.96515	0.0412432	0.378008	0.0393598		LGALS3BP	6.30396
RAB5C	4.3288	70.9732	5.62743	0.065756	0.177061	0.065037		RAB5C	4.3288	70.9732	5.62743	0.0514042	0.294405	0.0491161		RAB5C	4.3288	70.9732	5.62743	0.0346152	0.483498	0.0325939		RAB5C	4.3288	70.9732	5.62743	0.056562	0.250267	0.057127		RAB5C	4.3288	70.9732	5.62743	-0.10312	0.036173	-0.10419		RAB5C	4.3288	70.9732	5.62743	-0.0611659	0.213147	-0.0615624		RAB5C	4.3288
MLX	3.47084	53.1879	2.77812	0.129256	0.0213404	0.130013		MLX	3.47084	53.1879	2.77812	0.134273	0.017646	0.131966		MLX	3.47084	53.1879	2.77812	0.137677	0.0149452	0.137156		MLX	3.47084	53.1879	2.77812	0.105629	0.064108	0.105047		MLX	3.47084	53.1879	2.77812	-0.05392	0.346409	-0.05733		MLX	3.47084	53.1879	2.77812	-0.159638	0.00505225	-0.160993		MLX	3.47084
MRPL27	4.20266	65.9396	5.77922	0.164027	0.00110054	0.163051		MRPL27	4.20266	65.9396	5.77922	0.062964	0.215316	0.0657985		MRPL27	4.20266	65.9396	5.77922	0.128432	0.0116597	0.127391		MRPL27	4.20266	65.9396	5.77922	0.00192	0.970046	0.001504		MRPL27	4.20266	65.9396	5.77922	-0.10646	0.037299	-0.10635		MRPL27	4.20266	65.9396	5.77922	-0.148989	0.00326411	-0.151004		MRPL27	4.20266
VAT1	6.01616	79.5302	7.45806	0.0218385	0.635315	0.0210097		VAT1	6.01616	79.5302	7.45806	0.00918161	0.842966	0.00684337		VAT1	6.01616	79.5302	7.45806	0.028757	0.53664	0.0304387		VAT1	6.01616	79.5302	7.45806	-0.00097	0.983391	-0.00101		VAT1	6.01616	79.5302	7.45806	0.056167	0.228733	0.056067		VAT1	6.01616	79.5302	7.45806	0.0303423	0.51487	0.0306739		VAT1	6.01616
LRRC59	2.8872	50.8389	1.24071	0.153065	0.00760519	0.150628		LRRC59	2.8872	50.8389	1.24071	-0.00933584	0.872283	-0.0080605		LRRC59	2.8872	50.8389	1.24071	-0.00194242	0.973363	0.00018351		LRRC59	2.8872	50.8389	1.24071	0.016352	0.780456	0.016658		LRRC59	2.8872	50.8389	1.24071	0.06923	0.235847	0.065198		LRRC59	2.8872	50.8389	1.24071	-0.0912265	0.117314	-0.0920538		LRRC59	2.8872
HDAC5	3.13126	51.8456	1.81068	-0.00885053	0.87686	-0.00949745		HDAC5	3.13126	51.8456	1.81068	-0.0700228	0.22194	-0.0709424		HDAC5	3.13126	51.8456	1.81068	-0.0451897	0.433946	-0.0458065		HDAC5	3.13126	51.8456	1.81068	-0.05708	0.322046	-0.05493		HDAC5	3.13126	51.8456	1.81068	0.11701	0.042157	0.118127		HDAC5	3.13126	51.8456	1.81068	0.148529	0.00950269	0.146998		HDAC5	3.13126
LUC7L3	5.40171	82.3826	6.49102	0.0380975	0.399599	0.0362428		LUC7L3	5.40171	82.3826	6.49102	0.0190686	0.675926	0.0175271		LUC7L3	5.40171	82.3826	6.49102	0.0343561	0.453148	0.0336259		LUC7L3	5.40171	82.3825	6.49102	0.010776	0.813827	0.011688		LUC7L3	5.40171	82.3825	6.49102	-0.03629	0.430529	-0.0352		LUC7L3	5.40171	82.3826	6.49102	0.0317036	0.488794	0.0323265		LUC7L3	5.40171
DUSP3	4.58184	71.8121	5.83316	-0.00706999	0.884048	-0.00811336		DUSP3	4.58184	71.8121	5.83316	-0.0416019	0.392841	-0.042877		DUSP3	4.58184	71.8121	5.83316	-0.0269717	0.581039	-0.0262181		DUSP3	4.58184	71.8121	5.83316	-0.06714	0.17062	-0.067		DUSP3	4.58184	71.8121	5.83316	-0.03473	0.478827	-0.0337		DUSP3	4.58184	71.8121	5.83316	-0.0337417	0.491986	-0.0346097		DUSP3	4.58184
PRKAR1A	7.46665	92.1141	8.28204	-0.00986536	0.817601	-0.00932925		PRKAR1A	7.46665	92.1141	8.28204	-0.0286695	0.505381	-0.0274614		PRKAR1A	7.46665	92.1141	8.28204	-0.0662502	0.125192	-0.0660565		PRKAR1A	7.46665	92.1141	8.28204	0.024397	0.572665	0.023687		PRKAR1A	7.46665	92.1141	8.28204	-0.03394	0.434273	-0.03431		PRKAR1A	7.46665	92.1141	8.28204	-0.0498849	0.248935	-0.0509875		PRKAR1A	7.46665
YWHAE	7.90331	96.4765	8.32795	0.0956591	0.021785	0.0964405		YWHAE	7.90331	96.4765	8.32795	0.0505177	0.229328	0.0506924		YWHAE	7.90331	96.4765	8.32795	0.0629453	0.135777	0.0641796		YWHAE	7.90331	96.4765	8.32795	0.060878	0.148766	0.059415		YWHAE	7.90331	96.4765	8.32795	-0.03793	0.37115	-0.03666		YWHAE	7.90331	96.4765	8.32795	-0.0588876	0.163657	-0.0571613		YWHAE	7.90331
WSB1	4.48031	71.8121	4.97333	0.00668475	0.890326	0.00857826		WSB1	4.48031	71.8121	4.97333	0.0157348	0.747228	0.0149685		WSB1	4.48031	71.8121	4.97333	-0.0598661	0.221936	-0.0602735		WSB1	4.48031	71.8121	4.97333	0.035463	0.469084	0.037884		WSB1	4.48031	71.8121	4.97333	0.127966	0.008978	0.127782		WSB1	4.48031	71.8121	4.97333	0.14869	0.00222211	0.149309		WSB1	4.48031
SLC9A3R1	5.57271	77.1812	7.023	0.0177493	0.704187	0.0170594		SLC9A3R1	5.57271	77.1812	7.023	0.0713407	0.12906	0.0721517		SLC9A3R1	5.57271	77.1812	7.023	0.0161111	0.732938	0.016358		SLC9A3R1	5.57271	77.1812	7.023	0.142653	0.002447	0.142624		SLC9A3R1	5.57271	77.1812	7.023	-0.00096	0.983871	-0.00191		SLC9A3R1	5.57271	77.1812	7.023	-0.0168041	0.723108	-0.0147987		SLC9A3R1	5.57271
SUPT6H	3.70337	66.7785	4.09081	0.0376718	0.453584	0.0386373		SUPT6H	3.70337	66.7785	4.09081	-0.0329354	0.515036	-0.0311324		SUPT6H	3.70337	66.7785	4.09081	-0.0143906	0.776672	-0.0157062		SUPT6H	3.70337	66.7785	4.09081	-0.05817	0.252351	-0.05713		SUPT6H	3.70337	66.7785	4.09081	-0.05094	0.318767	-0.05212		SUPT6H	3.70337	66.7785	4.09081	-0.0472599	0.352562	-0.0440508		SUPT6H	3.70337
TMEM33	4.55086	72.651	5.60953	0.0425259	0.377372	0.0421986		TMEM33	4.55086	72.651	5.60953	0.0184939	0.702819	0.0172571		TMEM33	4.55086	72.651	5.60953	0.0253468	0.603169	0.024255		TMEM33	4.55086	72.651	5.60953	0.024631	0.612186	0.026158		TMEM33	4.55086	72.651	5.60953	-0.05482	0.262308	-0.05657		TMEM33	4.55086	72.651	5.60953	-0.105134	0.0304303	-0.103371		TMEM33	4.55086
OCIAD1	5.54876	80.2013	6.92652	0.0645786	0.158637	0.064536		OCIAD1	5.54876	80.2013	6.92652	-0.00118258	0.979579	-0.000788373		OCIAD1	5.54876	80.2013	6.92652	-0.0440237	0.343524	-0.0459467		OCIAD1	5.54876	80.2013	6.92652	0.011413	0.805495	0.010769		OCIAD1	5.54876	80.2013	6.92652	0.056321	0.224942	0.055192		OCIAD1	5.54876	80.2013	6.92652	-0.0104292	0.822339	-0.00983711		OCIAD1	5.54876
LAMTOR3	3.59031	57.5503	3.91694	0.102192	0.0586678	0.102962		LAMTOR3	3.59031	57.5503	3.91694	-0.0341017	0.530267	-0.0351534		LAMTOR3	3.59031	57.5503	3.91694	-0.0196441	0.718159	-0.0199563		LAMTOR3	3.59031	57.5503	3.91694	-0.0459	0.403097	-0.04851		LAMTOR3	3.59031	57.5503	3.91694	-0.02691	0.624662	-0.02755		LAMTOR3	3.59031	57.5503	3.91694	-0.0986513	0.0713463	-0.100032		LAMTOR3	3.59031
UBE2D3	7.65843	92.953	8.48652	0.131237	0.00196563	0.131677		UBE2D3	7.65843	92.953	8.48652	-0.00580039	0.892335	-0.00286473		UBE2D3	7.65843	92.953	8.48652	-0.000159519	0.997044	-7.78979e-05		UBE2D3	7.65843	92.953	8.48652	-0.00543	0.899413	-0.0072		UBE2D3	7.65843	92.953	8.48652	0.053968	0.210528	0.054929		UBE2D3	7.65843	92.953	8.48652	-0.0487866	0.2573	-0.048845		UBE2D3	7.65843
ELF2	2.47509	50.3356	0.691785	-0.0997478	0.0845683	-0.0987109		ELF2	2.47509	50.3356	0.691785	-0.0370895	0.525724	-0.0366951		ELF2	2.47509	50.3356	0.691785	-0.0555506	0.343364	-0.0553852		ELF2	2.47509	50.3356	0.691785	-0.04781	0.416488	-0.04432		ELF2	2.47509	50.3356	0.691785	-0.00253	0.965612	-0.00249		ELF2	2.47509	50.3356	0.691785	0.0118424	0.839491	0.0121869		ELF2	2.47509
NDUFC1	5.99194	90.1007	6.61209	0.0289077	0.503838	0.0296826		NDUFC1	5.99194	90.1007	6.61209	0.0734694	0.0913957	0.0722854		NDUFC1	5.99194	90.1007	6.61209	0.0378021	0.387823	0.0372717		NDUFC1	5.99194	90.1007	6.61209	0.061616	0.157812	0.059014		NDUFC1	5.99194	90.1007	6.61209	-0.00647	0.882789	-0.00605		NDUFC1	5.99194	90.1007	6.61209	-0.0211996	0.62892	-0.0202189		NDUFC1	5.99194
TBC1D9	2.99171	50.8389	1.07459	-0.0303673	0.598515	-0.0282179		TBC1D9	2.99171	50.8389	1.07459	0.0428815	0.459318	0.0439368		TBC1D9	2.99171	50.8389	1.07459	0.0342623	0.557776	0.0333566		TBC1D9	2.99171	50.8389	1.07459	0.038889	0.504373	0.038541		TBC1D9	2.99171	50.8389	1.07459	0.002957	0.959876	0.002297		TBC1D9	2.99171	50.8389	1.07459	0.115256	0.0468238	0.113515		TBC1D9	2.99171
CPE	11.4081	98.6577	11.5745	-0.116221	0.00477575	-0.116643		CPE	11.4081	98.6577	11.5745	-0.207178	4.81716e-07	-0.206851		CPE	11.4081	98.6577	11.5745	-0.140607	0.000721957	-0.14129		CPE	11.4081	98.6577	11.5745	-0.21765	1.32e-07	-0.21637		CPE	11.4081	98.6577	11.5745	0.13895	0.00088	0.139922		CPE	11.4081	98.6577	11.5745	0.0147716	0.724207	0.0160173		CPE	11.4081
RPL34	6.90213	95.8054	7.24978	-0.0294636	0.482268	-0.0314107		RPL34	6.90213	95.8054	7.24978	-0.07858	0.0624263	-0.0781453		RPL34	6.90213	95.8054	7.24978	-0.0657199	0.12099	-0.063675		RPL34	6.90213	95.8054	7.24978	-0.08391	0.047181	-0.0858		RPL34	6.90213	95.8054	7.24978	0.1329	0.001719	0.132636		RPL34	6.90213	95.8054	7.24978	0.162679	0.000116687	0.161871		RPL34	6.90213
WFS1	7.04423	85.2349	8.35817	0.113962	0.0101514	0.114499		WFS1	7.04423	85.2349	8.35817	0.0291267	0.5154	0.0252807		WFS1	7.04423	85.2349	8.35817	0.0456277	0.310025	0.0444402		WFS1	7.04423	85.2349	8.35817	-0.00469	0.917037	-0.00532		WFS1	7.04423	85.2349	8.35817	0.06163	0.171868	0.06519		WFS1	7.04423	85.2349	8.35817	0.0260717	0.562798	0.0250194		WFS1	7.04423
FRG1	2.13905	51.8456	1.40669	0.0445422	0.435276	0.0464868		FRG1	2.13905	51.8456	1.40669	-0.0297059	0.604123	-0.0288123		FRG1	2.13905	51.8456	1.40669	-0.0404475	0.483027	-0.0408489		FRG1	2.13904	51.8456	1.40669	-0.01109	0.848014	-0.00942		FRG1	2.13904	51.8456	1.40669	-0.01294	0.822464	-0.00891		FRG1	2.13905	51.8456	1.40669	0.081742	0.156481	0.0820673		FRG1	2.13905
CLCN3	3.55105	59.8993	3.68655	-0.0164079	0.757358	-0.0150166		CLCN3	3.55105	59.8993	3.68655	-0.0078849	0.882808	-0.00595126		CLCN3	3.55105	59.8993	3.68655	-0.00696186	0.897185	-0.00676064		CLCN3	3.55105	59.8993	3.68655	0.009553	0.858252	0.009229		CLCN3	3.55105	59.8993	3.68655	0.00483	0.927949	0.003559		CLCN3	3.55105	59.8993	3.68655	0.0358818	0.500985	0.0332319		CLCN3	3.55105
DHX15	3.77537	62.4161	3.79922	0.0436081	0.401666	0.039694		DHX15	3.77537	62.4161	3.79922	-0.0154343	0.768542	-0.0156205		DHX15	3.77537	62.4161	3.79922	-0.0257316	0.625575	-0.0262267		DHX15	3.77537	62.4161	3.79922	-0.00416	0.937202	-0.00533		DHX15	3.77537	62.4161	3.79922	0.042851	0.417601	0.044729		DHX15	3.77537	62.4161	3.79922	0.0479446	0.361714	0.0470834		DHX15	3.77537
FBXW7	3.40771	61.4094	3.37704	0.093001	0.0755714	0.0925879		FBXW7	3.40771	61.4094	3.37704	0.0551781	0.295099	0.0563253		FBXW7	3.40771	61.4094	3.37704	0.066778	0.208134	0.0652039		FBXW7	3.40771	61.4094	3.37704	0.035293	0.50385	0.035852		FBXW7	3.40771	61.4094	3.37704	-0.10454	0.049365	-0.10367		FBXW7	3.40771	61.4094	3.37704	-0.0422029	0.425986	-0.0418023		FBXW7	3.40771
STIM2	2.71617	51.3423	1.03243	-0.0363508	0.526416	-0.0371465		STIM2	2.71617	51.3423	1.03243	0.00160402	0.977928	0.00297995		STIM2	2.71617	51.3423	1.03243	0.0502134	0.389352	0.0509011		STIM2	2.71617	51.3423	1.03243	-0.08604	0.13775	-0.08585		STIM2	2.71617	51.3423	1.03243	0.062029	0.285828	0.065508		STIM2	2.71617	51.3423	1.03243	0.0622578	0.280016	0.0602788		STIM2	2.71617
MFSD10	3.43449	51.1745	1.88984	0.0735442	0.200244	0.072471		MFSD10	3.43449	51.1745	1.88984	0.0976975	0.0906489	0.0990019		MFSD10	3.43449	51.1745	1.88984	0.0476051	0.412899	0.0419007		MFSD10	3.43449	51.1745	1.88984	0.145443	0.012097	0.145511		MFSD10	3.43449	51.1745	1.88984	-0.04326	0.456114	-0.04345		MFSD10	3.43449	51.1745	1.88984	-0.0524166	0.365617	-0.0522766		MFSD10	3.43449
UGDH	5.96374	77.349	7.45562	0.107685	0.0207474	0.110506		UGDH	5.96374	77.349	7.45562	0.0462537	0.3249	0.0459864		UGDH	5.96374	77.349	7.45562	0.0228001	0.628771	0.0214378		UGDH	5.96375	77.349	7.45562	0.032245	0.495047	0.03153		UGDH	5.96375	77.349	7.45562	-8.5e-05	0.998577	-0.00191		UGDH	5.96374	77.349	7.45562	-0.101823	0.0300654	-0.104308		UGDH	5.96374
HTATIP2	4.48269	66.6107	5.97352	0.067797	0.177614	0.0707084		HTATIP2	4.48269	66.6107	5.97352	4.63417e-05	0.999267	0.00187717		HTATIP2	4.48269	66.6107	5.97352	-0.0127593	0.801176	-0.0112007		HTATIP2	4.48269	66.6107	5.97352	0.041669	0.413073	0.041506		HTATIP2	4.48269	66.6107	5.97352	0.053246	0.296107	0.053295		HTATIP2	4.48269	66.6107	5.97352	-0.0064454	0.899036	-0.00456707		HTATIP2	4.48269
MTCH2	5.4838	76.3423	7.10364	0.128317	0.00612721	0.127234		MTCH2	5.4838	76.3423	7.10364	-0.0241716	0.609067	-0.0233316		MTCH2	5.4838	76.3423	7.10364	0.0197302	0.677741	0.0164101		MTCH2	5.4838	76.3423	7.10364	-0.03973	0.402028	-0.0407		MTCH2	5.4838	76.3423	7.10364	-0.01963	0.681401	-0.018		MTCH2	5.4838	76.3423	7.10364	-0.117545	0.0129901	-0.116552		MTCH2	5.4838
FNBP4	2.99512	52.349	1.9941	0.06352	0.263305	0.0613469		FNBP4	2.99512	52.349	1.9941	0.0867569	0.129957	0.0821998		FNBP4	2.99512	52.349	1.9941	0.0698206	0.226356	0.071763		FNBP4	2.99512	52.349	1.9941	0.111772	0.051162	0.111926		FNBP4	2.99512	52.349	1.9941	-0.00184	0.974509	-0.00253		FNBP4	2.99512	52.349	1.9941	-0.0370568	0.519792	-0.0354165		FNBP4	2.99512
SC5D	3.62489	56.3758	3.35975	0.0316198	0.563545	0.0329618		SC5D	3.62489	56.3758	3.35975	0.0356253	0.51771	0.0326334		SC5D	3.62489	56.3758	3.35975	-0.00542739	0.921639	-0.00773794		SC5D	3.62489	56.3758	3.35975	0.034698	0.531186	0.035236		SC5D	3.62489	56.3758	3.35975	0.033443	0.54492	0.032428		SC5D	3.62489	56.3758	3.35975	-0.0180032	0.744929	-0.0169015		SC5D	3.62489
HSPA8	8.28581	91.7785	9.21366	0.0311911	0.46661	0.0307855		HSPA8	8.28581	91.7785	9.21366	-0.0372054	0.387767	-0.0374041		HSPA8	8.28581	91.7785	9.21366	-0.050546	0.242711	-0.0499299		HSPA8	8.28581	91.7785	9.21366	-0.01503	0.72876	-0.01491		HSPA8	8.28581	91.7785	9.21366	0.119387	0.005926	0.118869		HSPA8	8.28581	91.7785	9.21366	0.108115	0.0124249	0.107399		HSPA8	8.28581
VWA5A	5.87223	78.6913	7.463	0.0578125	0.211403	0.0572686		VWA5A	5.87223	78.6913	7.463	-0.056792	0.223082	-0.0575363		VWA5A	5.87223	78.6913	7.463	-0.0100205	0.830834	-0.00838761		VWA5A	5.87223	78.6913	7.463	-0.05647	0.227262	-0.05828		VWA5A	5.87223	78.6913	7.463	0.04019	0.392399	0.043849		VWA5A	5.87223	78.6913	7.463	-0.0299208	0.523001	-0.0288573		VWA5A	5.87223
PPP6R3	3.41138	62.2483	3.568	0.0308403	0.553741	0.0289565		PPP6R3	3.41138	62.2483	3.568	-0.00200545	0.9695	-0.000354264		PPP6R3	3.41138	62.2483	3.568	0.0104992	0.841987	0.01031		PPP6R3	3.41138	62.2483	3.568	-0.03056	0.561105	-0.03133		PPP6R3	3.41138	62.2483	3.568	0.00819	0.876929	0.0076		PPP6R3	3.41138	62.2483	3.568	-0.0290274	0.581459	-0.0288934		PPP6R3	3.41138
TMEM109	3.88753	61.0738	4.36163	0.124211	0.0177478	0.124425		TMEM109	3.88753	61.0738	4.36163	0.0275723	0.602578	0.0273249		TMEM109	3.88753	61.0738	4.36163	0.0521751	0.325591	0.0509996		TMEM109	3.88753	61.0738	4.36163	0.069374	0.190955	0.071371		TMEM109	3.88753	61.0738	4.36163	0.006212	0.907027	0.004302		TMEM109	3.88753	61.0738	4.36163	-0.0589338	0.266749	-0.0614515		TMEM109	3.88753
CHORDC1	3.03239	50.8389	0.988256	-0.00342083	0.952713	-0.00486967		CHORDC1	3.03239	50.8389	0.988256	0.00493092	0.932449	0.00401118		CHORDC1	3.03239	50.8389	0.988256	-0.0210498	0.718352	-0.0183325		CHORDC1	3.03239	50.8389	0.988256	-0.01467	0.801939	-0.01547		CHORDC1	3.03239	50.8389	0.988256	0.011	0.851278	0.010195		CHORDC1	3.03239	50.8389	0.988256	0.0207733	0.721898	0.0201796		CHORDC1	3.03239
CEP126	4.36948	72.8188	5.12001	-0.0330759	0.491919	-0.0335192		CEP126	4.36948	72.8188	5.12001	0.0708575	0.144285	0.0719521		CEP126	4.36948	72.8188	5.12001	0.0413678	0.397199	0.0393032		CEP126	4.36948	72.8188	5.12001	0.045139	0.354967	0.043833		CEP126	4.36948	72.8188	5.12001	-0.08756	0.07306	-0.08527		CEP126	4.36948	72.8188	5.12001	0.00505357	0.917366	0.00573197		CEP126	4.36948
EIF4G2	8.08373	95.9732	8.7554	0.0659572	0.115087	0.0680231		EIF4G2	8.08373	95.9732	8.7554	-0.0214421	0.611031	-0.0214881		EIF4G2	8.08373	95.9732	8.7554	0.0145982	0.730318	0.0151932		EIF4G2	8.08373	95.9732	8.7554	-0.05839	0.16728	-0.05934		EIF4G2	8.08373	95.9732	8.7554	0.03197	0.452661	0.035442		EIF4G2	8.08373	95.9732	8.7554	-0.0156765	0.712001	-0.0144284		EIF4G2	8.08373
UBE4A	3.29525	58.557	3.19867	0.01393	0.795394	0.0140541		UBE4A	3.29525	58.557	3.19867	-0.0125608	0.816438	-0.00937039		UBE4A	3.29525	58.557	3.19867	-0.0581853	0.284691	-0.0567018		UBE4A	3.29525	58.557	3.19867	0.032061	0.554008	0.031322		UBE4A	3.29525	58.557	3.19867	-0.03431	0.528417	-0.03204		UBE4A	3.29525	58.557	3.19867	-0.0227234	0.676306	-0.0255068		UBE4A	3.29525
DDX6	3.68642	63.255	3.95353	-0.0141801	0.783756	-0.0145152		DDX6	3.68642	63.255	3.95353	0.0314254	0.545696	0.0305839		DDX6	3.68642	63.255	3.95353	-0.00206624	0.96849	-0.00174		DDX6	3.68642	63.255	3.95353	0.005281	0.918919	0.008404		DDX6	3.68642	63.255	3.95353	-0.0468	0.371982	-0.04827		DDX6	3.68642	63.255	3.95353	-0.0284918	0.586905	-0.0277637		DDX6	3.68642
HIPK3	3.49534	62.4161	3.60094	-0.031038	0.550662	-0.0315126		HIPK3	3.49534	62.4161	3.60094	0.0226223	0.665772	0.0218355		HIPK3	3.49534	62.4161	3.60094	0.0258526	0.622986	0.0246267		HIPK3	3.49534	62.4161	3.60094	-0.01219	0.816986	-0.01361		HIPK3	3.49534	62.4161	3.60094	-0.06874	0.193178	-0.06953		HIPK3	3.49534	62.4161	3.60094	-0.0514529	0.327614	-0.0507017		HIPK3	3.49534
MDK	5.69134	80.3691	6.89292	0.0939766	0.0397867	0.0935185		MDK	5.69134	80.3691	6.89292	-0.000612591	0.98941	-0.0045792		MDK	5.69134	80.3691	6.89292	0.0296692	0.522446	0.0288832		MDK	5.69134	80.3691	6.89292	-0.03429	0.459779	-0.03616		MDK	5.69134	80.3691	6.89292	-0.03009	0.517403	-0.02595		MDK	5.69134	80.3691	6.89292	-0.0720163	0.118176	-0.0698952		MDK	5.69134
CARS	3.35898	54.698	2.50082	0.024087	0.664801	0.026017		CARS	3.35898	54.698	2.50082	0.0125687	0.822785	0.0155439		CARS	3.35898	54.698	2.50082	-0.0228673	0.684573	-0.0227887		CARS	3.35898	54.698	2.50082	0.039351	0.484407	0.036186		CARS	3.35898	54.698	2.50082	-0.04859	0.390059	-0.04897		CARS	3.35898	54.698	2.50082	-0.0693006	0.217791	-0.0711575		CARS	3.35898
CD81	4.64039	74.4966	5.92579	-0.10795	0.0229125	-0.106002		CD81	4.64039	74.4966	5.92579	-0.030995	0.517165	-0.0307061		CD81	4.64039	74.4966	5.92579	-0.0421447	0.381115	-0.0413931		CD81	4.64039	74.4966	5.92579	-0.00304	0.949601	0.00034		CD81	4.64039	74.4966	5.92579	0.147238	0.00218	0.14614		CD81	4.64039	74.4966	5.92579	0.219484	4.02075e-06	0.216717		CD81	4.64039
SOX6	2.92859	55.7047	2.32559	-0.0302554	0.582781	-0.0311541		SOX6	2.92859	55.7047	2.32559	0.0332372	0.549858	0.0339109		SOX6	2.92859	55.7047	2.32559	0.0694021	0.214225	0.0674354		SOX6	2.92859	55.7047	2.32559	0.024302	0.662484	0.025819		SOX6	2.92859	55.7047	2.32559	0.033743	0.545668	0.033293		SOX6	2.92859	55.7047	2.32559	0.0321679	0.563379	0.0350167		SOX6	2.92859
C11orf58	6.40318	88.4228	7.49771	-0.00955416	0.826795	-0.0101431		C11orf58	6.40318	88.4228	7.49771	-0.0944069	0.030876	-0.0960601		C11orf58	6.40318	88.4228	7.49771	-0.112281	0.0104711	-0.112071		C11orf58	6.40318	88.4228	7.49771	-0.09282	0.034864	-0.09369		C11orf58	6.40318	88.4228	7.49771	0.113462	0.010262	0.115126		C11orf58	6.40318	88.4228	7.49771	0.076714	0.0825896	0.0768907		C11orf58	6.40318
RPS13	7.10005	94.7987	7.57272	-0.0480785	0.253894	-0.0480105		RPS13	7.10005	94.7987	7.57272	-0.00506879	0.904905	-0.00537504		RPS13	7.10005	94.7987	7.57272	0.00396812	0.925821	0.00180346		RPS13	7.10005	94.7987	7.57272	0.010341	0.808124	0.01398		RPS13	7.10005	94.7987	7.57272	0.073706	0.08474	0.073889		RPS13	7.10005	94.7987	7.57272	0.0893137	0.0359198	0.0904773		RPS13	7.10005
AIP	3.62461	55.2013	3.66289	0.0835479	0.130458	0.0832357		AIP	3.62461	55.2013	3.66289	-0.0192978	0.728498	-0.0213623		AIP	3.62461	55.2013	3.66289	0.0646388	0.246697	0.0628069		AIP	3.62461	55.2013	3.66289	-0.08874	0.111423	-0.08778		AIP	3.62461	55.2013	3.66289	-0.11386	0.041491	-0.11453		AIP	3.62461	55.2013	3.66289	-0.160494	0.00382765	-0.162403		AIP	3.62461
NDUFS8	5.96583	83.8926	7.12037	0.0298317	0.505707	0.0298156		NDUFS8	5.96583	83.8926	7.12037	-0.00637032	0.887688	-0.00752857		NDUFS8	5.96583	83.8926	7.12037	-0.00302473	0.946808	-0.0029107		NDUFS8	5.96583	83.8926	7.12037	-0.0119	0.792805	-0.01206		NDUFS8	5.96583	83.8926	7.12037	-0.02822	0.534789	-0.02894		NDUFS8	5.96583	83.8926	7.12037	-0.00915225	0.840341	-0.0104762		NDUFS8	5.96583
CHKA	4.26469	65.4362	5.5338	0.0977132	0.0538423	0.097355		CHKA	4.26469	65.4362	5.5338	0.0309272	0.545701	0.028872		CHKA	4.26469	65.4362	5.5338	0.0245108	0.63386	0.0228412		CHKA	4.26469	65.4362	5.5338	0.016541	0.747902	0.016094		CHKA	4.26469	65.4362	5.5338	0.028496	0.580747	0.026638		CHKA	4.26469	65.4362	5.5338	-0.00535071	0.917091	-0.00650425		CHKA	4.26469
MLEC	5.15363	74.6644	6.56987	0.0336102	0.479433	0.0312934		MLEC	5.15363	74.6644	6.56987	-0.0640993	0.180557	-0.0597053		MLEC	5.15363	74.6644	6.56987	-0.0729276	0.129288	-0.0720592		MLEC	5.15363	74.6644	6.56987	-0.08005	0.095797	-0.08032		MLEC	5.15363	74.6644	6.56987	-0.04048	0.402913	-0.03775		MLEC	5.15363	74.6644	6.56987	-0.0644838	0.17845	-0.0675048		MLEC	5.15363
ATP5B	9.39294	96.9799	9.79803	0.0814999	0.0501822	0.0815961		ATP5B	9.39294	96.9799	9.79803	-0.0221879	0.596738	-0.0232509		ATP5B	9.39294	96.9799	9.79803	-0.00944911	0.822516	-0.00751087		ATP5B	9.39294	96.9799	9.79803	-0.01307	0.756377	-0.01356		ATP5B	9.39294	96.9799	9.79803	-0.07856	0.063214	-0.07651		ATP5B	9.39294	96.9799	9.79803	-0.137362	0.0010738	-0.136754		ATP5B	9.39294
PTGES3	6.39723	85.906	7.47971	-0.0182757	0.679931	-0.0210993		PTGES3	6.39723	85.906	7.47971	0.115076	0.0096479	0.116977		PTGES3	6.39723	85.906	7.47971	0.0665261	0.137414	0.0683678		PTGES3	6.39723	85.906	7.47971	0.128714	0.003833	0.127339		PTGES3	6.39723	85.906	7.47971	-0.0232	0.606217	-0.02202		PTGES3	6.39723	85.906	7.47971	0.0293197	0.511775	0.0282101		PTGES3	6.39723
RSRC2	4.30852	77.349	4.98075	-0.0179975	0.699938	-0.017972		RSRC2	4.30852	77.349	4.98075	0.0549749	0.242396	0.0557686		RSRC2	4.30852	77.349	4.98075	0.0104883	0.824408	0.00843091		RSRC2	4.30852	77.349	4.98075	0.031378	0.506252	0.030914		RSRC2	4.30852	77.349	4.98075	0.011228	0.812655	0.011472		RSRC2	4.30852	77.349	4.98075	0.124545	0.00802862	0.125671		RSRC2	4.30852
KRT18	7.30577	89.4295	8.23701	0.000510451	0.990619	0.00265832		KRT18	7.30577	89.4295	8.23701	0.0765221	0.0798201	0.0782529		KRT18	7.30577	89.4295	8.23701	0.0327973	0.455055	0.0324731		KRT18	7.30577	89.4295	8.23701	0.093124	0.033408	0.092896		KRT18	7.30577	89.4295	8.23701	-0.08893	0.043266	-0.08839		KRT18	7.30577	89.4295	8.23701	-0.0427263	0.331314	-0.0418252		KRT18	7.30577
METAP2	3.54759	68.7919	3.96361	0.0742438	0.133406	0.0724679		METAP2	3.54759	68.7919	3.96361	0.0630133	0.206272	0.063875		METAP2	3.54759	68.7919	3.96361	0.0405191	0.418404	0.0396938		METAP2	3.54759	68.7919	3.96361	0.081882	0.102859	0.082335		METAP2	3.54759	68.7919	3.96361	0.054725	0.277918	0.054428		METAP2	3.54759	68.7919	3.96361	0.0663827	0.185738	0.0665664		METAP2	3.54759
MAGOHB	2.98355	54.1946	2.05994	0.154863	0.0052826	0.154485		MAGOHB	2.98355	54.1946	2.05994	-0.0543019	0.332897	-0.0542759		MAGOHB	2.98355	54.1946	2.05994	0.023494	0.676411	0.0223322		MAGOHB	2.98355	54.1946	2.05994	-0.09746	0.082217	-0.09947		MAGOHB	2.98355	54.1946	2.05994	-0.11023	0.051371	-0.1088		MAGOHB	2.98355	54.1946	2.05994	-0.16565	0.00309511	-0.164867		MAGOHB	2.98355
ARPC3	6.83879	89.9329	7.74716	-0.00489102	0.910053	-0.00377402		ARPC3	6.83879	89.9329	7.74716	-0.0865164	0.0465041	-0.0856078		ARPC3	6.83879	89.9329	7.74716	-0.066595	0.127524	-0.0655207		ARPC3	6.83879	89.9329	7.74716	-0.0966	0.026738	-0.09827		ARPC3	6.83879	89.9329	7.74716	0.071289	0.104086	0.071317		ARPC3	6.83879	89.9329	7.74716	0.0194648	0.656955	0.0202401		ARPC3	6.83879
VPS29	5.64262	81.5436	6.78153	0.0365416	0.42153	0.0352875		VPS29	5.64262	81.5436	6.78153	0.0451261	0.324352	0.0424976		VPS29	5.64262	81.5436	6.78153	0.0882616	0.0548244	0.0853555		VPS29	5.64262	81.5436	6.78153	0.029348	0.522552	0.028641		VPS29	5.64262	81.5436	6.78153	-0.03734	0.419262	-0.0383		VPS29	5.64262	81.5436	6.78153	-0.0732668	0.110392	-0.0747795		VPS29	5.64262
LTBR	5.29575	72.651	6.93754	0.0719171	0.135148	0.0696419		LTBR	5.29575	72.651	6.93754	0.022086	0.648265	0.0215663		LTBR	5.29575	72.651	6.93754	0.0270661	0.578361	0.0284637		LTBR	5.29575	72.651	6.93753	0.008349	0.863899	0.010335		LTBR	5.29575	72.651	6.93753	-0.08873	0.067976	-0.08698		LTBR	5.29575	72.651	6.93754	-0.115102	0.0173403	-0.115294		LTBR	5.29575
COPZ1	6.79634	87.7517	7.77554	0.0605063	0.167068	0.0592291		COPZ1	6.79634	87.7517	7.77554	0.0152955	0.72862	0.0138944		COPZ1	6.79634	87.7517	7.77554	0.0201783	0.64874	0.0173745		COPZ1	6.79634	87.7517	7.77554	0.010746	0.807969	0.009075		COPZ1	6.79634	87.7517	7.77554	-0.07947	0.073801	-0.07855		COPZ1	6.79634	87.7517	7.77554	-0.106898	0.0156288	-0.106906		COPZ1	6.79634
CAND1	3.86357	64.5973	4.28427	0.120974	0.0175633	0.119624		CAND1	3.86357	64.5973	4.28427	0.07102	0.166528	0.0690946		CAND1	3.86357	64.5973	4.28427	0.0560835	0.276757	0.0536202		CAND1	3.86357	64.5973	4.28427	0.066763	0.195858	0.068577		CAND1	3.86357	64.5973	4.28427	-0.04933	0.341427	-0.04946		CAND1	3.86357	64.5973	4.28427	-0.0957602	0.0636047	-0.0974392		CAND1	3.86357
RAB5B	2.76682	53.1879	1.80426	0.0188404	0.738267	0.0154389		RAB5B	2.76682	53.1879	1.80426	0.0572934	0.311527	0.0564765		RAB5B	2.76682	53.1879	1.80426	0.0807275	0.155541	0.0795366		RAB5B	2.76682	53.1879	1.80426	0.023504	0.678705	0.024155		RAB5B	2.76682	53.1879	1.80426	0.045644	0.424753	0.044087		RAB5B	2.76682	53.1879	1.80426	0.0730815	0.199404	0.0722346		RAB5B	2.76682
CNOT2	3.14949	56.0403	2.61292	0.00838259	0.878693	0.00652691		CNOT2	3.14949	56.0403	2.61292	-0.0855592	0.121993	-0.0862603		CNOT2	3.14949	56.0403	2.61292	-0.086634	0.11906	-0.0872304		CNOT2	3.14949	56.0403	2.61292	-0.06243	0.259571	-0.06391		CNOT2	3.14949	56.0403	2.61292	0.067958	0.223216	0.068969		CNOT2	3.14949	56.0403	2.61292	0.113017	0.0411103	0.114038		CNOT2	3.14949
MRPL51	5.3774	82.5503	6.46056	0.0396759	0.379856	0.0391862		MRPL51	5.3774	82.5503	6.46056	0.0240719	0.595401	0.0229311		MRPL51	5.3774	82.5503	6.46056	0.071113	0.118572	0.0708452		MRPL51	5.3774	82.5503	6.46056	0.008367	0.854469	0.00857		MRPL51	5.3774	82.5503	6.46056	-0.03713	0.418503	-0.03539		MRPL51	5.3774	82.5503	6.46056	0.0353503	0.438738	0.0368934		MRPL51	5.3774
GAPDH	11.2937	98.8255	11.4316	0.037968	0.357661	0.0377237		GAPDH	11.2937	98.8255	11.4316	-0.0632334	0.127905	-0.0630052		GAPDH	11.2937	98.8255	11.4316	-0.0555763	0.182872	-0.0542861		GAPDH	11.2937	98.8255	11.4316	-0.03064	0.462554	-0.0305		GAPDH	11.2937	98.8255	11.4316	-0.02349	0.575344	-0.02316		GAPDH	11.2937	98.8255	11.4316	-0.0364464	0.383438	-0.0367223		GAPDH	11.2937
CHD4	4.35405	69.4631	5.35665	0.0249908	0.612135	0.0274485		CHD4	4.35405	69.4631	5.35665	-0.0394892	0.425181	-0.0397205		CHD4	4.35405	69.4631	5.35665	-0.0384814	0.439928	-0.0403341		CHD4	4.35405	69.4631	5.35665	-0.02379	0.633097	-0.02417		CHD4	4.35405	69.4631	5.35665	0.078131	0.116438	0.075379		CHD4	4.35405	69.4631	5.35665	0.129522	0.0088126	0.130219		CHD4	4.35405
TPI1	8.99219	96.1409	9.41326	0.170407	4.12737e-05	0.170149		TPI1	8.99219	96.1409	9.41326	0.0342919	0.415493	0.0332577		TPI1	8.99219	96.1409	9.41326	0.0559414	0.18581	0.0562669		TPI1	8.99219	96.1409	9.41326	0.005022	0.905446	0.006203		TPI1	8.99219	96.1409	9.41326	-0.08182	0.053819	-0.08201		TPI1	8.99219	96.1409	9.41326	-0.126544	0.00272419	-0.126115		TPI1	8.99219
ENO2	5.43559	74.8322	7.07322	0.042608	0.369341	0.0418959		ENO2	5.43559	74.8322	7.07322	-0.0106406	0.823672	-0.0108802		ENO2	5.43559	74.8322	7.07322	0.0117751	0.805885	0.0118359		ENO2	5.43559	74.8322	7.07322	-0.03356	0.48454	-0.03445		ENO2	5.43559	74.8322	7.07322	-0.05904	0.219119	-0.05939		ENO2	5.43559	74.8322	7.07322	-0.130902	0.00596233	-0.131671		ENO2	5.43559
ATN1	3.24261	63.4228	3.70271	0.00303378	0.953121	0.00438045		ATN1	3.24261	63.4228	3.70271	-0.0322343	0.535955	-0.033087		ATN1	3.24261	63.4228	3.70271	-0.0559137	0.284052	-0.0549465		ATN1	3.24261	63.4228	3.70271	0.005916	0.909701	0.007009		ATN1	3.24261	63.4228	3.70271	-0.08619	0.10018	-0.0869		ATN1	3.24261	63.4228	3.70271	-0.0979111	0.0599027	-0.0992043		ATN1	3.24261
C12orf57	6.02723	89.5973	6.75596	0.054018	0.21267	0.0538993		C12orf57	6.02723	89.5973	6.75596	0.0199927	0.647325	0.0191416		C12orf57	6.02723	89.5973	6.75596	-0.00501756	0.908949	-0.00314109		C12orf57	6.02723	89.5973	6.75596	0.015471	0.724359	0.016009		C12orf57	6.02723	89.5973	6.75596	-0.01961	0.65673	-0.02098		C12orf57	6.02723	89.5973	6.75596	-0.0823676	0.0602783	-0.0807323		C12orf57	6.02723
NT5DC3	3.98682	60.2349	4.43027	0.0996859	0.0591746	0.101629		NT5DC3	3.98682	60.2349	4.43027	0.0876175	0.100278	0.0878531		NT5DC3	3.98682	60.2349	4.43027	0.133466	0.0127032	0.129992		NT5DC3	3.98681	60.2349	4.43027	0.043026	0.420973	0.041684		NT5DC3	3.98681	60.2349	4.43027	-0.15146	0.004571	-0.14926		NT5DC3	3.98682	60.2349	4.43027	-0.171265	0.00125683	-0.171311		NT5DC3	3.98682
SUDS3	2.71011	50.6711	0.822767	0.0652225	0.258498	0.0660422		SUDS3	2.71011	50.6711	0.822767	0.0869963	0.13405	0.089794		SUDS3	2.71011	50.6711	0.822767	0.108349	0.063094	0.108061		SUDS3	2.71011	50.6711	0.822767	0.091019	0.118152	0.091646		SUDS3	2.71011	50.6711	0.822767	-0.10096	0.083436	-0.09919		SUDS3	2.71011	50.6711	0.822767	-0.0293528	0.615584	-0.0280392		SUDS3	2.71011
GOLT1B	3.06799	50.6711	0.851533	-0.0180564	0.754652	-0.0205663		GOLT1B	3.06799	50.6711	0.851533	-0.116111	0.0448422	-0.117776		GOLT1B	3.06799	50.6711	0.851533	-0.107567	0.0650312	-0.109316		GOLT1B	3.06799	50.6711	0.851533	-0.09209	0.114499	-0.09109		GOLT1B	3.06799	50.6711	0.851533	0.025351	0.664015	0.025292		GOLT1B	3.06799	50.6711	0.851533	0.0241194	0.679925	0.0248381		GOLT1B	3.06799
CMAS	3.46862	54.3624	2.9899	-0.0301497	0.588701	-0.0281116		CMAS	3.46862	54.3624	2.9899	-0.103502	0.0652716	-0.104994		CMAS	3.46862	54.3624	2.9899	-0.0702772	0.213545	-0.071469		CMAS	3.46862	54.3624	2.9899	-0.07546	0.179513	-0.0759		CMAS	3.46862	54.3624	2.9899	-0.08975	0.113038	-0.08968		CMAS	3.46862	54.3624	2.9899	-0.0201981	0.720169	-0.0175911		CMAS	3.46862
COX6A1	7.44293	97.1477	7.72698	0.0468704	0.260167	0.0478176		COX6A1	7.44293	97.1477	7.72698	0.0598078	0.153496	0.0610155		COX6A1	7.44293	97.1477	7.72698	0.0519692	0.217022	0.0521586		COX6A1	7.44293	97.1476	7.72698	0.058601	0.163466	0.058783		COX6A1	7.44293	97.1476	7.72698	-0.03613	0.393019	-0.03572		COX6A1	7.44293	97.1477	7.72698	-0.0368132	0.38287	-0.0368879		COX6A1	7.44293
SRSF9	5.90031	84.0604	6.92717	0.0650571	0.145924	0.0628603		SRSF9	5.90031	84.0604	6.92717	0.0178107	0.692628	0.0166448		SRSF9	5.90031	84.0604	6.92717	0.0381628	0.399274	0.0388322		SRSF9	5.90031	84.0604	6.92717	0.045062	0.319018	0.048428		SRSF9	5.90031	84.0604	6.92717	-0.0291	0.522202	-0.02815		SRSF9	5.90031	84.0604	6.92717	-0.0499864	0.270422	-0.0522393		SRSF9	5.90031
TDP2	4.15518	65.7718	5.03046	-0.0684369	0.176298	-0.0673941		TDP2	4.15518	65.7718	5.03046	-0.124499	0.0141285	-0.12388		TDP2	4.15518	65.7718	5.03046	-0.15184	0.00281759	-0.151633		TDP2	4.15518	65.7718	5.03046	-0.07297	0.153013	-0.07579		TDP2	4.15518	65.7718	5.03046	0.082517	0.106423	0.080726		TDP2	4.15518	65.7718	5.03046	0.0721793	0.156427	0.0696985		TDP2	4.15518
RWDD1	4.19244	73.6577	5.19493	-0.0293444	0.539736	-0.0313434		RWDD1	4.19244	73.6577	5.19493	0.0444528	0.35612	0.0453585		RWDD1	4.19244	73.6577	5.19493	0.0207371	0.667698	0.0216941		RWDD1	4.19244	73.6577	5.19494	0.013511	0.780473	0.012169		RWDD1	4.19244	73.6577	5.19494	0.043991	0.363944	0.04478		RWDD1	4.19244	73.6577	5.19493	0.0325088	0.502877	0.0303375		RWDD1	4.19244
TMEM14C	4.69473	71.1409	6.20995	0.0611623	0.208801	0.0632224		TMEM14C	4.69473	71.1409	6.20995	0.0536964	0.273373	0.052874		TMEM14C	4.69473	71.1409	6.20995	0.032328	0.512878	0.0320843		TMEM14C	4.69473	71.1409	6.20995	0.059175	0.229013	0.059425		TMEM14C	4.69473	71.1409	6.20995	-0.02847	0.564967	-0.03203		TMEM14C	4.69473	71.1409	6.20995	-0.0794268	0.106155	-0.0793806		TMEM14C	4.69473
MAN1A1	6.61106	89.094	7.60023	-0.0531004	0.221861	-0.0535615		MAN1A1	6.61106	89.094	7.60023	-0.0262056	0.549477	-0.0253246		MAN1A1	6.61106	89.094	7.60023	-0.0429531	0.32922	-0.0411531		MAN1A1	6.61106	89.094	7.60023	-0.03368	0.443409	-0.03611		MAN1A1	6.61106	89.094	7.60023	-0.01278	0.772333	-0.01334		MAN1A1	6.61106	89.094	7.60023	0.0337302	0.442764	0.0324117		MAN1A1	6.61106
SERINC1	7.6105	92.953	8.39582	0.0774403	0.0685541	0.0744242		SERINC1	7.6105	92.953	8.39582	-0.0600508	0.161144	-0.0617979		SERINC1	7.6105	92.953	8.39583	-0.055341	0.19872	-0.0539348		SERINC1	7.6105	92.953	8.39583	-0.03557	0.408535	-0.03758		SERINC1	7.6105	92.953	8.39583	-0.02374	0.583121	-0.02392		SERINC1	7.6105	92.953	8.39583	-0.0259762	0.546579	-0.0267876		SERINC1	7.6105
HDDC2	3.25643	53.5235	2.58285	-0.0193426	0.730737	-0.0200457		HDDC2	3.25643	53.5235	2.58285	-0.0102514	0.855964	-0.0107254		HDDC2	3.25643	53.5235	2.58285	-0.0595133	0.293895	-0.057954		HDDC2	3.25643	53.5235	2.58285	0.030978	0.585676	0.027718		HDDC2	3.25643	53.5235	2.58285	-0.02621	0.644667	-0.02752		HDDC2	3.25643	53.5235	2.58285	-0.0676326	0.233575	-0.0645727		HDDC2	3.25643
SRSF3	6.28311	85.4027	7.46161	0.0357871	0.420434	0.0384031		SRSF3	6.28311	85.4027	7.46161	-0.0399433	0.37182	-0.037854		SRSF3	6.28311	85.4027	7.46161	-0.0264365	0.556545	-0.0275424		SRSF3	6.28311	85.4027	7.46162	-0.02187	0.626285	-0.02141		SRSF3	6.28311	85.4027	7.46162	-0.00154	0.972719	-0.00249		SRSF3	6.28311	85.4027	7.46161	0.00399805	0.929156	0.00525849		SRSF3	6.28311
SOD2	2.88548	53.0201	1.18781	0.0798619	0.15669	0.0805551		SOD2	2.88548	53.0201	1.18781	-0.0919152	0.104573	-0.093258		SOD2	2.88548	53.0201	1.18781	-0.0794726	0.16277	-0.0788047		SOD2	2.88548	53.0201	1.18781	-0.07499	0.186433	-0.07661		SOD2	2.88548	53.0201	1.18781	-0.03696	0.515399	-0.03773		SOD2	2.88548	53.0201	1.18781	-0.13462	0.0179037	-0.133917		SOD2	2.88548
MRPL18	3.5754	58.557	4.45312	0.105828	0.0482133	0.104336		MRPL18	3.5754	58.557	4.45312	0.077049	0.153878	0.0750654		MRPL18	3.5754	58.557	4.45312	0.11515	0.0335327	0.113333		MRPL18	3.5754	58.557	4.45312	0.041147	0.447502	0.039846		MRPL18	3.5754	58.557	4.45312	-0.07012	0.197774	-0.07051		MRPL18	3.5754	58.557	4.45312	-0.0963052	0.0753036	-0.0958491		MRPL18	3.5754
FBXO9	3.59633	63.7584	3.96376	0.0497088	0.33384	0.049248		FBXO9	3.59633	63.7584	3.96376	-0.109484	0.0340523	-0.107859		FBXO9	3.59633	63.7584	3.96376	-0.0489349	0.347251	-0.0468255		FBXO9	3.59633	63.7584	3.96376	-0.13488	0.009011	-0.13455		FBXO9	3.59633	63.7584	3.96376	0.087904	0.090892	0.08755		FBXO9	3.59633	63.7584	3.96376	0.0491468	0.343208	0.0509588		FBXO9	3.59633
ZNF451	3.00867	55.5369	2.20339	-0.0748669	0.174198	-0.075852		ZNF451	3.00867	55.5369	2.20339	-0.0735919	0.185028	-0.0766445		ZNF451	3.00867	55.5369	2.20339	-0.0676407	0.224664	-0.0652811		ZNF451	3.00867	55.5369	2.20339	-0.04738	0.39677	-0.04679		ZNF451	3.00867	55.5369	2.20339	0.041672	0.455452	0.039429		ZNF451	3.00867	55.5369	2.20339	-0.0281889	0.612629	-0.027165		ZNF451	3.00867
CCNC	3.60646	60.0671	3.69068	0.0484258	0.360932	0.0463394		CCNC	3.60646	60.0671	3.69068	-0.0481013	0.365515	-0.048311		CCNC	3.60646	60.0671	3.69068	-0.0405271	0.447178	-0.0408187		CCNC	3.60646	60.0671	3.69068	-0.05645	0.291559	-0.05476		CCNC	3.60646	60.0671	3.69068	0.02179	0.684989	0.020857		CCNC	3.60646	60.0671	3.69068	-0.0394111	0.462362	-0.0375262		CCNC	3.60646
PTP4A1	6.08213	79.8658	7.60072	0.0467281	0.308981	0.0432893		PTP4A1	6.08213	79.8658	7.60072	-0.0210508	0.648961	-0.0191826		PTP4A1	6.08213	79.8658	7.60072	0.0053441	0.908501	0.00398528		PTP4A1	6.08213	79.8658	7.60072	-0.03183	0.493097	-0.03094		PTP4A1	6.08213	79.8658	7.60072	0.005073	0.913222	0.005725		PTP4A1	6.08213	79.8658	7.60072	-0.0293645	0.527174	-0.0296551		PTP4A1	6.08213
SIM1	3.31475	57.5503	2.61121	0.0427397	0.430099	0.0425575		SIM1	3.31475	57.5503	2.61121	-0.00675749	0.901493	-0.00921937		SIM1	3.31475	57.5503	2.61121	0.0741749	0.176255	0.0744393		SIM1	3.31475	57.5503	2.61121	-0.06988	0.201377	-0.06883		SIM1	3.31475	57.5503	2.61121	-0.06627	0.225019	-0.07064		SIM1	3.31475	57.5503	2.61121	-0.116489	0.0322754	-0.114917		SIM1	3.31475
ASCC3	4.29906	71.1409	5.21864	-0.0301775	0.535456	-0.0304147		ASCC3	4.29906	71.1409	5.21864	-0.0177965	0.71611	-0.0149551		ASCC3	4.29906	71.1409	5.21864	-0.0393521	0.423969	-0.0391462		ASCC3	4.29906	71.1409	5.21864	-0.00426	0.931	-0.00742		ASCC3	4.29906	71.1409	5.21864	0.061992	0.209787	0.06108		ASCC3	4.29906	71.1409	5.21864	0.113025	0.0212828	0.111935		ASCC3	4.29906
ACOT13	3.36102	56.0403	3.65565	0.0627729	0.252605	0.0615305		ACOT13	3.36102	56.0403	3.65565	0.0983138	0.0745042	0.100335		ACOT13	3.36102	56.0403	3.65565	0.0886263	0.109675	0.0852397		ACOT13	3.36103	56.0403	3.65565	0.107178	0.053201	0.109676		ACOT13	3.36103	56.0403	3.65565	0.02516	0.652348	0.026182		ACOT13	3.36102	56.0403	3.65565	-0.0586663	0.290183	-0.0627613		ACOT13	3.36102
SMAP1	3.39125	62.9195	4.24501	0.0838817	0.104847	0.0813704		SMAP1	3.39125	62.9195	4.24501	0.0584144	0.261734	0.0582853		SMAP1	3.39125	62.9195	4.24501	0.0648413	0.215884	0.0628607		SMAP1	3.39125	62.9195	4.24501	0.042903	0.412517	0.044294		SMAP1	3.39125	62.9195	4.24501	-0.08207	0.117544	-0.08173		SMAP1	3.39125	62.9195	4.24501	-0.077815	0.137319	-0.0774198		SMAP1	3.39125
RPS12	6.71536	95.1342	7.15181	-0.0168241	0.689337	-0.0167641		RPS12	6.71536	95.1342	7.15181	-0.0585772	0.166653	-0.0582607		RPS12	6.71536	95.1342	7.15181	-0.0353875	0.405804	-0.0347872		RPS12	6.71536	95.1342	7.15182	-0.07182	0.090964	-0.07222		RPS12	6.71536	95.1342	7.15182	0.049332	0.247651	0.049128		RPS12	6.71536	95.1342	7.15181	0.12675	0.00280209	0.127209		RPS12	6.71536
C6orf62	6.53625	89.5973	7.34217	0.102561	0.0177536	0.103708		C6orf62	6.53625	89.5973	7.34217	0.0574484	0.187916	0.0565263		C6orf62	6.53625	89.5973	7.34217	0.0229482	0.600894	0.023079		C6orf62	6.53625	89.5973	7.34217	0.101304	0.020616	0.10156		C6orf62	6.53625	89.5973	7.34217	0.013299	0.762909	0.014549		C6orf62	6.53625	89.5973	7.34217	-0.0709206	0.105891	-0.0716714		C6orf62	6.53625
SNX3	6.08368	82.7181	7.39283	0.00107479	0.981009	0.00201909		SNX3	6.08368	82.7181	7.39283	-0.0368686	0.416904	-0.0378687		SNX3	6.08368	82.7181	7.39283	-0.00756184	0.868481	-0.0065635		SNX3	6.08368	82.7181	7.39283	0.009199	0.840026	0.009344		SNX3	6.08368	82.7181	7.39283	-0.00633	0.890039	-0.00735		SNX3	6.08368	82.7181	7.39283	-0.0923168	0.042351	-0.0919407		SNX3	6.08368
PERP	6.7684	85.906	8.00425	0.0894299	0.0431065	0.090385		PERP	6.7684	85.906	8.00425	0.0198557	0.656218	0.0222678		PERP	6.7684	85.906	8.00425	0.0424605	0.343386	0.0439264		PERP	6.76839	85.906	8.00425	0.001206	0.978517	0.001775		PERP	6.76839	85.906	8.00425	-0.07732	0.084776	-0.07628		PERP	6.7684	85.906	8.00425	-0.127172	0.00435856	-0.128018		PERP	6.7684
ARFGEF3	9.08805	96.3087	9.74372	-0.109003	0.00895887	-0.110595		ARFGEF3	9.08805	96.3087	9.74372	0.0463633	0.270822	0.0480843		ARFGEF3	9.08805	96.3087	9.74372	0.00432707	0.91855	0.00512176		ARFGEF3	9.08804	96.3087	9.74372	0.059487	0.158657	0.058745		ARFGEF3	9.08804	96.3087	9.74372	-0.03591	0.39804	-0.03563		ARFGEF3	9.08805	96.3087	9.74372	0.0434907	0.304683	0.0443461		ARFGEF3	9.08805
PHACTR2	3.99356	69.7987	4.46479	-0.0231513	0.637757	-0.0235227		PHACTR2	3.99356	69.7987	4.46479	-0.113729	0.0214228	-0.114467		PHACTR2	3.99356	69.7987	4.46479	-0.101859	0.0404754	-0.100263		PHACTR2	3.99356	69.7987	4.46479	-0.05516	0.268047	-0.05383		PHACTR2	3.99356	69.7987	4.46479	0.062115	0.21283	0.061408		PHACTR2	3.99356	69.7987	4.46479	-0.0164221	0.741477	-0.0191518		PHACTR2	3.99356
SLC39A7	3.26316	53.6913	1.48304	0.113464	0.0425274	0.112113		SLC39A7	3.26316	53.6913	1.48304	0.00425785	0.939905	0.00220597		SLC39A7	3.26316	53.6913	1.48304	0.0642406	0.255622	0.0631311		SLC39A7	3.26316	53.6913	1.48304	-0.01505	0.791203	-0.01533		SLC39A7	3.26316	53.6913	1.48304	-0.01099	0.846396	-0.0108		SLC39A7	3.26316	53.6913	1.48304	-0.107599	0.0568336	-0.10632		SLC39A7	3.26316
CUTA	7.68393	94.1275	8.29	0.0012446	0.976535	0.00342677		CUTA	7.68393	94.1275	8.29	0.0037673	0.929565	0.00372949		CUTA	7.68393	94.1275	8.29	0.0154889	0.717517	0.0140243		CUTA	7.68393	94.1275	8.29	-0.0298	0.485948	-0.02968		CUTA	7.68393	94.1275	8.29	0.052059	0.224992	0.050203		CUTA	7.68393	94.1275	8.29	0.0205025	0.632319	0.0234528		CUTA	7.68393
CCND3	5.25606	71.9799	6.89354	0.129322	0.00731791	0.127963		CCND3	5.25606	71.9799	6.89354	0.0523942	0.28174	0.0535861		CCND3	5.25606	71.9799	6.89354	0.0423047	0.386585	0.0384221		CCND3	5.25606	71.9799	6.89354	0.061133	0.21229	0.063336		CCND3	5.25606	71.9799	6.89354	0.010964	0.823567	0.009953		CCND3	5.25606	71.9799	6.89354	-0.098467	0.0439628	-0.0975675		CCND3	5.25606
FAM120B	4.14635	60.7383	5.04685	0.00904966	0.86376	0.00909469		FAM120B	4.14635	60.7383	5.04685	-0.0244157	0.646147	-0.0269468		FAM120B	4.14635	60.7383	5.04685	-0.00595361	0.911376	-0.00810006		FAM120B	4.14635	60.7383	5.04685	-0.03706	0.484578	-0.03984		FAM120B	4.14635	60.7383	5.04685	-0.08364	0.117244	-0.08219		FAM120B	4.14635	60.7383	5.04685	-0.0800733	0.13212	-0.0805032		FAM120B	4.14635
CUL9	2.16159	56.5436	1.32484	-0.004911	0.928431	-0.0051043		CUL9	2.16159	56.5436	1.32484	-0.029223	0.596273	-0.0307131		CUL9	2.16159	56.5436	1.32484	-0.0624685	0.259995	-0.0598276		CUL9	2.16159	56.5436	1.32484	0.006174	0.911311	0.006725		CUL9	2.16159	56.5436	1.32484	-0.00043	0.993842	-0.00055		CUL9	2.16159	56.5436	1.32484	0.0508977	0.357425	0.0529845		CUL9	2.16159
DNPH1	3.47491	56.2081	4.41112	0.100015	0.0675016	0.0965864		DNPH1	3.47491	56.2081	4.41112	0.118717	0.0305709	0.121309		DNPH1	3.47491	56.2081	4.41112	0.125945	0.022528	0.123554		DNPH1	3.47491	56.2081	4.41112	0.085801	0.120937	0.084371		DNPH1	3.47491	56.2081	4.41112	-0.10813	0.051479	-0.10946		DNPH1	3.47491	56.2081	4.41112	-0.081396	0.140086	-0.080754		DNPH1	3.47491
COX7A2	7.17229	95.4698	7.55096	-0.0331625	0.429804	-0.0329147		COX7A2	7.17229	95.4698	7.55096	-0.108934	0.00968968	-0.108419		COX7A2	7.17229	95.4698	7.55096	-0.0842389	0.0467049	-0.0836051		COX7A2	7.17229	95.4698	7.55096	-0.09986	0.0183	-0.10002		COX7A2	7.17229	95.4698	7.55096	0.034136	0.42346	0.033484		COX7A2	7.17229	95.4698	7.55096	0.0715907	0.0920028	0.0713723		COX7A2	7.17229
TMEM30A	4.55431	69.7987	5.74802	-0.00682186	0.88967	-0.00386666		TMEM30A	4.55431	69.7987	5.74802	-0.0340577	0.491635	-0.0365827		TMEM30A	4.55431	69.7987	5.74802	-0.0716058	0.1488	-0.0741602		TMEM30A	4.55431	69.7987	5.74802	-0.01609	0.745931	-0.02084		TMEM30A	4.55431	69.7987	5.74802	0.01454	0.771608	0.015255		TMEM30A	4.55431	69.7987	5.74802	0.040551	0.414555	0.0402478		TMEM30A	4.55431
SENP6	4.21733	70.6376	5.13957	0.00704162	0.885458	0.00931788		SENP6	4.21733	70.6376	5.13957	0.0402279	0.414287	0.0400142		SENP6	4.21733	70.6376	5.13957	0.0574524	0.245752	0.0583269		SENP6	4.21733	70.6376	5.13957	0.020253	0.681893	0.018537		SENP6	4.21733	70.6376	5.13957	-0.01428	0.773902	-0.01314		SENP6	4.21733	70.6376	5.13957	-0.00461195	0.926097	-0.00588092		SENP6	4.21733
VEGFA	4.36862	74.1611	5.26018	-0.0696168	0.14395	-0.0687452		VEGFA	4.36862	74.1611	5.26018	-0.0223851	0.641506	-0.0235134		VEGFA	4.36862	74.1611	5.26018	-0.0391173	0.41737	-0.0374704		VEGFA	4.36862	74.1611	5.26018	-0.01419	0.768357	-0.01368		VEGFA	4.36862	74.1611	5.26018	0.048623	0.316155	0.043597		VEGFA	4.36862	74.1611	5.26018	0.0803533	0.0953213	0.0819267		VEGFA	4.36862
PRPF4B	3.29169	69.6309	3.32043	0.0155696	0.75182	0.014346		PRPF4B	3.29169	69.6309	3.32043	0.0218151	0.659629	0.0216417		PRPF4B	3.29169	69.6309	3.32043	0.00298087	0.952194	0.00543762		PRPF4B	3.29169	69.6309	3.32043	0.006101	0.902828	0.006386		PRPF4B	3.29169	69.6309	3.32043	-0.07185	0.152014	-0.07396		PRPF4B	3.29169	69.6309	3.32043	-0.00524596	0.916387	-0.00665546		PRPF4B	3.29169
SLC29A1	5.42299	73.4899	7.18424	0.0992876	0.0377893	0.0988246		SLC29A1	5.42299	73.4899	7.18424	0.0568975	0.237952	0.0560923		SLC29A1	5.42299	73.4899	7.18424	0.0319301	0.50952	0.0324731		SLC29A1	5.42299	73.4899	7.18424	0.039394	0.415713	0.040522		SLC29A1	5.42299	73.4899	7.18424	0.039141	0.419815	0.038478		SLC29A1	5.42299	73.4899	7.18424	0.076271	0.115549	0.0765366		SLC29A1	5.42299
FAM46A	6.63042	86.0738	7.75788	0.0235288	0.594941	0.0213176		FAM46A	6.63042	86.0738	7.75788	-0.0298128	0.503423	-0.0282555		FAM46A	6.63042	86.0738	7.75788	0.000493741	0.991196	0.000511043		FAM46A	6.63042	86.0738	7.75788	-0.01784	0.689808	-0.01577		FAM46A	6.63042	86.0738	7.75788	0.021976	0.624329	0.021957		FAM46A	6.63042	86.0738	7.75788	-0.0123149	0.783553	-0.0117158		FAM46A	6.63042
MAN2A1	3.48951	64.7651	3.47269	-0.0615178	0.227873	-0.0615716		MAN2A1	3.48951	64.7651	3.47269	-0.0739869	0.148936	-0.0728733		MAN2A1	3.48951	64.7651	3.47269	-0.090262	0.0804662	-0.0891121		MAN2A1	3.48951	64.7651	3.47269	-0.08378	0.103425	-0.08299		MAN2A1	3.48951	64.7651	3.47269	0.083139	0.108919	0.082725		MAN2A1	3.48951	64.7651	3.47269	0.075838	0.141633	0.0766795		MAN2A1	3.48951
SEMA5A	3.13277	53.1879	2.06468	0.0745288	0.185654	0.074541		SEMA5A	3.13277	53.1879	2.06468	0.0311519	0.58418	0.032691		SEMA5A	3.13277	53.1879	2.06468	0.0465189	0.415155	0.0461427		SEMA5A	3.13277	53.1879	2.06467	-0.00827	0.884373	-0.00981		SEMA5A	3.13277	53.1879	2.06467	-0.02236	0.696788	-0.02392		SEMA5A	3.13277	53.1879	2.06468	-0.125839	0.0274784	-0.121669		SEMA5A	3.13277
DAP	6.32405	81.5436	7.79433	-0.103561	0.0224126	-0.101869		DAP	6.32405	81.5436	7.79433	-0.0541639	0.236236	-0.0558587		DAP	6.32405	81.5436	7.79433	-0.0960595	0.0363587	-0.0938604		DAP	6.32405	81.5436	7.79433	0.005321	0.907822	0.005423		DAP	6.32405	81.5436	7.79433	0.056159	0.224779	0.055654		DAP	6.32405	81.5436	7.79433	0.0151097	0.74309	0.0152758		DAP	6.32405
BRD8	3.07394	57.8859	2.58741	0.036301	0.50156	0.0343171		BRD8	3.07394	57.8859	2.58741	0.0738957	0.175298	0.0729048		BRD8	3.07394	57.8859	2.58741	0.0989947	0.0703617	0.0993372		BRD8	3.07394	57.8859	2.58742	0.072988	0.182638	0.073125		BRD8	3.07394	57.8859	2.58742	-0.01092	0.842131	-0.01046		BRD8	3.07394	57.8859	2.58741	-0.00410151	0.940025	-0.00348903		BRD8	3.07394
HSPA9	6.0755	86.2416	7.41242	-0.0752055	0.0885143	-0.0780711		HSPA9	6.0755	86.2416	7.41242	-0.119465	0.00702557	-0.120175		HSPA9	6.0755	86.2416	7.41242	-0.118904	0.00747505	-0.119275		HSPA9	6.0755	86.2416	7.41242	-0.06491	0.145642	-0.06565		HSPA9	6.0755	86.2416	7.41242	0.132831	0.002921	0.132315		HSPA9	6.0755	86.2416	7.41242	0.0455612	0.307332	0.0479783		HSPA9	6.0755
PFDN1	3.1746	56.8792	2.9572	0.0330369	0.544387	0.0319043		PFDN1	3.1746	56.8792	2.9572	-0.0120834	0.825604	-0.0089122		PFDN1	3.1746	56.8792	2.9572	-0.0244479	0.65764	-0.0226391		PFDN1	3.1746	56.8792	2.9572	0.036879	0.503727	0.034184		PFDN1	3.1746	56.8792	2.9572	0.05954	0.279371	0.06115		PFDN1	3.1746	56.8792	2.9572	0.0605586	0.27267	0.0614461		PFDN1	3.1746
IK	4.09738	67.4497	5.17477	-0.031282	0.531707	-0.0326436		IK	4.09738	67.4497	5.17477	-0.00358691	0.943132	-0.00768488		IK	4.09738	67.4497	5.17477	-0.00323835	0.94878	-0.00444814		IK	4.09738	67.4497	5.17477	0.02147	0.67054	0.020107		IK	4.09738	67.4497	5.17477	0.028706	0.571444	0.029835		IK	4.09738	67.4497	5.17477	0.0499427	0.324	0.0499942		IK	4.09738
COL4A3BP	3.01982	53.5235	1.94947	-0.0119773	0.831257	-0.0124537		COL4A3BP	3.01982	53.5235	1.94947	0.0708045	0.209393	0.0699628		COL4A3BP	3.01982	53.5235	1.94947	0.0140706	0.803864	0.0159155		COL4A3BP	3.01982	53.5235	1.94947	0.114204	0.043826	0.110475		COL4A3BP	3.01982	53.5235	1.94947	-0.04183	0.459471	-0.04298		COL4A3BP	3.01982	53.5235	1.94947	-0.0625242	0.270879	-0.0634455		COL4A3BP	3.01982
FAF2	3.20837	53.5235	2.25231	0.0411963	0.463429	0.0408015		FAF2	3.20837	53.5235	2.25231	0.00333656	0.953041	0.0051932		FAF2	3.20837	53.5235	2.25231	-0.00296012	0.958401	-0.000987049		FAF2	3.20837	53.5235	2.25231	0.012561	0.824821	0.009782		FAF2	3.20837	53.5235	2.25231	0.015228	0.789102	0.016492		FAF2	3.20837	53.5235	2.25231	0.00485221	0.931863	0.00680126		FAF2	3.20837
RNF130	3.99294	65.604	4.65181	0.0335966	0.507722	0.0323216		RNF130	3.99294	65.604	4.65181	-0.00484555	0.924499	-0.0067326		RNF130	3.99294	65.604	4.65181	-0.0255486	0.620025	-0.022772		RNF130	3.99294	65.604	4.65181	-0.02616	0.609361	-0.02797		RNF130	3.99294	65.604	4.65181	0.066441	0.196239	0.06323		RNF130	3.99294	65.604	4.65181	0.0226822	0.657284	0.0234842		RNF130	3.99294
CLINT1	4.00767	64.094	4.97579	-0.0138701	0.786997	-0.0140793		CLINT1	4.00767	64.094	4.97579	-0.115101	0.0250367	-0.112518		CLINT1	4.00767	64.094	4.97579	-0.0962423	0.0629811	-0.0973074		CLINT1	4.00767	64.094	4.97579	-0.09502	0.066778	-0.08941		CLINT1	4.00767	64.094	4.97579	0.149262	0.003814	0.147899		CLINT1	4.00767	64.094	4.97579	0.0553052	0.28542	0.0548207		CLINT1	4.00767
TTC1	3.62178	63.4228	4.3305	-0.10288	0.04562	-0.101773		TTC1	3.62178	63.4228	4.3305	-0.0434261	0.402999	-0.0446814		TTC1	3.62178	63.4228	4.3305	-0.0550064	0.289985	-0.0546133		TTC1	3.62178	63.4228	4.3305	-0.0463	0.374473	-0.0471		TTC1	3.62178	63.4228	4.3305	0.04495	0.389907	0.044117		TTC1	3.62178	63.4228	4.3305	0.024935	0.634448	0.0233851		TTC1	3.62178
GOLPH3	6.63018	86.4094	7.84356	-0.0671635	0.12796	-0.0680183		GOLPH3	6.63018	86.4094	7.84356	-0.0614518	0.166262	-0.0604822		GOLPH3	6.63018	86.4094	7.84356	-0.0811035	0.0685979	-0.0816291		GOLPH3	6.63018	86.4094	7.84356	-0.04336	0.330823	-0.04519		GOLPH3	6.63018	86.4094	7.84356	0.031359	0.483724	0.030883		GOLPH3	6.63018	86.4094	7.84356	0.0587067	0.189116	0.0577043		GOLPH3	6.63018
SUB1	6.12513	90.9396	6.97746	0.0455281	0.290039	0.0461786		SUB1	6.12513	90.9396	6.97746	0.00141492	0.973953	0.000831109		SUB1	6.12513	90.9396	6.97746	0.0401191	0.356632	0.037044		SUB1	6.12513	90.9396	6.97746	-0.00309	0.943454	-0.00244		SUB1	6.12513	90.9396	6.97746	0.055084	0.206776	0.057168		SUB1	6.12513	90.9396	6.97746	-0.0191001	0.660263	-0.020043		SUB1	6.12513
TARS	5.30851	78.0201	6.64548	0.0600985	0.195791	0.0586038		TARS	5.30851	78.0201	6.64548	0.00778559	0.867883	0.0101401		TARS	5.30851	78.0201	6.64548	0.00898053	0.848165	0.0111244		TARS	5.30851	78.0201	6.64548	-0.01396	0.766818	-0.01252		TARS	5.30851	78.0201	6.64548	0.002332	0.960605	0.003193		TARS	5.30851	78.0201	6.64548	-0.0296649	0.527017	-0.029065		TARS	5.30851
LNPEP	3.57338	63.5906	3.81645	-0.0190842	0.711132	-0.0197372		LNPEP	3.57338	63.5906	3.81645	-0.00688534	0.894562	-0.00558356		LNPEP	3.57338	63.5906	3.81645	-0.00676536	0.897087	-0.00921583		LNPEP	3.57338	63.5906	3.81645	-0.02635	0.612864	-0.02699		LNPEP	3.57338	63.5906	3.81645	-0.03713	0.477031	-0.03406		LNPEP	3.57338	63.5906	3.81645	0.0543371	0.296556	0.0537314		LNPEP	3.57338
PDE4D	3.70539	69.7987	4.04658	0.0356398	0.468479	0.0371679		PDE4D	3.70539	69.7987	4.04658	0.0890738	0.0712482	0.0856569		PDE4D	3.70539	69.7987	4.04658	0.0167249	0.73657	0.0182741		PDE4D	3.70539	69.7987	4.04658	0.126161	0.010751	0.12768		PDE4D	3.70539	69.7987	4.04658	0.078859	0.113961	0.078687		PDE4D	3.70539	69.7987	4.04658	0.054706	0.271454	0.0554529		PDE4D	3.70539
RAD50	4.32089	71.6443	5.04065	-0.0970883	0.0449536	-0.0977097		RAD50	4.32089	71.6443	5.04065	-0.0329586	0.500553	-0.033175		RAD50	4.32089	71.6443	5.04065	-0.0933946	0.0569995	-0.0884239		RAD50	4.32089	71.6443	5.04065	0.014585	0.76568	0.013418		RAD50	4.32089	71.6443	5.04065	0.072076	0.14368	0.072917		RAD50	4.32089	71.6443	5.04065	0.0780042	0.110427	0.0774402		RAD50	4.32089
SKP1	7.54711	92.953	8.28406	0.0170013	0.689681	0.0155096		SKP1	7.54711	92.953	8.28406	0.0695753	0.104061	0.0710871		SKP1	7.54711	92.953	8.28406	0.0382077	0.374659	0.0366485		SKP1	7.54711	92.953	8.28406	0.076027	0.076984	0.075221		SKP1	7.54711	92.953	8.28406	0.007461	0.863051	0.005391		SKP1	7.54711	92.953	8.28406	0.0561522	0.192208	0.0560373		SKP1	7.54711
PPP2CA	6.09707	81.2081	7.47498	0.06261	0.169067	0.0613463		PPP2CA	6.09707	81.2081	7.47498	-0.0296039	0.518924	-0.0249409		PPP2CA	6.09707	81.2081	7.47498	0.0553702	0.229875	0.0569276		PPP2CA	6.09707	81.2081	7.47498	-0.07238	0.115186	-0.07036		PPP2CA	6.09707	81.2081	7.47498	0.045438	0.326144	0.045836		PPP2CA	6.09707	81.2081	7.47498	-0.0482148	0.295359	-0.0479847		PPP2CA	6.09707
C5orf15	3.84849	59.2282	4.39586	-0.0448726	0.400621	-0.0511542		C5orf15	3.84849	59.2282	4.39586	-0.0222082	0.67928	-0.0208723		C5orf15	3.84849	59.2282	4.39586	-0.0379678	0.482749	-0.0393893		C5orf15	3.84849	59.2282	4.39586	-0.01124	0.83426	-0.01145		C5orf15	3.84849	59.2282	4.39586	-0.0263	0.625895	-0.02792		C5orf15	3.84849	59.2282	4.39586	-0.101802	0.0585331	-0.102702		C5orf15	3.84849
TXNDC15	3.92221	63.4228	4.75939	0.0231206	0.654091	0.0211216		TXNDC15	3.92221	63.4228	4.75939	-0.0146201	0.77809	-0.012315		TXNDC15	3.92221	63.4228	4.75939	-0.00978261	0.851037	-0.0111625		TXNDC15	3.92221	63.4228	4.75939	-0.00368	0.943473	-0.00376		TXNDC15	3.92221	63.4228	4.75939	-0.00323	0.950795	-0.00422		TXNDC15	3.92221	63.4228	4.75939	-0.0166506	0.748575	-0.0157228		TXNDC15	3.92221
RARS	3.77709	65.604	4.01629	0.0413531	0.414823	0.0405844		RARS	3.77709	65.604	4.01629	0.0134807	0.791775	0.0150974		RARS	3.77709	65.604	4.01629	0.0145891	0.776527	0.0177358		RARS	3.77709	65.604	4.01629	0.001442	0.977507	-0.00177		RARS	3.77709	65.604	4.01629	0.075321	0.144377	0.076184		RARS	3.77709	65.604	4.01629	0.0252495	0.622291	0.0225755		RARS	3.77709
H2AFY	5.38246	77.0134	6.81792	0.0129718	0.781654	0.0122529		H2AFY	5.38246	77.0134	6.81792	-0.0541249	0.250817	-0.0541594		H2AFY	5.38246	77.0134	6.81792	-0.0811618	0.0858278	-0.0805896		H2AFY	5.38246	77.0134	6.81792	-0.033	0.485042	-0.03171		H2AFY	5.38246	77.0134	6.81792	0.008298	0.860962	0.009685		H2AFY	5.38246	77.0134	6.81792	0.0452167	0.338021	0.0443459		H2AFY	5.38246
TCERG1	3.64838	61.9128	4.03703	-0.0232696	0.655931	-0.0251915		TCERG1	3.64838	61.9128	4.03703	-0.00519581	0.921305	-0.00332821		TCERG1	3.64838	61.9128	4.03703	-0.0509913	0.33332	-0.0498934		TCERG1	3.64838	61.9128	4.03703	0.08936	0.091367	0.08809		TCERG1	3.64838	61.9128	4.03703	0.086092	0.105366	0.085804		TCERG1	3.64838	61.9128	4.03703	0.0674257	0.201214	0.0669421		TCERG1	3.64838
SMAD5	4.2279	71.4765	4.75873	0.0458058	0.34561	0.045687		SMAD5	4.2279	71.4765	4.75873	0.0403092	0.409959	0.0417522		SMAD5	4.2279	71.4765	4.75873	-0.00429321	0.930432	-0.00644718		SMAD5	4.2279	71.4765	4.75873	0.031333	0.522923	0.034167		SMAD5	4.2279	71.4765	4.75873	-0.00387	0.937488	-0.00204		SMAD5	4.2279	71.4765	4.75873	0.00834784	0.864881	0.00776276		SMAD5	4.2279
CSNK1A1	4.77927	74.1611	6.05158	0.178204	0.000165818	0.177205		CSNK1A1	4.77927	74.1611	6.05158	0.00603908	0.899709	0.00464102		CSNK1A1	4.77927	74.1611	6.05158	0.0154811	0.74832	0.0145104		CSNK1A1	4.77927	74.1611	6.05158	-0.0023	0.961998	-0.0035		CSNK1A1	4.77927	74.1611	6.05158	-0.04699	0.329832	-0.04754		CSNK1A1	4.77927	74.1611	6.05158	-0.103775	0.030272	-0.103814		CSNK1A1	4.77927
ATP6V0E1	7.42492	92.2819	8.22927	0.0679259	0.111561	0.0691471		ATP6V0E1	7.42492	92.2819	8.22927	0.0137817	0.748873	0.0108031		ATP6V0E1	7.42492	92.2819	8.22927	0.0193537	0.654524	0.021129		ATP6V0E1	7.42492	92.2819	8.22927	-0.01573	0.715868	-0.01643		ATP6V0E1	7.42492	92.2819	8.22927	0.073104	0.091181	0.07367		ATP6V0E1	7.42492	92.2819	8.22927	0.0332589	0.442241	0.0321492		ATP6V0E1	7.42492
CPEB4	4.31434	72.9866	5.02298	-0.0427981	0.373216	-0.0447962		CPEB4	4.31434	72.9866	5.02298	-0.11598	0.0163729	-0.115196		CPEB4	4.31434	72.9866	5.02298	-0.0968893	0.0456516	-0.0974706		CPEB4	4.31434	72.9866	5.02298	-0.09706	0.045527	-0.09555		CPEB4	4.31434	72.9866	5.02298	0.031223	0.522894	0.032419		CPEB4	4.31434	72.9866	5.02298	0.00123978	0.979669	0.000331855		CPEB4	4.31434
SELENOK	6.1963	90.1007	7.00781	-0.118051	0.00616555	-0.118552		SELENOK	6.1963	90.1007	7.00781	-0.119934	0.00569997	-0.119827		SELENOK	6.1963	90.1007	7.00781	-0.0884511	0.0427842	-0.0893953		SELENOK	6.1963	90.1007	7.00781	-0.125	0.004087	-0.12699		SELENOK	6.1963	90.1007	7.00781	0.157145	0.000313	0.158449		SELENOK	6.1963	90.1007	7.00781	0.134542	0.00204564	0.133654		SELENOK	6.1963
TIMMDC1	3.54997	53.5235	2.96289	-0.0191515	0.733296	-0.0175418		TIMMDC1	3.54997	53.5235	2.96289	0.051307	0.365636	0.0550721		TIMMDC1	3.54997	53.5235	2.96289	0.0337406	0.554608	0.0343049		TIMMDC1	3.54997	53.5235	2.96289	0.047339	0.403924	0.043699		TIMMDC1	3.54997	53.5235	2.96289	0.063727	0.264858	0.063372		TIMMDC1	3.54997	53.5235	2.96289	-0.0389807	0.492692	-0.0367726		TIMMDC1	3.54997
FAM162A	3.25268	56.7114	3.90973	0.0885588	0.104099	0.0860816		FAM162A	3.25268	56.7114	3.90973	0.177024	0.00113912	0.174146		FAM162A	3.25268	56.7114	3.90973	0.171216	0.0016862	0.170035		FAM162A	3.25268	56.7114	3.90973	0.148285	0.006966	0.145182		FAM162A	3.25268	56.7114	3.90973	-0.07542	0.173	-0.0719		FAM162A	3.25268	56.7114	3.90973	-0.10152	0.0654807	-0.0999333		FAM162A	3.25268
KPNA1	3.08964	54.698	2.88832	0.0387718	0.485417	0.0379293		KPNA1	3.08964	54.698	2.88832	-0.0205176	0.71421	-0.021345		KPNA1	3.08964	54.698	2.88832	-0.0238233	0.670672	-0.0223427		KPNA1	3.08964	54.698	2.88832	0.003721	0.947052	0.005527		KPNA1	3.08964	54.698	2.88832	0.000104	0.998522	0.001523		KPNA1	3.08964	54.698	2.88832	0.0057486	0.918798	0.00752495		KPNA1	3.08964
UBE3A	4.2195	68.1208	5.28582	-0.0139255	0.779677	-0.0154203		UBE3A	4.2195	68.1208	5.28582	0.0534998	0.285181	0.0549138		UBE3A	4.2195	68.1208	5.28582	0.051987	0.301479	0.0527007		UBE3A	4.2195	68.1208	5.28582	0.073191	0.144974	0.070972		UBE3A	4.2195	68.1208	5.28582	-0.03182	0.529379	-0.03137		UBE3A	4.2195	68.1208	5.28582	-0.0384806	0.445096	-0.037326		UBE3A	4.2195
RBP1	3.65013	59.2282	4.57079	0.0499944	0.348983	0.051376		RBP1	3.65013	59.2282	4.57079	0.0608137	0.257186	0.0608872		RBP1	3.65013	59.2282	4.57079	0.0793616	0.139548	0.0805464		RBP1	3.65013	59.2282	4.57079	0.026905	0.618475	0.024951		RBP1	3.65013	59.2282	4.57079	-0.03436	0.524727	-0.03516		RBP1	3.65013	59.2282	4.57079	-0.0690122	0.20034	-0.0683207		RBP1	3.65013
RNF7	5.12978	75.6711	6.58799	0.071148	0.131383	0.0695035		RNF7	5.12978	75.6711	6.58799	0.0141157	0.766249	0.0142636		RNF7	5.12978	75.6711	6.58799	0.0290417	0.542547	0.0266771		RNF7	5.12978	75.6711	6.58799	0.002516	0.957976	0.005591		RNF7	5.12978	75.6711	6.58799	0.027903	0.559387	0.02683		RNF7	5.12978	75.6711	6.58799	-0.0309014	0.516998	-0.0317057		RNF7	5.12978
XRN1	3.83695	65.4362	4.36608	0.0533433	0.293345	0.0532973		XRN1	3.83695	65.4362	4.36608	0.0833137	0.103076	0.083983		XRN1	3.83695	65.4362	4.36608	0.0141815	0.783173	0.013258		XRN1	3.83695	65.4362	4.36608	0.11795	0.021291	0.118867		XRN1	3.83695	65.4362	4.36608	0.053988	0.294487	0.051853		XRN1	3.83695	65.4362	4.36608	0.0162841	0.751056	0.0171006		XRN1	3.83695
PDCD10	3.12648	54.3624	2.45263	0.0474674	0.394441	0.0469019		PDCD10	3.12648	54.3624	2.45263	0.0499572	0.373079	0.0509773		PDCD10	3.12648	54.3624	2.45263	0.100053	0.0757336	0.0977251		PDCD10	3.12648	54.3624	2.45263	-0.01586	0.77856	-0.01771		PDCD10	3.12648	54.3624	2.45263	0.066203	0.23986	0.065696		PDCD10	3.12648	54.3624	2.45263	0.105749	0.058813	0.103062		PDCD10	3.12648
FGF12	3.28634	57.8859	3.30407	0.0245346	0.649739	0.0245979		FGF12	3.28634	57.8859	3.30407	0.0394054	0.46894	0.0384319		FGF12	3.28634	57.8859	3.30407	0.00111654	0.983708	-0.00116841		FGF12	3.28634	57.8859	3.30407	0.047426	0.38404	0.049979		FGF12	3.28634	57.8859	3.30407	0.003942	0.942777	0.005167		FGF12	3.28634	57.8859	3.30407	-0.0617592	0.259645	-0.0609084		FGF12	3.28634
PRKAR2A	3.45374	63.9262	3.34343	0.0112909	0.826126	0.011119		PRKAR2A	3.45374	63.9262	3.34343	0.0147104	0.776757	0.0148623		PRKAR2A	3.45374	63.9262	3.34343	-0.0113215	0.828174	-0.0108749		PRKAR2A	3.45374	63.9262	3.34343	0.034587	0.506599	0.033564		PRKAR2A	3.45374	63.9262	3.34343	0.066226	0.202511	0.066087		PRKAR2A	3.45374	63.9262	3.34343	0.0664256	0.201154	0.0671917		PRKAR2A	3.45374
ACAP2	3.5624	62.7517	4.37296	0.0200419	0.69925	0.020407		ACAP2	3.5624	62.7517	4.37296	-0.0287223	0.583365	-0.030463		ACAP2	3.5624	62.7517	4.37296	-0.0939926	0.0736817	-0.0910704		ACAP2	3.5624	62.7517	4.37296	0.040901	0.435308	0.043316		ACAP2	3.5624	62.7517	4.37296	0.060957	0.246022	0.060723		ACAP2	3.5624	62.7517	4.37296	0.0781386	0.135687	0.0773035		ACAP2	3.5624
GNAI2	6.46109	85.4027	7.65151	0.0575427	0.194939	0.0566921		GNAI2	6.46109	85.4027	7.65151	0.0711357	0.111415	0.0705936		GNAI2	6.46109	85.4027	7.65151	0.0669033	0.135981	0.0641999		GNAI2	6.46109	85.4027	7.65151	0.073366	0.100953	0.07081		GNAI2	6.46109	85.4027	7.65151	-0.00172	0.969666	-0.00194		GNAI2	6.46109	85.4027	7.65151	-0.0553657	0.218832	-0.0527043		GNAI2	6.46109
TFG	4.69672	67.2819	6.32556	0.057512	0.250542	0.0567091		TFG	4.69672	67.2819	6.32556	0.0980343	0.0512489	0.0987319		TFG	4.69672	67.2819	6.32556	0.0699052	0.16718	0.0693554		TFG	4.69672	67.2819	6.32555	0.083636	0.097796	0.083511		TFG	4.69672	67.2819	6.32555	-0.05304	0.297329	-0.05459		TFG	4.69672	67.2819	6.32556	-0.129987	0.00998572	-0.13263		TFG	4.69672
TUSC2	3.59143	61.745	4.72094	0.158193	0.0023382	0.161521		TUSC2	3.59143	61.745	4.72094	0.133387	0.0110712	0.131804		TUSC2	3.59143	61.745	4.72094	0.144674	0.0060313	0.142983		TUSC2	3.59143	61.745	4.72094	0.107646	0.041224	0.107518		TUSC2	3.59143	61.745	4.72094	-0.08854	0.094856	-0.0886		TUSC2	3.59143	61.745	4.72094	-0.205174	9.22296e-05	-0.203828		TUSC2	3.59143
RPL24	5.9776	93.4564	6.53229	0.0142796	0.736667	0.014312		RPL24	5.9776	93.4564	6.53229	-0.0922286	0.0307212	-0.0911913		RPL24	5.9776	93.4564	6.53229	-0.0494462	0.249598	-0.0477042		RPL24	5.9776	93.4564	6.53229	-0.11287	0.008355	-0.11186		RPL24	5.9776	93.4564	6.53229	0.027934	0.516754	0.02615		RPL24	5.9776	93.4564	6.53229	0.0530533	0.216671	0.0535068		RPL24	5.9776
C3orf14	5.1227	77.5168	6.44199	0.0723934	0.120218	0.0714818		C3orf14	5.1227	77.5168	6.44199	0.0409099	0.3824	0.0390157		C3orf14	5.1227	77.5168	6.44199	0.000801001	0.986391	-0.000567308		C3orf14	5.1227	77.5168	6.44198	0.078524	0.095435	0.077964		C3orf14	5.1227	77.5168	6.44198	-0.00352	0.940721	-0.0056		C3orf14	5.1227	77.5168	6.44199	-0.0409204	0.38702	-0.0397313		C3orf14	5.1227
FXR1	2.6297	54.698	1.7444	-0.0103762	0.851949	-0.0109963		FXR1	2.6297	54.698	1.7444	0.0188444	0.737015	0.0188537		FXR1	2.6297	54.698	1.7444	-0.00969379	0.863289	-0.010513		FXR1	2.6297	54.698	1.7444	0.015494	0.782478	0.013882		FXR1	2.6297	54.698	1.7444	-0.00457	0.935135	-0.00732		FXR1	2.6297	54.698	1.7444	0.018978	0.734818	0.0174022		FXR1	2.6297
[truncated: 2,524 more rows]
[truncated: 26 more columns]

## Sheet: S3.2. ND Alpha Corrs
Suppl Table 3.2. Correlations between cell modelling scores and transcript expression in ND alpha cells
[truncated: 3,646 more rows]
[truncated: 26 more columns]

## Sheet: S3.3. GSEAs Total Exo
Table 3.3. Pathway analysis of T1D and ND alpha cell transcript correlates to total exocytosis. Showing all pathways, or with overlapping pathways reduced by weighted set cover
[truncated: 90 more rows]

[truncated: 1 more sheets: S3.4. GSEAs Model Score]
