# Supplementary material for: Altered immune and metabolic molecular pathways drive islet cell dysfunction in human type 1 diabetes
Source: J Clin Invest. 2025 Sep 30;135(23):e195267. doi: 10.1172/JCI195267 (PMC12646676; doi:10.1172/JCI195267)
Supplement: Supplemental table 4 [file jci-135-195267-s112.xlsx]

## Sheet: S4.1. T1D Alpha Pro-Secretion
Suppl Table 4.1. Pathway analysis of transcripts that correlate with a 'pro-secretory' phenotype in T1D alpha cells, shown as all pathways or with overlapping pathways reduced by weighted set cover
Table of transcripts that showed significant correlations (represented as “1”) across 3 or more electrophysiological measures, in directions that support a pro-secretion phenotype (I.e. positively correlates with exocytotic measures, but negatively correlates with ion current measures). Included are the Over Representation Analyses of these transcripts using the “Reactome” database, with all path…
T1D Alpha Pro-Secretory											ORA Reactome All Pathways								ORA Reactome Weighted Set Cover
Transcript	Outlier_Removed_NormalizedTotalCapacitance_fF/pF	Outlier_Removed_NormalizedFirstDepolarizationCapacitance_fF/pF	Outlier_Removed_NormalizedLateDepolarizationCapacitance	Outlier_Removed_CalciumIntegralNormalizedtoCellSize_pC/pF	Outlier_Removed_CapacitanceNormalizedtoCalcium_fF/pC	Outlier_Removed_NormalizedPeakSodiumCurrentAmplitude_pA/pF	Outlier_Removed_NormalizedEarlyPeakCaCurrentAmplitude_pA/pF	Outlier_Removed_NormalizedLateCaCurrentAmplitude_pA/pF	Common		Gene Set	Description	Size	Expect	Ratio	P Value	FDR		Gene Set	Description	Size	Expect	Ratio	P Value	FDR
AAMP	0	1	0	1	0	1	1	1	5		R-HSA-5389840	Mitochondrial translation elongation	87	1.1458	8.7274	1.9151e-07	0.00011031		R-HSA-8951664	Neddylation	234	3.0819	2.5958	0.012151	0.24604
AES	1	1	1	0	1	1	0	0	5		R-HSA-5368286	Mitochondrial translation initiation	87	1.1458	8.7274	1.9151e-07	0.00011031		R-HSA-2467813	Separation of Sister Chromatids	188	2.476	2.8271	0.012097	0.24604
AKIRIN1	0	0	0	1	0	0	1	1	3		R-HSA-5419276	Mitochondrial translation termination	87	1.1458	8.7274	1.9151e-07	0.00011031		R-HSA-6807070	PTEN Regulation	140	1.8439	3.2541	0.010419	0.24531
ANP32A	1	1	1	0	1	0	0	0	4		R-HSA-5368287	Mitochondrial translation	93	1.2248	8.1643	3.6168e-07	0.00015625		R-HSA-5358351	Signaling by Hedgehog	147	1.936	3.6156	0.0032577	0.18921
APEX1	0	1	0	1	0	1	1	1	5		R-HSA-611105	Respiratory electron transport	100	1.317	7.5928	7.1663e-07	0.00024767		R-HSA-8878166	Transcriptional regulation by RUNX2	121	1.5936	3.765	0.0052226	0.18921
APIP	1	1	1	0	0	1	1	0	5		R-HSA-163200	Respiratory electron transport, ATP synthesis by chemiosmotic coupling, and heat production by uncoupling proteins.	123	1.62	6.173	4.804e-06	0.0013835		R-HSA-450531	Regulation of mRNA stability by proteins that bind AU-rich elements	88	1.159	4.3141	0.0060273	0.19287
ASPH	0	0	0	1	0	0	1	1	3		R-HSA-1428517	The citric acid (TCA) cycle and respiratory electron transport	174	2.2916	4.8	1.7947e-05	0.0044302		R-HSA-9020702	Interleukin-1 signaling	103	1.3565	4.423	0.0023541	0.17687
ATF7	1	0	1	0	1	0	0	0	3		R-HSA-6799198	Complex I biogenesis	55	0.72437	8.2831	7.9903e-05	0.017259		R-HSA-109688	Cleavage of Growing Transcript in the Termination Region	67	0.88241	4.533	0.011641	0.24531
ATP5G2	1	0	1	0	0	1	1	1	5		R-HSA-72766	Translation	291	3.8326	3.1311	0.00045248	0.086875		R-HSA-195253	Degradation of beta-catenin by the destruction complex	82	1.08	4.6298	0.0044688	0.18921
ATP6V0E2	0	0	1	1	0	0	1	1	4		R-HSA-69229	Ubiquitin-dependent degradation of Cyclin D1	52	0.68486	7.3008	0.00058288	0.091565		R-HSA-983705	Signaling by the B Cell Receptor (BCR)	112	1.4751	4.7455	0.00067778	0.097601
BAD	1	1	0	0	0	1	1	1	5		R-HSA-75815	Ubiquitin-dependent degradation of Cyclin D	52	0.68486	7.3008	0.00058288	0.091565		R-HSA-1428517	The citric acid (TCA) cycle and respiratory electron transport	174	2.2916	4.8	1.7947e-05	0.0044302
BEX4	0	0	0	1	0	0	1	1	3		R-HSA-983705	Signaling by the B Cell Receptor (BCR)	112	1.4751	4.7455	0.00067778	0.097601		R-HSA-351202	Metabolism of polyamines	86	1.1327	5.2973	0.00092854	0.10697
C10orf10	1	0	1	0	1	1	1	0	5		R-HSA-1168372	Downstream signaling events of B Cell Receptor (BCR)	83	1.0931	5.4888	0.00076982	0.10138		R-HSA-72165	mRNA Splicing - Minor Pathway	52	0.68486	5.8406	0.0047822	0.18921
C14orf119	0	1	0	0	0	0	1	1	3		R-HSA-5362768	Hh mutants that don't undergo autocatalytic processing are degraded by ERAD	56	0.73754	6.7793	0.0008214	0.10138		R-HSA-611105	Respiratory electron transport	100	1.317	7.5928	7.1663e-07	0.00024767
C15orf61	0	0	0	0	0	1	1	1	3		R-HSA-351202	Metabolism of polyamines	86	1.1327	5.2973	0.00092854	0.10697		R-HSA-5389840	Mitochondrial translation elongation	87	1.1458	8.7274	1.9151e-07	0.00011031
C19orf43	0	1	0	1	0	0	1	0	3		R-HSA-5387390	Hh mutants abrogate ligand secretion	59	0.77705	6.4346	0.0010432	0.11266		R-HSA-901042	Calnexin/calreticulin cycle	26	0.34243	8.7609	0.0046564	0.18921
C1GALT1	1	1	0	1	0	0	0	0	3		R-HSA-187577	SCF(Skp2)-mediated degradation of p27/p21	60	0.79022	6.3273	0.0011261	0.11446		R-HSA-166208	mTORC1-mediated signalling	23	0.30292	9.9037	0.0032644	0.18921
C1orf43	0	0	0	1	0	0	1	1	3		R-HSA-5678895	Defective CFTR causes cystic fibrosis	61	0.80339	6.2236	0.0012138	0.11653		R-HSA-2160916	Hyaluronan uptake and degradation	12	0.15804	12.655	0.010425	0.24531
C20orf24	0	0	0	0	0	1	1	1	3		R-HSA-5358346	Hedgehog ligand biogenesis	65	0.85607	5.8406	0.0016161	0.14698
CACFD1	1	1	1	0	0	0	1	0	4		R-HSA-2454202	Fc epsilon receptor (FCERI) signaling	134	1.7648	3.9664	0.0019337	0.16263
CANX	0	0	0	1	0	0	1	1	3		R-HSA-5658442	Regulation of RAS by GAPs	68	0.89558	5.5829	0.0019764	0.16263
CARHSP1	1	1	1	0	0	0	1	1	5		R-HSA-5607764	CLEC7A (Dectin-1) signaling	101	1.3302	4.5106	0.0021316	0.16743
CBR4	1	1	1	0	1	0	0	0	4		R-HSA-9020702	Interleukin-1 signaling	103	1.3565	4.423	0.0023541	0.17687
CBX6	0	1	0	1	0	0	1	0	3		R-HSA-1237112	Methionine salvage pathway	6	0.079022	25.309	0.0024952	0.17966
CCDC53	0	0	0	1	0	1	1	1	4		R-HSA-5621481	C-type lectin receptors (CLRs)	142	1.8702	3.7429	0.0026852	0.1856
CDC37	0	1	0	1	0	0	1	0	3		R-HSA-8852276	The role of GTSE1 in G2/M progression after G2 checkpoint	75	0.98778	5.0619	0.0030412	0.18921
CDC73	1	0	1	0	0	1	0	0	3		R-HSA-5619084	ABC transporter disorders	76	1.0009	4.9953	0.0032215	0.18921
CDK2AP2	1	1	1	0	0	0	1	0	4		R-HSA-5358351	Signaling by Hedgehog	147	1.936	3.6156	0.0032577	0.18921
CDK4	1	1	0	1	0	1	1	1	6		R-HSA-166208	mTORC1-mediated signalling	23	0.30292	9.9037	0.0032644	0.18921
CDK5RAP1	0	1	0	1	0	1	1	1	5		R-HSA-1236978	Cross-presentation of soluble exogenous antigens (endosomes)	50	0.65852	6.0742	0.0041512	0.18921
CH17-472G23.4	1	1	1	0	0	0	0	0	3		R-HSA-211733	Regulation of activated PAK-2p34 by proteasome mediated degradation	50	0.65852	6.0742	0.0041512	0.18921
CH507-513H4.5	0	0	0	0	0	1	1	1	3		R-HSA-350562	Regulation of ornithine decarboxylase (ODC)	51	0.67169	5.9551	0.0044592	0.18921
CHD9	1	0	0	0	0	1	1	0	3		R-HSA-195253	Degradation of beta-catenin by the destruction complex	82	1.08	4.6298	0.0044688	0.18921
CHP1	0	1	0	1	0	1	1	1	5		R-HSA-2871837	FCERI mediated NF-kB activation	82	1.08	4.6298	0.0044688	0.18921
CISD2	1	1	0	1	0	0	1	0	4		R-HSA-901042	Calnexin/calreticulin cycle	26	0.34243	8.7609	0.0046564	0.18921
CLDN3	1	1	1	1	0	0	1	0	5		R-HSA-69202	Cyclin E associated events during G1/S transition	83	1.0931	4.574	0.004706	0.18921
CLDN7	0	1	0	1	0	0	1	0	3		R-HSA-1236974	ER-Phagosome pathway	83	1.0931	4.574	0.004706	0.18921
CLIC1	0	0	0	1	0	0	1	1	3		R-HSA-72165	mRNA Splicing - Minor Pathway	52	0.68486	5.8406	0.0047822	0.18921
CLU	1	1	0	1	0	0	1	1	5		R-HSA-180534	Vpu mediated degradation of CD4	52	0.68486	5.8406	0.0047822	0.18921
CNBP	1	1	1	1	0	0	1	1	6		R-HSA-349425	Autodegradation of the E3 ubiquitin ligase COP1	52	0.68486	5.8406	0.0047822	0.18921
COMMD3	1	1	0	0	0	1	1	0	4		R-HSA-8878166	Transcriptional regulation by RUNX2	121	1.5936	3.765	0.0052226	0.18921
COMT	0	0	0	0	0	1	1	1	3		R-HSA-450531	Regulation of mRNA stability by proteins that bind AU-rich elements	88	1.159	4.3141	0.0060273	0.19287
COPS3	0	0	0	1	0	1	1	1	4		R-HSA-2160916	Hyaluronan uptake and degradation	12	0.15804	12.655	0.010425	0.24531
CPNE8	1	1	1	1	0	0	1	1	6		R-HSA-109688	Cleavage of Growing Transcript in the Termination Region	67	0.88241	4.533	0.011641	0.24531
CRELD1	0	0	0	0	0	1	1	1	3		R-HSA-6807070	PTEN Regulation	140	1.8439	3.2541	0.010419	0.24531
CTR9	0	0	0	0	0	1	1	1	3		R-HSA-2467813	Separation of Sister Chromatids	188	2.476	2.8271	0.012097	0.24604
CYC1	0	0	0	1	0	0	1	1	3		R-HSA-8951664	Neddylation	234	3.0819	2.5958	0.012151	0.24604
DAD1	0	0	0	1	0	0	1	1	3
DDT	1	1	1	0	0	1	1	1	6
DERL2	1	0	1	0	0	0	1	0	3
DGCR6L	0	1	0	1	0	0	1	1	4
DMTN	0	0	1	0	0	1	1	0	3
DPYSL2	1	1	0	0	0	0	1	1	4
EIF4E	1	1	1	1	0	1	1	0	6
EIF4EBP1	0	1	0	1	0	0	1	0	3
ELOF1	1	1	0	0	0	0	1	0	3
EMC4	1	1	1	0	0	0	0	0	3
ENOPH1	0	0	1	0	0	1	1	1	4
ESD	1	1	1	0	1	0	1	0	5
FAM102A	1	1	1	0	1	0	0	0	4
FAM162A	1	1	1	0	0	0	0	0	3
FBXO7	0	0	0	1	0	0	1	1	3
FSTL5	1	1	1	0	0	0	0	0	3
FXYD5	1	1	0	0	1	0	0	0	3
GC	1	1	1	0	1	1	1	0	6
GCG	1	0	0	0	1	1	0	0	3
GIPR	1	1	0	1	0	0	0	0	3
GLS	1	0	1	0	1	0	0	0	3
GSTP1	1	1	1	0	0	0	0	0	3
H2AFZ	0	0	0	1	0	0	1	1	3
HCG4P5	1	1	1	1	0	0	1	0	5
HEXB	0	0	0	1	0	0	1	1	3
HLA-H	1	0	1	0	0	0	1	0	3
HMGB1	1	1	0	0	1	0	0	0	3
HMGN1	1	1	0	0	1	0	0	0	3
HMGN2	1	1	0	0	0	1	0	0	3
HOOK2	1	0	1	0	1	0	0	0	3
IFI6	1	1	1	0	0	0	1	0	4
ILVBL	0	1	0	1	0	0	1	0	3
IMPAD1	0	0	0	0	0	1	1	1	3
ITGB8	0	1	0	1	0	0	1	0	3
ITPR1	1	1	1	0	0	0	0	0	3
KCNK16	1	1	1	0	0	0	0	0	3
KRAS	1	1	0	0	0	0	0	1	3
KRT8P3	0	0	0	0	0	1	1	1	3
LAMTOR4	0	0	0	0	0	1	1	1	3
LOXL4	1	1	1	0	1	1	1	0	6
LRRC41	0	1	0	0	0	1	1	0	3
LRRC58	0	0	0	0	0	1	1	1	3
LYPLA2	1	1	1	0	0	1	1	1	6
MAGOHB	0	0	0	1	0	0	1	1	3
MCRIP1	0	1	0	0	0	1	1	0	3
MCUR1	1	0	1	0	1	0	0	0	3
MGRN1	1	0	1	0	1	0	1	0	4
MKKS	0	0	0	0	0	1	1	1	3
MLX	1	1	0	0	0	0	1	0	3
MOB1B	0	0	0	0	0	1	1	1	3
MPC1	1	0	1	0	0	0	1	0	3
MRPL23	0	0	0	0	0	1	1	1	3
MRPL27	0	1	0	1	0	1	1	1	5
MRPL28	1	0	1	0	0	0	1	0	3
MRPL36	1	1	0	0	0	1	1	0	4
MRPL4	0	0	0	1	0	1	1	1	4
MRPL55	1	1	1	0	1	1	1	1	7
MRPS14	1	0	1	0	1	0	0	0	3
MRPS23	0	1	0	1	0	0	1	0	3
MRPS26	1	1	0	1	0	1	1	0	5
MRPS7	0	0	0	0	0	1	1	1	3
MT-CO3	0	0	0	1	0	0	1	1	3
MTCO3P12	0	0	0	1	0	1	1	1	4
MTHFS	1	1	0	0	0	0	1	0	3
MT-RNR1	0	0	0	0	0	1	1	1	3
MT-RNR2	1	0	1	0	0	1	1	1	5
MTRNR2L12	1	1	1	0	0	1	1	1	6
MTRNR2L8	1	0	1	0	0	1	1	1	5
MTUS1	0	0	0	1	0	0	1	1	3
NAA10	0	1	1	0	0	0	1	0	3
NAA20	0	0	1	0	0	1	1	1	4
NANS	1	1	0	1	0	0	1	0	4
NDUFA3	1	0	1	0	1	0	0	0	3
NDUFA9	0	0	0	1	0	1	1	1	4
NDUFB10	0	0	0	0	0	1	1	1	3
NDUFS2	0	0	0	1	0	1	1	1	4
NDUFS4	1	1	0	0	1	0	0	0	3
NDUFV2	0	0	0	0	0	1	1	1	3
NME1	0	0	0	1	0	1	1	1	4
NR0B2	1	1	0	0	0	1	1	1	5
NT5DC3	0	1	0	0	0	1	1	1	4
NUBP2	1	0	1	0	0	0	1	0	3
NUDCD2	0	0	0	0	0	1	1	1	3
NUDT3	1	1	0	0	0	0	1	1	4
ORMDL1	1	1	0	0	0	0	1	0	3
PAFAH1B2	1	1	1	1	0	0	1	0	5
PAFAH1B3	1	1	0	0	0	0	1	0	3
PARP6	1	0	0	1	0	1	0	0	3
PDAP1	1	0	1	0	0	1	1	0	4
PDIA3	0	0	0	1	0	0	1	1	3
PDS5B	1	1	1	0	1	0	0	0	4
PGAM1	0	1	0	1	0	0	1	1	4
PGD	0	0	0	0	0	1	1	1	3
PGK1	0	0	0	0	0	1	1	1	3
PIGP	0	1	0	0	0	1	1	0	3
PIN1	1	0	1	0	0	0	1	0	3
PITPNC1	1	1	0	1	0	0	0	0	3
PLK2	1	1	1	0	1	1	0	0	5
PMF1	1	0	1	0	0	1	1	0	4
PPIA	1	1	1	0	1	0	0	0	4
PPIB	0	0	0	1	0	0	1	1	3
PRDX2	1	1	0	1	0	0	0	0	3
PRMT1	0	0	0	0	0	1	1	1	3
PSMA2	0	1	0	0	0	1	1	1	4
PSMB3	0	1	0	0	0	1	1	1	4
PSMB6	0	1	0	1	0	0	1	1	4
PSMD13	0	0	1	1	0	0	1	0	3
PVR	1	1	1	0	0	0	0	0	3
RAB4B	0	0	0	1	0	1	1	1	4
RANBP3	1	1	0	1	0	0	0	0	3
RAP1GAP	1	1	1	0	0	0	0	0	3
RBM14	0	0	0	0	0	1	1	1	3
REEP5	0	0	0	1	0	1	1	1	4
RER1	0	0	0	0	0	1	1	1	3
RHOBTB3	1	1	0	0	1	1	1	0	5
RIN2	1	1	0	0	0	1	1	1	5
ROGDI	1	1	1	0	1	1	0	0	5
RP5-1085F17.3	1	0	1	0	0	0	1	1	4
RPP21	1	0	1	0	0	0	1	1	4
RPS19BP1	0	1	0	1	0	0	1	1	4
S100A10	1	1	1	0	1	0	0	0	4
SDHC	1	1	1	0	0	0	0	0	3
SDHD	1	0	1	0	0	0	1	0	3
SDR39U1	0	0	0	1	0	1	1	1	4
SELENOT	0	1	0	1	0	0	1	1	4
SF3B5	1	0	0	0	0	0	1	1	3
SGPL1	1	1	1	0	0	0	1	1	5
SLC25A33	1	1	1	0	0	0	1	0	4
SLC25A39	1	1	0	0	0	1	1	0	4
SLC7A8	0	0	0	0	0	1	1	1	3
SNRPB	1	1	0	0	0	0	1	1	4
SNRPE	1	1	1	0	0	0	0	0	3
SNRPGP2	0	0	0	1	0	0	1	1	3
SNX2	0	0	0	1	0	0	1	1	3
SPCS2P4	0	1	0	1	0	0	1	0	3
SPTSSB	1	0	0	0	0	1	1	0	3
SRSF6	0	0	0	1	0	0	1	1	3
STAU1	1	1	1	0	0	0	0	0	3
STRN3	0	0	1	0	0	1	1	0	3
STXBP2	0	0	0	0	0	1	1	1	3
SVIL-AS1	1	0	1	0	0	0	1	0	3
TAGLN2	0	0	0	0	0	1	1	1	3
TCEB3	1	1	0	0	1	0	0	0	3
TECR	1	0	0	1	0	0	1	0	3
THAP5	1	1	1	1	0	0	1	1	6
TMEM141	1	1	1	0	0	0	1	1	5
TMEM86B	1	0	0	0	0	1	1	0	3
TNFRSF21	1	1	0	0	0	1	1	1	5
TRAPPC3	0	1	0	1	0	0	1	0	3
TRAPPC5	1	1	0	0	0	0	1	0	3
TSC22D1	0	0	1	0	0	1	1	0	3
TSC22D3	0	1	0	1	0	1	1	1	5
TUBA4A	0	0	0	1	0	0	1	1	3
TUBB	0	0	0	1	0	0	1	1	3
TUSC2	1	1	1	0	0	0	1	0	4
UBE2N	0	0	0	1	0	1	1	1	4
UQCRC1	0	0	0	1	0	0	1	1	3
VDAC2	0	0	0	1	0	1	1	1	4
VDAC3	0	0	0	0	0	1	1	1	3
VTA1	0	0	0	1	0	1	1	0	3
ZNF706	1	1	1	0	0	0	0	0	3
ZNF91	1	0	1	0	1	0	0	0	3

## Sheet: S4.2. T1D Alpha Anti-Secretion
Suppl Table 4.2. Pathway analysis of transcripts that correlate with a 'anti-secretory' phenotype in T1D alpha cells, shown as all pathways or with overlapping pathways reduced by weighted set cover
Table of transcripts that showed significant correlations (represented as “1”) across 3 or more electrophysiological measures, in directions that support an anti-secretion phenotype (I.e. negatively correlates with exocytotic measures, but positively correlates with ion current measures). Included are the Over Representation Analyses of these transcripts using the “Reactome” database, with all pa…
T1D Alpha Anti-Secretory											ORA Reactome All Pathways								ORA Reactome Weighted Set Cover
Transcript	Outlier_Removed_NormalizedTotalCapacitance_fF/pF	Outlier_Removed_NormalizedFirstDepolarizationCapacitance_fF/pF	Outlier_Removed_NormalizedLateDepolarizationCapacitance	Outlier_Removed_CalciumIntegralNormalizedtoCellSize_pC/pF	Outlier_Removed_CapacitanceNormalizedtoCalcium_fF/pC	Outlier_Removed_NormalizedPeakSodiumCurrentAmplitude_pA/pF	Outlier_Removed_NormalizedEarlyPeakCaCurrentAmplitude_pA/pF	Outlier_Removed_NormalizedLateCaCurrentAmplitude_pA/pF	Common		Gene Set	Description	Size	Expect	Ratio	P Value	FDR		Gene Set	Description	Size	Expect	Ratio	P Value	FDR
AKAP9	1	1	1	1	0	1	1	1	7		R-HSA-72613	Eukaryotic Translation Initiation	119	1.8153	12.119	<2.2e-16	<2.2e-16		R-HSA-597592	Post-translational protein modification	1425	21.738	1.5641	0.0047783	0.14744
ATP13A1	1	1	1	0	1	1	1	1	7		R-HSA-72737	Cap-dependent Translation Initiation	119	1.8153	12.119	<2.2e-16	<2.2e-16		R-HSA-168256	Immune System	1997	30.464	1.5756	0.00052124	0.018014
EEF1A1P13	1	1	1	1	0	1	1	1	7		R-HSA-2408522	Selenoamino acid metabolism	118	1.8001	11.666	<2.2e-16	<2.2e-16		R-HSA-1266738	Developmental Biology	1074	16.384	2.0142	6.4754e-05	0.0025431
MBD4	1	1	1	0	1	1	1	1	7		R-HSA-927802	Nonsense-Mediated Decay (NMD)	115	1.7543	11.971	<2.2e-16	<2.2e-16		R-HSA-168249	Innate Immune System	1053	16.063	2.1166	1.752e-05	0.00077627
MT-CO2	1	1	1	1	0	1	1	1	7		R-HSA-975957	Nonsense Mediated Decay (NMD) enhanced by the Exon Junction Complex (EJC)	115	1.7543	11.971	<2.2e-16	<2.2e-16		R-HSA-1643685	Disease	1054	16.079	2.239	2.5741e-06	0.00012709
MUC13	1	1	1	0	1	1	1	1	7		R-HSA-72706	GTP hydrolysis and joining of the 60S ribosomal subunit	112	1.7085	12.291	<2.2e-16	<2.2e-16		R-HSA-199991	Membrane Trafficking	628	9.5801	2.4008	7.7742e-05	0.0029853
PTPRN	1	1	1	0	1	1	1	1	7		R-HSA-1799339	SRP-dependent cotranslational protein targeting to membrane	112	1.7085	13.462	<2.2e-16	<2.2e-16		R-HSA-8953854	Metabolism of RNA	674	10.282	3.1123	6.3798e-09	4.0831e-07
RPL3P4	1	1	1	1	0	1	1	1	7		R-HSA-156827	L13a-mediated translational silencing of Ceruloplasmin expression	111	1.6933	12.992	<2.2e-16	<2.2e-16		R-HSA-422475	Axon guidance	551	8.4054	3.6881	1.8793e-10	1.299e-08
RPS3AP47	1	1	1	1	0	1	1	1	7		R-HSA-72689	Formation of a pool of free 40S subunits	101	1.5407	13.63	<2.2e-16	<2.2e-16		R-HSA-977225	Amyloid fiber formation	106	1.617	3.7105	0.0055888	0.16943
SCG2	1	1	1	1	0	1	1	1	7		R-HSA-975956	Nonsense Mediated Decay (NMD) independent of the Exon Junction Complex (EJC)	95	1.4492	14.491	<2.2e-16	<2.2e-16		R-HSA-71291	Metabolism of amino acids and derivatives	370	5.6443	3.8977	4.2005e-08	2.4195e-06
SCG3	1	1	1	1	0	1	1	1	7		R-HSA-156842	Eukaryotic Translation Elongation	93	1.4187	14.097	<2.2e-16	<2.2e-16		R-HSA-446203	Asparagine N-linked glycosylation	302	4.607	3.9071	7.6066e-07	3.9831e-05
SERF2	1	1	1	1	0	1	1	1	7		R-HSA-2408557	Selenocysteine synthesis	93	1.4187	14.802	<2.2e-16	<2.2e-16		R-HSA-8957275	Post-translational protein phosphorylation	108	1.6475	6.0697	5.5357e-06	0.00025853
BEX1	1	1	1	0	0	1	1	1	6		R-HSA-72764	Eukaryotic Translation Termination	93	1.4187	14.097	<2.2e-16	<2.2e-16		R-HSA-2408522	Selenoamino acid metabolism	118	1.8001	11.666	<2.2e-16	<2.2e-16
CD63	1	1	1	0	0	1	1	1	6		R-HSA-156902	Peptide chain elongation	89	1.3577	14.731	<2.2e-16	<2.2e-16		R-HSA-72613	Eukaryotic Translation Initiation	119	1.8153	12.119	<2.2e-16	<2.2e-16
CD99	1	1	1	0	0	1	1	1	6		R-HSA-192823	Viral mRNA Translation	89	1.3577	14.731	<2.2e-16	<2.2e-16		R-HSA-1799339	SRP-dependent cotranslational protein targeting to membrane	112	1.7085	13.462	<2.2e-16	<2.2e-16
CFC1B	1	1	1	1	0	0	1	1	6		R-HSA-168273	Influenza Viral RNA Transcription and Replication	133	2.0289	9.8576	8.8818e-15	9.5923e-13
CHD6	1	1	1	1	0	0	1	1	6		R-HSA-9010553	Regulation of expression of SLITs and ROBOs	171	2.6086	8.4337	1.0658e-14	1.0834e-12
CHGB	1	1	1	0	1	1	1	0	6		R-HSA-376176	Signaling by ROBO receptors	218	3.3256	7.2168	2.1094e-14	2.025e-12
CKAP4	1	1	0	1	0	1	1	1	6		R-HSA-168255	Influenza Life Cycle	143	2.1814	9.1682	3.7081e-14	3.3725e-12
CTB-63M22.1	1	1	1	1	0	1	1	0	6		R-HSA-6791226	Major pathway of rRNA processing in the nucleolus and cytosol	185	2.8222	7.7955	5.6177e-14	4.8537e-12
DDX1	1	1	1	0	0	1	1	1	6		R-HSA-168254	Influenza Infection	154	2.3493	8.5134	1.571e-13	1.2927e-11
GNAS	1	1	1	0	0	1	1	1	6		R-HSA-8868773	rRNA processing in the nucleus and cytosol	195	2.9747	7.3957	1.6875e-13	1.3255e-11
NPNT	1	1	1	0	0	1	1	1	6		R-HSA-72312	rRNA processing	205	3.1273	7.0349	4.7451e-13	3.565e-11
PAM	1	1	1	0	1	1	1	0	6		R-HSA-72766	Translation	291	4.4392	5.6317	1.7064e-12	1.2286e-10
PCDH17	1	1	1	1	0	0	1	1	6		R-HSA-422475	Axon guidance	551	8.4054	3.6881	1.8793e-10	1.299e-08
RPL13P12	1	1	1	0	1	1	1	0	6		R-HSA-5663205	Infectious disease	382	5.8274	4.1185	3.2178e-09	2.1386e-07
RPL21P75	1	1	1	0	0	1	1	1	6		R-HSA-8953854	Metabolism of RNA	674	10.282	3.1123	6.3798e-09	4.0831e-07
RPS27	1	0	1	1	0	1	1	1	6		R-HSA-72649	Translation initiation complex formation	58	0.88478	11.302	1.4341e-08	8.8506e-07
SELENOK	1	1	1	0	0	1	1	1	6		R-HSA-72662	Activation of the mRNA upon binding of the cap-binding complex and eIFs, and subsequent binding to 43S	59	0.90004	11.111	1.7044e-08	1.0156e-06
VMA21	1	1	1	0	0	1	1	1	6		R-HSA-71291	Metabolism of amino acids and derivatives	370	5.6443	3.8977	4.2005e-08	2.4195e-06
ADGRG1	1	1	1	0	1	0	1	0	5		R-HSA-72695	Formation of the ternary complex, and subsequently, the 43S complex	51	0.778	11.568	6.2888e-08	3.5055e-06
B2M	1	1	1	0	0	1	1	0	5		R-HSA-72702	Ribosomal scanning and start codon recognition	58	0.88478	10.172	2.0094e-07	1.0851e-05
C11orf58	1	1	1	0	1	1	0	0	5		R-HSA-446203	Asparagine N-linked glycosylation	302	4.607	3.9071	7.6066e-07	3.9831e-05
C2CD4A	0	1	0	1	0	1	1	1	5		R-HSA-6798695	Neutrophil degranulation	479	7.3071	3.1476	9.4184e-07	4.7868e-05
C2CD4B	1	0	0	1	0	1	1	1	5		R-HSA-1643685	Disease	1054	16.079	2.239	2.5741e-06	0.00012709
CCDC186	1	1	0	0	1	0	1	1	5		R-HSA-199977	ER to Golgi Anterograde Transport	152	2.3187	5.1752	3.3954e-06	0.00016298
COPG1	1	1	1	0	1	1	0	0	5		R-HSA-8957275	Post-translational protein phosphorylation	108	1.6475	6.0697	5.5357e-06	0.00025853
COX7C	0	1	0	1	0	1	1	1	5		R-HSA-1236977	Endosomal/Vacuolar pathway	11	0.1678	23.837	1.5839e-05	0.00072026
CPE	1	1	1	0	1	1	0	0	5		R-HSA-168249	Innate Immune System	1053	16.063	2.1166	1.752e-05	0.00077627
CTSB	1	1	1	0	0	1	1	0	5		R-HSA-6807878	COPI-mediated anterograde transport	99	1.5102	5.9593	1.9165e-05	0.00082791
DNAJC12	1	1	1	0	1	1	0	0	5		R-HSA-1266738	Developmental Biology	1074	16.384	2.0142	6.4754e-05	0.0025431
EIF1AX	1	1	1	0	0	0	1	1	5		R-HSA-199991	Membrane Trafficking	628	9.5801	2.4008	7.7742e-05	0.0029853
ERLEC1	1	1	1	0	0	1	1	0	5		R-HSA-168256	Immune System	1997	30.464	1.5756	0.00052124	0.018014
FXYD3	1	0	1	0	0	1	1	1	5		R-HSA-199992	trans-Golgi Network Vesicle Budding	72	1.0984	4.5523	0.0047737	0.14744
GABRB3	1	1	1	0	1	1	0	0	5		R-HSA-597592	Post-translational protein modification	1425	21.738	1.5641	0.0047783	0.14744
GPX3	1	1	1	0	1	1	0	0	5		R-HSA-977225	Amyloid fiber formation	106	1.617	3.7105	0.0055888	0.16943
NEU1	1	1	1	0	1	1	0	0	5
NSRP1	1	0	1	1	0	1	1	0	5
PABPC1	0	1	0	1	0	1	1	1	5
PAK3	1	1	1	0	1	1	0	0	5
PALLD	1	1	1	0	1	1	0	0	5
PARM1	1	1	1	0	1	0	1	0	5
PDK4	1	1	1	0	1	1	0	0	5
PTTG1IP	1	1	0	0	0	1	1	1	5
RABAC1	0	1	0	1	0	1	1	1	5
RPL21	1	0	1	0	0	1	1	1	5
RPL21P28	1	1	1	0	0	1	1	0	5
RPS23P8	1	1	1	0	0	1	1	0	5
RPS6	1	1	0	0	0	1	1	1	5
RTN4	1	1	1	0	0	1	1	0	5
SCGN	1	0	1	0	0	1	1	1	5
SELENOS	1	1	1	0	0	1	1	0	5
SYAP1	1	1	1	0	0	0	1	1	5
SYT4	1	1	1	0	0	1	1	0	5
TMED10	1	1	1	0	1	1	0	0	5
TMEM258	1	1	1	0	0	1	1	0	5
TPT1	1	1	1	0	0	1	1	0	5
ZDHHC14	1	1	1	0	0	1	1	0	5
ACAA2	1	1	0	0	0	0	1	1	4
AHI1	0	0	0	1	0	1	1	1	4
ANXA2P2	1	1	1	0	1	0	0	0	4
ARFGAP3	1	1	0	0	0	0	1	1	4
ATP13A3	1	1	1	1	0	0	0	0	4
ATP5E	0	0	0	1	0	1	1	1	4
ATP5J	0	0	0	1	0	1	1	1	4
BTG1	0	0	0	1	0	1	1	1	4
CFC1	1	1	1	1	0	0	0	0	4
COX14	1	1	1	0	1	0	0	0	4
CPEB4	1	1	1	0	1	0	0	0	4
CPNE3	1	1	1	0	1	0	0	0	4
DEGS1	1	1	1	0	1	0	0	0	4
FKBP2	0	0	0	1	0	1	1	1	4
GGA2	1	1	1	0	1	0	0	0	4
GNS	0	1	0	1	0	0	1	1	4
GOLGA4	1	1	1	0	0	1	0	0	4
HDLBP	0	1	0	0	0	1	1	1	4
HLA-C	0	1	0	0	0	1	1	1	4
HLA-L	1	0	1	0	0	1	1	0	4
HOOK1	1	1	1	1	0	0	0	0	4
HSPA9	1	1	0	1	0	1	0	0	4
HSPB1	1	0	1	0	0	1	1	0	4
IFRD1	1	1	0	0	1	1	0	0	4
LARP1	0	0	0	1	0	1	1	1	4
LRPPRC	1	1	1	0	1	0	0	0	4
MALAT1	1	0	1	0	0	0	1	1	4
MT-CYB	1	1	1	0	1	0	0	0	4
MT-ND1	1	1	1	0	1	0	0	0	4
MYH9	0	0	0	1	0	1	1	1	4
NEAT1	1	0	1	0	0	1	1	0	4
NOMO3	1	1	1	0	1	0	0	0	4
NPDC1	0	1	0	0	0	1	1	1	4
NPM1P27	1	1	0	0	0	0	1	1	4
OS9	0	0	0	1	0	1	1	1	4
OTUD6B-AS1	0	1	0	0	0	1	1	1	4
P4HA2	1	1	0	0	1	1	0	0	4
PEMT	0	0	0	1	0	1	1	1	4
PRKCSH	0	0	0	1	0	1	1	1	4
QPCT	1	0	1	0	0	1	1	0	4
RCN2	1	1	1	0	0	0	1	0	4
RNF145	1	1	0	0	0	0	1	1	4
RPL12	0	0	0	1	0	1	1	1	4
RPL13	0	0	1	0	0	1	1	1	4
RPL3	1	0	1	0	0	1	1	0	4
RPL34	0	0	1	0	0	1	1	1	4
RPL7AP6	1	1	0	0	0	1	1	0	4
RPLP0	1	1	1	0	0	1	0	0	4
RPLP2	0	0	0	1	0	1	1	1	4
RPS24	0	0	0	1	0	1	1	1	4
S100A6	0	0	1	0	0	1	1	1	4
SARAF	1	1	1	0	1	0	0	0	4
SERPINA1	0	0	0	1	0	1	1	1	4
SMOC1	1	1	1	0	1	0	0	0	4
SMPD1	1	0	1	0	0	1	1	0	4
SON	0	0	0	1	0	1	1	1	4
SYT5	1	1	1	0	0	0	0	1	4
TAX1BP1	0	1	0	1	0	1	1	0	4
TDP2	1	1	0	0	1	0	0	1	4
TERF2IP	1	0	0	0	0	1	1	1	4
TMED7	1	1	1	0	1	0	0	0	4
TMEM178B	1	1	1	0	1	0	0	0	4
TP53I13	1	1	1	0	1	0	0	0	4
TRIP12	1	1	1	0	1	0	0	0	4
U2AF1	1	1	1	0	1	0	0	0	4
VGF	0	0	0	1	0	1	1	1	4
ZC3H11A	1	1	1	0	1	0	0	0	4
ACP1	1	1	0	0	1	0	0	0	3
AHCYL1	1	1	0	0	0	0	1	0	3
AP2A2	0	0	0	0	0	1	1	1	3
APP	1	0	1	0	1	0	0	0	3
ARF4	1	1	0	0	0	1	0	0	3
ARL6IP4	0	0	0	0	0	1	1	1	3
ARPP19	1	0	1	0	1	0	0	0	3
ATP5I	0	0	0	1	0	0	1	1	3
ATP6V1G1	0	0	0	0	0	1	1	1	3
BRD4	0	1	0	0	0	0	1	1	3
BRI3	0	0	0	0	0	1	1	1	3
C1orf122	1	1	0	1	0	0	0	0	3
CACUL1	1	0	1	0	1	0	0	0	3
CD81	0	0	0	0	0	1	1	1	3
CH507-513H4.3	1	1	0	1	0	0	0	0	3
CHPF	1	1	0	0	1	0	0	0	3
CLPTM1L	1	0	1	0	1	0	0	0	3
COPB2	1	1	1	0	0	0	0	0	3
COX17	0	0	0	1	0	1	1	0	3
COX7A2	1	1	1	0	0	0	0	0	3
CPD	0	0	0	0	0	1	1	1	3
CREB3L2	1	1	0	0	1	0	0	0	3
CRIP2	0	0	0	1	0	0	1	1	3
CSNK1D	0	0	0	0	0	1	1	1	3
CXXC5	1	0	1	0	1	0	0	0	3
DNM1L	0	0	0	0	0	1	1	1	3
DSP	0	0	0	1	0	0	1	1	3
EID1	0	0	0	1	0	0	1	1	3
EIF1	1	1	0	0	0	1	0	0	3
EIF4E2	0	0	0	0	0	1	1	1	3
ENSA	1	1	1	0	0	0	0	0	3
ESYT1	0	0	0	1	0	0	1	1	3
FABP5	1	0	1	0	1	0	0	0	3
FKBP1A	1	1	0	1	0	0	0	0	3
GCC2	0	0	0	0	0	1	1	1	3
GCLM	0	0	0	0	0	1	1	1	3
GFPT1	1	0	0	0	0	1	1	0	3
GNB2	0	0	0	0	0	1	1	1	3
GNL3	1	0	1	0	0	0	0	1	3
GOLGB1	1	1	0	0	0	1	0	0	3
HDAC5	0	0	0	0	0	1	1	1	3
HLA-B	0	0	0	0	0	1	1	1	3
HLA-G	1	1	0	1	0	0	0	0	3
HMGB3	1	0	1	0	1	0	0	0	3
HSD17B12	1	0	1	0	0	1	0	0	3
HSP90AB3P	1	1	1	0	0	0	0	0	3
HSPA8	0	0	0	0	0	1	1	1	3
IDS	0	0	0	0	0	1	1	1	3
IER3IP1	1	1	0	0	1	0	0	0	3
ITGB1	1	0	1	0	1	0	0	0	3
ITM2B	1	0	1	0	0	1	0	0	3
JTB	0	0	0	0	0	1	1	1	3
KDELR1	1	1	1	0	0	0	0	0	3
LAMP1	0	0	0	0	0	1	1	1	3
LONP2	1	0	1	0	1	0	0	0	3
LRP11	0	1	0	1	0	1	0	0	3
LRPAP1	0	0	0	0	0	1	1	1	3
MBOAT7	1	1	1	0	0	0	0	0	3
MT-CO1	1	0	1	0	1	0	0	0	3
MXRA7	1	0	1	0	0	0	1	0	3
NCSTN	1	1	1	0	0	0	0	0	3
NIPBL	0	0	1	0	0	0	1	1	3
NUCB1	1	1	1	0	0	0	0	0	3
P4HB	0	0	0	0	0	1	1	1	3
PCSK2	1	1	1	0	0	0	0	0	3
PEA15	0	0	0	0	0	1	1	1	3
PHF20L1	0	0	0	0	0	1	1	1	3
PIGT	1	1	0	0	0	1	0	0	3
PLEKHA1	1	1	1	0	0	0	0	0	3
POR	1	1	0	0	0	1	0	0	3
PPFIA1	0	0	0	0	0	1	1	1	3
PPIB	1	0	1	0	1	0	0	0	3
PPP3CB	1	0	0	0	0	0	1	1	3
PRDX4	0	0	0	0	0	1	1	1	3
PRPF40A	0	0	0	0	0	1	1	1	3
PTMA	0	0	0	0	0	1	1	1	3
PTMAP2	1	1	1	0	0	0	0	0	3
PTPRA	0	0	0	0	0	1	1	1	3
QDPR	1	0	1	0	1	0	0	0	3
RAB3GAP2	0	1	0	0	1	1	0	0	3
RBMX	1	1	1	0	0	0	0	0	3
RGS4	1	1	0	0	1	0	0	0	3
RHBDD2	1	0	1	0	1	0	0	0	3
RNASEK	1	0	1	0	0	1	0	0	3
RPL10	1	0	1	0	0	1	0	0	3
RPL10P6	1	1	1	0	0	0	0	0	3
RPL13A	1	0	1	0	0	0	1	0	3
RPL13AP25	0	0	0	0	0	1	1	1	3
RPL18	1	0	1	0	0	1	0	0	3
RPL4	0	0	0	0	0	1	1	1	3
RPL7P1	1	1	1	0	0	0	0	0	3
RPL9	0	0	1	0	0	0	1	1	3
RPL9P7	1	1	1	0	0	0	0	0	3
RPS12	0	0	0	1	0	0	1	1	3
RPS14	0	0	0	0	0	1	1	1	3
RPS16	0	0	0	1	0	1	1	0	3
RPS2P46	1	1	1	0	0	0	0	0	3
RPS4X	0	0	0	0	0	1	1	1	3
RPS8	1	0	1	0	0	0	1	0	3
S100A11	0	0	0	0	0	1	1	1	3
SCGB2A1	0	0	0	0	0	1	1	1	3
SDCBP	1	1	0	0	1	0	0	0	3
SEC11A	1	1	1	0	0	0	0	0	3
SEC31A	0	0	0	0	0	1	1	1	3
SEC61A1	1	1	0	0	1	0	0	0	3
SECISBP2	1	1	0	0	1	0	0	0	3
SEZ6L2	0	0	0	1	0	0	1	1	3
SF3A1	0	0	0	1	0	1	1	0	3
SLC35G2	1	1	0	0	1	0	0	0	3
SRP14	0	0	0	1	0	0	1	1	3
TCEA1	1	1	0	0	1	0	0	0	3
TCEAL2	0	0	0	1	0	0	1	1	3
TCEB2	0	0	0	1	0	0	1	1	3
TM9SF2	1	1	0	0	1	0	0	0	3
TMA7	0	0	0	1	0	0	1	1	3
TMCO1	1	0	1	0	1	0	0	0	3
TMED3	1	1	1	0	0	0	0	0	3
TMSB10	0	0	1	0	0	1	1	0	3
TOP1	0	0	0	0	0	1	1	1	3
TPM4	1	1	0	0	0	1	0	0	3
TPRG1L	0	0	0	0	0	1	1	1	3
TTC17	1	0	0	0	0	1	1	0	3
TUSC3	0	0	0	0	0	1	1	1	3
UBB	0	0	0	0	0	1	1	1	3
UBE2B	1	0	1	0	0	1	0	0	3
UBL3	0	0	0	0	0	1	1	1	3
UBL5	0	0	0	1	0	0	1	1	3
UBR5	0	0	0	0	0	1	1	1	3
USP11	1	1	1	0	0	0	0	0	3
VPS35	1	0	1	0	1	0	0	0	3
WNT4	1	0	1	0	0	1	0	0	3
WSB1	0	0	0	0	0	1	1	1	3
YME1L1	0	0	0	1	0	0	1	1	3

## Sheet: S4.3. ND Alpha Pro-Secretion
Suppl Table 4.3. Pathway analysis of transcripts that correlate with a 'pro-secretory' phenotype in ND alpha cells, shown as all pathways or with overlapping pathways reduced by weighted set cover
Table of transcripts that showed significant correlations (represented as “1”) across 3 or more electrophysiological measures, in directions that support a pro-secretion phenotype (I.e. positively correlates with exocytotic measures, but negatively correlates with ion current measures). Included are the Over Representation Analyses of these transcripts using the “Reactome” database, with all path…
ND Alpha Pro-Secretory											ORA Reactome All Pathways								ORA Reactome Weighted Set Cover
Transcript	Outlier_Removed_NormalizedTotalCapacitance_fF/pF	Outlier_Removed_NormalizedFirstDepolarizationCapacitance_fF/pF	Outlier_Removed_NormalizedLateDepolarizationCapacitance	Outlier_Removed_CalciumIntegralNormalizedtoCellSize_pC/pF	Outlier_Removed_CapacitanceNormalizedtoCalcium_fF/pC	Outlier_Removed_NormalizedPeakSodiumCurrentAmplitude_pA/pF	Outlier_Removed_NormalizedEarlyPeakCaCurrentAmplitude_pA/pF	Outlier_Removed_NormalizedLateCaCurrentAmplitude_pA/pF	Common		Gene Set	Description	Size	Expect	Ratio	P Value	FDR		Gene Set	Description	Size	Expect	Ratio	P Value	FDR
MT-ATP8	1	1	1	0	1	1	1	1	7		R-HSA-72764	Eukaryotic Translation Termination	93	0.5199	17.311	1.8901e-09	3.2662e-06		R-HSA-1266738	Developmental Biology	1074	6.004	2.3318	0.0019553	0.096538
NFU1	1	1	1	1	0	1	1	1	7		R-HSA-72689	Formation of a pool of free 40S subunits	101	0.56462	15.94	3.9653e-09	3.426e-06		R-HSA-5663205	Infectious disease	382	2.1355	4.2145	0.00024522	0.012463
IFI27L2	1	1	1	0	1	1	1	0	6		R-HSA-156827	L13a-mediated translational silencing of Ceruloplasmin expression	111	0.62052	14.504	9.1915e-09	4.1965e-06		R-HSA-71291	Metabolism of amino acids and derivatives	370	2.0684	4.8346	3.3643e-05	0.0017617
PCSK2	1	1	0	1	0	1	1	1	6		R-HSA-72706	GTP hydrolysis and joining of the 60S ribosomal subunit	112	0.62611	14.374	9.9518e-09	4.1965e-06		R-HSA-72766	Translation	291	1.6268	7.3766	5.4149e-08	7.1976e-06
SCG2	1	1	1	1	1	1	0	0	6		R-HSA-2408522	Selenoamino acid metabolism	118	0.65966	13.643	1.5782e-08	4.1965e-06		R-HSA-611105	Respiratory electron transport	100	0.55903	14.311	7.2871e-08	8.9944e-06
APEH	1	0	1	0	0	1	1	1	5		R-HSA-72613	Eukaryotic Translation Initiation	119	0.66525	13.529	1.7e-08	4.1965e-06
ATP5E	1	1	1	0	0	1	1	0	5		R-HSA-72737	Cap-dependent Translation Initiation	119	0.66525	13.529	1.7e-08	4.1965e-06
ATP5L	1	1	0	1	0	1	1	0	5		R-HSA-156902	Peptide chain elongation	89	0.49754	16.079	2.9002e-08	5.5684e-06
CFC1	1	1	1	0	1	1	0	0	5		R-HSA-192823	Viral mRNA Translation	89	0.49754	16.079	2.9002e-08	5.5684e-06
CFC1B	1	1	1	0	1	1	0	0	5		R-HSA-156842	Eukaryotic Translation Elongation	93	0.5199	15.388	4.1105e-08	6.4572e-06
CRYBA2	1	1	1	0	1	1	0	0	5		R-HSA-2408557	Selenocysteine synthesis	93	0.5199	15.388	4.1105e-08	6.4572e-06
MT-ND4L	1	1	1	0	1	1	0	0	5		R-HSA-975956	Nonsense Mediated Decay (NMD) independent of the Exon Junction Complex (EJC)	95	0.53108	15.064	4.8638e-08	7.0039e-06
PLPPR2	1	1	1	0	1	0	1	0	5		R-HSA-72766	Translation	291	1.6268	7.3766	5.4149e-08	7.1976e-06
PTGES2	1	1	0	1	0	0	1	1	5		R-HSA-611105	Respiratory electron transport	100	0.55903	14.311	7.2871e-08	8.9944e-06
RPL28	1	0	1	0	1	1	1	0	5		R-HSA-1799339	SRP-dependent cotranslational protein targeting to membrane	112	0.62611	12.777	1.7679e-07	2.0367e-05
SCG3	1	1	1	1	0	1	0	0	5		R-HSA-927802	Nonsense-Mediated Decay (NMD)	115	0.64288	12.444	2.1709e-07	2.2066e-05
ANP32A	0	0	1	0	0	1	1	1	4		R-HSA-975957	Nonsense Mediated Decay (NMD) enhanced by the Exon Junction Complex (EJC)	115	0.64288	12.444	2.1709e-07	2.2066e-05
ATP5G2	1	1	0	0	1	1	0	0	4		R-HSA-163200	Respiratory electron transport, ATP synthesis by chemiosmotic coupling, and heat production by uncoupling proteins.	123	0.68761	11.635	3.6514e-07	3.5054e-05
ATP5J2	1	0	0	0	1	1	1	0	4		R-HSA-6799198	Complex I biogenesis	55	0.30747	19.514	5.516e-07	5.0167e-05
ATPIF1	1	1	1	0	1	0	0	0	4		R-HSA-168273	Influenza Viral RNA Transcription and Replication	133	0.74351	10.76	6.6527e-07	5.748e-05
C15orf48	0	1	0	1	0	1	1	0	4		R-HSA-168255	Influenza Life Cycle	143	0.79941	10.007	1.1554e-06	9.5073e-05
CD81	1	1	1	0	1	0	0	0	4		R-HSA-168254	Influenza Infection	154	0.86091	9.2925	2.0223e-06	0.00015884
COX17	1	0	1	0	1	1	0	0	4		R-HSA-9010553	Regulation of expression of SLITs and ROBOs	171	0.95594	8.3687	4.4239e-06	0.00033237
CRELD2	1	1	1	0	1	0	0	0	4		R-HSA-1428517	The citric acid (TCA) cycle and respiratory electron transport	174	0.97271	8.2244	5.0333e-06	0.0003624
DPM3	1	1	1	0	1	0	0	0	4		R-HSA-6791226	Major pathway of rRNA processing in the nucleolus and cytosol	185	1.0342	7.7354	7.9147e-06	0.00054706
DSP	1	1	1	0	1	0	0	0	4		R-HSA-72695	Formation of the ternary complex, and subsequently, the 43S complex	51	0.28511	17.537	8.8635e-06	0.00058908
ERO1B	0	0	0	1	0	1	1	1	4		R-HSA-8868773	rRNA processing in the nucleus and cytosol	195	1.0901	7.3387	1.1641e-05	0.00074504
HMGB3	1	1	1	0	1	0	0	0	4		R-HSA-72312	rRNA processing	205	1.146	6.9807	1.6752e-05	0.00096657
MBOAT2	1	1	1	0	1	0	0	0	4		R-HSA-72649	Translation initiation complex formation	58	0.32424	15.421	1.6781e-05	0.00096657
MESDC2	1	1	1	0	1	0	0	0	4		R-HSA-72702	Ribosomal scanning and start codon recognition	58	0.32424	15.421	1.6781e-05	0.00096657
MT-ATP6	1	1	1	0	0	1	0	0	4		R-HSA-72662	Activation of the mRNA upon binding of the cap-binding complex and eIFs, and subsequent binding to 43S	59	0.32983	15.159	1.8256e-05	0.0010177
MTATP6P1	1	1	1	0	0	1	0	0	4		R-HSA-376176	Signaling by ROBO receptors	218	1.2187	6.5645	2.6113e-05	0.0014101
MTATP8P1	1	1	1	0	1	0	0	0	4		R-HSA-71291	Metabolism of amino acids and derivatives	370	2.0684	4.8346	3.3643e-05	0.0017617
MT-ND6	1	1	1	0	0	1	0	0	4		R-HSA-5663205	Infectious disease	382	2.1355	4.2145	0.00024522	0.012463
MYL6	1	1	1	0	0	1	0	0	4		R-HSA-1266738	Developmental Biology	1074	6.004	2.3318	0.0019553	0.096538
NDUFB2	1	0	1	0	1	1	0	0	4		R-HSA-422475	Axon guidance	551	3.0803	2.9218	0.0032765	0.15727
NEUROD1	1	1	1	1	0	0	0	0	4
RPL37A	1	0	1	0	0	0	1	1	4
RPS11	1	0	1	0	0	0	1	1	4
SMAD5	1	1	1	0	1	0	0	0	4
SMC3	1	1	1	0	1	0	0	0	4
AK1	1	0	1	0	1	0	0	0	3
ARL8A	0	0	0	0	1	1	1	0	3
ATOX1	1	0	0	0	0	0	1	1	3
CDC42EP3	0	0	0	1	0	0	1	1	3
CHGA	1	1	0	0	1	0	0	0	3
COX4I1	0	0	0	1	0	0	1	1	3
COX6B1	0	0	0	1	0	0	1	1	3
COX7A2	1	1	1	0	0	0	0	0	3
DARS	1	1	0	0	1	0	0	0	3
EIF3K	0	1	0	0	0	0	1	1	3
GPX3	0	0	0	1	0	1	1	0	3
HIST1H4C	0	1	0	0	1	0	1	0	3
HSD17B12	0	0	0	1	0	1	0	1	3
HSP90AB3P	1	0	1	0	1	0	0	0	3
KMT5B	1	0	1	0	1	0	0	0	3
MKKS	0	0	0	1	0	0	1	1	3
MRPS24	1	1	1	0	0	0	0	0	3
MT-ND3	0	1	0	0	1	1	0	0	3
MZT2B	0	1	0	0	1	1	0	0	3
NAA38	1	1	0	0	1	0	0	0	3
NDUFA3	0	0	0	0	1	0	1	1	3
NDUFAF3	1	0	1	0	1	0	0	0	3
NDUFB1	1	1	0	0	1	0	0	0	3
NDUFB11	0	0	0	0	0	1	1	1	3
NDUFB7	1	0	1	0	0	0	1	0	3
PAX6	0	0	0	1	0	1	1	0	3
PRDX4	0	0	0	1	0	0	1	1	3
PTPRN	1	1	1	0	0	0	0	0	3
QDPR	0	1	0	0	1	1	0	0	3
RER1	1	0	1	0	0	0	1	0	3
RNF115	1	0	1	0	1	0	0	0	3
RPL10AP6	1	0	1	0	1	0	0	0	3
RPL23	0	0	0	0	0	1	1	1	3
RPL36	1	0	1	0	1	0	0	0	3
RPS21	0	0	0	0	0	1	1	1	3
RPS29	0	1	0	0	0	1	1	0	3
RPS5	1	0	1	0	1	0	0	0	3
S100A11	1	0	1	0	1	0	0	0	3
SEC24B	0	0	0	1	0	1	0	1	3
SKP1	0	0	0	1	0	0	1	1	3
TIMP1	1	0	1	0	0	1	0	0	3
TMED3	1	1	1	0	0	0	0	0	3
TMSB10	1	0	1	0	1	0	0	0	3
ZNF706	1	1	0	0	1	0	0	0	3

## Sheet: S4.4. ND Alpha Anti-Secretion
Suppl Table 4.4. Pathway analysis of transcripts that correlate with a 'anti-secretory' phenotype in ND alpha cells, shown as all pathways or with overlapping pathways reduced by weighted set cover
Table of transcripts that showed significant correlations (represented as “1”) across 3 or more electrophysiological measures, in directions that support an anti-secretion phenotype (I.e. negatively correlates with exocytotic measures, but positively correlates with ion current measures). Included are the Over Representation Analyses of these transcripts using the “Reactome” database, with all pa…
ND Alpha Anti-Secretory											ORA Reactome All Pathways								ORA Reactome Weighted Set Cover
Transcript	Outlier_Removed_NormalizedTotalCapacitance_fF/pF	Outlier_Removed_NormalizedFirstDepolarizationCapacitance_fF/pF	Outlier_Removed_NormalizedLateDepolarizationCapacitance	Outlier_Removed_CalciumIntegralNormalizedtoCellSize_pC/pF	Outlier_Removed_CapacitanceNormalizedtoCalcium_fF/pC	Outlier_Removed_NormalizedPeakSodiumCurrentAmplitude_pA/pF	Outlier_Removed_NormalizedEarlyPeakCaCurrentAmplitude_pA/pF	Outlier_Removed_NormalizedLateCaCurrentAmplitude_pA/pF	Common		Gene Set	Description	Size	Expect	Ratio	P Value	FDR		Gene Set	Description	Size	Expect	Ratio	P Value	FDR
CLK1	1	0	1	1	0	1	1	1	6		R-HSA-109581	Apoptosis	169	1.3131	9.9006	4.9014e-10	5.2704e-07		R-HSA-74160	Gene expression (Transcription)	1430	11.11	1.6201	0.024365	0.21051
EIF3I	1	1	0	1	0	1	1	1	6		R-HSA-5357801	Programmed Cell Death	172	1.3364	9.7279	6.1e-10	5.2704e-07		R-HSA-168256	Immune System	1997	15.516	1.998	4.7287e-05	0.002801
IDS	1	0	1	1	0	1	1	1	6		R-HSA-5663202	Diseases of signal transduction	378	2.9369	4.7669	1.0765e-06	0.00062005		R-HSA-199991	Membrane Trafficking	628	4.8793	2.2544	0.0089959	0.090906
YWHAZ	1	1	0	1	0	1	1	1	6		R-HSA-168249	Innate Immune System	1053	8.1814	2.8113	3.1087e-06	0.0010097		R-HSA-1643685	Disease	1054	8.1891	2.3202	0.00036225	0.0071951
ATF4	1	1	1	0	1	1	0	0	5		R-HSA-9013694	Signaling by NOTCH4	82	0.6371	10.987	3.1346e-06	0.0010097		R-HSA-8953897	Cellular responses to external stimuli	503	3.9081	2.8147	0.001681	0.023238
EIF1	1	1	1	0	1	1	0	0	5		R-HSA-9604323	Negative regulation of NOTCH4 signaling	54	0.41956	14.301	3.5059e-06	0.0010097		R-HSA-8953854	Metabolism of RNA	674	5.2367	3.0554	5.0685e-05	0.002801
ELOF1	0	1	0	1	0	1	1	1	5		R-HSA-450531	Regulation of mRNA stability by proteins that bind AU-rich elements	88	0.68372	10.238	5.0422e-06	0.0012447		R-HSA-5688426	Deubiquitination	297	2.3076	3.4669	0.0020975	0.028096
LARS	1	1	0	0	0	1	1	1	5		R-HSA-111465	Apoptotic cleavage of cellular proteins	38	0.29524	16.935	1.0275e-05	0.0021989		R-HSA-8951664	Neddylation	234	1.8181	3.8502	0.0022316	0.029306
LMNA	0	1	0	1	0	1	1	1	5		R-HSA-1234176	Oxygen-dependent proline hydroxylation of Hypoxia-inducible Factor Alpha	66	0.51279	11.701	1.1452e-05	0.0021989		R-HSA-5663202	Diseases of signal transduction	378	2.9369	4.7669	1.0765e-06	0.00062005
PAIP2	1	1	0	1	0	0	1	1	5		R-HSA-5673001	RAF/MAP kinase cascade	248	1.9269	5.1898	2.0734e-05	0.002801		R-HSA-5610787	Hedgehog 'off' state	111	0.86242	8.1167	2.3375e-05	0.002801
UGP2	1	1	1	0	1	1	0	0	5		R-HSA-5610787	Hedgehog 'off' state	111	0.86242	8.1167	2.3375e-05	0.002801		R-HSA-109581	Apoptosis	169	1.3131	9.9006	4.9014e-10	5.2704e-07
ARF6	1	1	1	0	1	0	0	0	4		R-HSA-1234174	Regulation of Hypoxia-inducible Factor (HIF) by oxygen	75	0.58272	10.297	2.4009e-05	0.002801		R-HSA-379716	Cytosolic tRNA aminoacylation	24	0.18647	10.726	0.014733	0.13687
CLPTM1L	1	0	1	0	0	0	1	1	4		R-HSA-2262749	Cellular response to hypoxia	75	0.58272	10.297	2.4009e-05	0.002801		R-HSA-210500	Glutamate Neurotransmitter Release Cycle	24	0.18647	16.088	0.00081333	0.012662
CYSTM1	0	0	0	1	0	1	1	1	4		R-HSA-8852276	The role of GTSE1 in G2/M progression after G2 checkpoint	75	0.58272	10.297	2.4009e-05	0.002801
DDX3X	1	1	1	0	1	0	0	0	4		R-HSA-5684996	MAPK1/MAPK3 signaling	254	1.9735	5.0672	2.5474e-05	0.002801
DNAJC8	0	0	0	1	0	1	1	1	4		R-HSA-1236978	Cross-presentation of soluble exogenous antigens (endosomes)	50	0.38848	12.871	4.0321e-05	0.002801
DPP7	1	1	0	0	0	0	1	1	4		R-HSA-211733	Regulation of activated PAK-2p34 by proteasome mediated degradation	50	0.38848	12.871	4.0321e-05	0.002801
DSTN	1	1	0	0	1	1	0	0	4		R-HSA-1236974	ER-Phagosome pathway	83	0.64487	9.3041	4.2837e-05	0.002801
EIF4EBP2	0	1	0	1	0	0	1	1	4		R-HSA-350562	Regulation of ornithine decarboxylase (ODC)	51	0.39625	12.618	4.4434e-05	0.002801
ELAVL1	0	1	0	0	0	1	1	1	4		R-HSA-69481	G2/M Checkpoints	168	1.3053	6.1289	4.5704e-05	0.002801
ENO1	0	0	0	1	0	1	1	1	4		R-HSA-168256	Immune System	1997	15.516	1.998	4.7287e-05	0.002801
GAS5	1	1	1	0	1	0	0	0	4		R-HSA-75153	Apoptotic execution phase	52	0.40402	12.376	4.8863e-05	0.002801
HLA-E	1	0	1	0	0	0	1	1	4		R-HSA-69229	Ubiquitin-dependent degradation of Cyclin D1	52	0.40402	12.376	4.8863e-05	0.002801
LRP6	0	0	0	1	0	1	1	1	4		R-HSA-75815	Ubiquitin-dependent degradation of Cyclin D	52	0.40402	12.376	4.8863e-05	0.002801
MORF4L2	1	1	1	0	0	1	0	0	4		R-HSA-180534	Vpu mediated degradation of CD4	52	0.40402	12.376	4.8863e-05	0.002801
NGDN	1	1	0	0	1	1	0	0	4		R-HSA-349425	Autodegradation of the E3 ubiquitin ligase COP1	52	0.40402	12.376	4.8863e-05	0.002801
PCGF5	0	1	0	1	0	0	1	1	4		R-HSA-8953854	Metabolism of RNA	674	5.2367	3.0554	5.0685e-05	0.002801
PDXK	0	0	0	1	0	1	1	1	4		R-HSA-449147	Signaling by Interleukins	462	3.5895	3.6216	5.1469e-05	0.002801
PPFIA1	0	0	0	1	0	1	1	1	4		R-HSA-8875656	MET receptor recycling	10	0.077696	38.612	5.216e-05	0.002801
PTP4A1	1	1	0	1	0	0	1	0	4		R-HSA-169911	Regulation of Apoptosis	53	0.41179	12.142	5.3626e-05	0.002801
RAN	1	1	1	0	0	1	0	0	4		R-HSA-69601	Ubiquitin Mediated Degradation of Phosphorylated Cdc25A	53	0.41179	12.142	5.3626e-05	0.002801
RHEB	1	1	1	0	1	0	0	0	4		R-HSA-69610	p53-Independent DNA Damage Response	53	0.41179	12.142	5.3626e-05	0.002801
SAMD4B	1	0	1	0	0	1	1	0	4		R-HSA-69613	p53-Independent G1/S DNA damage checkpoint	53	0.41179	12.142	5.3626e-05	0.002801
STX3	1	0	1	0	0	1	1	0	4		R-HSA-162909	Host Interactions of HIV factors	128	0.9945	7.0387	5.8523e-05	0.002801
UBE2D3	1	1	1	0	1	0	0	0	4		R-HSA-180585	Vif-mediated degradation of APOBEC3G	54	0.41956	11.917	5.874e-05	0.002801
YWHAQ	1	1	1	0	1	0	0	0	4		R-HSA-8854050	FBXL7 down-regulates AURKA during mitotic entry and in early mitosis	54	0.41956	11.917	5.874e-05	0.002801
ZBTB8OS	0	0	0	1	0	1	1	1	4		R-HSA-174113	SCF-beta-TrCP mediated degradation of Emi1	55	0.42733	11.701	6.4223e-05	0.002801
ZC3HAV1	1	1	1	0	0	1	0	0	4		R-HSA-4641257	Degradation of AXIN	55	0.42733	11.701	6.4223e-05	0.002801
ACTB	0	1	0	0	0	1	1	0	3		R-HSA-8941858	Regulation of RUNX3 expression and activity	55	0.42733	11.701	6.4223e-05	0.002801
ADD1	0	0	0	0	0	1	1	1	3		R-HSA-1280215	Cytokine Signaling in Immune system	688	5.3455	2.9932	6.4839e-05	0.002801
ANKRD54	1	1	0	0	0	1	0	0	3		R-HSA-8875555	MET activates RAP1 and RAC1	11	0.085465	35.102	7.1318e-05	0.002866
ARID4A	1	0	1	0	0	1	0	0	3		R-HSA-75035	Chk1/Chk2(Cds1) mediated inactivation of Cyclin B:Cdk1 complex	13	0.101	29.702	0.00012224	0.0035601
ARL8B	1	1	1	0	0	0	0	0	3		R-HSA-1643685	Disease	1054	8.1891	2.3202	0.00036225	0.0071951
ARVCF	0	0	0	1	0	0	1	1	3		R-HSA-162906	HIV Infection	232	1.8025	4.4382	0.00042472	0.0081212
ATG101	1	0	1	0	0	1	0	0	3		R-HSA-72163	mRNA Splicing - Major Pathway	183	1.4218	4.9232	0.00053403	0.009047
ATP6V0E1	1	1	1	0	0	0	0	0	3		R-HSA-210500	Glutamate Neurotransmitter Release Cycle	24	0.18647	16.088	0.00081333	0.012662
ATP6V1A	0	0	0	1	0	0	1	1	3		R-HSA-77387	Insulin receptor recycling	26	0.20201	14.851	0.0010332	0.015391
ATP6V1H	1	1	0	1	0	0	0	0	3		R-HSA-6802952	Signaling by BRAF and RAF fusions	60	0.46617	8.5805	0.0011861	0.016938
BIRC2	1	0	1	1	0	0	0	0	3		R-HSA-8953897	Cellular responses to external stimuli	503	3.9081	2.8147	0.001681	0.023238
BIRC6	0	0	0	0	0	1	1	1	3		R-HSA-5688426	Deubiquitination	297	2.3076	3.4669	0.0020975	0.028096
BTF3L4	1	0	1	0	0	1	0	0	3		R-HSA-8951664	Neddylation	234	1.8181	3.8502	0.0022316	0.029306
BUD31	0	1	0	0	1	1	0	0	3		R-HSA-8983432	Interleukin-15 signaling	14	0.10877	18.387	0.0051077	0.057687
C6orf48	0	1	0	0	1	1	0	0	3		R-HSA-9020591	Interleukin-12 signaling	48	0.37294	8.0442	0.00608	0.065664
CDIPT	1	1	1	0	0	0	0	0	3		R-HSA-264642	Acetylcholine Neurotransmitter Release Cycle	17	0.13208	15.142	0.0075191	0.079226
CFAP36	0	0	0	0	0	1	1	1	3		R-HSA-1839117	Signaling by cytosolic FGFR1 fusion mutants	18	0.13985	14.301	0.0084166	0.086059
CGGBP1	0	0	0	1	0	0	1	1	3		R-HSA-199991	Membrane Trafficking	628	4.8793	2.2544	0.0089959	0.090906
CIAO1	0	0	0	1	0	0	1	1	3		R-HSA-168927	TICAM1, RIP1-mediated IKK complex recruitment	20	0.15539	12.871	0.010348	0.10273
CRK	0	0	0	0	0	1	1	1	3		R-HSA-912631	Regulation of signaling by CBL	22	0.17093	11.701	0.012455	0.11957
DNAJC6	1	1	1	0	0	0	0	0	3		R-HSA-379716	Cytosolic tRNA aminoacylation	24	0.18647	10.726	0.014733	0.13687
EIF4A2	0	0	0	0	0	1	1	1	3		R-HSA-1632852	Macroautophagy	68	0.52833	5.6783	0.015771	0.14574
GADD45A	0	1	0	1	0	1	0	0	3		R-HSA-389958	Cooperation of Prefoldin and TriC/CCT in actin and tubulin folding	30	0.23309	8.5805	0.022535	0.19969
GARS	1	0	1	0	0	1	0	0	3		R-HSA-74160	Gene expression (Transcription)	1430	11.11	1.6201	0.024365	0.21051
GNAI3	1	1	0	0	0	1	0	0	3
GNL2	0	0	0	0	0	1	1	1	3
GRB2	0	0	0	1	0	1	1	0	3
HERC4	1	1	1	0	0	0	0	0	3
HNRNPH2	1	1	1	0	0	0	0	0	3
HNRNPR	0	0	0	0	0	1	1	1	3
HOOK3	0	1	0	0	0	1	1	0	3
HSD17B12	1	0	1	0	1	0	0	0	3
ID2	1	1	0	0	0	0	1	0	3
IST1	1	1	1	0	0	0	0	0	3
JAK1	0	0	0	1	0	0	1	1	3
KCNK1	0	0	0	1	0	1	1	0	3
LRRFIP1	0	0	0	1	0	1	1	0	3
M6PR	0	0	0	0	0	1	1	1	3
MAP2	0	0	0	1	0	0	1	1	3
MAP3K2	0	0	0	1	0	0	1	1	3
MGAT1	0	0	0	0	0	1	1	1	3
MPV17	0	0	0	0	0	1	1	1	3
OFD1	1	0	1	0	0	1	0	0	3
PARM1	0	0	0	0	0	1	1	1	3
PCIF1	0	0	0	0	0	1	1	1	3
POLR2C	0	0	0	1	0	0	1	1	3
PPP1R15A	1	0	1	0	0	1	0	0	3
PREPL	1	0	1	0	1	0	0	0	3
PSMA1	1	1	0	0	1	0	0	0	3
PSMA5	1	1	0	0	0	1	0	0	3
PSMB7	0	0	0	0	0	1	1	1	3
PSMD6	0	0	0	0	0	1	1	1	3
PSME2	0	0	0	1	0	0	1	1	3
RAB22A	0	0	0	0	0	1	1	1	3
RAD23A	1	1	1	0	0	0	0	0	3
RAP1B	1	0	1	0	0	1	0	0	3
RBM17	0	0	0	1	0	1	1	0	3
RBPJ	1	0	1	1	0	0	0	0	3
RPS2P55	0	0	0	1	0	0	1	1	3
SAP30BP	0	0	0	1	0	1	1	0	3
SBDS	1	1	0	1	0	0	0	0	3
SELENOT	1	0	1	0	0	1	0	0	3
SHOC2	1	1	1	0	0	0	0	0	3
SLC38A2	1	1	1	0	0	0	0	0	3
SMIM12	1	1	1	0	0	0	0	0	3
SPTAN1	0	0	0	1	0	0	1	1	3
STX1A	0	0	1	0	0	0	1	1	3
TMOD1	0	0	0	0	0	1	1	1	3
TRAPPC3	0	1	0	1	0	1	0	0	3
TSC22D1	1	1	1	0	0	0	0	0	3
TUBA1B	0	0	0	0	0	1	1	1	3
TXNRD1	1	1	0	0	0	1	0	0	3
UBR4	1	1	0	1	0	0	0	0	3
VIM	0	0	0	1	0	1	1	0	3
WDR45B	1	1	0	0	0	0	1	0	3
WSB2	0	0	0	0	0	1	1	1	3
YWHAH	0	1	0	0	1	1	0	0	3
ZC3H14	1	0	1	0	0	0	1	0	3
ZNF83	1	1	1	0	0	0	0	0	3
