# Supplementary material for: Altered immune and metabolic molecular pathways drive islet cell dysfunction in human type 1 diabetes
Source: J Clin Invest. 2025 Sep 30;135(23):e195267. doi: 10.1172/JCI195267 (PMC12646676; doi:10.1172/JCI195267)
Supplement: Supplemental table 5 [file jci-135-195267-s113.xlsx]

## Sheet: S5. DEA and Corr
Suppl Table 5. Integrated differential transcript expression and correlation to cell behaviour
Table of transcripts containing the differential expression analyses (DEA) data, matched with the correlations (only performed if expression was detected in 50% or more in the cohort) for normalized total exocytosis and model score in non-diabetes (ND) and type 1 diabetes (T1D) alpha cells. Included in the identification category is the transcript name and annotated class used in figures 6A, 6D, …
Identification		Differential Expression								Correlations - Normalized Total Exocytosis						Correlations - Alpha Score
Transcript_Name_in_Patch-seq	Class	DEA_P_value_(Identical_for_ND_or_T1D)	DEA_neglog10_P_value_(Identical_for_ND_or_T1D)	DEA_Score_(+'ve_favours_T1D)	DEA_Log2FC_(>_0_favours_T1D)	DEA_Median_CPM_in_ND_Alpha	DEA_Median_CPM_in_T1D_Alpha	DEA_Percent_Expression_in_ND_Alpha	DEA_Percent_Expression_in_T1D_Alpha	TotExoCor_ND_Alpha_True_P_Value	TotExoCor_ND_Alpha_neglog10_Corr_True_p-val	TotExoCor_ND_Alpha_Corr_Mean_Bootstrapped_Correlation_Score	TotExoCor_T1D_Alpha_True_P_Value	TotExoCor_T1D_Alpha_neglog10_Corr_True_p-val	TotExoCor_T1D_Alpha_Corr_Mean_Bootstrapped_Correlation_Score	ModelCor_ND_Alpha_True_P_Value	ModelCor_ND_Alpha_neglog10_Corr_True_p-val	ModelCor_ND_Alpha_Corr_Mean_Bootstrapped_Correlation_Score	ModelCor_T1D_Alpha_True_P_Value	ModelCor_T1D_Alpha_neglog10_Corr_True_p-val	ModelCor_T1D_Alpha_Corr_Mean_Bootstrapped_Correlation_Score
SCG2	13 L Cell	1.32e-11	10.8798	6.76655	1.66769	2682.66	4688.38	92.7419	98.8255	0.00179768	2.74529	0.208162	1.87e-05	4.72701	-0.178196	1.32e-07	6.87897	-0.335324	5.49e-11	10.2608	-0.265404
MBOAT7		0.0657976	1.18179	1.8398	0.436032	22.4346	35.0898	61.6935	62.9195	0.404821	0.392737	-0.0688053	0.00495257	2.30517	-0.144919	0.984226	0.00690533	-0.000797505	9.21e-05	4.03551	-0.198615
CFC1B		3.12e-08	7.50628	5.53474	0.963377	6.32987	15.4513	70.9677	85.4027	0.00130307	2.88503	0.23953	0.000348063	3.45834	-0.161039	0.00013131	3.8817	-0.285506	4.78e-05	4.32088	-0.179191
RPL9P7		0.0160485	1.79457	-2.40781	-0.45895	1.82906	0.968652	58.871	55.7047	0.477955	0.320613	-0.0632649	0.0218	1.66154	-0.126232	0.794952	0.0996592	-0.0207246	0.00114074	2.94281	-0.175784
RPL3P4		0.00402138	2.39562	-2.87648	-0.320023	14.2015	12.7674	87.5	88.0872	0.303192	0.518282	0.0658407	0.000230151	3.63799	-0.159588	0.0281581	1.5504	-0.147784	7.63e-05	4.11772	-0.172025
MTND5P11		0.913117	0.0394736	-0.109108	-0.000864776	3.0697	2.70207	66.9355	71.9799	0.394009	0.404494	0.0663412	0.331879	0.47902	-0.0497153	0.431736	0.364782	0.0667489	0.000369086	3.43287	-0.171356
GNAS	10 Signaling	0.00178324	2.74879	3.12414	0.273201	1363.07	1626.57	98.7903	98.6577	0.888299	0.0514406	0.00817988	0.000123304	3.90902	-0.158234	3.7e-06	5.43166	-0.289206	2.93e-05	4.53245	-0.17115
COL27A1		0.173006	0.761939	1.36261	0.400232	0	0.884114	44.7581	50.6711				0.597546	0.223629	-0.0319628				0.0026696	2.57355	-0.170558
C2CD4B		2.02e-08	7.69411	5.61006	1.47676	0	16.3781	43.9516	66.1074				0.0478173	1.32042	-0.0999985				0.000818198	3.08714	-0.169187
HLA-C	7 MHC	2.29e-13	12.6397	7.33053	0.986638	437.779	677.786	95.5645	97.4832	0.293423	0.532505	0.0691713	0.177531	0.750725	-0.0565963	0.227045	0.643887	-0.0775065	5.04e-05	4.29725	-0.167759
MT-ND5		0.248309	0.605007	-1.15447	-0.145329	3373.55	3106.94	100	98.8255	0.196319	0.707038	0.0810819	0.115353	0.937971	-0.0638413	2.39e-07	6.62209	-0.319169	4.92e-05	4.30844	-0.167296
BRD4		1.49e-05	4.82754	-4.33053	-1.05565	25.6516	6.76153	73.3871	66.1074	0.567609	0.245951	-0.0456037	0.27927	0.553976	-0.0528526	0.92723	0.0328125	0.00563971	0.00117732	2.92911	-0.163801
C1orf122		0.291724	0.535028	1.05435	0.245323	57.3547	68.3248	73.7903	76.3423	0.479821	0.318921	0.054278	0.0451489	1.34535	-0.0916903	0.302363	0.519472	-0.0774461	0.000523254	3.28129	-0.162002
MT-CO2		9.2e-21	20.0361	-9.34484	-0.656747	5126.08	3290.89	100	99.4966	0.373865	0.427286	0.0562199	0.0129352	1.88823	-0.105285	2.39e-06	5.6223	-0.292596	8.15e-05	4.08859	-0.159957
MT-ND6		1.66e-21	20.7808	-9.52462	-0.852505	750.228	359.198	98.7903	98.9933	0.0186925	1.72833	0.151771	0.258333	0.58782	-0.0476447	8.2e-06	5.08595	-0.278646	0.000117613	3.92955	-0.158065
PIGT		0.00308399	2.51089	2.95924	0.603447	181.228	254.05	79.0323	82.8859	0.595716	0.224961	0.034053	0.00936031	2.02871	-0.118517	0.773977	0.111272	0.0222143	0.000423193	3.37346	-0.157097
ATP5E		4.26e-14	13.3705	-7.55277	-0.626265	518.908	313.585	97.1774	97.8188	0.0134805	1.87029	0.160815	0.434996	0.361514	-0.0308152	3.55e-05	4.44949	-0.260217	0.000151571	3.81938	-0.156858
C2CD4A		1.48e-08	7.83007	5.664	1.64122	0	34.8242	46.7742	67.4497				0.0527539	1.27775	-0.0959057				0.00180341	2.7439	-0.156361
ZDHHC14		0.491961	0.308069	-0.687193	-0.172935	10.0899	8.00482	72.1774	69.7987	0.146572	0.833948	0.111927	0.00517808	2.28583	-0.136108	0.355559	0.449089	-0.0660296	0.00141936	2.84791	-0.15602
MED13		0.0201689	1.69532	-2.32319	-0.603539	14.1625	4.75238	67.7419	58.3893	0.117261	0.930848	-0.119989	0.543007	0.265194	-0.0319954	0.172256	0.763824	0.106873	0.00425097	2.37151	-0.155427
PTPRN		0.0121334	1.91602	2.50824	0.314865	998.676	1128.71	96.7742	96.1409	0.00162522	2.78909	0.204892	2.33e-07	6.63256	-0.214656	0.0032349	2.49014	-0.187829	0.000197036	3.70545	-0.15407
SERPINA1		1.66e-11	10.7796	6.73307	2.26667	93.7838	538.527	61.2903	84.5638	0.0273078	1.56371	-0.178556	0.15779	0.80192	0.0615529	0.257757	0.58879	-0.0938782	0.00047529	3.32304	-0.153781
CFC1		1.95e-08	7.71045	5.61657	1.24483	93.2351	171.056	80.2419	91.9463	0.00408839	2.38845	0.206543	0.000498029	3.30275	-0.146496	0.000372381	3.42901	-0.248425	0.000370076	3.43171	-0.153106
GAK		0.672446	0.172342	-0.422793	-0.118535	3.40423	0.752762	53.2258	50.8389	0.618507	0.208655	-0.0345305	0.148502	0.828268	-0.0833128	0.41939	0.377382	-0.0691688	0.00829056	2.08142	-0.152372
EEF1A1P13		9.56e-08	7.01972	5.33497	1.08118	0	1.91096	44.7581	65.2685				3.26e-08	7.48697	-0.276764				0.00194135	2.7119	-0.152329
HLA-B	7 MHC	2.27e-14	13.6433	7.63414	1.26096	228.754	473.394	93.1452	96.6443	0.661663	0.179363	-0.0281413	0.344798	0.462435	-0.040556	0.0102013	1.99135	0.167526	0.000217175	3.66319	-0.151811
VWA1		0.169514	0.770794	1.37377	0.270245	17.629	19.8336	86.6935	86.9128	0.230601	0.637139	0.0840088	0.564557	0.248292	-0.0289911	0.00445867	2.35079	-0.191204	0.000495029	3.30537	-0.151668
NPM1P27		0.0857148	1.06694	-1.71845	-0.42246	1.2959	0.892005	53.2258	53.8591	0.0898233	1.04661	-0.147991	0.01018	1.99225	-0.145194	0.268408	0.571204	0.0971734	0.00855025	2.06802	-0.149654
MTND4P12		5.53e-06	5.25764	-4.54378	-0.593573	11.6099	6.62804	88.3065	86.2416	0.521622	0.282644	0.0459761	0.0835869	1.07786	-0.0752511	0.401535	0.396277	-0.0556653	0.000713017	3.1469	-0.149528
PGR		0.110902	0.955061	1.59415	0.45578	8.88803	19.5867	56.4516	66.443	0.807708	0.0927455	0.0171985	0.194915	0.710155	-0.0626039	0.264299	0.577904	-0.0947253	0.00292287	2.53419	-0.149251
DNM1L		0.954271	0.0203281	-0.0573436	-0.0579395	23.864	18.4471	66.9355	64.7651	0.901222	0.0451684	-0.0108975	0.902388	0.0446067	0.0052612	0.195742	0.708317	-0.105396	0.00424919	2.37169	-0.146433
MAGED1		5.32e-08	7.27431	5.44036	1.2567	129.076	271.716	75.4032	87.0805	0.567854	0.245764	-0.0370977	0.088314	1.05397	-0.0746207	0.0412163	1.38493	-0.146001	0.000779574	3.10814	-0.146007
ACACB		1.26e-17	16.8996	-8.5473	-2.09438	16.3019	1.73665	82.6613	59.7315	0.0789197	1.10281	0.1245	0.0230289	1.63773	-0.120508	0.624231	0.204655	-0.0375155	0.00575944	2.23962	-0.145147
NPNT		0.000421621	3.37508	3.52617	1.04319	16.3457	67.3244	56.4516	70.302	0.24801	0.605531	-0.0988665	0.000153566	3.81371	-0.184891	0.674945	0.170732	0.0346214	0.00313172	2.50422	-0.14433
AHCYL1		0.740027	0.130753	0.331818	-0.0209171	29.5918	21.8986	67.3387	66.9463	0.162994	0.787829	-0.108977	0.012596	1.89977	-0.125624	0.579855	0.23668	0.043819	0.00466267	2.33137	-0.143759
PCDH17		0.648308	0.188219	0.456114	0.19177	96.4636	91.8424	78.629	84.396	0.849439	0.0708678	0.0146121	0.000810881	3.09104	-0.149986	0.618293	0.208805	-0.0354908	0.00175914	2.7547	-0.139788
FXYD3		4.86e-06	5.31306	4.5706	1.38981	45.26	105.306	60.8871	79.0268	0.567063	0.246369	-0.0440307	0.0175061	1.75681	-0.106793	0.148068	0.829538	-0.11697	0.00272978	2.56387	-0.139366
CD99		0.0717676	1.14407	1.80059	0.199675	828.517	936.765	97.5806	97.651	0.960285	0.0176	-0.00123131	0.02831	1.54806	-0.0948965	0.00639577	2.19411	-0.171485	0.000827587	3.08219	-0.139297
MTND6P4		1e-05	4.99998	-4.41716	-0.721802	4.07416	2.31301	72.1774	67.6174	0.374455	0.4266	0.0660949	0.16682	0.777753	-0.0692221	0.272733	0.564263	-0.0792983	0.0058522	2.23268	-0.138977
TMA7		0.00119112	2.92405	-3.241	-0.213698	142.401	116.068	94.3548	95.1342	0.910432	0.0407525	0.00935632	0.487863	0.311702	-0.0298574	0.882558	0.0542567	-0.0091302	0.000813973	3.08939	-0.138907
ROCK1		0.652772	0.185239	-0.449915	-0.141857	22.6324	19.7476	68.9516	65.2685	0.687384	0.162801	0.0326904	0.148555	0.828113	-0.0724318	0.738151	0.131855	-0.0195126	0.00590647	2.22867	-0.137516
NPDC1		0.00177014	2.75199	3.12631	0.80313	165.454	236.408	75	82.5503	0.533315	0.273016	0.0427408	0.256302	0.591247	-0.0541348	0.0153213	1.8147	-0.170111	0.00256768	2.59046	-0.136826
PGRMC2		2.6e-05	4.5844	-4.20561	-1.01994	56.4841	24.0323	82.2581	72.9866	0.257723	0.588847	-0.0816206	0.360522	0.443068	-0.0408115	0.172538	0.763115	0.0922523	0.00584933	2.23289	-0.134319
PABPC4		5.72e-05	4.24242	-4.02397	-1.07782	6.07455	0.58335	63.7097	50.5034	0.435918	0.360595	-0.0599995	0.241328	0.617392	-0.0712863	0.027644	1.5584	0.177808	0.0189791	1.72173	-0.1343
MT-CYB		0.000321341	3.49303	-3.59746	-0.294495	5518.21	4732.72	100	99.1611	0.0776137	1.11006	0.110406	0.00361929	2.44138	-0.11998	0.0020706	2.6839	-0.192833	0.00155679	2.80777	-0.130032
SETD5		0.142949	0.844819	-1.4649	-0.416252	16.885	7.6149	66.129	61.745	0.909986	0.0409652	0.00921788	0.0264184	1.57809	-0.11971	0.427976	0.368581	0.063647	0.0137909	1.86041	-0.129593
CHGB	13 L Cell	1.45e-06	5.83884	4.8181	0.616104	2769.55	3967.43	99.5968	98.9933	0.280729	0.551713	0.0679575	4.4e-05	4.35639	-0.168427	0.00349301	2.4568	-0.186065	0.00202766	2.69301	-0.127568
RPL10AP6		0.00140977	2.85085	-3.19264	-0.604185	2.17308	1.05058	61.2903	54.5302	0.0306708	1.51328	0.171781	0.0477727	1.32082	-0.109602	0.763221	0.11735	-0.0222327	0.0191773	1.71721	-0.127558
PICALM		0.431825	0.364692	-0.786072	-0.228486	2.34643	1.17793	54.0323	51.5101	0.609395	0.215101	-0.0438456	0.588636	0.230154	0.0313481	0.216743	0.664055	0.104212	0.0291414	1.53549	-0.127166
ATP5L		0.00282461	2.54904	-2.98621	-0.0246847	329.07	255.008	94.3548	96.6443	0.0481213	1.31766	0.128517	0.40212	0.395644	0.0334337	0.00232065	2.63439	-0.1944	0.00186534	2.72924	-0.127093
CD63		0.00167375	2.77631	-3.14274	-0.144178	1844.54	1595.2	100	98.6577	0.572632	0.242124	0.0338537	0.0018093	2.74249	-0.129528	0.30262	0.519102	-0.0678478	0.00206002	2.68613	-0.12666
CH507-513H4.6		0.000543627	3.2647	-3.45828	-0.518526	8.08406	5.95776	86.6935	83.8926	0.120272	0.919837	0.106074	0.469702	0.328177	0.0310509	0.764284	0.116745	0.0184452	0.00409739	2.38749	-0.126344
ST8SIA3		0.180807	0.742786	1.33828	0.320386	4.9155	7.08169	54.4355	59.5638	0.916912	0.0376725	-0.0141175	0.117372	0.930435	-0.0832993	0.18876	0.72409	0.112883	0.018473	1.73346	-0.125353
RAB3B		0.0171282	1.76629	2.38394	0.543745	270.089	341.023	87.5	91.2752	0.96251	0.0165947	-0.00147508	0.0289916	1.53773	-0.0938889	0.0650447	1.18679	-0.126063	0.00324342	2.489	-0.12518
RPS3AP26		0.223869	0.650006	-1.2163	-0.209263	2.61194	2.1279	62.5	66.443	0.790005	0.10237	-0.020052	0.266072	0.575	-0.0551824	0.966923	0.0146081	0.0029103	0.0131621	1.88068	-0.125129
ETFB		0.563625	0.24901	-0.577466	-0.077262	52.8777	51.2696	66.129	64.2617	0.967487	0.0143549	0.00498605	0.747087	0.126629	0.0167122	0.883284	0.0538996	0.0121282	0.0135269	1.8688	-0.124944
FOXO1	9 Lineage	0.944399	0.0248446	0.0697422	-0.0482765	1.08571	2.12428	51.6129	54.3624	0.441612	0.354959	0.0685574	0.911351	0.0403144	-0.00862292	0.80533	0.094026	-0.0241441	0.0248732	1.60427	-0.12414
CBFA2T2		0.971935	0.0123626	0.0351811	-0.0300578	25.434	21.274	65.7258	64.5973	0.540027	0.267584	0.0496018	0.421123	0.375591	0.0389912	0.337908	0.471201	-0.074798	0.0142117	1.84735	-0.123811
HLA-L	7 MHC	0.467306	0.330398	0.726869	-0.106613	0	0.942542	44.7581	54.0268				0.0151812	1.81869	-0.136777				0.0245655	1.60967	-0.123005
AP2B1		0.117579	0.929669	1.56502	0.280436	38.8005	43.366	75.8065	78.3557	0.410884	0.386281	0.0597041	0.0137491	1.86173	-0.112451	0.953552	0.0206558	0.00327368	0.00630584	2.20026	-0.122724
RPL7P1		0.926651	0.033084	-0.0920597	-0.127947	1.03001	1.16044	51.6129	56.3758	0.694513	0.15832	-0.0315478	0.000189757	3.7218	-0.201804	0.992839	0.0031211	-0.00189015	0.0250041	1.60199	-0.122698
HDLBP		0.644968	0.190462	0.460764	0.0440107	293.288	300.815	88.3065	88.4228	0.238472	0.622562	-0.08107	0.0501154	1.30003	-0.0863986	0.0137935	1.86033	-0.163424	0.0047044	2.3275	-0.120805
TMEM214		0.550098	0.25956	0.597613	0.0693617	12.979	7.78756	57.2581	56.2081	0.953871	0.0205102	-0.00633322	0.311664	0.506314	0.0573016	0.0526968	1.27822	0.163655	0.0260491	1.58421	-0.119952
SERF2		0.00201698	2.6953	-3.08772	-0.10756	849.842	731.474	97.9839	98.4899	0.140189	0.853286	0.0955406	0.0146896	1.83299	-0.102092	0.0358226	1.44584	-0.136098	0.00396848	2.40138	-0.11972
FOXN3		0.449646	0.34713	-0.756006	-0.235796	2.20622	0.632911	53.2258	50.8389	0.975431	0.0108034	0.000297687	0.716999	0.144482	-0.020163	0.210303	0.677154	0.109144	0.0378875	1.4215	-0.119689
NOMO2		0.000302363	3.51947	3.61327	0.789958	3.46926	9.21339	58.0645	69.9664	0.353102	0.4521	0.082339	0.314654	0.502167	-0.0500165	0.104956	0.978993	0.132958	0.0142557	1.84601	-0.118825
SELENOK		1.84e-06	5.73578	-4.77052	-0.619917	201.375	127.698	90.7258	90.1007	0.651141	0.186325	-0.0303358	0.00569997	2.24413	-0.119827	0.0853294	1.0689	0.114837	0.00616555	2.21003	-0.118552
SIL1		0.000258626	3.58733	3.65356	0.804967	63.5744	106.496	69.3548	77.349	0.602173	0.220279	-0.0406195	0.539991	0.267613	-0.0298134	0.524526	0.280233	-0.0472544	0.0122321	1.9125	-0.118453
CHD6		0.899731	0.0458872	0.126001	0.0511657	22.7184	18.3915	72.1774	75.6711	0.955111	0.0199462	0.00290457	0.0161063	1.79301	-0.113446	0.126242	0.898795	-0.113184	0.0115452	1.9376	-0.118318
AQR		0.0166297	1.77911	-2.39479	-0.67695	11.276	1.96394	60.4839	53.5235	0.183228	0.737009	-0.114322	0.292904	0.533275	-0.059777	0.286718	0.542544	0.0805066	0.0362572	1.44061	-0.117518
COX17P1		0.26982	0.568926	1.10348	0.178702	2.9381	3.64598	61.6935	70.8054	0.0920976	1.03575	0.137247	0.172208	0.763947	-0.0654615	0.772638	0.112024	0.0202778	0.0181213	1.74181	-0.116759
CPE	13 L Cell	4.75e-14	13.3235	7.53867	0.626095	2116.39	3048.84	99.1935	98.6577	0.598004	0.223296	0.0344952	4.82e-07	6.31721	-0.206851	0.0618114	1.20893	-0.117889	0.00477575	2.32096	-0.116643
THAP4		0.37418	0.42692	0.888671	0.245279	0.529278	3.67533	50.4032	55.0336	0.385353	0.414141	0.0770475	0.516229	0.287157	-0.0344263	0.274301	0.561772	-0.100584	0.0340368	1.46805	-0.116524
CNIH2		0.000105463	3.9769	3.87767	1.02679	0	0.46064	33.871	50.5034				0.277893	0.556123	-0.0608843				0.0449153	1.34761	-0.11595
RGS9		2.41e-10	9.61829	6.33275	1.83731	28.8806	125.847	57.6613	79.3624	0.343467	0.464115	-0.0828729	0.527374	0.277881	-0.0301701	0.0285235	1.5448	-0.179699	0.0112407	1.94921	-0.115865
MXRA7		0.493329	0.306863	0.685024	0.153489	23.0567	24.9963	74.5968	78.5235	0.763538	0.11717	-0.0207531	0.0442702	1.35389	-0.0971014	0.377899	0.422624	0.0636542	0.0137359	1.86214	-0.114265
PAM	13 L Cell	4.99e-12	11.3015	6.90572	0.94569	545.488	902.137	93.5484	95.8054	0.204978	0.688294	-0.0873775	5.31e-05	4.27509	-0.169114	0.280072	0.552731	-0.0732469	0.0077554	2.1104	-0.112778
ARX	9 Lineage	0.961187	0.0171923	0.0486646	-0.00401353	33.8364	32.3285	68.5484	69.7987	0.317749	0.497916	0.0804328	0.999798	8.77e-05	0.000603553	0.596837	0.224144	-0.0380393	0.0205788	1.68658	-0.112656
HLA-G	7 MHC	0.0138502	1.85854	2.46113	0.436799	1.2276	2.68924	53.2258	64.5973	0.587581	0.230932	-0.0431618	0.0259511	1.58584	-0.113532	0.500583	0.300524	0.0616499	0.0283285	1.54778	-0.112649
SLU7		0.000338002	3.47108	-3.58429	-1.08513	14.5267	0.878921	62.5	50.8389	0.357743	0.446428	-0.0725948	0.867312	0.0618245	-0.00803805	0.0771872	1.11245	0.144044	0.048426	1.31492	-0.110598
ARFGEF3		3.48e-09	8.45796	5.90701	1.11746	555.891	856.34	91.129	96.3087	0.21222	0.673215	0.0905463	0.270822	0.567316	0.0480843	2.78e-07	6.55624	-0.331818	0.00895887	2.04775	-0.110595
ATP5I		4.57e-08	7.33982	-5.46717	-0.254685	124.292	78.0269	91.129	94.7987	0.0162034	1.7904	0.160589	0.219401	0.658761	-0.0496968	0.0760239	1.11905	-0.11993	0.00953275	2.02078	-0.109124
DNAJC19		0.017848	1.74841	2.36876	0.726959	0	10.4479	44.7581	56.0403				0.801055	0.0963378	-0.0150378				0.046741	1.3303	-0.108817
DYNLL1		0.268209	0.571527	1.1072	0.576939	163.504	179.208	81.4516	89.7651	0.185635	0.731341	0.0944602	0.328451	0.483529	-0.0442131	0.503609	0.297906	-0.0473821	0.0117508	1.92993	-0.108722
RPL21P75		0.0250028	1.60201	-2.24136	-0.483354	1.92096	1.14517	58.871	58.3893	0.922083	0.0352301	0.0116066	0.00539257	2.2682	-0.149583	0.886113	0.052511	-0.0104501	0.0424686	1.37193	-0.108508
MTCO2P2		9.99e-06	5.00029	-4.41732	-0.777434	2.3453	1.17173	65.7258	57.7181	0.521752	0.282536	-0.0489619	0.108801	0.963367	-0.0855073	0.85746	0.066786	-0.017728	0.0444725	1.35191	-0.107196
RPSAP58		0.0139342	1.85592	-2.45896	-0.4719	3.00212	2.29759	64.5161	61.2416	0.743381	0.128789	0.0281918	0.114893	0.939707	-0.0839431	0.738162	0.131848	0.024379	0.0453863	1.34307	-0.10712
RABAC1		0.0811555	1.09068	1.74402	0.54908	265.014	303.798	85.8871	92.1141	0.331951	0.478926	0.0714744	0.32502	0.48809	-0.0439238	0.219036	0.659485	-0.0855971	0.0115659	1.93682	-0.1067
BBX		0.177048	0.751908	1.3499	0.306336	39.3753	48.0863	69.3548	74.4966	0.288681	0.539582	0.0792286	0.866391	0.0622859	-0.0108268	0.375911	0.424915	-0.0714191	0.026738	1.57287	-0.106476
BRI3BP		0.117071	0.931549	1.56719	0.406346	0	3.99374	47.1774	53.6913				0.207638	0.682693	-0.0726651				0.0632183	1.19916	-0.106347
CALM2	5 Calcium	0.426758	0.369818	0.794751	0.196115	810.561	813.938	96.7742	97.4832	0.870392	0.0602853	-0.00723487	0.746798	0.126797	-0.0125529	0.101804	0.992233	-0.108809	0.009047	2.0435	-0.1063
JPX		0.937246	0.0281462	0.0787312	-0.00514093	0	0.448107	47.5806	50.1678				0.786066	0.104541	0.0190063				0.0670925	1.17333	-0.106034
CD81		0.650427	0.186802	-0.45317	-0.116143	71.713	59.7916	72.9839	74.4966	0.0222534	1.6526	0.173834	0.517165	0.286371	-0.0307061	0.450918	0.345903	-0.0581862	0.0229125	1.63993	-0.106002
TUBGCP2		0.319591	0.495406	0.995299	0.274857	11.8895	19.3591	58.871	60.0671	0.586944	0.231403	0.0466526	0.192577	0.715395	-0.0702458	0.211022	0.675671	-0.103214	0.0449378	1.34739	-0.105828
CTSB	12 Lysosomal Enzyme	3.79e-22	21.4208	9.6765	1.68662	285.81	658.718	85.4839	93.6242	0.726923	0.138511	0.0259592	0.0169774	1.77013	-0.100136	0.355556	0.449092	-0.0634967	0.0147515	1.83116	-0.105009
CD99L2		0.00164474	2.7839	3.14785	0.834078	6.5984	32.8392	57.6613	63.5906	0.814552	0.089081	-0.0247818	0.70651	0.150882	-0.0203608	0.320748	0.493835	-0.0818197	0.0461895	1.33546	-0.104328
HOOK1		0.41842	0.378387	-0.809165	-0.220232	24.9367	13.4369	64.9194	63.9262	0.933212	0.0300199	0.00703723	0.0097816	2.00959	-0.131715	0.962896	0.0164207	0.00484742	0.039863	1.39943	-0.104064
PRKACA		0.682654	0.165799	-0.408844	-0.159933	0	0.169012	49.1935	50				0.262124	0.581493	-0.0664027				0.0688625	1.16202	-0.103685
COX17		0.108187	0.965825	-1.6064	0.145244	130.417	103.807	89.1129	94.4631	0.0169433	1.771	0.165273	0.609791	0.214819	0.0218611	0.000849305	3.07094	-0.223204	0.0130607	1.88403	-0.103565
ASNSD1		0.344141	0.463263	0.946015	0.270649	2.11442	3.2726	51.6129	53.3557	0.869052	0.060954	0.0160975	0.863342	0.0638169	0.00718093	0.716604	0.144721	-0.0287086	0.0602492	1.22005	-0.103554
MT-ND4L		1.08e-09	8.96548	-6.09671	-0.554392	773.658	538.961	99.1935	98.3221	0.00202428	2.69373	0.195851	0.49984	0.301169	0.0281598	0.0348543	1.45774	-0.134035	0.0116026	1.93545	-0.103357
MTCO2P12		3.24e-16	15.49	-8.16418	-0.846903	34.8812	20.7371	98.3871	96.1409	0.218751	0.66005	0.0817134	0.77726	0.109434	0.011249	0.00563605	2.24903	-0.175023	0.0126376	1.89834	-0.103218
RRBP1		0.0969416	1.01349	-1.65986	-0.0727448	149.013	111.786	80.6452	84.5638	0.0618378	1.20875	0.134802	0.709236	0.149209	-0.0165169	0.85441	0.0683338	0.0107641	0.0210617	1.67651	-0.102676
CALR	1 Stress	0.00373119	2.42815	2.90004	0.340276	263.336	328.984	91.5323	92.953	0.555289	0.255481	0.0422173	0.821525	0.0853791	-0.00817715	0.0413144	1.3839	-0.131176	0.0144213	1.84099	-0.102563
B2M	7 MHC	1.27e-09	8.89743	6.0716	0.370765	2420.24	3250.66	100	98.8255	0.0864073	1.06345	-0.111224	0.00228109	2.64186	-0.123923	0.867487	0.0617371	-0.0103793	0.0164215	1.78459	-0.102041
DAP		0.0436689	1.35983	2.01726	0.225494	157.264	220.989	83.4677	81.5436	0.580403	0.236271	-0.0380219	0.236236	0.626654	-0.0558587	0.784942	0.105162	0.0160133	0.0224126	1.64951	-0.101869
TTC1		0.0132516	1.87773	-2.47693	-0.584508	36.6793	19.1193	66.129	63.4228	0.278643	0.554952	0.0891483	0.402999	0.394696	-0.0446814	0.0349638	1.45638	0.167073	0.04562	1.34084	-0.101773
CKAP4		0.222926	0.651839	-1.21878	-0.415668	65.5036	52.2194	78.2258	71.9799	0.472714	0.325402	-0.0514972	0.0160514	1.79449	-0.116908	0.818326	0.0870739	0.0198071	0.0340041	1.46847	-0.101333
PABPC1		2.44e-05	4.61272	-4.22033	-0.916927	97.9859	61.4783	91.5323	84.7315	0.124933	0.903323	0.10822	0.131553	0.880899	-0.067091	0.363972	0.438932	-0.0605442	0.0217094	1.66335	-0.100954
GOLGA2		0.610778	0.214117	0.508963	0.10913	51.1524	53.678	79.0323	81.5436	0.37267	0.428676	0.0691729	0.803822	0.0948401	0.00969075	0.123489	0.908373	-0.110643	0.0239775	1.6202	-0.100841
BFAR		0.00130885	2.88311	-3.21403	-0.663482	6.57946	2.69071	73.7903	64.7651	0.388553	0.41055	0.0648458	0.459792	0.337439	-0.0398572	0.279255	0.553998	0.0807292	0.051002	1.29241	-0.100714
RPS6	11 mTOR	1.67e-05	4.77845	-4.30558	-0.210444	480.375	366.322	95.5645	96.8121	0.733173	0.134793	0.0204762	0.0328171	1.4839	-0.0870171	0.0478253	1.32034	-0.126	0.0168801	1.77263	-0.100369
FAR2P2		3.34e-07	6.47576	5.10296	1.35452	0	7.67985	43.5484	63.7584				0.30012	0.522706	0.0558638				0.0476822	1.32164	-0.100182
FHL1		0.029943	1.5237	2.17084	0.700215	0	5.0171	47.9839	53.5235				0.39698	0.401231	-0.0451497				0.0759388	1.11954	-0.100063
FAM63A		0.0142378	1.84656	2.45121	0.643597	2.61986	8.81278	50.8065	60.2349	0.39715	0.401045	-0.0754542	0.584204	0.233435	-0.0314029	0.0287799	1.54091	-0.194113	0.0580061	1.23653	-0.099936
OTUD6B-AS1		0.112087	0.950445	-1.58888	-0.374815	35.9264	17.7113	66.9355	66.2752	0.359419	0.444398	0.0682455	0.0773367	1.11161	-0.0895585	0.586858	0.231467	0.0421629	0.0473962	1.32426	-0.0991952
RPS3AP47		0.000422115	3.37457	-3.52586	-0.533847	4.51834	2.99236	69.3548	71.3087	0.172492	0.76323	0.103134	2.15e-06	5.66754	-0.230272	0.992675	0.00319287	-0.00396298	0.0431979	1.36454	-0.0991044
FKBP2		0.258028	0.588333	-1.13106	0.268482	291.634	266.677	87.9032	93.4564	0.190238	0.720702	0.0895338	0.138977	0.857056	-0.0614303	0.00368722	2.4333	-0.198253	0.0185391	1.73191	-0.0987153
ELF2		0.257767	0.588772	1.13168	0.23824	0	0.615326	42.7419	50.3356				0.525724	0.279242	-0.0366951				0.0845683	1.07279	-0.0987109
RPL9		1.4e-06	5.85302	-4.82461	-0.281719	237.452	172.291	95.1613	96.6443	0.185373	0.731954	0.0888436	0.0737787	1.13207	-0.0740918	0.0224856	1.6481	-0.148862	0.0178207	1.74908	-0.0985902
NDUFA1		0.000400893	3.39697	-3.5395	-0.21333	203.229	166.674	93.1452	94.7987	0.27736	0.556956	0.0716267	0.621486	0.206568	0.0214449	0.918126	0.0370976	0.00636015	0.0219439	1.65869	-0.0985312
NOL4		0.409827	0.387399	0.824198	0.171751	10.7129	10.4363	59.2742	61.745	0.665147	0.177083	-0.0350972	0.894641	0.0483512	-0.00467211	0.387178	0.412089	-0.0734786	0.0619358	1.20806	-0.0982746
DDX24		0.00393147	2.40545	-2.88361	-0.757033	120.901	83.4433	88.7097	79.3624	0.864601	0.0631844	-0.0130276	0.947144	0.0235841	-0.00440965	0.0781639	1.10699	-0.119426	0.0374485	1.42657	-0.0979142
RAD50		0.285947	0.543715	-1.06706	-0.313869	53.5111	31.9146	72.9839	71.6443	0.0937391	1.02808	0.123277	0.500553	0.30055	-0.033175	0.261062	0.583256	0.0809784	0.0449536	1.34724	-0.0977097
IGFBP2		1.74e-06	5.75886	4.78122	1.17332	148.755	280.078	80.2419	88.5906	0.790561	0.102065	0.0182958	0.0120371	1.91948	-0.109462	0.74813	0.126023	-0.0204815	0.0285539	1.54433	-0.0976009
ACLY		0.325047	0.488054	0.98414	0.154246	120.412	131.031	80.2419	82.8859	0.0424752	1.37186	-0.140904	0.0902878	1.04437	-0.0751114	0.147427	0.831424	-0.106328	0.0311649	1.50633	-0.0973579
AP000936.1		0.00183078	2.73736	-3.11639	-0.674559	1.48663	0.590465	55.6452	51.6779	0.767986	0.114647	0.0260747	0.0795059	1.0996	-0.104295	0.0333984	1.47627	0.175599	0.0810706	1.09114	-0.0970939
U2AF1		0.1856	0.731422	1.32371	0.211047	0.815951	2.17059	51.2097	59.8993	0.179957	0.744831	-0.121515	0.000447305	3.3494	-0.18548	0.127737	0.893682	0.131053	0.0691062	1.16048	-0.0969772
BTG3		0.000125619	3.90094	3.83489	1.08303	87.744	136.434	68.5484	83.3893	0.236089	0.626923	-0.0943109	0.474642	0.323634	-0.0338948	0.230619	0.637105	-0.088414	0.0309288	1.50964	-0.0968936
MT-ATP8		1.44e-18	17.8426	-8.79449	-0.900152	295.259	162.766	99.5968	98.8255	0.000724385	3.14003	0.215298	0.453968	0.342975	-0.0288501	0.000738969	3.13137	-0.211265	0.0185485	1.73169	-0.0966861
UBB	8 Proteasome	0.822917	0.0846441	0.223795	0.00292872	602.265	620.147	97.5806	97.651	0.453813	0.343123	-0.0505956	0.249683	0.60261	-0.0474266	0.877864	0.056573	0.0106835	0.0188317	1.72511	-0.0965462
CH507-513H4.3		0.000140753	3.85154	-3.80684	-0.758458	2.05607	0.907043	60.8871	53.8591	0.51262	0.290204	0.0500472	0.0203624	1.69117	-0.130532	0.0494854	1.30552	0.156389	0.0762406	1.11781	-0.0959848
HID1		0.262754	0.58045	1.11991	0.218048	10.5472	10.2695	54.8387	57.2148	0.487557	0.311974	-0.0577038	0.704339	0.152218	-0.0215802	0.412443	0.384636	-0.0699586	0.0836821	1.07737	-0.0956451
PEA15		0.00453469	2.34345	-2.83835	-0.769079	11.5705	2.52183	62.9032	54.698	0.694724	0.158188	-0.0298114	0.263185	0.579739	-0.0633372	0.894656	0.048344	0.00477031	0.0930933	1.03108	-0.0951218
MTATP6P1		5.95e-05	4.22585	-4.01498	-0.327215	333.416	265.858	99.1935	98.8255	0.00406721	2.3907	0.184661	0.414158	0.382834	-0.0336563	7.68e-06	5.11456	-0.280211	0.0186327	1.72972	-0.0951108
POR		0.0466275	1.33136	-1.98967	-0.64698	75.8215	44.2123	72.9839	65.7718	0.897053	0.0471818	0.00900461	0.0237464	1.6244	-0.115806	0.988998	0.00480463	-0.00344795	0.0628445	1.20173	-0.0941729
UBR5		0.112648	0.948277	-1.5864	-0.45212	4.08897	2.18902	57.2581	54.0268	0.204811	0.688646	-0.106628	0.180072	0.744553	-0.0750859	0.285681	0.544118	0.0872364	0.0833749	1.07896	-0.0939538
EPC1		0.421368	0.375339	-0.80405	-0.229377	13.2103	6.29982	62.0968	56.3758	0.557414	0.253822	-0.0463495	0.41629	0.380604	0.0436282	0.13501	0.869633	0.123684	0.0848539	1.07133	-0.0935959
TRPM7		0.7419	0.129655	0.329338	0.0886793	1.46643	2.71092	52.8226	53.1879	0.115447	0.937618	-0.135488	0.0811336	1.0908	-0.0976469	0.00937547	2.02801	0.224573	0.10577	0.975639	-0.0934633
GCG	9 Lineage	4.59e-07	6.33777	5.04252	0.9234	46691.2	71810.7	97.1774	98.6577	0.141482	0.849299	0.0960659	0.0477685	1.32086	0.0836197	0.000530175	3.27558	-0.220477	0.0227412	1.64319	-0.0932807
MLXIPL		4.95e-07	6.30579	5.02841	1.36198	3.5807	45.0286	54.4355	69.2953	0.35605	0.448489	-0.0807527	0.356039	0.448502	-0.047222	0.109856	0.959178	-0.141044	0.0550053	1.2596	-0.0931983
CS		0.035361	1.45148	2.1042	0.522459	48.2716	57.2007	71.7742	77.6846	0.566379	0.246893	-0.0428969	0.535355	0.271358	0.0284399	0.0600553	1.22145	0.141246	0.0465268	1.3323	-0.0931927
RNASEK		0.759181	0.119654	0.306556	0.303579	43.003	43.8939	83.4677	90.7718	0.71504	0.14567	-0.0232548	0.000337829	3.4713	-0.154543	0.911341	0.0403191	0.00817072	0.0261953	1.58178	-0.0930632
ALPK3		0.996785	0.00139855	0.00402955	-0.00140021	8.94804	10.0012	60.4839	58.3893	0.481094	0.31777	-0.0544123	0.146225	0.834979	-0.0803573	0.36685	0.435511	0.0760619	0.0976831	1.01018	-0.0929615
KCNMB2		0.000154004	3.81247	3.78452	1.02198	0	4.05795	37.5	55.8725				0.653451	0.184787	0.0266119				0.0991916	1.00352	-0.0929016
MT-ND4		4.46e-07	6.35044	-5.0481	-0.345229	4627.26	3728.85	100	99.4966	0.0436438	1.36008	0.128872	0.379049	0.421305	-0.0368902	4.44e-05	4.35216	-0.254531	0.025182	1.59891	-0.0926703
SESN1		0.0177734	1.75023	2.37031	0.74452	0	0.458079	43.5484	50.1678				0.661853	0.179238	-0.027464				0.100665	0.997123	-0.0925769
ST3GAL5		0.38443	0.415183	0.869763	0.209541	1.5838	4.02413	52.0161	57.047	0.56478	0.248121	-0.0539285	0.331122	0.480012	-0.0542919	0.765014	0.11633	-0.0215028	0.0817126	1.08771	-0.0925136
RERE		0.154048	0.812343	-1.42538	-0.395973	15.193	8.62551	65.7258	62.9195	0.904452	0.0436144	0.0118034	0.612427	0.212946	0.0268865	0.685084	0.164256	0.035788	0.0719782	1.1428	-0.0915895
RPL41P1		0.122228	0.912828	-1.54549	-0.153599	10.2655	8.24965	80.6452	82.7181	0.707128	0.150502	-0.0266942	0.146856	0.833108	-0.0679094	0.922246	0.0351533	-0.00264016	0.0463273	1.33416	-0.0911942
HECTD1		0.0640641	1.19339	-1.85173	-0.496182	29.4884	11.7821	65.3226	59.0604	0.219267	0.659026	-0.0955452	0.4347	0.36181	-0.045705	0.815653	0.0884945	0.0171732	0.0812803	1.09001	-0.0909046
PDK4	11 mTOR	2.19e-06	5.65918	4.73488	1.35487	357.842	873.468	75.4032	83.0537	0.814041	0.0893537	-0.0165744	7.3e-05	4.13671	-0.177756	0.915115	0.0385243	0.00778801	0.040688	1.39053	-0.0892418
UBQLN1		0.330639	0.480645	-0.972827	-0.32819	13.975	5.31429	59.2742	56.5436	0.273055	0.563751	-0.089414	0.117169	0.931186	-0.0840571	0.157506	0.802703	0.115322	0.102902	0.987577	-0.0891056
TAX1BP1		0.18309	0.737336	1.3313	0.389014	87.6985	108.417	79.0323	84.5638	0.054332	1.26494	-0.135986	0.106975	0.970717	-0.0717579	0.425942	0.37065	0.0566733	0.0418614	1.37819	-0.088912
KIAA2026		0.000631575	3.19957	-3.41768	-0.934214	22.5957	5.00606	69.7581	56.0403	0.978849	0.00928443	0.00385928	0.550642	0.25913	-0.0318731	0.542288	0.26577	0.0414286	0.103899	0.983389	-0.0888778
RPL37P2		0.0645331	1.19022	-1.84848	-0.367648	1.98704	1.67218	59.2742	59.5638	0.254927	0.593584	-0.0937752	0.535837	0.270967	-0.0323219	0.0165174	1.78206	0.197214	0.0905674	1.04303	-0.088793
LMO7		0.0683645	1.16517	-1.8226	-0.601083	9.4149	0.601829	57.6613	51.0067	0.996581	0.00148737	0.00309117	0.117001	0.931812	-0.0879574	0.446191	0.35048	0.0612983	0.117289	0.930741	-0.0887692
H3F3A		0.683336	0.165365	0.407915	0.177425	64.1027	67.2775	88.7097	91.443	0.295902	0.528853	0.0714023	0.16621	0.779343	-0.0603121	0.00519554	2.28437	-0.188077	0.0408474	1.38884	-0.0878894
MEIS2		0.967734	0.014244	0.0404505	-0.0867369	23.8134	24.2788	69.7581	67.2819	0.972019	0.0123254	-0.00257135	0.830678	0.0805675	0.0131117	0.359638	0.444135	0.0649706	0.0749456	1.12525	-0.0877095
SEC11A		0.897523	0.0469543	-0.128791	0.0963502	53.6493	67.6416	69.7581	69.9664	0.587906	0.230692	0.0406728	0.00132931	2.87637	-0.156608	0.354483	0.450404	0.070131	0.0795323	1.09946	-0.0874449
RPS9		1.1e-06	5.95682	-4.87204	-0.465047	304.708	219.943	95.5645	93.9597	0.958489	0.0184127	0.00239119	0.248022	0.60551	-0.0498127	0.97356	0.0116375	-1.52e-05	0.0395434	1.40293	-0.0873463
RACK1		1.35e-08	7.87095	-5.68012	-0.543693	560.454	388.831	95.9677	94.7987	0.619062	0.208266	0.0310246	0.309032	0.509996	-0.0433679	0.249152	0.603536	0.0765534	0.0407181	1.39021	-0.0873265
TMED4		0.544526	0.263981	0.605982	0.253652	160.359	170.941	85.4839	90.4362	0.611056	0.213919	-0.0351312	0.124174	0.905968	-0.0671664	0.0144661	1.83965	-0.167051	0.0398603	1.39946	-0.087252
CRYBA2		6.25e-06	5.20411	4.51775	1.52401	694.679	1395.15	84.2742	94.9664	0.0016393	2.78534	0.217637	0.096414	1.01586	0.0714785	1.19e-05	4.92611	-0.295253	0.0395869	1.40245	-0.0872455
C15orf48		8.67e-05	4.062	3.92509	1.27533	3.60699	60.8473	53.629	70.1342	0.626376	0.203165	0.0402493	0.936556	0.0284662	0.00332677	0.900249	0.0456371	0.0102597	0.0693765	1.15879	-0.0871678
LATS1		0.942549	0.0256962	0.072067	0.061769	3.4841	3.6763	56.0484	55.5369	0.537662	0.269491	-0.0544898	0.182625	0.738439	-0.0747865	0.880809	0.0551184	0.0129545	0.121196	0.916511	-0.0869375
ADGRG1		0.711078	0.148083	-0.370409	-0.24536	91.5513	107.61	78.629	74.4966	0.315925	0.500416	-0.0740971	0.000906112	3.04282	-0.157751	0.244094	0.612444	0.0839878	0.0733734	1.13446	-0.0868366
JAK1	6 Immune Signaling	0.00318473	2.49693	-2.94932	-0.768791	70.4081	43.9252	80.6452	69.2953	0.12529	0.902083	-0.112252	0.0877648	1.05668	-0.0838596	0.0403724	1.39392	0.14523	0.0837861	1.07683	-0.0868115
RPS27AP16		0.000190446	3.72023	-3.73136	-0.450244	5.48157	3.57271	75	77.0134	0.200442	0.698011	0.0975772	0.382184	0.417727	-0.0424794	0.961164	0.0172026	-0.00163551	0.0616753	1.20989	-0.0867484
SLC22A17		0.482731	0.316295	0.701917	-0.049267	112.959	136.161	86.6935	85.7383	0.968046	0.0141041	-0.00148428	0.0800463	1.09666	-0.0781131	0.263025	0.580003	0.0740451	0.047523	1.3231	-0.0864331
TRIP11		0.00241629	2.61685	-3.03363	-0.614146	96.0112	64.8901	84.6774	79.3624	0.0297686	1.52624	0.149824	0.0762196	1.11793	-0.0830019	0.157856	0.801738	0.0950657	0.0643804	1.19125	-0.0862981
SESTD1		0.500299	0.300771	0.67402	0.201745	4.36378	4.47875	56.8548	56.2081	0.830106	0.0808665	-0.0211425	0.647325	0.188878	-0.0245343	0.636161	0.196433	-0.0395418	0.12706	0.895991	-0.0862833
G3BP2		0.859029	0.0659921	0.17761	0.0534844	54.3978	46.9214	70.9677	73.3221	0.0171782	1.76502	0.181418	0.218404	0.660739	-0.0611006	0.358761	0.445195	-0.0703488	0.0725371	1.13944	-0.0860386
CMYA5		0.11689	0.932221	-1.56796	-0.45653	1.77368	1.27233	60.0806	57.8859	0.165671	0.780755	-0.112875	0.0727511	1.13816	-0.0967385	0.0874291	1.05834	0.138547	0.107909	0.966941	-0.0857316
RPS4Y1		0.251947	0.59869	1.14563	0.371055	17.7791	40.0089	56.4516	62.0805	0.854506	0.0682849	-0.0176003	0.351727	0.453794	0.0491166	0.0985263	1.00645	-0.134325	0.111893	0.951197	-0.0856462
SARAF		0.000344686	3.46258	3.57917	0.394826	369.79	487.809	91.129	91.9463	0.898999	0.0462408	-0.0107102	0.000292468	3.53392	-0.155602	0.253423	0.596154	0.0744368	0.0419218	1.37756	-0.0855476
FAM234A		0.0905676	1.04303	1.69241	0.404984	8.61634	12.6912	59.6774	60.906	0.866107	0.0624286	-0.00696751	0.896302	0.0475457	0.00698663	0.58637	0.231828	-0.0485362	0.0961978	1.01684	-0.0854068
UQCRQ		0.00484563	2.31465	-2.81712	-0.00860277	307.544	247.592	93.1452	96.1409	0.16703	0.777206	0.0866676	0.0413098	1.38395	-0.0870772	0.159752	0.796554	-0.0896975	0.0373082	1.4282	-0.0853314
S100A6		0.471876	0.326172	-0.71943	-0.00356165	256.259	238.574	92.7419	93.7919	0.141082	0.850527	0.0955545	0.0616856	1.20982	-0.0791781	0.965535	0.0152318	0.00218999	0.0432597	1.36392	-0.0852807
NFAT5		0.424957	0.371655	0.797851	0.252518	5.0016	9.62622	60.0806	61.745	0.42799	0.368566	-0.0659111	0.559551	0.252161	-0.0309166	0.694637	0.158242	0.030845	0.0940615	1.02659	-0.0852793
TUSC3		0.00791243	2.10169	2.65578	0.587054	269.266	332.136	85.4839	89.7651	0.787464	0.103769	0.0207928	0.317664	0.498032	-0.0434835	0.539076	0.26835	-0.0445397	0.0458451	1.33871	-0.0852627
SEZ6L2		0.0271445	1.56632	-2.20943	-0.439801	96.6193	52.1314	86.6935	86.5772	0.283911	0.546818	0.0745023	0.806105	0.0936082	0.0103441	0.143865	0.842044	-0.0970868	0.0526288	1.27878	-0.0846166
EIF4G3		0.194241	0.711659	-1.29814	-0.238449	70.8364	49.698	78.2258	77.8523	0.584221	0.233423	-0.0402254	0.503266	0.298203	-0.0307356	0.712509	0.14721	0.0264933	0.0734503	1.13401	-0.0842601
TIMP1		0.114309	0.94192	1.57912	0.476936	372.268	437.527	90.7258	94.4631	0.0190753	1.71953	0.155966	0.540487	0.267215	-0.0271259	0.682073	0.166169	0.0260502	0.0406668	1.39076	-0.0840901
ESYT1		4.3e-11	10.3663	6.59328	1.87022	143.167	387.447	77.0161	91.9463	0.371933	0.429535	0.0670669	0.706504	0.150885	0.0153128	0.110998	0.954684	-0.111812	0.0431454	1.36507	-0.0839873
RAB3IP		0.0846189	1.07253	-1.72449	-0.536695	15.4196	4.12986	62.5	57.2148	0.911464	0.0402604	0.00741852	0.229465	0.639284	-0.062507	0.928651	0.0321475	-0.00979721	0.116014	0.935491	-0.0839364
COA3		0.00648044	2.1884	2.72243	0.855505	49.5987	95.2391	63.7097	75.6711	0.336482	0.473038	0.0824675	0.373243	0.428009	-0.0449223	0.0480749	1.31808	-0.156026	0.0748193	1.12599	-0.0838176
ARPC2		0.419402	0.37737	-0.80746	0.0707793	299.023	262.467	91.129	91.6107	0.229647	0.638939	-0.0796326	0.773945	0.11129	-0.0110856	0.605167	0.218125	-0.0349175	0.0542431	1.26566	-0.0837719
RBPJ	9 Lineage	0.48748	0.312043	0.694323	0.171035	0.905592	1.44242	50.8065	53.1879	0.0329244	1.48248	-0.191717	0.1952	0.709521	-0.0733098	0.245782	0.60945	-0.103346	0.137894	0.860454	-0.0835136
KIF13A		0.0012239	2.91225	3.23325	0.908639	0	5.18062	45.5645	57.3826				0.396305	0.40197	0.042285				0.13063	0.883956	-0.0834652
MTCO1P40		1.33e-12	11.8764	-7.09123	-0.791796	11.5245	7.35462	90.7258	86.0738	0.65951	0.180779	-0.0318907	0.804645	0.0943959	0.0115246	0.630351	0.200417	0.0313176	0.0549083	1.26036	-0.0832371
PCSK2	13 L Cell	5.8e-10	9.2365	6.19574	1.07947	614.587	951.003	91.5323	96.3087	0.0289779	1.53793	0.14851	0.00474474	2.32379	-0.117863	1.37e-06	5.86419	-0.312963	0.0474864	1.32343	-0.0829578
ECHDC2		0.122904	0.910434	1.5427	0.439161	9.01819	18.2032	57.2581	63.5906	0.096304	1.01636	-0.139527	0.624288	0.204615	0.0242055	0.763453	0.117218	-0.0265838	0.106103	0.974274	-0.0824369
TEX30		0.00162911	2.78805	3.15064	0.957577	0	11.5402	42.3387	53.5235				0.450481	0.346323	-0.0446698				0.130939	0.882929	-0.0820264
COX7C		2.75e-06	5.56041	-4.68854	-0.177168	229.711	166.086	92.7419	96.3087	0.22527	0.647297	0.0817193	0.0578026	1.23805	-0.0786029	0.423143	0.373513	-0.0496131	0.0501881	1.2994	-0.0817926
RPL7AP6		3.18e-05	4.49732	-4.16005	-0.663959	4.40965	2.29753	70.9677	63.4228	0.953644	0.0206138	-0.00248387	0.0419605	1.37716	-0.104569	0.488546	0.311094	-0.0540246	0.107869	0.967105	-0.0817867
NF1		0.0838391	1.07655	-1.72883	-0.415293	18.0708	7.47956	77.8226	69.4631	0.847581	0.071819	-0.0149992	0.229045	0.64008	-0.057301	0.0717105	1.14442	0.126803	0.0974645	1.01115	-0.0816513
VGF		2.56e-11	10.5916	-6.66984	-1.08022	260.593	131.449	96.371	93.2886	0.0287347	1.54159	0.143279	0.407304	0.390081	-0.0324676	0.954196	0.0203623	-0.00151327	0.0483552	1.31556	-0.0810369
GLRX		0.00183657	2.73599	3.11546	0.939633	0	5.52154	43.9516	54.3624				0.415712	0.381208	0.0461633				0.150601	0.822172	-0.0810367
CAMK2D	5 Calcium	0.00709813	2.14886	-2.6922	-0.706018	45.6836	25.1912	72.9839	65.2685	0.239399	0.620877	-0.0909418	0.914421	0.0388538	0.00834243	0.061342	1.21224	0.137413	0.0994674	1.00232	-0.0810349
PARM1		0.00490204	2.30962	2.8134	0.533138	79.2178	169.316	77.8226	79.0268	0.401582	0.396226	-0.0597015	0.00868033	2.06146	-0.120721	0.50122	0.299971	-0.0536868	0.0746858	1.12676	-0.0807432
TCF25		0.689263	0.161615	-0.399855	-0.257922	88.3428	73.5803	78.629	73.4899	0.410719	0.386455	-0.0579341	0.166787	0.777838	-0.0632554	0.0389236	1.40979	-0.148106	0.0967213	1.01448	-0.080419
RPL12		7.17e-10	9.14442	-6.16227	-0.743578	190.423	115.256	93.1452	90.1007	0.98301	0.00744221	-0.00414628	0.358243	0.445822	-0.0393271	0.444026	0.352591	-0.0535048	0.0656567	1.18272	-0.0803949
SYNPO		0.0518643	1.28513	1.94426	0.455579	0	0.672822	39.9194	50.8389				0.076983	1.11361	-0.103872				0.182623	0.738445	-0.0797901
SSBP3		0.991591	0.00366725	-0.0105388	-0.0162735	4.94351	4.54456	55.6452	56.0403	0.563484	0.249118	-0.0480963	0.447161	0.349536	0.0419589	0.704325	0.152227	-0.0329958	0.142256	0.84693	-0.0795811
BBIP1		0.455521	0.341491	0.746242	0.185568	0	0.828841	49.5968	52.1812				0.267389	0.572856	-0.0616859				0.158486	0.800008	-0.0795602
NOMO3		0.0160621	1.7942	2.4075	0.572381	0	1.04518	45.9677	55.7047				0.00100426	2.99815	-0.18087				0.154311	0.811603	-0.0793172
NCSTN		0.00204983	2.68828	3.08292	0.806819	8.61869	30.1941	54.8387	63.7584	0.231347	0.635736	-0.10344	0.0456618	1.34045	-0.101783	0.418114	0.378706	-0.0676089	0.125709	0.900633	-0.0792261
UBAP2		0.100581	0.997483	-1.64204	-0.482861	7.69184	0.90691	58.4677	50.8389	0.0927855	1.03252	-0.142973	0.466716	0.330947	-0.0431653	0.127456	0.89464	0.128968	0.188125	0.725554	-0.0790745
ATP2C1		0.264475	0.577615	1.11588	0.280707	1.38036	5.0519	50.4032	55.3691	0.457907	0.339223	0.0662016	0.190904	0.719185	-0.0706431	0.09726	1.01207	0.145328	0.156477	0.805551	-0.079003
CH507-513H4.5		0.189387	0.722649	1.31239	0.0375487	49.7523	55.7027	99.1935	97.1477	0.0706296	1.15101	0.117626	0.564593	0.248264	-0.023551	0.683144	0.165488	-0.0283906	0.0508388	1.2938	-0.0789002
VMA21		0.0729737	1.13683	-1.793	-0.542409	7.6926	1.15003	56.8548	51.1745	0.741787	0.129721	0.0266109	6.63e-05	4.17865	-0.227015	0.255351	0.592862	0.0957391	0.170276	0.768847	-0.0786344
MT-ATP6		8.58e-21	20.0666	-9.35228	-0.670561	2566.83	1682.33	99.1935	99.3289	0.00133918	2.87316	0.209198	0.449697	0.34708	-0.030863	1.57e-06	5.80402	-0.298677	0.0597938	1.22334	-0.0783918
ABCC8		4.84e-08	7.31479	5.45694	1.52364	138.806	348.025	72.9839	84.5638	0.905372	0.0431731	0.00959737	0.86433	0.0633203	-0.00725637	0.00335201	2.47469	-0.213683	0.0843072	1.07414	-0.0781958
YIPF3		0.00572128	2.24251	2.76334	0.595673	144.338	196.487	76.6129	80.2013	0.43458	0.361931	0.0575197	0.567298	0.246189	-0.0285299	0.0487939	1.31163	0.142192	0.0896996	1.04721	-0.0781447
HSPA9		0.180554	0.743393	-1.33905	-0.29873	175.913	169.358	89.5161	86.2416	0.103053	0.986937	-0.110465	0.00702557	2.15332	-0.120175	0.0138865	1.85741	0.163982	0.0885143	1.05299	-0.0780711
CLOCK		0.0725534	1.13934	-1.79563	-0.479868	19.9643	8.23163	67.7419	61.745	0.221251	0.655115	0.0967072	0.0226087	1.64572	-0.117541	0.150476	0.822532	0.109574	0.134202	0.872241	-0.0779312
MUC13		0.122416	0.912163	1.54471	0.503904	3.84346	15.1773	52.8226	58.2215	0.479658	0.319069	-0.0618774	0.00015646	3.8056	-0.204432	0.34272	0.46506	0.0810046	0.142613	0.845841	-0.0777776
LINC00998		0.610669	0.214194	-0.509118	-0.16268	21.7713	14.7788	61.6935	58.8926	0.943569	0.0252263	-0.00742977	0.0494966	1.30542	-0.105428	0.619712	0.20781	0.0455277	0.151759	0.818846	-0.0774722
MBD4		0.0455616	1.3414	1.99943	0.601877	0	2.516	45.5645	52.1812				0.00454068	2.34288	-0.159586				0.173136	0.761613	-0.0774544
STXBP1		0.258289	0.587894	1.13044	0.15019	161.177	196.808	85.4839	84.8993	0.129314	0.888353	-0.103209	0.460146	0.337105	-0.0331667	0.146598	0.833872	-0.1017	0.0739509	1.13106	-0.077405
RPL10A		0.000139787	3.85453	-3.80855	-0.33147	168.585	115.849	87.0968	89.094	0.742398	0.129363	0.0240559	0.217339	0.662863	-0.0537757	0.402752	0.394962	-0.0589248	0.0731044	1.13606	-0.0773448
ACTR2		0.00915558	2.03831	-2.60619	-0.67721	57.2991	24.9975	73.7903	70.1342	0.250466	0.601252	0.0867259	0.402952	0.394746	-0.0407209	0.966174	0.0149449	0.00548082	0.123532	0.908219	-0.0772994
TPT1		2.16e-12	11.6658	-7.02382	-0.732972	544.192	366.207	99.1935	97.651	0.278788	0.554725	-0.0698521	0.0026675	2.5739	-0.124234	0.688955	0.161809	-0.0263729	0.0587568	1.23094	-0.0771497
HNF4A	9 Lineage	0.0349977	1.45596	2.10839	0.556935	0	1.46402	44.3548	52.8523				0.415658	0.381264	-0.0480438				0.178123	0.749279	-0.0765581
MTCO1P12		0.905623	0.0430528	0.118562	0.237238	156.884	137.668	98.7903	99.1611	0.689395	0.161532	0.0267524	0.825287	0.0833948	-0.00739043	0.0733465	1.13462	-0.112978	0.0584113	1.2335	-0.0765404
STX16		0.185652	0.731301	1.32355	0.314362	8.17816	9.85232	57.2581	57.8859	0.0703869	1.15251	0.156778	0.113189	0.946194	-0.086455	0.360106	0.443569	-0.0765911	0.151034	0.820927	-0.0763787
ERO1B		0.000386089	3.41331	3.54941	0.991688	138.224	253.379	79.0323	89.4295	0.858027	0.066499	-0.0162488	0.364923	0.437798	-0.037284	0.106988	0.970665	-0.118316	0.0725785	1.13919	-0.0762483
RPS2P46		0.81906	0.0866844	-0.228754	-0.0745377	9.17969	9.65346	85.4839	83.8926	0.704502	0.152118	-0.0261738	6.36e-07	6.19681	-0.221367	0.25469	0.593987	-0.0775614	0.09504	1.02209	-0.0762146
PRDX4		0.688578	0.162047	0.400785	0.141074	261.879	261.79	89.1129	91.2752	0.815862	0.0883833	-0.0162284	0.154434	0.811256	-0.0641346	0.991372	0.00376324	0.00011812	0.0699203	1.1554	-0.0759874
ZC3H15		0.00848272	2.07146	-2.63223	-0.556543	74.8169	42.3292	79.0323	73.8255	0.353536	0.451567	-0.0701794	0.752868	0.123281	-0.016807	0.0528619	1.27686	0.136406	0.112148	0.95021	-0.0759441
SCG3	13 L Cell	0.0430902	1.36562	-2.02283	-0.239369	358.906	316.89	95.1613	93.9597	0.0194245	1.71165	0.150917	0.00623245	2.20534	-0.117345	1.43e-07	6.84545	-0.333188	0.069004	1.16113	-0.0759078
ZNF451		0.0673141	1.17189	-1.82957	-0.500772	8.54079	3.6056	60.0806	55.5369	0.19318	0.714037	-0.108819	0.185028	0.732762	-0.0766445	0.130944	0.882916	0.124175	0.174198	0.758958	-0.075852
RCN1		0.000208296	3.68132	3.70874	0.857753	127.214	194.796	76.2097	84.5638	0.870899	0.0600324	0.0112778	0.00471196	2.3268	-0.126877	0.195301	0.709297	0.0908147	0.0952612	1.02108	-0.0756844
TSTD1		0.0300604	1.522	2.16929	0.792837	28.2095	52.3472	56.0484	69.9664	0.112782	0.947759	0.135197	0.852484	0.0693137	0.00771735	0.47208	0.325984	-0.0557695	0.129376	0.888145	-0.0753633
MAP3K13		0.0599896	1.22192	-1.88087	-0.480147	15.4478	6.78032	59.2742	57.7181	0.761009	0.11861	-0.0207596	0.150732	0.821795	-0.0792524	0.186511	0.729295	0.111352	0.164356	0.784215	-0.0753201
GARS		0.198751	0.70169	1.28512	0.187547	75.3745	110.945	74.1935	72.8188	0.0226182	1.64554	-0.166887	0.0482114	1.31685	-0.0944371	0.340379	0.468038	0.0644636	0.1259	0.899975	-0.0749604
LRRFIP1		0.0488933	1.31075	-1.96952	-0.273578	193.827	170.195	90.3226	90.4362	0.646094	0.189704	0.032584	0.323692	0.489868	0.044738	0.0811629	1.09064	0.114214	0.0788297	1.10331	-0.0746064
GRK3		0.00306234	2.51395	2.96141	0.827835	2.35805	10.6679	52.8226	61.0738	0.588508	0.230248	-0.0456167	0.936102	0.0286768	0.00598978	0.0120033	1.9207	-0.215949	0.147025	0.832609	-0.0745018
HS6ST3		0.242078	0.616045	-1.16981	-0.384667	16.5091	4.15958	62.0968	58.2215	0.78562	0.104788	-0.0198284	0.691602	0.160144	0.0216259	0.318094	0.497444	-0.0749402	0.167337	0.776409	-0.0744827
GPX3		2.49e-09	8.60441	5.96234	1.15239	921.124	1435.65	89.1129	95.4698	0.181237	0.741753	-0.0898382	9.11e-06	5.04033	-0.185618	0.0510549	1.29196	-0.131695	0.0725386	1.13943	-0.0744146
HIPK1		1.02e-05	4.99251	-4.41344	-1.19273	15.4197	1.07605	70.5645	52.8523	0.755676	0.121664	0.0245575	0.0290388	1.53702	-0.126691	0.059829	1.22309	0.140898	0.179273	0.746485	-0.0738615
RPL14P1		2.71e-05	4.56745	-4.19678	-0.839289	3.00139	1.36137	63.3065	57.5503	0.273	0.563837	0.0820087	0.12364	0.907841	-0.0828014	0.839022	0.0762266	-0.0112554	0.181085	0.742117	-0.0737096
FKBP1A		0.380461	0.41969	0.877047	0.13043	172.099	178.102	84.2742	86.4094	0.731718	0.135656	-0.0245927	0.0244417	1.61187	-0.0988171	0.482891	0.316151	0.045058	0.0911409	1.04029	-0.073284
AC018738.2		0.306069	0.514181	-1.02351	-0.252511	1.38199	1.17322	57.2581	58.0537	0.451176	0.345654	0.0642503	0.198164	0.702976	-0.0683122	0.521259	0.282946	0.0551313	0.182255	0.73932	-0.0732574
CTB-63M22.1		2.51e-05	4.60108	-4.21429	-0.645026	4.85124	2.69099	71.371	68.4564	0.060503	1.21822	0.136871	0.00136495	2.86488	-0.158785	0.941751	0.0260641	0.00427909	0.144201	0.84103	-0.0730021
CCDC25		0.389619	0.40936	0.860309	0.196672	0	3.86318	49.5968	53.8591				0.425016	0.371595	-0.0441039				0.171542	0.765629	-0.0729133
C4orf48		0.15853	0.799889	-1.41003	0.186199	59.5511	49.7907	79.8387	89.094	0.160532	0.794438	0.103749	0.70227	0.153496	0.0196508	0.199245	0.700613	-0.0928962	0.0968266	1.01401	-0.0727395
KCNH6		0.292363	0.534078	1.05295	0.30653	0.917693	2.63816	50.4032	52.349	0.609912	0.214733	-0.0474089	0.936176	0.0286423	-0.00426846	0.704202	0.152303	0.0375627	0.202712	0.69312	-0.0725767
NKX2-2	9 Lineage	0.841295	0.0750518	-0.200238	-0.1042	4.80424	3.56096	55.6452	57.3826	0.305249	0.515346	0.0879626	0.375957	0.424862	-0.0493092	0.698882	0.155596	0.03347	0.180486	0.743555	-0.072529
NCKAP1		0.856839	0.067101	0.1804	-0.0012038	54.588	62.1466	75	75.5034	0.0395009	1.40339	-0.153525	0.589333	0.22964	-0.0257081	0.114886	0.939733	0.117988	0.123991	0.90661	-0.0724234
WHSC1L1		0.409651	0.387586	0.824508	0.247674	31.5223	54.3532	70.1613	72.651	0.99383	0.00268792	0.00220105	0.615041	0.211096	-0.024791	0.789187	0.10282	0.0212357	0.140516	0.852273	-0.0722295
GGNBP2		0.000131116	3.88235	-3.82435	-1.0434	63.6698	18.4179	73.7903	64.094	0.00323842	2.48967	-0.214962	0.349911	0.456043	-0.0455046	0.246768	0.607711	0.0879606	0.165925	0.780089	-0.071949
KHDRBS1		0.221752	0.654133	-1.22188	-0.317233	45.3261	26.0588	69.3548	68.4564	0.878942	0.0560399	-0.00857564	0.339256	0.469472	-0.0484972	0.483923	0.315224	-0.0515533	0.151623	0.819236	-0.0717552
PDE3B		8.06e-08	7.09374	5.36581	1.43978	20.3669	95.8826	60.4839	76.5101	0.590016	0.229136	0.0443692	0.0792408	1.10105	-0.0837049	0.0287009	1.5421	-0.176917	0.128491	0.891128	-0.0716127
STMN2		0.0545158	1.26348	1.92272	0.642928	19.7611	49.2343	57.6613	68.7919	0.397037	0.401169	0.0742392	0.250322	0.601501	-0.054628	0.875872	0.0575594	-0.0143679	0.157275	0.80334	-0.0715296
ITM2B		0.0586525	1.23171	1.89079	0.0778169	1192.88	1337.87	98.7903	98.1544	0.181372	0.74143	-0.0848335	0.000484548	3.31466	-0.145455	0.776964	0.109599	0.0173666	0.0824754	1.08368	-0.0714534
ABI2		0.759653	0.119384	0.305936	0.0446507	12.5321	12.6227	61.6935	61.4094	0.852412	0.0693502	-0.0156447	0.0924521	1.03408	-0.0873847	0.453948	0.342994	0.0563366	0.156769	0.80474	-0.0711209
CTNNA1		0.494307	0.306003	-0.683474	-0.401832	86.4375	55.8818	76.6129	71.1409	0.232065	0.63439	0.0888888	0.95575	0.0196557	-0.00155565	0.503752	0.297783	0.0482917	0.142263	0.846907	-0.0709391
NDUFA13		0.180352	0.743878	1.33967	0.540747	110.669	111.083	85.4839	93.2886	0.227937	0.642185	0.0838005	0.853674	0.0687082	0.00771211	0.893194	0.0490541	-0.0119227	0.0864411	1.06328	-0.0708998
TMEM258		0.00333314	2.47715	-2.93522	-0.0291638	154.852	127.215	86.6935	92.1141	0.258428	0.587661	0.0771657	0.000637206	3.19572	-0.146531	0.720262	0.142509	0.0245007	0.0939544	1.02708	-0.0707377
JUP		0.149401	0.825646	1.44165	0.4465	2.60262	5.57326	55.2419	57.7181	0.520021	0.283979	0.0530468	0.633812	0.19804	0.0233566	0.350559	0.455239	-0.0813379	0.19039	0.720355	-0.0704573
LAMP1		0.00588083	2.23056	-2.75435	-0.482144	35.0528	20.8877	79.0323	80.8725	0.199987	0.698997	0.0930719	0.535536	0.271211	-0.0292876	0.692045	0.159865	0.0289286	0.1208	0.917932	-0.0703732
ARFGAP3		0.377354	0.423251	-0.882782	-0.265094	56.8781	46.0139	70.1613	67.953	0.783953	0.10571	-0.0190955	0.042994	1.36659	-0.102743	0.845948	0.0726563	0.0148787	0.160613	0.79422	-0.070306
HERPUD1		0.884049	0.0535238	0.145839	0.0250564	72.5861	71.3194	68.1452	69.2953	0.0975335	1.01085	-0.130721	0.171769	0.765055	-0.0656155	0.0219466	1.65863	0.172587	0.146316	0.834709	-0.0697372
UBTF		0.0406265	1.39119	-2.04732	-0.550679	11.7468	3.49077	61.2903	55.5369	0.750702	0.124533	0.029348	0.159353	0.797641	-0.0764523	0.694366	0.158412	0.0363419	0.211788	0.674098	-0.0697241
RPL21P28		5.2e-06	5.28387	-4.55649	-0.668269	5.88743	3.09215	75.8065	70.1342	0.487501	0.312025	0.0526161	0.0221467	1.65469	-0.111116	0.207366	0.683262	-0.0954943	0.159597	0.796975	-0.0690976
ATP5A1		0.000367651	3.43456	3.56228	0.669223	442.081	535.213	89.1129	94.4631	0.913821	0.039139	0.00994635	0.803126	0.0952163	-0.00932534	0.0893113	1.04909	-0.112204	0.100021	0.999908	-0.0689988
RPL41P2		0.126365	0.898373	-1.52859	-0.309458	1.00686	0.590784	52.4194	51.6779	0.818893	0.0867727	-0.0212382	0.406357	0.391092	-0.0470979	0.711049	0.148101	-0.0305384	0.239399	0.620877	-0.0689175
VEGFA		0.0250028	1.60201	-2.24136	-0.54343	57.876	37.3242	76.2097	74.1611	0.296243	0.528352	0.0772161	0.641506	0.192799	-0.0235134	0.356035	0.448507	0.0683061	0.14395	0.841788	-0.0687452
DNAJC15		0.561533	0.250624	0.580565	0.220488	46.0866	52.3699	70.9677	76.6779	0.813365	0.0897147	0.0195505	0.587886	0.230707	-0.0257436	0.290647	0.536634	0.0815796	0.137501	0.861695	-0.0685065
GSE1		0.873903	0.0585366	0.158702	-0.0583801	45.8991	43.8513	75.8065	75.1678	0.467822	0.329919	-0.0497216	0.242596	0.615117	-0.055507	0.970332	0.0130796	-0.00605701	0.142573	0.845961	-0.0685055
HNRNPL		0.000514957	3.28823	-3.47285	-0.626853	20.9965	10.3046	79.8387	76.6779	0.98704	0.00566508	0.00486419	0.928391	0.0322691	-0.00240021	0.882141	0.0544621	-0.0052038	0.144041	0.841514	-0.0684366
OS9		1.6e-06	5.7971	4.79889	0.707245	108.332	191.592	83.0645	84.5638	0.82478	0.0836617	0.0162829	0.254229	0.594775	-0.0503601	0.801253	0.0962304	0.0201716	0.128328	0.891677	-0.0683045
NDUFAF8		0.246662	0.607898	-1.1585	-0.103229	36.8738	30.6388	65.7258	68.2886	0.600519	0.221473	-0.0385004	0.76014	0.119107	0.0171178	0.774767	0.110829	0.0253292	0.172047	0.764353	-0.0682577
GOLPH3		0.00039043	3.40846	3.54647	0.717782	148.217	228.692	80.2419	86.4094	0.578161	0.237952	0.0427155	0.166262	0.779208	-0.0604822	0.625316	0.2039	0.0348703	0.12796	0.892927	-0.0680183
LRPAP1		0.0118594	1.92594	2.5163	0.33517	236.94	293.59	84.6774	86.5772	0.772743	0.111965	-0.021724	0.204844	0.688576	-0.0589649	0.682019	0.166204	-0.0283758	0.122327	0.912479	-0.0676716
ADAM10		0.542059	0.265953	-0.609702	-0.230489	23.739	13.2878	69.3548	64.9329	0.142406	0.846473	-0.108705	0.516238	0.28715	-0.0351372	0.294099	0.531507	-0.0805798	0.190112	0.720991	-0.0676363
CADPS		0.584531	0.233193	-0.546779	-0.132754	67.5311	60.9543	78.2258	75.8389	0.237467	0.624397	-0.0833696	0.499575	0.3014	0.0308318	0.26179	0.582047	-0.0809596	0.136153	0.865974	-0.067606
TDP2		0.55882	0.252728	0.584595	0.131918	30.3797	31.6832	63.7097	65.7718	0.510205	0.292255	-0.0559814	0.0141285	1.8499	-0.12388	0.430198	0.366332	-0.0661604	0.176298	0.753752	-0.0673941
WAPL		0.18309	0.737336	-1.3313	-0.39416	12.5062	6.2168	62.5	59.396	0.368854	0.433145	0.0710948	0.129406	0.888046	-0.078153	0.970064	0.0131995	-0.00277377	0.193056	0.714317	-0.0673251
MTATP8P1		2.91e-07	6.53639	-5.12931	-0.841958	8.50596	4.52599	81.4516	77.0134	0.0236583	1.62602	0.160075	0.828282	0.0818219	-0.0103525	0.426655	0.369923	-0.055463	0.147204	0.832079	-0.0672069
ATP2B1		0.0234417	1.63001	2.26616	0.609814	147.053	164.39	81.0484	86.5772	0.901284	0.0451384	-0.00548378	0.908049	0.0418906	-0.00885883	0.479684	0.319045	-0.0493289	0.12312	0.909672	-0.0671263
RPS20		2.9e-12	11.5374	-6.98244	-0.74897	199.9	120.27	94.7581	93.7919	0.488664	0.310989	0.043811	0.0725278	1.1395	-0.0759428	0.695331	0.157808	-0.025654	0.126767	0.896994	-0.0668416
HIPK2		0.175462	0.755816	-1.35486	-0.2374	176.467	147.551	83.4677	82.8859	0.15145	0.81973	0.100288	0.140868	0.851187	0.066969	0.0426968	1.3696	-0.142378	0.136152	0.865974	-0.0667842
GFPT1		0.532246	0.273887	-0.62458	-0.224326	117.077	96.8388	81.8548	80.5369	0.832858	0.0794292	0.014927	0.0450422	1.34638	-0.0918741	0.207392	0.683207	0.0907467	0.157148	0.803692	-0.0667595
HERC3		0.00111998	2.95079	3.25851	0.711573	0	2.12322	42.3387	57.5503				0.496818	0.303803	0.0353977				0.216325	0.664894	-0.0666943
RIMS2		0.494993	0.305401	-0.682389	-0.216372	24.5379	14.5528	68.9516	66.9463	0.541672	0.266263	-0.047228	0.149621	0.825007	-0.0720325	0.683071	0.165534	-0.030445	0.192303	0.716014	-0.0665169
DLD		0.00131168	2.88217	3.21341	0.88286	1.77798	13.4959	52.4194	59.7315	0.592652	0.227201	0.0478693	0.288583	0.53973	-0.0535141	0.137249	0.862491	0.1242	0.209346	0.679135	-0.0664753
MAP9		0.0592761	1.22712	-1.88614	-0.46641	26.6908	12.0236	66.129	64.9329	0.313206	0.50417	-0.0823114	0.650267	0.186908	-0.0217422	0.148676	0.827758	0.109044	0.183921	0.735369	-0.0664662
SERPINE2		0.149839	0.824374	1.4401	0.392381	84.4354	123.845	67.7419	72.651	0.474722	0.323561	0.056406	0.491525	0.308455	-0.0327475	0.126164	0.899064	0.116289	0.15604	0.806764	-0.0664601
P4HA2		5.9e-14	13.2292	7.51031	2.09644	6.9938	151.322	57.6613	77.0134	0.692558	0.159544	0.0311921	0.0410479	1.38671	-0.0945197	0.451627	0.34522	-0.063197	0.14052	0.852261	-0.0661624
ARID4B		0.265139	0.576526	-1.11433	-0.379284	56.3755	43.0028	77.4194	76.6779	0.0254679	1.59401	-0.162449	0.118086	0.927802	-0.0758843	0.917889	0.0372097	0.00351486	0.149094	0.826541	-0.0661445
COTL1		6.25e-06	5.20379	4.51759	1.36616	10.29	121.543	53.629	67.953	0.452811	0.344083	-0.0639186	0.966841	0.0146449	0.00147948	0.980242	0.00866669	0.00542231	0.173196	0.761463	-0.0658248
FADS2		1.55e-05	4.80952	4.32138	1.08824	14.3001	50.652	60.8871	75.6711	0.972141	0.0122706	0.000766206	0.0839738	1.07586	-0.0826148	0.898366	0.0465468	-0.00895944	0.156306	0.806025	-0.0657412
RPS3AP6		0.0971913	1.01237	-1.65863	-0.25041	3.13241	2.79925	66.129	68.9597	0.839893	0.0757762	-0.0125416	0.41642	0.380468	-0.0410956	0.0960957	1.0173	-0.130268	0.179329	0.746348	-0.0656638
UQCRB		8.11e-06	5.09099	-4.46226	-0.409835	167.219	116.254	92.7419	93.4564	0.766294	0.115605	0.0222376	0.228758	0.640623	-0.0510225	0.378232	0.422241	-0.0588504	0.127462	0.894619	-0.0654883
TAF1D		0.0311349	1.50675	-2.15534	-0.586467	6.84698	1.92936	59.2742	51.8456	0.00127988	2.89283	-0.263884	0.992175	0.00341173	0.00360364	0.052328	1.28127	0.162211	0.232735	0.633138	-0.065363
H1FX		0.0478014	1.32056	-1.97913	-0.456168	26.8096	12.2646	66.5323	67.4497	0.79377	0.100305	-0.0191329	0.592753	0.227126	0.0280606	0.568575	0.245212	-0.0458008	0.192053	0.716579	-0.0653035
SPEN		0.00581984	2.23509	-2.75776	-0.770954	50.3356	20.5147	75	66.443	0.686337	0.163463	-0.0323453	0.160857	0.793561	-0.0684193	0.335259	0.474619	0.0692668	0.198333	0.702604	-0.0652759
TCEAL9		0.0531476	1.27452	-1.93372	-0.504964	25.234	11.1422	69.7581	67.953	0.316629	0.499449	-0.0783915	0.182204	0.739442	-0.0632267	0.26554	0.57587	0.081906	0.177154	0.751649	-0.0652514
H3F3AP4		0.00631222	2.19982	2.73111	0.489601	3.64909	5.25902	66.129	71.8121	0.58407	0.233535	-0.0441751	0.0531035	1.27488	-0.095573	0.690468	0.160857	-0.0297007	0.160201	0.795335	-0.0651243
MRPS5		0.145247	0.837893	-1.45653	-0.431298	32.1855	10.6733	61.2903	57.7181	0.248051	0.60546	-0.0949626	0.600989	0.221134	-0.0293181	0.269848	0.568881	-0.0890435	0.246051	0.608974	-0.0650795
GINM1		0.725561	0.139326	-0.351036	-0.185619	21.814	13.342	61.6935	60.5705	0.245665	0.609656	0.0926684	0.0918037	1.03714	-0.0930532	0.739684	0.130954	-0.0273679	0.221304	0.65501	-0.0648702
ACBD3		0.00253557	2.59592	-3.01906	-0.766	53.6945	28.6097	78.629	69.7987	0.481404	0.31749	-0.0526779	0.260817	0.583665	-0.0552328	0.0154122	1.81213	0.175166	0.188359	0.725013	-0.0648084
METRN		0.321403	0.49295	0.991579	0.294378	6.40247	15.2279	54.0323	59.7315	0.393361	0.405208	0.0740339	0.664438	0.177546	-0.0236011	0.220479	0.656632	-0.10803	0.222252	0.653155	-0.0643749
NSA2		1.36e-05	4.86736	-4.35067	-1.01745	20.8905	6.09413	68.1452	62.4161	0.621194	0.206773	0.0389375	0.374067	0.427051	-0.0454643	0.991323	0.00378487	-0.00112452	0.208109	0.681708	-0.0642113
HLA-A	7 MHC	7.03e-07	6.15304	4.96053	0.36436	1155.57	1398.97	98.3871	97.9866	0.273587	0.562904	0.0735057	0.568505	0.245266	-0.0224739	0.110361	0.957185	-0.101682	0.108227	0.965663	-0.0642107
SCRN1		0.661625	0.179388	0.437671	0.17063	30.6992	40.3339	69.3548	70.6376	0.140541	0.852198	-0.114482	0.349064	0.457095	-0.0449398	0.659075	0.181065	-0.038381	0.192958	0.714537	-0.0641571
AC079250.1		0.00618865	2.2084	-2.73761	-0.594569	1.16733	0.558376	54.4355	51.0067	0.541423	0.266463	0.0516688	0.0287674	1.5411	-0.124989	0.465146	0.33241	0.0644994	0.263978	0.578432	-0.0640682
VEZF1		0.920496	0.0359781	0.0998089	-0.00145448	23.6212	29.4834	68.1452	66.1074	0.80694	0.0931588	0.0202722	0.113152	0.946338	-0.0822584	0.628149	0.201937	-0.0410884	0.202232	0.694149	-0.064
IRS2		0.00101195	2.99484	-3.28718	-0.932964	28.2465	9.57645	70.9677	58.3893	0.902816	0.0444005	0.00942463	0.101432	0.993827	-0.0882737	0.0003698	3.43203	0.261677	0.232805	0.633008	-0.063944
CERK		0.0716211	1.14496	1.80152	0.370839	18.9201	22.8332	62.0968	64.094	0.41635	0.380541	0.0654721	0.656046	0.183066	-0.0224455	0.335268	0.474608	-0.0774491	0.201512	0.6957	-0.0639234
MZT2B		0.734533	0.133989	-0.339102	0.373381	153.144	140.559	86.2903	93.1208	0.0720659	1.14227	0.123036	0.944011	0.0250228	-0.00508586	0.00667832	2.17533	-0.182779	0.126813	0.896836	-0.0636817
SUZ12		0.101128	0.995127	-1.63941	-0.607838	0.981735	0.203162	51.6129	50	0.896962	0.0472261	0.0132868	0.368586	0.433461	-0.051883	0.371921	0.429549	0.0769832	0.278922	0.554517	-0.0636113
KCNJ3		0.672899	0.17205	-0.422173	-0.169335	0.219127	0.472029	50	50.3356	0.705585	0.151451	-0.0365664	0.976797	0.0101959	-0.00523358	0.463445	0.334002	-0.0644661	0.283924	0.546797	-0.0635819
ABCF1		7.85e-05	4.10518	-3.94896	-0.977056	40.8854	13.4549	78.2258	68.2886	0.981238	0.00822575	0.000448243	0.555518	0.255302	-0.0271747	0.116282	0.934486	0.112143	0.202857	0.69281	-0.0635124
SCARB1		0.00598187	2.22316	2.74877	0.777142	0	6.08375	47.5806	54.5302				0.0142514	1.84614	0.135681				0.246997	0.607308	-0.0632139
CTNND1		0.614477	0.211495	0.503694	0.0538091	81.5934	86.4435	77.4194	76.8456	0.821228	0.0855361	-0.0173587	0.366459	0.435975	-0.04301	0.0388497	1.41061	0.152451	0.173218	0.761408	-0.063125
OST4		0.124454	0.904991	-1.53634	0.0464197	164.262	142.283	87.5	91.1074	0.0829011	1.08144	0.12032	0.805953	0.0936903	-0.0107823	0.4431	0.353499	-0.0517325	0.147733	0.830523	-0.0630913
ARFGEF2		0.978239	0.0095551	0.027277	-0.113304	73.8935	74.635	75.8065	70.302	0.197674	0.704051	-0.0984914	0.922906	0.0348424	0.00570305	0.718406	0.14363	0.0244359	0.195681	0.708452	-0.0630902
CEP350		0.011637	1.93416	-2.52296	-0.615092	79.4833	43.5305	77.0161	72.9866	0.967852	0.0141912	0.000306763	0.492813	0.307318	0.0336182	0.0946493	1.02388	0.123157	0.198474	0.702297	-0.0629594
HSP90AB3P		0.0534151	1.27234	-1.93155	-0.330986	2.0191	1.45886	58.4677	59.5638	0.0478372	1.32023	0.160876	0.0230185	1.63792	-0.119025	0.266571	0.574187	0.0868043	0.243607	0.613311	-0.0626396
FOXP4		0.00280748	2.55168	2.98807	0.752744	5.07804	17.1253	56.8548	69.7987	0.38861	0.410486	0.0732597	0.640094	0.193756	-0.021467	0.0328458	1.48352	-0.178277	0.200722	0.697405	-0.062101
TNRC6A		0.00328024	2.48409	-2.94018	-0.667837	20.5962	9.58851	74.5968	68.2886	0.791932	0.101312	0.0192884	0.883149	0.0539659	-0.00851988	0.91751	0.0373891	-0.0100183	0.214638	0.668293	-0.0620524
MRPL33		0.642635	0.192036	-0.464018	0.183232	50.2954	44.8782	81.4516	87.4161	0.452587	0.344298	-0.052205	0.817672	0.0874209	0.011607	0.797528	0.0982543	0.0192214	0.157559	0.802556	-0.0618351
SNHG16		0.0309535	1.50929	-2.15767	-0.666112	34.3039	6.79139	66.9355	58.557	0.721137	0.141982	-0.0274185	0.699411	0.155268	-0.0198489	0.306607	0.513418	0.0787753	0.251692	0.599131	-0.0618339
DYNC1I2		0.000385635	3.41382	-3.54972	-0.743516	29.6346	14.2642	80.6452	75.8389	0.214085	0.669415	0.0927082	0.773618	0.111473	-0.0184987	0.0439549	1.35699	0.14131	0.193055	0.714319	-0.0617545
P2RX4		0.270965	0.567086	1.10084	0.28417	0	0.587501	49.5968	50.8389				0.700798	0.154407	0.0252501				0.293328	0.532647	-0.0616053
MAN2A1		0.389192	0.409836	-0.861084	-0.226413	14.4805	10.1016	66.129	64.7651	0.694754	0.158169	-0.0285412	0.148936	0.827001	-0.0728733	0.761692	0.118221	0.0202247	0.227873	0.642306	-0.0615716
RPL13AP5		9.23e-10	9.03464	-6.12213	-0.740175	13.8432	8.46038	87.0968	86.0738	0.678423	0.1685	0.0256702	0.422221	0.37446	-0.0365987	0.549294	0.260195	-0.0413385	0.163702	0.785947	-0.0615548
CCDC186		0.0363869	1.43905	-2.09258	-0.350552	82.4461	60.3746	80.6452	80.8725	0.890785	0.050227	0.010793	0.0289882	1.53778	-0.0995805	0.00198418	2.70242	0.215269	0.185717	0.731147	-0.0614457
COX6A1P2		0.44779	0.348926	-0.759105	-0.160139	1.78996	1.82083	58.871	61.9128	0.513635	0.289346	0.0524573	0.745251	0.127698	-0.0183171	0.715125	0.145618	0.0311747	0.238744	0.622068	-0.0611639
UBL5		1.99e-07	6.7012	-5.20029	-0.335225	188.905	140.365	94.3548	95.6376	0.604892	0.218322	0.0351791	0.982956	0.00746595	-0.00177471	0.236714	0.625777	-0.0746638	0.133746	0.87372	-0.0611152
ARGLU1		0.194454	0.711183	-1.29752	-0.348929	40.7916	34.6506	74.1935	68.7919	0.128275	0.891858	-0.117275	0.0209049	1.67975	0.114916	0.35437	0.450543	0.0682817	0.219435	0.658695	-0.0610764
LUC7L		0.367469	0.434779	0.901225	0.280171	1.12754	2.96864	51.2097	53.5235	0.822309	0.0849651	0.0212145	0.297438	0.526603	-0.0591699	0.69287	0.159348	-0.0336621	0.268749	0.570653	-0.0610004
TEAD1		0.58049	0.236205	0.552668	0.126249	2.47188	2.6392	53.2258	54.5302	0.303392	0.517996	0.0937907	0.805537	0.0939145	0.012195	0.382824	0.417001	0.0781947	0.288571	0.539747	-0.0609301
ZNF207		0.148659	0.827809	-1.44428	-0.45784	57.148	44.1882	81.0484	76.0067	0.545703	0.263044	0.0445938	0.713464	0.146628	0.0181517	0.756697	0.121078	0.0202445	0.19011	0.720995	-0.0606993
AKAP9		0.0338618	1.47029	-2.12171	-0.210275	269.496	225.3	91.129	92.2819	0.57973	0.236774	-0.0379234	0.0107191	1.96984	-0.109899	0.734232	0.134167	-0.0227903	0.149526	0.825282	-0.0605869
GANAB		0.00387382	2.41186	2.88826	0.648824	83.9743	124.863	74.1935	81.2081	0.27765	0.556502	0.0787205	0.356847	0.447518	-0.0432513	0.378576	0.421847	0.0658302	0.162593	0.788899	-0.0605022
NIPBL		0.000719515	3.14296	-3.38203	-0.736769	85.2701	42.4939	83.871	77.349	0.60898	0.215397	0.0348964	0.130148	0.885563	-0.0718474	0.556916	0.25421	0.0415028	0.187001	0.728155	-0.0604646
ATP1B1		0.152354	0.817146	1.43127	0.437088	272.155	314.91	88.3065	94.4631	0.184528	0.733937	0.0893866	0.0020083	2.69717	-0.132802	0.277229	0.557161	-0.0717605	0.146974	0.83276	-0.0604075
PCNT		0.263283	0.579577	1.11867	0.231554	25.9371	30.5015	64.5161	68.2886	0.893927	0.0486982	-0.009758	0.157603	0.802436	0.0683638	0.177122	0.751728	0.102095	0.211614	0.674456	-0.0603428
SCAF11		0.0173458	1.76081	-2.37929	-0.558262	64.8061	34.202	80.6452	76.1745	0.855809	0.067623	0.0163755	0.68978	0.161289	0.0199748	0.102411	0.989652	0.118053	0.183983	0.735223	-0.0600031
MALAT1		0.428202	0.368351	-0.792272	-0.0791888	23199.9	22076.4	100	99.8322	0.431763	0.364755	-0.0449363	0.0215319	1.66692	-0.0957172	0.292275	0.534208	-0.0671322	0.132339	0.878314	-0.0599042
SELENOS		6.55e-05	4.18372	-3.99205	-0.918566	82.8706	28.8957	75	68.2886	0.94916	0.0226606	-0.0053601	0.00148313	2.82882	-0.157483	0.508472	0.293733	0.0464221	0.226315	0.645287	-0.0598715
GNB2	10 Signaling	0.545556	0.263161	-0.604433	0.126231	79.9077	69.2451	83.871	87.2483	0.693813	0.158758	-0.0249538	0.260769	0.583744	-0.050131	0.598932	0.222623	-0.0367444	0.160792	0.793735	-0.0598227
PPIE		0.292221	0.534289	-1.05326	-0.322745	3.82256	1.25382	52.4194	50.6711	0.171326	0.766176	-0.12294	0.0808683	1.09222	-0.100328	0.90209	0.04475	0.00855072	0.307793	0.511742	-0.0598134
MYL6		0.39485	0.403568	-0.850855	0.178176	2355.24	2143.3	97.5806	99.1611	0.00100671	2.9971	0.21051	0.125359	0.901844	-0.0620777	0.00378819	2.42157	-0.186673	0.143563	0.842958	-0.0595633
MPHOSPH10		0.292647	0.533656	-1.05233	-0.325517	11.218	4.71669	59.6774	56.2081	0.443748	0.352864	-0.0657451	0.745734	0.127416	0.0178196	0.113299	0.945774	0.127121	0.264484	0.577601	-0.0595033
RPL3		0.185034	0.732747	1.32541	0.143932	795.793	873.946	96.7742	96.6443	0.847669	0.0717735	0.0104939	0.0209968	1.67785	-0.0961831	3.79e-05	4.42104	-0.262202	0.145728	0.836458	-0.0594807
TCEAL2		0.0328082	1.48402	2.13442	0.565183	0	7.90176	45.1613	58.557				0.75741	0.120669	-0.0143782				0.270263	0.568213	-0.0594563
RPL13AP25		4.78e-05	4.32056	-4.06613	-0.794665	1.7429	0.577473	61.6935	51.6779	0.941438	0.0262085	0.00557044	0.295081	0.530059	-0.0589967	0.800818	0.096466	0.0238691	0.30467	0.51617	-0.0593519
DYNLRB1		0.0182788	1.73805	-2.35992	-0.0794003	172.779	142.862	86.6935	89.4295	0.45622	0.340825	0.0477967	0.0548136	1.26111	0.0842645	0.72517	0.13956	-0.0230063	0.172723	0.76265	-0.0591787
VAMP2		0.222103	0.653445	-1.22095	-0.110885	126.837	116.94	87.5	88.5906	0.825104	0.0834912	-0.0161617	0.081541	1.08862	0.0754572	0.129693	0.887085	0.10274	0.162609	0.788855	-0.0591132
HACD2		0.344299	0.463064	0.945705	0.201797	3.56177	2.70533	52.4194	54.1946	0.254281	0.594687	-0.0967695	0.0540026	1.26759	-0.108151	0.402566	0.395163	0.0753439	0.308553	0.51067	-0.0590019
CREB3L2		0.032606	1.4867	2.1369	0.477807	128.663	174.214	79.8387	84.0604	0.95928	0.0180544	-0.00116585	0.0251071	1.6002	-0.09761	0.317404	0.498388	-0.0714341	0.208345	0.681216	-0.0588792
HERC2		0.0899198	1.04614	1.69582	0.401279	14.6143	16.7079	64.5161	71.4765	0.857489	0.0667712	-0.012404	0.190746	0.719545	-0.063852	0.791474	0.101563	-0.0208664	0.235264	0.628444	-0.0588517
TPPP3		0.0342807	1.46495	2.11675	0.534929	64.4507	100.424	57.2581	61.4094	0.845428	0.0729236	0.0153899	0.643989	0.191121	0.0263833	0.00948105	2.02314	0.212216	0.249223	0.603412	-0.0588457
RTN4		0.155441	0.808434	-1.42057	-0.305608	253.089	236.936	95.1613	93.4564	0.186125	0.730195	-0.0888509	0.000408375	3.38894	-0.149968	0.604205	0.218816	0.0349587	0.154309	0.811608	-0.05864
RPL6		0.00277773	2.55631	-2.99132	-0.152938	196.907	157.043	90.7258	92.7852	0.457468	0.339639	0.0452789	0.181982	0.739972	-0.0612746	0.1723	0.763715	-0.0914626	0.176895	0.752283	-0.0585204
IER3IP1		0.439307	0.357232	0.773364	0.206733	92.258	105.651	80.6452	83.557	0.478916	0.319741	0.0540117	0.0104783	1.97971	-0.115111	0.0590477	1.2288	0.137809	0.193045	0.714341	-0.0584232
PLPP5		0.0255393	1.59279	2.23315	0.347686	97.6567	131.609	76.2097	77.6846	0.828255	0.0818361	-0.0193432	0.50898	0.293299	-0.0321165	0.193226	0.713934	-0.094517	0.196135	0.707444	-0.0582364
SORT1		0.00272878	2.56403	2.99675	0.723137	41.7521	68.5365	66.129	76.8456	0.538409	0.268887	-0.0423759	0.0156042	1.80676	-0.113975	0.433534	0.362977	-0.0628195	0.215487	0.666578	-0.0582258
YME1L1		0.227848	0.642355	-1.20592	-0.201715	49.4225	31.4901	82.6613	86.0738	0.758793	0.119877	-0.0215723	0.521679	0.282597	-0.028146	0.29273	0.533532	0.0750627	0.170464	0.768368	-0.0581972
GABRB3		0.151468	0.819679	1.43437	0.356474	26.0028	41.0982	64.1129	65.9396	0.737657	0.132146	0.0305437	0.00187601	2.72676	-0.15647	0.371675	0.429837	-0.0696853	0.241359	0.617337	-0.0581118
NDUFA2		0.0378516	1.42192	-2.07646	-0.0652362	89.0282	71.1763	79.0323	83.2215	0.151055	0.820865	0.103355	0.581261	0.235629	-0.0243025	0.346947	0.459737	0.0677048	0.205227	0.687766	-0.0580228
METTL9		0.730101	0.136617	-0.344992	-0.0815276	9.34666	10.7453	59.6774	57.7181	0.388575	0.410525	-0.0735517	0.158957	0.798719	-0.0743198	0.26853	0.571007	0.0921881	0.27214	0.565208	-0.0580043
MINOS1		0.0120803	1.91792	-2.50979	0.0501253	78.1795	59.5943	86.2903	91.443	0.729558	0.13694	0.0237622	0.690527	0.160819	-0.0162244	0.217158	0.663225	-0.084622	0.190317	0.720522	-0.0579206
AIMP1		0.00406504	2.39093	-2.87307	-0.659217	34.7218	17.2054	69.7581	63.7584	0.493854	0.306401	0.0536655	0.248615	0.604473	-0.0605447	0.560433	0.251476	-0.0463762	0.289784	0.537926	-0.0578853
RPL13A		4.29e-11	10.3672	-6.59359	-0.443265	822.166	589.348	98.3871	97.8188	0.784128	0.105613	0.0172473	0.0203465	1.69151	-0.0979156	0.922971	0.0348121	0.00461633	0.1471	0.832388	-0.057842
CD59		0.0430263	1.36627	2.02345	0.156254	278.55	354.68	92.3387	90.2685	0.897161	0.0471297	-0.00821411	0.275122	0.560475	-0.0467079	0.0938844	1.02741	0.107516	0.193232	0.713922	-0.0577878
NAA60		0.466357	0.331281	0.728419	0.210695	1.20928	1.5429	51.6129	51.8456	0.989055	0.00477941	-0.00623698	0.280423	0.552186	0.0628295	0.0113877	1.94357	0.22158	0.283146	0.54799	-0.057596
YY1		7.9e-09	8.1021	-5.77047	-1.53752	52.6237	5.26146	77.0161	60.2349	0.14539	0.837466	-0.101556	0.0548202	1.26106	-0.100959	0.00357115	2.44719	0.209695	0.25705	0.589982	-0.057461
MYEF2		0.457302	0.339797	0.743297	0.182862	4.69092	5.82473	56.4516	57.2148	0.696808	0.156887	0.0334555	0.275753	0.55948	-0.0640546	0.730709	0.136255	-0.0305327	0.284358	0.546134	-0.0574113
FAM120A		0.448903	0.347848	-0.757246	-0.219224	22.9344	15.3408	66.5323	66.1074	0.313395	0.503909	-0.0768119	0.548396	0.260906	-0.0314236	0.902344	0.0446279	-0.00445373	0.267895	0.572035	-0.0571943
RPS17		1.78e-15	14.7488	-7.95557	-1.13518	133.301	75.5131	94.7581	87.2483	0.343662	0.463869	-0.0626832	0.779139	0.108385	-0.0126519	0.259288	0.586218	-0.0723351	0.186538	0.729232	-0.0570515
CSNK1E		0.886496	0.0523231	0.142739	-0.00102735	0.706865	1.30555	50.4032	51.8456	0.998764	0.000537143	-0.00232246	0.183167	0.737152	-0.0758865	0.0413024	1.38402	0.182086	0.301119	0.521262	-0.0568322
UBE2G2		0.409739	0.387493	-0.824353	-0.283525	15.2264	8.2358	60.0806	58.2215	0.524119	0.28057	-0.050021	0.368731	0.433291	0.0536103	0.186929	0.728323	0.108361	0.304069	0.517028	-0.05661
KMT2E		0.272452	0.56471	-1.09743	-0.340664	85.8587	75.9854	85.8871	81.7114	0.953824	0.020532	-0.00112171	0.668455	0.174928	0.0212324	0.467124	0.330568	0.0507274	0.207445	0.683096	-0.0565819
GOLGB1		0.994064	0.00258545	-0.00743917	0.0536087	135.29	129.361	83.0645	85.2349	0.195103	0.709737	0.090521	0.0361111	1.44236	-0.0933727	0.146759	0.833396	0.0978029	0.195839	0.708101	-0.0565048
RPS23P8		2.27e-08	7.64363	-5.58992	-1.00924	3.33436	1.12276	68.1452	55.7047	0.997863	0.000929129	0.00186252	0.00170042	2.76944	-0.173466	0.481899	0.317044	0.0582205	0.295354	0.529657	-0.0564271
IGFBP7	10 Signaling	0.146062	0.835463	-1.45358	-0.417928	166.183	161.878	86.6935	82.7181	0.41217	0.384923	0.0553453	0.864593	0.0631885	-0.00730318	0.187635	0.726686	-0.0935042	0.202833	0.692862	-0.0563857
PHF20L1		0.606006	0.217523	-0.515783	-0.167104	9.6584	5.33659	56.8548	55.0336	0.91051	0.0407154	-0.0109034	0.266299	0.57463	0.0602772	0.0703776	1.15257	0.151036	0.301833	0.520233	-0.0563856
HERC1		0.362138	0.441126	-0.911298	-0.242357	17.9355	12.7159	64.9194	63.0872	0.775627	0.110347	-0.0274571	0.5851	0.23277	-0.0296973	0.739919	0.130816	0.02525	0.279148	0.554166	-0.0563815
CHMP2B		0.00132877	2.87655	-3.20969	-0.855398	26.0543	7.04751	66.129	55.7047	0.231635	0.635196	-0.0940095	0.279482	0.553646	-0.0594382	0.0674769	1.17084	0.146742	0.311073	0.507138	-0.056225
HIF1AN		0.410355	0.38684	0.823268	0.28781	0.709159	1.54813	51.6129	52.5168	0.761784	0.118168	-0.0290907	0.987524	0.00545242	0.00161541	0.965127	0.0154155	-0.000466746	0.338135	0.47091	-0.056174
RPS14		2.55e-10	9.59299	-6.32376	-0.24668	508.242	331.997	95.5645	97.8188	0.186308	0.729768	0.0842134	0.138781	0.857671	-0.0610227	0.41884	0.377952	-0.051658	0.181461	0.741216	-0.0561553
ANKH		0.190907	0.719177	1.3079	0.243239	73.9139	85.3606	76.2097	78.6913	0.537984	0.269231	0.0443985	0.765293	0.116172	0.0151424	0.125086	0.902792	0.112766	0.208673	0.680533	-0.0559905
MGAT4A		0.0569554	1.24447	1.90365	0.538237	0	1.61688	49.5968	56.3758				0.853951	0.0685671	0.0095304				0.31669	0.499366	-0.0559215
HLTF		0.275238	0.560291	1.09108	0.272161	0	3.58286	49.5968	54.0268				0.354376	0.450536	-0.0534888				0.333634	0.476729	-0.0558611
ARL2		0.00192332	2.71595	3.10182	0.716634	75.7854	106.527	72.5806	79.8658	0.308604	0.510599	0.0800574	0.49554	0.304921	-0.0302088	0.414478	0.382499	-0.0618933	0.22875	0.640639	-0.0557771
GCLM		0.0793347	1.10054	1.75456	0.215532	146.878	176.21	84.2742	84.396	0.99083	0.00400067	-0.0017891	0.555283	0.255485	-0.0256405	0.543367	0.264906	-0.0393006	0.233482	0.631746	-0.0556798
SRSF11		6.18e-05	4.20874	-4.00568	-0.864186	211.854	156.207	93.9516	87.2483	0.293445	0.532473	-0.0666374	0.77513	0.110625	-0.0148492	0.000262156	3.58144	0.236156	0.206199	0.685713	-0.0555884
HEPACAM2		0.00289117	2.53893	2.97908	0.884466	0	17.8593	46.7742	58.557				0.814554	0.0890799	-0.00969824				0.284981	0.545185	-0.0555818
SLC25A6		0.167979	0.774745	1.37873	0.455662	406.516	439.093	88.7097	92.4497	0.325372	0.48762	0.0672651	0.67822	0.16863	-0.0187024	0.000148881	3.82716	-0.248895	0.18859	0.724482	-0.0554572
TES		0.010987	1.95912	-2.54311	-0.69482	23.2325	11.5501	71.371	65.604	0.61925	0.208134	0.0409846	0.452026	0.344836	-0.037926	0.000829085	3.0814	0.248338	0.277498	0.556741	-0.0553449
PHLDB2		0.328717	0.483178	-0.976701	-0.302409	6.8211	4.01076	61.2903	58.0537	0.672295	0.17244	-0.034368	0.968212	0.0140294	0.000472678	0.943108	0.0254388	-0.00306722	0.287677	0.541095	-0.0552373
TXNL4A		0.0224731	1.64834	-2.28228	-0.0890989	124.135	93.7906	85.0806	86.9128	0.21184	0.673992	0.0882676	0.293353	0.532609	-0.0451879	0.422277	0.374402	-0.0550365	0.205645	0.686883	-0.0551995
RNF114		0.547618	0.261522	-0.601333	-0.19673	5.88367	0.158339	53.629	50	0.458263	0.338885	0.0590527	0.492307	0.307764	0.0409174	0.154815	0.810187	0.122312	0.368719	0.433305	-0.0548783
ANXA2P2		0.309081	0.509927	1.01715	0.152335	0.549565	1.67636	50.4032	58.8926	0.176474	0.75332	0.120185	0.000668716	3.17476	-0.182342	0.0204779	1.68871	0.204087	0.305308	0.515262	-0.0547684
MT-TP		4.57e-14	13.34	-7.54363	-1.13133	44.7207	18.6628	92.3387	86.2416	0.271322	0.566515	0.0749767	0.657143	0.18234	0.0203835	0.258313	0.587853	-0.0723483	0.222045	0.65356	-0.0545578
CITED2		0.0112232	1.94988	-2.53567	-0.720591	7.26301	3.5658	62.5	57.8859	0.862122	0.0644312	-0.0110059	0.964799	0.0155633	0.0023127	0.152245	0.817458	0.115422	0.340343	0.468083	-0.0545546
MYH10		0.000102546	3.98908	3.88449	0.83719	75.59	150.9	75.4032	80.5369	0.552749	0.257472	-0.0408398	0.795452	0.0993859	0.00991776	0.0846512	1.07237	-0.123852	0.236428	0.626301	-0.0544428
HNRNPA1P48		0.00455234	2.34177	2.83711	0.564369	0	1.69742	44.7581	57.7181				0.0222612	1.65245	-0.121908				0.31076	0.507575	-0.0543464
USP8		0.226417	0.645091	-1.20964	-0.328021	27.148	17.3897	71.371	66.2752	0.48391	0.315236	0.0551137	0.115363	0.937934	0.0794649	0.0178372	1.74867	0.17766	0.284792	0.545472	-0.0541372
EMC10		0.121779	0.914426	-1.54735	-0.278132	70.7569	65.2773	90.7258	87.2483	0.999655	0.000149835	-0.00233616	0.873229	0.058872	0.00853112	0.547785	0.26139	-0.0414252	0.220864	0.655875	-0.054137
REXO2		0.858786	0.0661152	0.17792	0.0492234	30.5915	38.748	65.3226	64.5973	0.273849	0.562489	0.0847685	0.866747	0.0621078	0.0096455	0.110783	0.955528	0.12339	0.287874	0.540797	-0.0541305
EIF2AK1		0.385278	0.414226	0.868213	0.256992	20.118	25.2924	58.0645	60.906	0.100249	0.998922	-0.137644	0.821981	0.0851384	-0.011832	0.686676	0.163248	0.0339067	0.297856	0.525994	-0.0541121
EIF5B		0.000299483	3.52363	-3.61575	-0.532156	67.3498	41.0412	85.0806	86.2416	0.283371	0.547645	0.0751679	0.722274	0.141298	0.013566	0.689673	0.161357	0.0258379	0.201814	0.695048	-0.054089
SEC62		0.000306731	3.51324	-3.60955	-0.420531	149.067	113.886	93.5484	94.2953	0.16763	0.775648	-0.093512	0.24069	0.618543	-0.0486515	0.00523571	2.28102	0.181061	0.201032	0.696736	-0.0540134
TXNDC11		0.0343993	1.46345	2.11536	0.593119	6.61759	25.3715	54.4355	61.2416	0.266754	0.573889	-0.0929243	0.637658	0.195412	-0.0260632	0.965785	0.0151195	-0.00271379	0.310042	0.50858	-0.0538921
UBE2V1		0.360671	0.442889	0.914088	0.158044	4.40334	5.11513	54.0323	58.7248	0.765223	0.116212	-0.0232626	0.521097	0.283081	-0.0343513	0.0655225	1.18361	0.16132	0.297225	0.526915	-0.0537471
PIGS		0.654225	0.184273	0.4479	0.0989925	10.5394	9.95594	55.6452	58.557	0.297945	0.525864	0.0876472	0.314002	0.503067	-0.0528574	0.395218	0.403163	-0.0737254	0.306832	0.513099	-0.0537377
SS18		0.483989	0.315165	0.699902	0.168376	7.1335	7.32692	56.4516	56.7114	0.454987	0.342001	-0.0603774	0.515616	0.287674	-0.0357353	0.164507	0.783817	0.109946	0.3397	0.468904	-0.0537264
RANGAP1		0.539598	0.26793	-0.613422	-0.20252	28.5856	18.0626	62.0968	59.0604	0.234465	0.629922	-0.0973847	0.909956	0.0409797	0.00849947	0.752944	0.123237	-0.0219899	0.314273	0.502694	-0.0537225
ATP13A3		0.00466405	2.33124	-2.82936	-0.785692	14.8057	2.63957	66.9355	55.3691	0.0198183	1.70293	-0.179437	0.01543	1.81163	-0.133461	0.248302	0.605019	0.0894108	0.338836	0.47001	-0.0536021
MAN1A1		0.000823769	3.08419	3.34468	0.789693	133.954	193.043	82.6613	89.094	0.591818	0.227812	0.0389316	0.549477	0.260051	-0.0253246	0.130792	0.883418	-0.105607	0.221861	0.653918	-0.0535615
CTNNB1		0.391586	0.407173	0.856745	0.0560844	39.3465	43.1814	81.0484	80.2013	0.362095	0.441178	-0.0647633	0.132588	0.877495	-0.0684722	0.211904	0.673862	-0.0853834	0.224513	0.648758	-0.0535281
SLTM		1.11e-05	4.95619	-4.39531	-0.879641	107.126	57.0274	85.4839	79.8658	0.587605	0.230915	0.0383375	0.0508968	1.29331	-0.0911508	0.732408	0.135247	0.0253085	0.236914	0.625409	-0.0533832
RPS13P2		3.18e-05	4.49791	-4.16036	-0.749932	3.41055	1.79981	65.7258	61.0738	0.564638	0.24823	0.0440418	0.0346443	1.46037	-0.112452	0.061134	1.21372	0.146086	0.316216	0.500016	-0.0532939
CAMK2N1		0.0086861	2.06117	-2.62417	-0.432914	69.3385	45.6652	82.2581	81.0403	0.810485	0.091255	-0.0180951	0.619762	0.207775	0.0212908	0.459228	0.337972	-0.0477698	0.230162	0.637966	-0.0532925
RNASEK-C17orf49		0.0147295	1.83181	-2.43896	-0.264621	7.09454	5.54055	75.8065	77.6846	0.163115	0.787507	-0.100239	0.160907	0.793425	-0.0664631	0.63779	0.195322	0.0341417	0.273338	0.563299	-0.0532676
ATP5H		0.295857	0.528918	-1.04536	0.149741	94.6453	76.2769	80.2419	86.4094	0.0602983	1.21969	0.133263	0.539847	0.26773	0.027755	0.0163262	1.78712	-0.171174	0.222303	0.653054	-0.0532241
PAFAH1B1		0.00115284	2.93823	-3.2503	-0.887992	26.8974	7.43074	71.371	61.745	0.630076	0.200607	-0.0322275	0.11941	0.92296	-0.0812201	0.629257	0.201172	0.0366772	0.292162	0.534376	-0.0531507
C6orf48		1.24e-07	6.90706	-5.2877	-1.20847	77.3962	28.9729	75.8065	63.9262	0.157186	0.803586	-0.101962	0.422034	0.374652	-0.040287	0.111163	0.954041	0.117856	0.299065	0.524234	-0.0531338
SURF4		5.9e-13	12.2293	7.20282	1.16519	274.161	561.161	89.9194	93.4564	0.660721	0.179982	-0.0297051	0.0183994	1.7352	-0.0998777	0.249437	0.603039	-0.0771991	0.185306	0.732111	-0.0530081
SMARCA1		0.0435881	1.36063	2.01803	0.547555	39.4135	61.1412	64.9194	71.6443	0.453887	0.343052	0.0609531	0.219271	0.659019	-0.0607629	0.250741	0.600775	-0.089624	0.263205	0.579706	-0.052931
TNR		0.000416713	3.38016	-3.52927	-0.809528	2.72362	0.491445	62.0968	52.0134	0.136748	0.864078	0.11986	0.0612369	1.21299	-0.107948	0.384396	0.415221	0.0726146	0.341512	0.466594	-0.0529293
RPL39		5.68e-12	11.2456	-6.88743	-0.746833	69.8207	38.8979	91.9355	91.443	0.567801	0.245804	-0.0402575	0.830028	0.0809071	0.00788207	0.728875	0.137347	0.0200217	0.223091	0.651517	-0.0524834
PTPN1		0.97725	0.00999434	-0.0285168	0.00829706	1.96926	1.55009	56.0484	55.3691	0.512253	0.290515	0.0569125	0.714654	0.145904	-0.0217492	0.150618	0.822124	0.125553	0.3439	0.463568	-0.0524821
SMIM14		0.880624	0.0552095	-0.150178	-0.151455	30.1634	23.1275	66.5323	62.9195	0.192198	0.716252	-0.101599	0.911195	0.0403888	0.00284726	0.141255	0.849996	0.113277	0.327352	0.484985	-0.0521956
RAB3GAP1		0.13061	0.884024	-1.5117	-0.480548	35.9795	18.5348	68.9516	61.745	0.791342	0.101636	0.0170763	0.34592	0.461024	-0.0507002	0.0552847	1.2574	0.147904	0.310092	0.508509	-0.0521934
PAPPA2		0.0108272	1.96548	2.54823	0.774597	2.05204	22.9902	51.6129	61.2416	0.0671489	1.17296	0.163399	0.833806	0.078935	-0.011658	0.0183923	1.73536	-0.203833	0.323558	0.490047	-0.0521096
CHST9		9.14e-08	7.03903	5.34303	1.48668	0	41.4091	47.9839	67.953				0.370849	0.430803	-0.0455023				0.270318	0.568125	-0.0520899
PDPK1		0.101775	0.992358	-1.63631	-0.485136	13.6585	4.7772	61.2903	57.5503	0.954615	0.0201716	-0.00733312	0.49065	0.309228	-0.0358761	0.719637	0.142887	0.0282377	0.338363	0.470617	-0.0520577
SNX13		0.502568	0.298806	0.670455	0.21364	0	0.814962	48.7903	50.3356				0.339543	0.469105	-0.0514228				0.35223	0.453174	-0.0519253
NEK1		0.711886	0.147589	-0.369324	-0.13488	17.1402	13.8993	72.9839	71.6443	0.591728	0.227878	-0.0420533	0.688779	0.16192	0.0173912	0.766241	0.115635	0.0221757	0.300752	0.521791	-0.0517802
PPP2R5C		0.106731	0.971708	-1.61306	-0.427887	31.6648	13.7104	68.5484	66.6107	0.0932926	1.03015	0.129912	0.766141	0.115691	-0.0138322	0.388391	0.41073	-0.0630369	0.301896	0.520142	-0.0517314
DANCR		0.729285	0.137103	-0.346076	-0.0749666	3.22706	4.20379	52.8226	53.8591	0.169093	0.771874	-0.124423	0.615757	0.210591	0.0262582	0.0134945	1.86984	0.214307	0.369034	0.432934	-0.0515884
PCNX4		0.0283964	1.54674	-2.19177	-0.625359	15.0377	5.02663	65.7258	57.3826	0.261186	0.58305	-0.0882668	0.476106	0.322296	-0.0393033	0.239992	0.619804	0.0944754	0.33318	0.477322	-0.0515784
NUCB2		0.0958859	1.01825	1.66513	0.331848	180.909	207.376	88.7097	91.6107	0.522776	0.281684	-0.0436425	0.00653998	2.18442	-0.115206	0.162554	0.789002	-0.0953818	0.227242	0.643512	-0.0514239
RCN2		0.000193754	3.71275	-3.72702	-0.857825	3.33889	0.679992	67.7419	52.6846	0.99575	0.00184964	6.14e-05	0.0177887	1.74986	-0.135787	0.951865	0.0214245	0.0034024	0.375622	0.425249	-0.0513848
SEC31A		0.547412	0.261686	0.601643	0.199468	158.483	184.486	85.4839	87.0805	0.711283	0.147957	-0.025814	0.279236	0.554029	-0.046961	0.288549	0.53978	0.0741687	0.26078	0.583725	-0.0513539
USP12		0.00462804	2.3346	-2.83184	-0.716739	13.6701	4.27698	64.5161	54.0268	0.281641	0.550305	-0.0850997	0.493759	0.306485	0.0366428	0.375329	0.425588	0.0702852	0.355527	0.449127	-0.0513277
ALDH1A1		1.52e-21	20.8184	9.53361	2.35752	1172.59	2823.83	86.2903	97.9866	0.0132795	1.87682	0.169328	0.398675	0.399381	-0.0377559	0.000193818	3.71261	-0.251327	0.207705	0.682553	-0.0512204
C5orf15		0.164894	0.782796	1.3888	0.355637	10.5466	20.0546	57.6613	59.2282	0.383984	0.415687	0.0712844	0.67928	0.167951	-0.0208723	0.122341	0.912429	0.130674	0.400621	0.397267	-0.0511542
NDUFA6		0.000183762	3.73574	-3.74035	-0.607332	114.391	73.952	84.2742	80.5369	0.207945	0.682052	-0.0876706	0.0740307	1.13059	-0.081192	0.00866231	2.06237	0.178734	0.231029	0.636333	-0.0510304
UBE2M		0.423429	0.373219	-0.800486	-0.211836	7.17872	5.10909	60.8871	57.2148	0.823415	0.0843812	-0.0245161	0.666656	0.176098	0.024431	0.159353	0.797639	0.116276	0.395815	0.402508	-0.051006
TIAL1		0.000159268	3.79787	-3.77615	-1.02884	7.1731	2.56322	64.1129	55.2013	0.554352	0.256214	0.0493014	0.964583	0.0156605	0.00490813	0.119248	0.923549	-0.125785	0.33293	0.477647	-0.0509623
DVL3		0.789084	0.102877	-0.2675	-0.120417	6.75323	3.63035	56.0484	53.6913	0.617756	0.209183	-0.0396667	0.907708	0.0420537	0.00793298	0.26997	0.568684	0.0953719	0.392674	0.405968	-0.0509463
CNPY2		0.34763	0.458882	0.939195	0.332633	111.287	111.393	84.6774	89.4295	0.237335	0.624638	0.0826423	0.0732731	1.13506	-0.0755334	0.851404	0.0698642	0.0157093	0.238959	0.621676	-0.0508325
MYCBP2		0.814966	0.0888603	0.234024	0.0635151	12.5603	11.7102	60.8871	60.7383	0.405088	0.392451	0.0716367	0.701432	0.154014	0.0213707	0.145712	0.836504	0.119448	0.351579	0.453977	-0.0508095
ACAT1		0.175561	0.755571	1.35455	0.222572	23.4984	22.1112	58.871	61.2416	0.160936	0.793348	-0.111959	0.786091	0.104527	0.0167628	0.814296	0.0892178	-0.017162	0.324062	0.489372	-0.0506425
NOMO1		0.0454779	1.3422	2.00021	0.337758	38.4687	45.4304	70.5645	75.5034	0.526136	0.278902	0.0475153	0.93953	0.0270895	-0.000793058	0.118317	0.926955	-0.114304	0.278969	0.554444	-0.050612
EPN1		0.0461173	1.33614	-1.99432	-0.498424	5.05154	2.03114	61.2903	55.7047	0.998672	0.000577083	0.000765021	0.386495	0.412856	-0.0443299	0.844077	0.073618	-0.0176997	0.360519	0.443072	-0.0503659
ORAI2		0.569922	0.244185	-0.568167	-0.195301	12.0106	7.73048	59.6774	59.396	0.794913	0.0996801	-0.0217283	0.402649	0.395073	-0.0442355	0.0605812	1.21766	0.149898	0.339817	0.468755	-0.050152
COPB2		0.0786737	1.10417	1.75843	0.243322	135.893	157.58	78.2258	79.698	0.29228	0.534201	0.0723924	0.0170501	1.76827	-0.107185	0.133809	0.873514	0.106323	0.264958	0.576824	-0.0501049
SUMO2		0.556217	0.254756	-0.588469	0.129769	199.955	190.424	86.6935	90.7718	0.684968	0.16433	-0.0307797	0.10438	0.981381	-0.0692842	0.00191211	2.71849	0.211505	0.240524	0.618842	-0.0500418
TMEM176B		0.00789426	2.10269	2.65656	0.453743	413.735	517.811	89.1129	92.1141	0.0540893	1.26689	0.132773	0.248245	0.605119	-0.0484874	0.0366586	1.43582	-0.14022	0.221852	0.653937	-0.0500248
RBM17		0.543087	0.265131	-0.608152	-0.142456	12.0929	8.0254	60.8871	59.0604	0.986476	0.00591334	0.00240546	0.682163	0.166112	-0.022445	0.0459938	1.3373	0.16268	0.364068	0.438818	-0.0499786
LINC00969		0.137286	0.862374	-1.48597	-0.365324	20.362	11.6532	65.3226	63.4228	0.192732	0.715046	0.103876	0.969435	0.0134815	-0.00015304	0.656057	0.183058	-0.0356662	0.339085	0.469691	-0.0498525
GNS		0.941932	0.0259805	-0.0728419	-0.184346	55.2688	61.2523	75.4032	71.1409	0.781943	0.106825	0.0237316	0.129396	0.888078	-0.0760852	0.59736	0.223764	0.0363267	0.321245	0.493164	-0.0498114
KIAA1324	10 Signaling	3.72e-07	6.42888	5.0825	1.10001	259.409	432.979	83.871	90.7718	0.116009	0.935507	0.111592	0.876236	0.0573789	0.00850016	0.152247	0.817452	-0.101908	0.236956	0.625332	-0.0497992
NCOA1		0.735701	0.133299	-0.337552	-0.0991448	4.97466	1.67294	54.0323	51.6779	0.224442	0.648896	-0.106349	0.593902	0.226285	-0.0325222	0.862835	0.0640722	-0.0185145	0.395683	0.402652	-0.0497707
TMEM147		0.00278196	2.55565	2.99086	1.01852	159.201	198.022	74.1935	85.2349	0.746061	0.127225	0.0231714	0.445505	0.351147	0.0330004	0.148015	0.829693	-0.109824	0.266569	0.57419	-0.0496759
ZZEF1		0.263151	0.579796	-1.11898	-0.268305	3.19439	0.56481	56.4516	50.6711	0.444494	0.352134	0.0675935	0.627898	0.202111	0.0277673	0.378597	0.421823	0.0722074	0.407183	0.390211	-0.0495216
ATP5EP2		6.34e-08	7.19819	-5.40905	-0.834955	5.45815	2.69217	74.5968	66.2752	0.265705	0.5756	-0.0797662	0.826087	0.0829742	-0.0116332	0.345853	0.461109	-0.0691688	0.294046	0.531584	-0.0494637
FLNB		0.186477	0.729374	-1.32107	-0.443792	97.3455	72.7279	83.871	79.5302	0.61098	0.213973	0.0305063	0.34666	0.460096	-0.0431199	0.614215	0.21168	0.0349082	0.289747	0.537981	-0.0494297
MGST2		0.288473	0.539894	1.06148	0.340039	0	3.92655	47.9839	52.1812				0.0869878	1.06054	0.0949978				0.391431	0.407345	-0.0493117
MOB1A		0.938479	0.0275753	0.0771814	-0.0560916	6.85849	2.13146	54.4355	52.6846	0.34269	0.465099	-0.0825887	0.923466	0.0345792	-0.00533912	0.108307	0.965344	0.141197	0.372406	0.428983	-0.0492838
ROMO1		0.214225	0.66913	-1.24203	0.410118	150.601	127.604	84.2742	93.9597	0.113427	0.945285	0.114238	0.170608	0.768001	0.0597378	0.106453	0.972844	-0.111057	0.275354	0.560109	-0.0492721
KLHDC3		0.0483624	1.31549	1.97417	0.615772	0	0.172475	44.7581	50				0.807904	0.0926404	0.0163083				0.38811	0.411045	-0.0492584
MORF4L1		0.00155549	2.80813	-3.16413	-0.479126	157.871	116.719	95.5645	94.2953	0.528929	0.276603	0.0399909	0.414152	0.38284	-0.0355245	0.134532	0.871173	0.0955	0.253494	0.596032	-0.0492471
AC004057.1		0.212628	0.672379	1.24637	0.127182	0	1.37126	48.3871	58.2215				0.0912363	1.03983	-0.0894788				0.336597	0.472889	-0.0492143
FLOT2		0.044879	1.34796	2.00579	0.553955	0	4.48277	48.3871	54.8658				0.529127	0.27644	-0.0343441				0.359938	0.443773	-0.0490753
NUCB1		1.96e-05	4.70727	4.26915	0.691178	85.1617	151.062	77.4194	80.0336	0.659445	0.180821	0.0311468	0.0110823	1.95537	-0.117829	0.566595	0.246727	-0.0408138	0.296768	0.527582	-0.0490344
ITPK1		0.0189696	1.72194	2.34613	0.625071	2.61138	14.7175	52.4194	59.5638	0.77277	0.11195	-0.0244505	0.28563	0.544197	0.0567119	0.219808	0.657957	-0.107099	0.376009	0.424802	-0.0490178
ESF1		0.000127856	3.89328	-3.83055	-1.03235	12.0431	3.32378	62.5	53.6913	0.468513	0.329278	-0.0602039	0.964857	0.0155369	-0.00189413	0.00133918	2.87316	0.253396	0.371566	0.429964	-0.0489876
BCL2L13		0.101128	0.995127	-1.63941	-0.471225	10.4357	1.38065	60.8871	51.3423	0.211709	0.674262	0.100716	0.145434	0.837335	-0.0810836	0.0072718	2.13836	0.216817	0.382446	0.41743	-0.0487493
ABHD16A		0.00644406	2.19084	2.72429	0.656066	0	0.85632	41.129	52.1812				0.515205	0.28802	-0.0345596				0.415686	0.381235	-0.0486695
CPLX2		0.432097	0.364418	-0.785607	-0.121914	51.9617	33.8998	70.5645	70.9732	0.00879972	2.05553	-0.198002	0.128775	0.890169	-0.0770637	0.113377	0.945473	-0.118553	0.311261	0.506876	-0.0484816
TOMM7		0.00347569	2.45896	-2.9222	-0.213183	76.7229	52.2725	81.8548	84.396	0.172918	0.76216	-0.0978738	0.25277	0.597275	0.0507886	0.165154	0.782111	-0.097756	0.300492	0.522168	-0.0483525
CBFB		0.0648698	1.18796	1.84615	0.520305	2.85644	7.40685	54.0323	58.0537	0.612284	0.213047	0.0430488	0.763367	0.117267	-0.0154581	0.122814	0.910752	0.134803	0.40052	0.397375	-0.0481508
SMC3		0.616002	0.210418	0.501524	0.164771	64.6894	69.1422	76.6129	79.3624	0.0123826	1.90719	0.182431	0.212976	0.671669	-0.0549258	0.8398	0.075824	0.0177597	0.296694	0.527692	-0.0481459
RPS13		4.97e-16	15.3032	-8.11211	-0.693486	312.141	189.378	95.1613	94.7987	0.435729	0.360784	-0.0524189	0.904905	0.043397	-0.00537504	0.39908	0.39894	0.050629	0.253894	0.595347	-0.0480105
PSMA3-AS1		0.0545742	1.26301	-1.92225	-0.433193	39.0139	26.6696	72.9839	70.9732	0.40747	0.389905	-0.064629	0.440155	0.356395	-0.0404948	0.962972	0.0163865	0.00217498	0.348714	0.45753	-0.047819
DSP		1.71e-08	7.76585	5.63858	1.0484	501.573	753.148	91.129	95.9732	0.0130763	1.88352	0.166198	0.10773	0.967663	0.0658791	0.030995	1.50871	-0.141967	0.250344	0.601462	-0.047764
ERLEC1		0.522021	0.282312	-0.640234	-0.138485	118.074	94.0548	81.8548	82.7181	0.536616	0.270336	0.0455176	0.0184115	1.73491	-0.106259	0.542791	0.265367	-0.0436037	0.28557	0.544287	-0.0475872
TERF2IP		0.0119431	1.92288	-2.51382	-0.443918	272.583	216.698	89.5161	87.9195	0.387823	0.411366	-0.058353	0.0380847	1.41925	-0.0910318	0.0977439	1.00991	0.107345	0.254168	0.594879	-0.0475785
NDUFV2P1		0.0764855	1.11642	1.77145	0.322452	0	1.15029	43.9516	54.0268				0.946563	0.0238503	0.00415517				0.389311	0.409703	-0.0475658
RNF220		0.464463	0.333049	-0.731518	-0.253105	8.63739	3.83795	59.2742	57.7181	0.544609	0.263915	0.0465339	0.377081	0.423566	-0.047572	0.374468	0.426586	0.0744589	0.39732	0.40086	-0.0475657
NT5C3A		0.115236	0.938413	1.57509	0.393227	39.5308	55.8809	70.5645	75.6711	0.192104	0.716464	-0.0979507	0.285039	0.545096	-0.0506241	0.539794	0.267772	0.0473974	0.286175	0.543368	-0.0475222
HSP90B1	1 Stress	0.196487	0.706667	1.29163	0.22905	499.072	545.114	93.1452	94.9664	0.356633	0.447778	0.0598552	0.620864	0.207003	-0.0211291	0.918313	0.0370092	0.00793437	0.280064	0.552743	-0.0474624
PARVB		0.00883346	2.05387	2.61843	0.581178	0	5.95011	49.5968	61.5772				0.704437	0.152158	0.0211985				0.345417	0.461657	-0.0474308
HNRNPA3		0.129666	0.887175	-1.51542	-0.289735	29.5375	22.8438	68.9516	68.1208	0.847682	0.0717671	-0.0153139	0.550563	0.259193	-0.0310524	0.25836	0.587774	0.0866759	0.35771	0.446469	-0.0471801
PRRG3		1.49e-23	22.827	-10.0023	-1.72576	5.39991	1.45203	81.0484	60.906	0.633647	0.198152	0.0335665	0.00864491	2.06324	-0.137379	0.411746	0.38537	-0.0614687	0.381726	0.418248	-0.0471461
KIAA0319		0.049753	1.30318	1.96208	0.58994	0	0.516866	43.1452	50.3356				0.106621	0.972157	-0.094169				0.421204	0.375508	-0.0470386
PREPL		0.170672	0.767837	1.37005	0.346315	17.2795	29.1528	67.7419	70.9732	0.0145882	1.836	-0.190132	0.0755434	1.1218	-0.087336	0.605259	0.218058	-0.0372547	0.326843	0.485661	-0.0470298
TPD52		1.31e-06	5.8821	4.83794	0.716199	238.51	345.422	88.7097	91.443	0.505477	0.296298	0.0437137	0.798353	0.0978052	0.00933707	0.837304	0.077117	-0.0137882	0.269004	0.57024	-0.0468969
COX8A		0.0144352	1.84058	-2.44625	-0.0226593	314.703	253.242	92.3387	94.9664	0.135843	0.866963	0.0976647	0.688682	0.161981	-0.0192801	0.00903472	2.04409	-0.171529	0.278929	0.554507	-0.0468197
USP15		0.0220379	1.65683	-2.28971	-0.642333	15.8842	4.26084	64.1129	57.3826	0.0759877	1.11926	-0.139065	0.542241	0.265808	-0.032668	0.00663603	2.17809	0.214781	0.395036	0.403364	-0.0468056
PTPRN2		1.53e-06	5.81391	4.80663	1.01631	160.74	263.823	78.629	87.5839	0.800775	0.0964898	0.0158162	0.113674	0.94434	0.0687127	0.658948	0.181149	-0.0310383	0.273601	0.562883	-0.0466789
LMTK2		0.80056	0.0966059	-0.252622	-0.103877	1.87362	0.756007	52.4194	51.5101	0.341414	0.466718	-0.0833827	0.0412568	1.3845	-0.117722	0.29399	0.531668	0.0941651	0.399976	0.397967	-0.0464914
C7orf73		0.709693	0.14893	0.372269	0.067891	34.7081	32.4185	66.129	69.1275	0.353509	0.451599	-0.0693518	0.477551	0.32098	-0.0335334	0.863806	0.0635836	0.0116343	0.354054	0.45093	-0.0464361
SPG20		0.0294658	1.53068	-2.1772	-0.694634	19.1756	1.44491	59.6774	51.1745	0.773533	0.111521	0.0216717	0.329114	0.482654	-0.0521411	0.381693	0.418286	0.0728065	0.426377	0.370207	-0.0463785
SVIP		0.000393194	3.40539	-3.54461	-0.752825	21.7668	10.1336	72.9839	66.6107	0.936181	0.0286402	-0.00802548	0.966904	0.0146167	0.0066133	0.331274	0.479813	0.0768229	0.356353	0.448119	-0.04628
APLP1		0.203338	0.691781	1.2721	-0.0595116	166.237	183.501	87.9032	84.0604	0.6365	0.196201	-0.030604	0.995203	0.00208842	0.00124158	0.0200503	1.69788	-0.154543	0.270652	0.567589	-0.0462742
RPS25		2.41e-07	6.61745	-5.16433	-0.484836	155.947	103.164	95.1613	93.9597	0.601699	0.220621	0.0341649	0.311573	0.50644	-0.0438772	0.00287738	2.541	-0.189663	0.268739	0.570669	-0.0461334
ATP6V1G1		6.84e-05	4.165	-3.98182	-0.374735	320.335	260.007	94.3548	94.6309	0.664831	0.177289	-0.0263899	0.286143	0.543417	-0.0452523	0.483856	0.315284	0.0471105	0.255732	0.592216	-0.0461258
C18orf32		0.646415	0.189489	0.458749	0.0836711	28.7821	28.8372	75	77.349	0.570412	0.243811	-0.0412238	0.979338	0.00906745	-0.00043609	0.941548	0.0261576	-0.00488106	0.346467	0.460339	-0.0457698
UBE3B		0.891517	0.0498703	-0.136385	-0.0349692	1.44286	0.172475	51.6129	50	0.373843	0.427311	0.0833803	0.20248	0.693618	-0.0738009	0.117672	0.929327	0.136744	0.471784	0.326257	-0.0457185
RDX		0.415307	0.38163	0.814589	0.171741	25.1262	31.5476	68.5484	70.302	0.847103	0.0720638	-0.0136348	0.0941294	1.02627	-0.0786069	0.768164	0.114546	-0.0221677	0.349189	0.45694	-0.045682
ABCA2		0.0125549	1.90119	2.49615	0.802791	0	4.44718	46.371	54.0268				0.539262	0.2682	0.0337013				0.391819	0.406915	-0.0455704
NUFIP2		0.023281	1.633	-2.26879	-0.619311	13.2296	3.49215	64.9194	56.8792	0.516522	0.286911	-0.0508013	0.383907	0.415775	-0.047739	0.996592	0.0014828	-0.00325447	0.384118	0.415535	-0.0455541
WNT4		5.09e-09	8.29298	5.84409	1.71043	9.41526	84.2006	55.6452	78.6913	0.38201	0.417926	0.0758125	0.00149656	2.8249	-0.148719	0.811368	0.0907819	-0.0193034	0.329863	0.481666	-0.0455516
RPS4X		0.000130048	3.8859	-3.82637	-0.487743	211.817	139.86	87.0968	86.9128	0.901571	0.0450002	-0.00553336	0.389531	0.409458	-0.0367987	0.382891	0.416924	-0.0601521	0.294007	0.531643	-0.0455177
UQCR11		1.48e-05	4.82937	-4.33146	-0.0926541	249.601	173.395	91.5323	95.6376	0.14207	0.847499	0.100103	0.511853	0.290854	0.0274917	0.121845	0.914193	-0.102029	0.24741	0.606583	-0.0454949
VPS35		0.0494651	1.3057	-1.96456	-0.557795	50.3716	25.424	70.9677	64.5973	0.450149	0.346643	0.0576338	0.00716364	2.14487	-0.139872	0.657928	0.181822	-0.0334426	0.359426	0.444391	-0.0453356
PTK2		0.326267	0.486427	0.981661	0.22408	50.2812	50.3392	67.7419	71.8121	0.196555	0.706516	-0.0984847	0.842424	0.074469	-0.00937202	0.229863	0.638531	0.0960555	0.355734	0.448874	-0.0452882
MFF		0.926035	0.0333726	-0.0928347	-0.108843	12.9273	7.58248	55.2419	56.8792	0.106896	0.971039	0.14425	0.345803	0.461171	-0.0492271	0.755835	0.121573	0.0247934	0.429823	0.36671	-0.0450417
PPDPF		0.0548085	1.26115	1.92039	0.267174	0	2.52439	48.7903	61.9128				0.785503	0.104852	-0.0133619				0.396447	0.401815	-0.0449258
ACP1		0.132434	0.878	1.50457	0.414221	114.774	130.388	78.629	82.8859	0.651333	0.186197	-0.0343977	0.0237976	1.62347	-0.102484	0.207822	0.682308	0.091529	0.339859	0.468701	-0.0449204
ZZZ3		0.333963	0.476302	0.966162	0.282123	0	1.65663	49.5968	52.0134				0.776825	0.109677	0.0187535				0.406512	0.390927	-0.0449036
TMED3		0.105358	0.977332	1.61941	0.292068	270.561	308.285	84.2742	87.4161	0.0198086	1.70315	0.163682	0.00341036	2.4672	-0.129662	0.961402	0.0170949	-0.00399806	0.305646	0.514782	-0.0448875
NDUFA7		0.684247	0.164787	0.406675	0.226916	10.7849	12.727	64.5161	74.3289	0.740325	0.130578	-0.0273311	0.495492	0.304964	-0.0308991	0.049906	1.30185	-0.151241	0.345968	0.460964	-0.0448397
CPEB4		2.69e-07	6.57076	-5.14419	-1.23564	93.3133	31.517	83.0645	72.9866	0.89657	0.0474158	-0.0126276	0.0163729	1.78587	-0.115196	0.0962631	1.01654	0.117224	0.373216	0.428039	-0.0447962
QPCT		4.89e-15	14.3108	7.82973	1.52107	178.229	377.066	82.2581	89.5973	0.366303	0.43616	0.0641746	0.0481904	1.31704	-0.0857492	0.113061	0.946687	-0.115357	0.295711	0.529133	-0.0445477
APPL2		0.219183	0.659193	1.2287	0.372125	2.89926	6.3316	53.2258	54.698	0.387696	0.411509	-0.0760388	0.284152	0.546449	-0.0572941	0.646323	0.189551	0.0364333	0.433409	0.363102	-0.0444726
LGALS3BP		1.15e-13	12.9388	7.42228	2.00805	38.6951	248.894	61.6935	78.6913	0.561683	0.250509	-0.0462628	0.0427134	1.36944	-0.0949539	0.00239309	2.62104	-0.239206	0.328402	0.483594	-0.0444651
YIPF2		0.00797812	2.0981	2.65299	0.715432	3.18475	26.2825	51.2097	58.3893	0.647541	0.188733	-0.0404038	0.539688	0.267857	-0.031127	0.9733	0.0117533	0.00274871	0.41157	0.385556	-0.0444044
ASXL3		0.0391445	1.40733	-2.06267	-0.674787	14.2873	0.640686	57.6613	50.1678	0.8725	0.0592347	0.0103516	0.156026	0.806802	0.0840355	0.450045	0.346744	0.0612547	0.424994	0.371618	-0.0443965
ATP5J		0.231394	0.635649	-1.19678	0.270938	161.374	142.122	86.6935	93.2886	0.939089	0.0272935	-0.00497802	0.423305	0.373347	-0.0311582	0.425039	0.371571	-0.0557344	0.2948	0.530472	-0.0442686
DGUOK		0.682881	0.165655	-0.408534	0.00673618	76.3803	76.7387	73.3871	74.1611	0.0556021	1.25491	-0.145125	0.996345	0.00159036	-0.00455719	0.0889946	1.05064	0.125787	0.331523	0.479487	-0.0442136
VPS13A		0.0210335	1.67709	2.30738	0.538406	14.5726	21.657	62.0968	69.7987	0.339376	0.469319	0.0786235	0.600876	0.221215	-0.025306	0.801067	0.0963314	0.0160968	0.368372	0.433714	-0.0442079
PRRC1		0.280109	0.552673	-1.08007	-0.302491	22.9546	14.1332	63.3065	63.255	0.909381	0.0412541	0.00584963	0.910274	0.040828	-0.00503173	0.586965	0.231388	0.0413813	0.385264	0.414241	-0.0440878
HECTD4		0.833545	0.0790707	-0.210157	-0.081697	36.785	39.2818	70.9677	68.1208	0.673119	0.171908	-0.0349482	0.647763	0.188584	0.0208393	0.553826	0.256627	-0.0419185	0.353996	0.451002	-0.0440767
PURA		3.42e-05	4.46555	-4.14331	-0.916065	53.6498	21.9746	76.6129	71.3087	0.16585	0.780283	0.103563	0.577047	0.238789	-0.0265489	0.0870583	1.06019	0.128268	0.369241	0.43269	-0.0439722
MAGI2		0.517096	0.286429	-0.647828	-0.227267	7.05563	3.82222	58.0645	57.8859	0.949493	0.022508	-0.00338015	0.9854	0.00638746	0.00202193	0.509217	0.293097	0.0543912	0.413924	0.38308	-0.043941
RPL10P16		0.00167907	2.77493	-3.14181	-0.624191	2.28227	1.38494	60.8871	57.7181	0.92768	0.0326019	-0.00794126	0.181359	0.741461	-0.0708392	0.144444	0.840299	0.119982	0.392475	0.406188	-0.0439274
EFR3A		0.496268	0.304284	-0.680374	-0.268518	6.01625	2.45695	55.6452	53.8591	0.304114	0.516964	0.0883352	0.40178	0.396012	-0.0465694	0.0902645	1.04448	-0.144066	0.445571	0.351083	-0.0438748
KANSL1		2.98e-07	6.52567	-5.12466	-1.37646	14.4236	0.249551	67.7419	50	0.803891	0.094803	-0.0177226	0.40858	0.388723	0.0503455	0.747089	0.126628	0.024959	0.452443	0.344437	-0.0436825
KDELR1		0.339028	0.469765	0.956088	0.108345	183.738	202.513	86.6935	88.4228	0.669561	0.17421	0.0292319	0.00478141	2.32044	-0.12442	0.139805	0.854477	-0.103596	0.312672	0.50491	-0.0436414
NDUFB1		0.466832	0.33084	0.727644	0.458706	56.9007	59.7916	81.0484	90.4362	0.0422272	1.37441	0.145287	0.235977	0.62713	0.0507072	0.00113762	2.944	-0.225863	0.358244	0.445822	-0.0434232
SMPD4		0.311817	0.506101	-1.01142	-0.228264	4.24992	1.74996	59.2742	53.0201	0.601614	0.220682	-0.04898	0.292641	0.533665	-0.0567176	0.446069	0.350598	-0.0633597	0.442524	0.354063	-0.0433433
PPHLN1		0.572239	0.242423	-0.564757	-0.192509	10.956	6.56446	59.2742	58.3893	0.350674	0.455097	-0.0773931	0.883832	0.0536304	-0.00867978	0.136393	0.865208	0.119707	0.444655	0.351977	-0.0432984
TSPAN3		0.00839414	2.07602	2.63579	0.382862	314.446	403.215	90.7258	91.443	0.420654	0.376075	-0.0488448	0.578118	0.237983	-0.0272568	0.283536	0.547391	0.0709683	0.314674	0.502139	-0.0431592
HSBP1		0.753996	0.122631	0.313375	0.240434	176.447	184.663	83.4677	88.255	0.845774	0.0727457	-0.0111734	0.660782	0.179942	0.0207558	0.266154	0.574866	0.0738657	0.303224	0.518236	-0.0431566
RPL30		4.67e-14	13.3307	-7.54084	-0.607653	266.05	169.386	97.5806	96.9799	0.424523	0.372098	0.0531327	0.935253	0.0290709	-0.00448845	0.158548	0.799838	0.0895907	0.298923	0.524441	-0.0430938
DEGS1		0.952049	0.0213405	0.0601333	-0.0830785	18.7437	12.2225	66.129	62.5839	0.866326	0.0623187	-0.0132701	0.00154491	2.8111	-0.166444	0.15061	0.822146	0.114699	0.411683	0.385437	-0.0430148
CHPF		0.0430742	1.36578	2.02299	0.377602	223.838	264.376	82.6613	85.4027	0.107321	0.969317	0.112829	0.00731819	2.1356	-0.117727	0.766419	0.115534	-0.0212686	0.318722	0.496588	-0.042818
MTIF3		0.520712	0.283403	-0.642248	-0.123533	10.0965	8.9798	56.4516	57.047	0.43739	0.359131	-0.0655108	0.801295	0.0962074	-0.0122841	0.236043	0.627009	0.0957994	0.457021	0.340064	-0.0426129
CAMLG		0.0165106	1.78224	-2.39743	-0.72862	28.3573	8.31121	66.5323	59.5638	0.815385	0.0886372	0.0183654	0.182322	0.73916	-0.0690745	0.206439	0.685207	0.097043	0.4425	0.354086	-0.0424918
BLOC1S6		0.193284	0.713804	-1.30093	-0.39113	20.0237	9.62163	60.4839	57.7181	0.154818	0.810178	-0.115854	0.658955	0.181144	-0.0234252	0.714878	0.145768	0.0282477	0.446632	0.35005	-0.0424865
CUL4A		0.79661	0.098754	0.257736	0.0614076	10.8752	8.81506	62.5	58.2215	0.2949	0.530326	0.0881351	0.162024	0.790421	-0.0754389	0.215576	0.6664	0.0944498	0.423754	0.372886	-0.0422
RPL6P27		0.000491959	3.30807	-3.4851	-0.461824	8.01523	5.88278	78.629	77.349	0.617821	0.209137	0.0354691	0.564975	0.247971	-0.027243	0.104549	0.980682	-0.117366	0.363473	0.439527	-0.0421765
POLR2K		0.384515	0.415087	-0.869608	-0.109477	70.651	64.0507	71.371	73.3221	0.387878	0.411305	-0.0656542	0.0435	1.36151	0.0947313	0.208026	0.681882	0.0952436	0.376442	0.424302	-0.0421651
LRPPRC		0.433825	0.362685	-0.782663	-0.263114	10.4067	4.5144	58.4677	56.7114	0.802449	0.0955825	-0.0161062	0.025901	1.58668	-0.11842	0.346787	0.459937	0.0792571	0.426485	0.370097	-0.0421133
RPS23		3.46e-12	11.4614	-6.95779	-0.886103	224.956	136.177	95.1613	91.7785	0.883002	0.0540384	-0.00840619	0.151318	0.82011	-0.062975	0.958511	0.018403	-0.00444126	0.342135	0.465802	-0.042047
ABI1		0.599958	0.221879	0.524462	0.199838	4.76964	9.23964	57.2581	58.557	0.0511127	1.29147	-0.16057	0.911883	0.0400608	0.00633126	0.104799	0.979642	0.139289	0.43314	0.363372	-0.0419206
VIM		0.197186	0.705125	-1.28961	-0.110747	530.224	447.888	87.5	91.7785	0.876409	0.0572933	-0.0114191	0.398365	0.399718	-0.036841	0.294072	0.531547	0.070372	0.352776	0.452502	-0.0417603
NDUFB2		0.278937	0.554493	-1.08271	0.292599	203.664	187.508	89.5161	95.9732	0.0131519	1.88101	0.168336	0.791519	0.101539	-0.0139421	0.000115599	3.93704	-0.254911	0.321557	0.492742	-0.0417385
KCNK3		0.0064987	2.18717	2.7215	0.720443	64.0511	88.5193	72.5806	79.8658	0.681535	0.166512	-0.0324495	0.297742	0.526161	0.0505426	0.604499	0.218605	-0.0371545	0.384607	0.414983	-0.0415461
SEL1L		0.00674979	2.17071	-2.70894	-0.769333	36.1054	13.3052	72.1774	63.5906	0.348659	0.457599	0.0695868	0.728288	0.137697	0.0212116	0.0396901	1.40132	0.153182	0.414119	0.382875	-0.0414874
FNDC3A		0.657697	0.181974	0.443096	0.116117	173.978	178.241	83.4677	84.396	0.100855	0.996303	-0.112775	0.581245	0.235641	-0.024725	0.855104	0.0679812	0.0130516	0.371203	0.430389	-0.0414469
PCP4		0.000159566	3.79706	3.77569	1.43385	10.5251	110.796	51.6129	71.8121	0.0796395	1.09887	0.15692	0.236599	0.625986	0.056927	0.00592039	2.22765	-0.238578	0.385816	0.41362	-0.0414268
VEZT		0.0501512	1.29972	-1.95867	-0.537035	7.64971	0.773992	59.6774	50.5034	0.990155	0.00429667	-0.000510114	0.521696	0.282582	-0.0338007	0.179454	0.746046	0.113593	0.476248	0.322167	-0.0413966
ABHD2		0.114415	0.941515	1.57865	0.345359	35.1415	54.2552	72.5806	73.1544	0.514505	0.28861	-0.0480727	0.265194	0.576436	-0.0511474	0.533608	0.272777	0.0469495	0.37233	0.429072	-0.0413585
TPRG1L		0.698762	0.155671	-0.386992	-0.196323	0	0.429468	48.7903	50.1678				0.282196	0.549449	-0.0615018				0.422011	0.374676	-0.0412937
F11R		0.11882	0.925111	1.55975	0.405691	1.85402	8.31983	50.8065	59.7315	0.193277	0.713819	-0.116429	0.990829	0.00400128	0.000321666	0.941882	0.0260035	0.00867269	0.436289	0.360226	-0.0408401
ZC3H11A		0.00216814	2.66391	-3.06618	-0.833786	39.4095	14.0994	74.1935	66.1074	0.0387857	1.41133	-0.151732	0.00239059	2.6215	-0.1532	0.0341563	1.46653	0.155974	0.432541	0.363972	-0.0407263
SPATS2L		3.07e-05	4.51325	-4.16842	-0.88161	82.2605	32.596	79.8387	75	0.569194	0.244739	0.0405295	0.748085	0.126049	-0.0144888	0.162127	0.790145	0.0983242	0.410257	0.386944	-0.0404905
TOX4		0.077991	1.10796	-1.76246	-0.485506	52.9786	34.041	70.9677	62.4161	0.121386	0.915831	-0.118764	0.0881951	1.05456	0.089868	0.110119	0.958139	0.122334	0.45224	0.344631	-0.0401483
KIDINS220		0.33848	0.470467	-0.957173	-0.282464	33.9493	17.274	66.9355	63.5906	0.333749	0.476581	0.0738885	0.655198	0.183627	-0.023391	0.064916	1.18765	0.145655	0.412407	0.384674	-0.0399917
SNRNP70		0.487674	0.31187	0.694013	0.07993	23.3365	24.3725	66.9355	65.604	0.416642	0.380237	0.0642794	0.0939892	1.02692	-0.0880023	0.524386	0.280349	-0.0518227	0.452196	0.344673	-0.0398907
SCAMP1		0.000108388	3.96502	3.871	1.00431	33.192	73.7614	60.0806	72.651	0.0686981	1.16306	-0.14847	0.833144	0.0792798	-0.0121952	0.108239	0.965616	0.131549	0.394273	0.404203	-0.039843
HMGB1P6		0.0069446	2.15835	2.69949	0.499653	0	1.73697	44.3548	58.7248				0.603301	0.219466	-0.0279533				0.456953	0.340129	-0.0397956
QDPR		9.85e-15	14.0067	7.74123	1.3477	324.153	595.025	83.871	92.953	0.099902	1.00043	0.114696	0.0140917	1.85104	-0.104151	0.0131967	1.87953	-0.170868	0.323092	0.490673	-0.0397576
HTATSF1		0.982689	0.00758382	0.0216976	-0.0177782	59.7717	60.0185	72.1774	72.4832	0.0577792	1.23823	0.142763	0.0481652	1.31727	-0.0954727	0.916249	0.0379867	-0.0101973	0.420024	0.376726	-0.0396293
NEUROD1	9 Lineage	1.2e-12	11.9212	7.10549	1.83572	218.219	469.221	79.4355	91.443	0.00625713	2.20362	0.19573	0.586888	0.231445	-0.0223791	0.00250918	2.60047	-0.212514	0.376912	0.42376	-0.039616
NDUFB7		0.470541	0.327403	-0.7216	0.390695	140.183	127.412	82.2581	90.7718	0.0199464	1.70014	0.16378	0.226311	0.645294	-0.0511298	0.472148	0.325922	-0.0524534	0.350395	0.455442	-0.0395686
EIF3L		0.131401	0.881403	1.5086	0.456245	0	3.18975	45.9677	51.8456				0.451554	0.34529	0.0435643				0.517402	0.286172	-0.0395549
AC016739.2		1.12e-10	9.95024	-6.44961	-0.846589	7.40898	4.52697	83.4677	76.6779	0.51614	0.287233	-0.0440358	0.475844	0.322535	-0.035812	0.119202	0.923717	0.111288	0.402576	0.395152	-0.0395101
ABHD12		0.0365534	1.43707	2.09072	0.554042	122.681	145.994	70.9677	77.0134	0.158776	0.799216	0.107623	0.96351	0.0161437	0.00404547	0.690242	0.160999	-0.0259308	0.39769	0.400455	-0.0393727
GCC2		0.768401	0.114412	-0.294467	-0.0946529	38.5223	29.1863	71.371	72.4832	0.829163	0.0813601	0.0152989	0.599538	0.222183	-0.0236869	0.168419	0.773609	0.103436	0.428047	0.368509	-0.0393257
SPAG16		1.39e-05	4.85815	4.34603	1.2565	0	25.3811	47.5806	63.0872				0.110253	0.957609	-0.0807505				0.431056	0.365467	-0.0392759
DPP4		0.138851	0.857452	1.48009	0.34471	15.8649	18.3315	56.0484	61.4094	0.64405	0.191081	-0.0337347	0.0434766	1.36174	0.107723	0.0287448	1.54144	0.184618	0.444998	0.351642	-0.0392652
PRKACB		0.000428082	3.36847	3.52214	0.967979	4.78926	34.8166	53.2258	65.7718	0.128923	0.889669	-0.135534	0.111694	0.951972	-0.079821	0.269496	0.569448	-0.0963818	0.448571	0.348168	-0.0391411
TCP1		0.354193	0.45076	0.926487	0.133629	93.2359	104.916	75.8065	76.3423	0.0745141	1.12776	-0.12977	0.539807	0.267762	-0.0291591	0.92336	0.034629	0.00868128	0.428212	0.368341	-0.039094
ECI1		0.259728	0.585481	1.12703	0.266597	49.7076	66.2508	70.1613	71.1409	0.1999	0.699188	0.0952609	0.290484	0.536878	0.051166	0.925333	0.0337019	-0.00817886	0.439336	0.357203	-0.0390612
FKBP11		0.754231	0.122496	0.313065	0.12037	8.06182	14.9065	54.4355	54.3624	0.665428	0.176899	-0.0398906	0.142172	0.847186	-0.0841005	0.971604	0.0125106	0.00434624	0.482667	0.316352	-0.0390532
SLC4A2		0.0585077	1.23279	-1.89187	-0.539794	30.3935	9.23026	62.5	56.2081	0.454806	0.342174	-0.0615139	0.193938	0.712336	0.0737289	0.497899	0.302859	0.0577461	0.480883	0.31796	-0.0389185
NUCKS1		0.124873	0.903533	-1.53464	-0.114746	104.924	89.5035	87.9032	90.7718	0.118365	0.926776	0.108101	0.270184	0.568341	0.0463565	0.0590167	1.22903	-0.126851	0.396775	0.401455	-0.0388158
PTPA		0.0902138	1.04473	1.69427	0.356414	19.1728	32.1431	58.871	62.9195	0.940859	0.0264756	-0.00686302	0.265265	0.57632	-0.0564676	0.501699	0.299557	0.0562991	0.450487	0.346318	-0.0387752
HGS		0.742603	0.129243	-0.328408	-0.259123	34.9733	18.9486	64.9194	59.5638	0.511058	0.29153	0.0556685	0.87598	0.0575058	-0.00808811	0.0372379	1.42901	0.163863	0.453566	0.34336	-0.0387717
KIF21A		0.318838	0.49643	-0.996849	-0.220889	70.6626	59.7593	79.0323	78.5235	0.167623	0.775667	-0.0980624	0.367443	0.43481	0.0428139	0.0308433	1.51084	0.153543	0.395306	0.403067	-0.0385347
THOC7		0.949951	0.0222987	-0.062768	-0.0368335	15.6746	12.4009	61.6935	66.2752	0.00880899	2.05507	-0.21379	0.979282	0.00909219	0.00126121	0.60976	0.214841	-0.039861	0.483781	0.315351	-0.0384566
DNAJA1		0.862317	0.0643331	-0.173426	-0.127136	207.056	203.286	87.5	86.745	0.134242	0.872112	-0.100815	0.162279	0.789737	-0.06092	0.00728969	2.13729	0.183544	0.370185	0.431581	-0.0384147
BCAM		0.0132747	1.87698	2.47631	0.657879	0.265631	4.07107	50	57.5503	0.528647	0.276834	-0.0594192	0.125351	0.901872	0.0827482	0.0853009	1.06905	-0.154331	0.484798	0.314439	-0.0383485
EIF5AL1		0.000830236	3.0808	-3.34251	-0.662784	1.93595	0.878407	59.2742	52.1812	0.362054	0.441226	-0.0703514	0.43572	0.360792	-0.0457341	0.00955266	2.01988	0.21061	0.50952	0.292838	-0.0382726
CTCF		0.349703	0.456301	-0.935166	-0.291505	6.77995	0.870257	54.0323	50.6711	0.928201	0.0323581	-0.00558577	0.534808	0.271802	-0.0377402	0.545714	0.263035	0.0474443	0.536738	0.270238	-0.0382564
FAM174A		0.621903	0.206277	0.493155	0.131156	12.8638	19.7429	54.0323	55.5369	0.467788	0.329951	0.0688231	0.897802	0.0468193	0.00791029	0.927017	0.0329124	-0.0157204	0.477338	0.321174	-0.0382346
RPL31		5.95e-19	18.2253	-8.89291	-0.803573	295.356	163.994	96.371	96.3087	0.165308	0.781706	0.0906078	0.689761	0.161301	-0.0179179	0.860998	0.0649978	-0.0113062	0.391014	0.407808	-0.0382273
YPEL5		0.761306	0.118441	-0.303766	-0.172061	56.2168	59.5729	66.129	63.255	0.965229	0.0153697	0.0030645	0.232446	0.633678	-0.0621703	0.0750803	1.12447	0.136373	0.448438	0.348297	-0.0382144
ANKHD1		0.105025	0.978706	-1.62096	-0.422524	1.30645	0.472583	55.2419	50.1678	0.874498	0.0582413	0.0166545	0.897722	0.0468581	-0.0097407	0.830986	0.0804061	0.0176478	0.494246	0.306057	-0.0379964
GLRX5		0.47035	0.327579	-0.721909	-0.185051	8.60026	6.34436	56.0484	55.3691	0.385824	0.413611	-0.0720185	0.991394	0.00375392	0.00155264	0.775294	0.110534	0.0238674	0.505721	0.296089	-0.0379247
LLGL2		0.00232602	2.63339	3.0451	0.816758	97.3726	164.266	70.5645	78.8591	0.902318	0.0446402	-0.013324	0.17442	0.758404	0.0627703	0.214773	0.668021	-0.0936987	0.422569	0.374103	-0.0378572
CLK3		0.0964437	1.01573	-1.66234	-0.491824	6.33768	2.51782	61.2903	56.2081	0.242303	0.615641	-0.0973418	0.0627118	1.20265	-0.101116	0.499221	0.301707	-0.0530867	0.479919	0.318832	-0.0377412
RPS16		8.9e-16	15.0505	-8.04112	-0.784703	237.846	142.878	94.7581	94.6309	0.480194	0.318583	0.0475165	0.117745	0.929056	-0.069705	0.565126	0.247855	0.0360063	0.349737	0.456259	-0.0376933
GTF2IP4		5.71e-05	4.24299	4.02428	0.817879	3.38939	8.5486	60.4839	71.8121	0.802113	0.0957647	0.0227483	0.71296	0.146935	0.0160419	0.825049	0.0835204	-0.0142103	0.445861	0.3508	-0.0376889
UPF2		0.00113043	2.94676	-3.25588	-0.870744	6.51844	0.480701	60.4839	50.1678	0.785841	0.104665	-0.0260622	0.45549	0.341521	0.0443846	0.0175081	1.75676	0.191754	0.528155	0.277239	-0.0374315
LARP1B		0.0299548	1.52353	-2.17069	-0.507677	14.3926	6.63311	64.5161	60.2349	0.00888083	2.05155	-0.204219	0.609417	0.215085	0.0254081	0.38636	0.413008	0.0693947	0.494115	0.306172	-0.0373419
SNRPB2		0.00775388	2.11048	-2.6626	-0.614711	20.0052	11.5547	66.9355	63.5906	0.956889	0.0191384	-0.00274748	0.303754	0.517478	-0.052017	0.307485	0.512177	0.0774928	0.456824	0.340251	-0.0372852
NEU1		0.676749	0.169572	0.416904	-0.00941347	146.165	180.854	80.2419	76.1745	0.714441	0.146033	0.0268684	0.00925866	2.03345	-0.125045	0.0847946	1.07163	0.121102	0.430102	0.366429	-0.037189
GPBP1L1		0.514293	0.288789	0.652167	0.178412	2.32899	3.4211	52.4194	54.698	0.608312	0.215874	-0.0467849	0.747434	0.126427	-0.0192382	0.633217	0.198447	-0.0465242	0.492616	0.307491	-0.0371555
STIM2		0.387998	0.411171	-0.863254	-0.285384	2.55876	1.04551	52.8226	51.3423	0.299331	0.523849	0.0936772	0.977928	0.00969307	0.00297995	0.150266	0.823141	0.121907	0.526416	0.278671	-0.0371465
EIF4E2		0.131321	0.881665	-1.50891	-0.407531	8.60844	3.09109	65.7258	57.047	0.195877	0.708017	-0.104405	0.370292	0.431455	-0.0526416	0.959347	0.0180243	-0.00390562	0.516672	0.286785	-0.0371457
FKBP3		0.00456783	2.34029	2.83603	0.75339	29.3024	48.6018	62.5	72.9866	0.318805	0.496474	-0.0820951	0.183514	0.736332	0.0633647	0.675264	0.170526	-0.0315102	0.434021	0.362489	-0.0370812
RPL27A		1.03e-08	7.98589	-5.72522	-0.355523	252.106	157.326	94.7581	97.1477	0.958799	0.0182725	0.00575744	0.0668126	1.17514	-0.0734795	0.000437316	3.35921	-0.228035	0.373716	0.427459	-0.0370721
GUK1		0.21008	0.677615	1.25335	0.255098	328.616	342.427	89.9194	92.1141	0.838504	0.0764946	0.0160941	0.739382	0.131131	0.0138232	0.290754	0.536475	-0.0709949	0.439352	0.357188	-0.0368108
ENPP2		4.99e-11	10.3015	6.57111	1.42722	143.027	323.199	74.5968	84.7315	0.609266	0.215193	-0.0350539	0.315606	0.500855	-0.044663	0.750857	0.124443	0.0194837	0.425889	0.370703	-0.0366443
WNK1		0.00408904	2.38838	2.87121	0.664484	71.8487	99.6507	77.0161	83.557	0.83219	0.0797774	-0.0136336	0.0865373	1.0628	-0.0751008	0.553086	0.257207	0.0467263	0.407114	0.390284	-0.0366247
ANKRD12		2.8e-09	8.55257	-5.94281	-1.25058	134.914	61.4225	89.1129	81.3758	0.879054	0.0559844	-0.0112826	0.617017	0.209703	-0.0251305	0.0256319	1.59122	0.148575	0.418695	0.378102	-0.0366094
PTPRJ		0.655344	0.183531	0.44635	0.109599	0	0.646021	49.1935	50.3356				0.804488	0.0944807	-0.0149554				0.490133	0.309686	-0.0365604
NISCH		0.61317	0.212419	0.505554	0.153147	0.722031	1.80376	50.4032	52.349	0.0898449	1.04651	-0.151055	0.421029	0.375688	-0.041579	0.0551969	1.25809	-0.170165	0.504478	0.297158	-0.0363401
RPLP2		3.59e-25	24.4447	-10.3646	-0.890587	352.486	178.535	97.5806	97.1477	0.0752865	1.12328	0.115004	0.311481	0.506568	-0.0420133	0.596968	0.224049	-0.0371731	0.398288	0.399803	-0.0363167
SOCS6		0.0206227	1.68566	2.31482	0.687681	0	0.75237	42.7419	50.8389				0.996943	0.00132962	-0.00121512				0.528887	0.276637	-0.0362976
TCEB2		2.49e-06	5.60423	-4.70915	-0.170607	276.912	189.469	93.1452	96.1409	0.00658512	2.18144	0.179955	0.89044	0.0503951	0.0074385	0.274982	0.560695	-0.0734005	0.366702	0.435687	-0.0362688
RSF1		0.244205	0.612245	-1.16454	-0.261079	44.1571	36.4182	75.8065	71.6443	0.541946	0.266044	-0.0474914	0.845015	0.0731356	0.0107882	0.106675	0.971937	0.114379	0.470959	0.327017	-0.0362321
SDCBP		0.599096	0.222504	-0.525701	-0.228842	107.23	93.9318	70.9677	66.7785	0.525838	0.279148	0.0476351	0.0401748	1.39605	-0.103099	0.0019442	2.71126	0.234972	0.463339	0.334101	-0.0362131
SECISBP2		0.934658	0.0293473	0.0819859	-0.0576392	11.9954	6.21822	57.6613	56.5436	0.266174	0.574835	-0.0929592	0.0198939	1.70128	-0.125994	0.26657	0.574189	-0.0934505	0.518688	0.285094	-0.0361217
SNHG8		2.46e-05	4.60884	-4.21832	-1.007	31.6227	11.1952	67.7419	62.4161	0.811476	0.0907243	-0.0172048	0.0668841	1.17468	-0.0981352	0.0590408	1.22885	0.147711	0.511854	0.290854	-0.0361017
TMEM181		0.53062	0.275217	-0.62706	-0.167903	9.32306	5.23512	61.2903	56.3758	0.725389	0.139429	-0.0297294	0.270775	0.567391	-0.0606694	0.583923	0.233644	-0.0434777	0.528397	0.277039	-0.0360174
VBP1		0.796969	0.0985584	0.257271	0.0148381	11.5516	7.88042	59.2742	56.7114	0.932707	0.0302546	-0.00530849	0.53305	0.273232	0.0341322	0.667312	0.175671	-0.0352728	0.522204	0.28216	-0.0359812
PYURF		0.0839224	1.07612	1.72837	0.347548	9.18004	11.3911	65.7258	72.4832	0.578574	0.237641	-0.0399899	0.535753	0.271035	-0.0274283	0.0802965	1.0953	-0.138253	0.428488	0.368061	-0.0359044
ATP5D		0.00254337	2.59459	-3.01813	-0.266019	165.785	121.915	86.2903	86.9128	0.208168	0.681585	0.0864461	0.742028	0.12958	0.0161479	0.504963	0.296741	0.0434445	0.449338	0.347426	-0.0357194
ZFAND3		0.304023	0.517094	-1.02785	-0.277671	4.37083	2.14775	56.4516	54.3624	0.485949	0.31341	-0.0545253	0.763415	0.117239	-0.0185116	0.760186	0.11908	0.0246501	0.502084	0.299224	-0.0356659
CHGA	13 L Cell	1.28e-07	6.89382	5.28212	0.599041	2009.84	2740.22	98.3871	98.4899	0.0361641	1.44172	0.137648	0.0386537	1.41281	0.0837428	0.00140524	2.85225	-0.203946	0.370721	0.430952	-0.0355964
EIF1AX		0.000482639	3.31638	-3.49021	-0.79257	63.4768	39.8409	82.2581	75	0.576974	0.238844	0.0394959	0.00407687	2.38967	-0.13689	0.0728015	1.13786	0.12815	0.432988	0.363525	-0.0355696
NBEA		0.406051	0.391419	0.830862	0.204905	8.09136	7.64356	59.2742	61.5772	0.638603	0.194769	-0.0406107	0.568095	0.245579	-0.0279952	0.404885	0.392668	-0.0654001	0.494952	0.305437	-0.035368
FOXP1		0.0616963	1.20974	-1.86847	-0.488327	81.4343	49.1919	81.0484	78.8591	0.327438	0.484871	0.0667379	0.773078	0.111777	-0.0128079	0.00349529	2.45652	0.202843	0.452596	0.34429	-0.0353606
PLOD2		0.389448	0.409551	0.860619	0.130765	39.6099	32.6108	67.3387	68.6242	0.381882	0.418071	-0.0692452	0.0558697	1.25282	-0.0955227	0.344522	0.462784	0.0729231	0.484893	0.314354	-0.0352983
DERL1		0.372931	0.428371	0.890996	0.270015	1.53755	4.39831	51.2097	53.5235	0.108192	0.965807	0.146076	0.121244	0.91634	0.0867608	0.474706	0.323575	0.0659453	0.557039	0.254114	-0.034968
PTPRA		0.854163	0.0684593	0.18381	0.0338374	8.47952	7.20688	61.2903	61.5772	0.51419	0.288876	-0.0510295	0.332502	0.478206	-0.0519943	0.670584	0.173546	-0.0337875	0.49347	0.30674	-0.0349245
MEGF9		0.13541	0.868349	-1.4931	-0.435132	9.36257	5.05919	59.6774	57.5503	0.146144	0.835219	-0.117436	0.468924	0.328897	0.0393651	0.598055	0.223259	0.0442422	0.536077	0.270773	-0.0347955
KLF6		0.0277973	1.556	-2.20013	-0.645866	73.3548	37.7973	74.5968	69.4631	0.993396	0.00287764	0.00185958	0.266177	0.574829	-0.0534423	0.171014	0.766969	0.101441	0.440643	0.355913	-0.034756
PTMAP2		0.361159	0.442301	-0.913158	-0.234422	0	0.520821	48.7903	50.6711				0.0163779	1.78574	-0.140207				0.560248	0.25162	-0.0347383
USP14		0.0432663	1.36385	-2.02113	-0.529041	13.9647	7.61858	64.9194	58.557	0.062665	1.20297	-0.152362	0.211422	0.674849	-0.0672994	0.00184617	2.73373	0.245628	0.527714	0.277601	-0.0347058
ATG13		0.167216	0.776723	1.38121	0.433261	0	4.48042	49.5968	52.6846				0.589081	0.229825	0.0282754				0.554107	0.256406	-0.0346268
KLC1		0.249008	0.603786	-1.15276	-0.383506	20.5185	13.0696	68.1452	62.4161	0.986246	0.00601489	-1.15e-05	0.752707	0.123374	0.0181889	0.374046	0.427075	0.072811	0.516656	0.286799	-0.0345742
CACNA1D		0.0734209	1.13418	1.79021	0.443195	12.6364	26.7789	64.1129	66.9463	0.0698399	1.1559	0.144829	0.630528	0.200295	0.0244938	0.314279	0.502684	-0.0808945	0.500361	0.300716	-0.0344628
SNAP25		0.0636643	1.1961	1.85452	0.429935	58.615	89.4062	68.9516	72.1477	0.800089	0.0968615	0.0143	0.885223	0.0529474	0.00633744	0.474095	0.324134	0.0531772	0.488111	0.311482	-0.0344015
CEBPZ		0.000186271	3.72986	-3.73694	-0.947495	25.1855	8.45114	69.7581	60.4027	0.376421	0.424326	0.069517	0.355641	0.448988	-0.0468938	0.0656889	1.18251	0.141651	0.508635	0.293594	-0.0343919
RPL28		2.21e-10	9.65542	-6.34592	-0.761405	176.765	106.075	92.7419	90.604	0.0255009	1.59344	0.151311	0.916234	0.0379937	-0.00613094	0.137662	0.861187	-0.0991047	0.414314	0.38267	-0.0343511
GRIA3		0.541238	0.266612	0.610942	0.055183	81.1054	103.914	76.6129	76.5101	0.50693	0.295052	-0.0487137	0.10646	0.972812	0.0763848	0.568722	0.2451	-0.0393133	0.445202	0.351442	-0.0342948
FAM134A		0.00272601	2.56447	-2.99706	-0.720028	26.6411	12.321	70.1613	63.7584	0.728349	0.137661	-0.0265069	0.581972	0.235098	0.0298087	0.226944	0.644082	0.0905761	0.490039	0.309769	-0.034215
DDX3X		1.37e-05	4.86429	-4.34913	-1.15645	88.5917	32.8712	80.2419	70.1342	0.0228577	1.64097	-0.161523	0.107765	0.967524	0.0806046	0.132056	0.879243	0.107297	0.506487	0.295431	-0.0341899
OPA3		0.11406	0.942866	-1.5802	-0.384024	2.08851	0.828464	59.2742	51.6779	0.799564	0.0971469	-0.0226137	0.652008	0.185747	-0.025475	0.245392	0.610139	0.0952848	0.531728	0.27431	-0.0341202
CCNDBP1		0.644523	0.190761	0.461384	0.229134	2.1293	3.1966	56.0484	54.8658	0.0603416	1.21938	0.161443	0.248913	0.603952	0.0642329	0.211162	0.675384	0.102593	0.562278	0.250049	-0.0340245
RSBN1		0.0134369	1.8717	-2.47197	-0.671935	8.37209	0.490509	59.6774	50.6711	0.444726	0.351908	-0.0667442	0.83405	0.078808	-0.0102687	0.000816277	3.08816	0.271449	0.564453	0.248372	-0.0339527
SMOC1		0.0039276	2.40587	2.88392	0.953276	0.520979	33.448	50.8065	62.0805	0.782578	0.106472	0.0247485	5.66e-05	4.24698	-0.206716	0.0748162	1.126	-0.154324	0.481971	0.316979	-0.0338855
CTSD	12 Lysosomal Enzyme	0.0338358	1.47062	2.12202	0.346448	139.964	173.425	81.4516	83.8926	0.644703	0.19064	-0.033593	0.913253	0.0394087	0.00229922	0.624138	0.20472	-0.0341214	0.449568	0.347205	-0.0338662
RPS27		7.68e-28	27.1144	-10.9368	-0.925894	429.768	209.982	98.3871	97.9866	0.949412	0.0225452	-0.00216774	0.0102143	1.99079	-0.104552	0.748642	0.125726	0.0218062	0.379139	0.421201	-0.0338209
PITHD1		0.000936696	3.0284	-3.30888	-0.999929	38.4669	5.67759	66.9355	55.3691	0.950303	0.022138	0.00200279	0.760928	0.118657	-0.0187936	0.018195	1.74005	0.178565	0.564636	0.248232	-0.0338117
ATP5F1		0.222808	0.652068	1.21909	0.215866	171.644	209.333	80.6452	82.047	0.992794	0.00314065	-0.00198834	0.111431	0.952994	0.0718931	0.082963	1.08112	-0.125269	0.492452	0.307636	-0.0338056
RPS2		2.47e-09	8.6073	-5.96343	-0.495072	564.564	426.789	98.7903	97.651	0.359411	0.444409	-0.0585492	0.106472	0.972765	-0.0669576	0.160293	0.795086	-0.0893181	0.4223	0.374379	-0.0337179
ECI2		0.000933589	3.02984	3.30981	1.01476	0	3.0801	39.1129	51.6779				0.667583	0.175494	-0.0256566				0.573656	0.241348	-0.0336844
DPP8		0.413358	0.383674	-0.817999	-0.221514	2.2213	0.717523	53.2258	50.1678	0.736977	0.132546	-0.0304794	0.408549	0.388756	-0.0492235	0.35542	0.449258	0.0784297	0.591186	0.228276	-0.0336783
PSMD1	8 Proteasome	0.672899	0.17205	-0.422173	-0.163342	57.6955	46.0131	73.3871	70.1342	0.310186	0.508378	-0.0776323	0.808758	0.0921815	-0.0118757	0.272207	0.565101	0.0837121	0.515194	0.28803	-0.0336205
PHF14		0.181363	0.741452	-1.33657	-0.428423	2.6607	2.07035	54.0323	54.0268	0.425222	0.371385	0.0719797	0.900896	0.0453253	0.00708568	0.886816	0.0521665	-0.0133826	0.546997	0.262015	-0.0335839
NFE2L2		0.0568545	1.24524	-1.90443	-0.596415	25.0238	5.94008	62.9032	58.0537	0.0142649	1.84573	-0.200653	0.530825	0.275048	-0.031415	0.849008	0.0710884	-0.0150688	0.547357	0.261729	-0.033538
CEP126		0.197779	0.703821	1.28791	0.329695	27.1252	33.7783	68.1452	72.8188	0.950583	0.0220101	0.00624872	0.144285	0.84078	0.0719521	0.821955	0.0851521	-0.0172697	0.491919	0.308106	-0.0335192
LAMA5		0.0257341	1.58949	2.2302	0.650479	7.18554	13.0346	56.4516	60.7383	0.605038	0.218218	-0.0397069	0.529689	0.275979	0.0324825	0.172043	0.764362	0.119113	0.5312	0.274742	-0.0333322
RPL4P4		0.88466	0.0532234	0.145064	-0.0445637	0	0.907043	49.5968	53.3557				0.391064	0.407752	0.0493712				0.600633	0.221391	-0.0331302
HSD17B12		0.992086	0.00345068	0.0099189	-0.0143337	76.28	87.1071	79.0323	79.3624	0.0255823	1.59206	-0.157964	0.0116625	1.93321	-0.118023	0.270654	0.567585	0.076589	0.50182	0.299452	-0.0331206
ZBTB20		0.548857	0.26054	0.599473	0.14646	37.3304	29.1084	71.7742	76.1745	0.629093	0.201285	-0.0381694	0.307192	0.51259	-0.0496032	0.967947	0.0141483	-0.00132619	0.496155	0.304383	-0.0330086
COX7A2		0.0276219	1.55875	-2.20261	0.18601	227.375	186.528	90.3226	95.4698	0.000551121	3.25875	0.231482	0.00968968	2.01369	-0.108419	1.78e-05	4.74846	-0.28094	0.429804	0.366729	-0.0329147
RPL21		7.11e-12	11.1484	-6.85551	-0.332114	442.478	291.656	97.1774	98.6577	0.0581127	1.23573	0.124259	0.013994	1.85406	-0.100356	0.077975	1.10804	-0.113909	0.423038	0.373621	-0.0328913
VDAC1		0.442615	0.353974	0.767784	-0.0237033	100.517	118.593	77.8226	75.5034	0.757979	0.120343	-0.0251439	0.15206	0.817984	-0.0668906	0.251426	0.59959	0.0823278	0.464355	0.33315	-0.0328895
DDX21		1.73e-08	7.76194	-5.63703	-1.31648	51.9911	14.6809	79.4355	66.443	0.125779	0.900391	0.11553	0.0305594	1.51486	-0.113279	0.14459	0.839862	0.10194	0.545963	0.262837	-0.0328348
RHBDD2		0.0104251	1.98192	2.5614	0.456249	332.899	407.267	88.3065	91.1074	0.633035	0.198572	-0.031397	0.00677868	2.16885	-0.119362	0.880335	0.0553519	-0.0119493	0.444651	0.351981	-0.0328058
HADHA		0.783006	0.106235	0.275404	-0.00324913	83.1791	88.2504	69.7581	69.9664	0.75158	0.124025	-0.0246495	0.508846	0.293413	-0.0335353	0.33772	0.471443	-0.0712914	0.509591	0.292778	-0.0327072
NAGK		0.664324	0.17762	-0.433952	-0.135514	7.598	5.15082	55.6452	56.2081	0.384538	0.415061	-0.0759892	0.110952	0.954865	-0.0871861	0.336611	0.472872	0.0841392	0.553671	0.256749	-0.032699
LIMA1		0.820144	0.0861098	0.22736	0.0808344	19.3675	24.1559	62.5	64.9329	0.538423	0.268876	-0.0501523	0.389842	0.409111	-0.042594	0.41277	0.384292	0.0638984	0.525538	0.279396	-0.0326853
IK		0.000395745	3.40258	-3.54291	-0.848271	79.4375	35.1213	75.4032	67.4497	0.214793	0.66798	-0.0897171	0.943132	0.0254275	-0.00768488	0.732951	0.134925	0.0245264	0.531707	0.274328	-0.0326436
APC		0.250155	0.60179	-1.14997	-0.302828	32.5206	20.5249	72.9839	68.4564	0.767137	0.115127	-0.0214454	0.572764	0.242024	0.0281534	0.422788	0.373878	0.058681	0.515189	0.288033	-0.0324859
DNMT3A		0.420652	0.376077	-0.80529	-0.107312	4.9252	2.97656	70.1613	62.7517	0.119044	0.924293	0.12145	0.840838	0.0752875	-0.0127113	0.399305	0.398695	0.0646318	0.536417	0.270497	-0.0323705
SYT5		0.115809	0.936257	1.57261	0.40482	46.9026	60.0482	65.7258	72.9866	0.910219	0.0408542	0.0100211	0.00131705	2.8804	-0.156953	0.491756	0.30825	0.0499845	0.512912	0.289957	-0.032364
RPSA		0.00214243	2.66909	-3.06974	-0.385377	260.676	201.262	90.7258	89.4295	0.951746	0.021479	-0.00147716	0.21439	0.668796	-0.0539187	0.306692	0.513297	-0.0690742	0.47497	0.323334	-0.0323376
NDUFA5		0.145375	0.837509	1.45606	0.235018	74.7715	102.668	75.4032	75.3356	0.653488	0.184762	-0.0323052	0.64388	0.191195	-0.0203959	0.806803	0.0932325	0.0154942	0.506797	0.295166	-0.0323008
CETN2		0.0987955	1.00526	-1.65072	-0.502488	7.65787	1.42397	56.0484	51.1745	0.595135	0.225384	-0.0442039	0.0917207	1.03753	-0.0957348	0.409248	0.388013	0.0654611	0.591964	0.227705	-0.0321692
SLC38A10		0.247294	0.606786	1.15695	0.107925	71.4464	83.5793	71.7742	71.4765	0.769013	0.114066	0.0220876	0.598803	0.222716	-0.0263126	0.0066701	2.17587	-0.202099	0.514494	0.28862	-0.0321429
HSP90AA1		0.629809	0.200791	-0.481996	0.171279	901.572	853.607	96.371	98.3221	0.873042	0.0589647	-0.0140466	0.706538	0.150865	-0.0151636	0.0907705	1.04206	-0.110386	0.448674	0.34807	-0.0319618
PLD3	12 Lysosomal Enzyme	0.00203387	2.69168	3.08524	0.290488	480.944	585.334	93.9516	94.1275	0.858583	0.0662176	0.0125744	0.056538	1.24766	-0.0800335	0.0444286	1.35234	-0.128707	0.432032	0.364484	-0.0319267
MACF1		0.0182864	1.73787	2.35977	0.441889	99.8948	154.919	85.0806	84.8993	0.162132	0.790131	0.100073	0.961214	0.0171798	-0.00482207	0.0455582	1.34143	-0.138551	0.501279	0.29992	-0.0318512
NAP1L1		0.000401835	3.39595	-3.53888	-0.621466	101.804	71.523	88.3065	84.8993	0.715207	0.145568	-0.0222062	0.722299	0.141283	0.0169395	0.952345	0.0212058	-0.00288822	0.476923	0.321552	-0.0318414
NAXE		0.212856	0.671915	1.24575	0.572332	102.38	110.593	72.1774	82.5503	0.888101	0.0515379	-0.0105002	0.313346	0.503975	-0.042827	0.874867	0.058058	0.0114044	0.470231	0.327689	-0.0316504
RPS27A		3.54e-17	16.4515	-8.42734	-0.523412	464.091	286.217	96.7742	98.1544	0.793286	0.10057	-0.0181874	0.603203	0.219536	-0.0223127	0.202765	0.693007	0.0805068	0.490385	0.309463	-0.0316283
MFSD6		0.475895	0.322489	0.712921	0.193626	6.90356	9.89429	55.6452	58.8926	0.0879921	1.05556	0.145337	0.0546583	1.26234	-0.102537	0.138397	0.858874	0.124602	0.565588	0.2475	-0.0315347
ARHGAP1		0.0152751	1.81602	2.42579	0.759954	77.9367	106.351	74.5968	85.2349	0.0724772	1.1398	0.130927	0.350737	0.455019	-0.0404409	0.189189	0.723103	-0.0969671	0.487692	0.311854	-0.0315272
HIPK3		0.889312	0.0509457	-0.139174	-0.0560451	10.3893	11.1365	60.4839	62.4161	0.748052	0.126068	-0.0253755	0.665772	0.176674	0.0218355	0.530037	0.275694	0.0519527	0.550662	0.259115	-0.0315126
COMMD6		0.354193	0.45076	-0.926487	0.172592	53.5458	44.4046	73.7903	82.2148	0.261019	0.583328	0.0848219	0.54134	0.26653	0.024847	0.869725	0.0606179	-0.00954714	0.493662	0.30657	-0.0314968
RPL34		1.1e-14	13.957	-7.72666	-0.631011	252.004	151.195	95.5645	95.8054	0.169747	0.770198	0.0900076	0.0624263	1.20463	-0.0781453	0.0952628	1.02108	0.111192	0.482268	0.316712	-0.0314107
CHMP2A		0.244519	0.611687	1.16377	0.375037	178.871	186.471	82.6613	86.4094	0.573892	0.24117	0.0420708	0.243638	0.613256	0.0508934	0.139679	0.85487	-0.104673	0.478917	0.31974	-0.0313592
RWDD1		0.0329479	1.48217	-2.13272	-0.408179	48.6067	35.6295	75.4032	73.6577	0.359858	0.443869	0.0682746	0.35612	0.448404	0.0453585	0.788112	0.103412	0.0151726	0.539736	0.267819	-0.0313434
HDAC2	4 Survival	0.264343	0.577833	1.11619	0.256361	39.9772	54.7517	68.5484	71.6443	0.904443	0.0436186	-0.0142722	0.367732	0.434469	0.0422038	0.307988	0.511466	0.0751281	0.527249	0.277984	-0.031325
KCNMA1		0.293928	0.531759	1.04954	0.258489	92.4289	115.736	79.0323	82.5503	0.528154	0.27724	0.0461812	0.634719	0.197418	-0.0203373	0.654462	0.184116	0.0300368	0.477593	0.320942	-0.0313025
GGA2		0.156164	0.806419	1.41809	0.297743	37.4378	64.7483	69.3548	68.2886	0.383681	0.41603	-0.0708293	0.00415563	2.38136	-0.139851	0.651639	0.185993	-0.0361691	0.533023	0.273254	-0.0312696
PSMA7	8 Proteasome	0.0793347	1.10054	-1.75456	0.0462665	325.243	288.934	90.7258	93.7919	0.112354	0.949411	-0.10654	0.56431	0.248482	0.0243218	0.864819	0.063075	0.0101261	0.4642	0.333295	-0.0312051
CDC42EP3		0.0173677	1.76026	2.37883	0.390649	130.262	179.956	80.2419	81.7114	0.24575	0.609506	-0.0803066	0.400256	0.397662	-0.0400745	0.663449	0.178192	0.0295464	0.495797	0.304696	-0.0311883
TRA2A		0.00412729	2.38433	-2.86827	-0.727223	27.3747	11.5575	72.1774	66.6107	0.708183	0.149855	0.0287738	0.140389	0.852667	-0.0737486	0.00665203	2.17705	0.203346	0.550384	0.259334	-0.0311632
PPP1CC		0.194241	0.711659	-1.29814	-0.423873	26.1954	7.10486	62.0968	55.8725	0.564825	0.248086	0.0489917	0.604352	0.21871	0.0287355	0.294779	0.530503	0.0815504	0.557912	0.253434	-0.0311604
LYPLA1		0.313525	0.503728	1.00785	0.344277	0	6.54575	48.7903	56.2081				0.370799	0.430862	-0.0487248				0.562369	0.249979	-0.0311592
SOX6		0.0315615	1.50084	2.14992	0.623663	0	4.01435	47.1774	55.7047				0.549858	0.259749	0.0339109				0.582781	0.234494	-0.0311541
FXYD5		6.52e-05	4.18599	3.99329	1.36184	90.8766	197.518	65.7258	80.8725	0.961248	0.0171647	-0.0043238	0.00839447	2.07601	0.119053	0.00286257	2.54324	-0.230555	0.461375	0.335946	-0.03114
SHFM1	8 Proteasome	1.54e-07	6.81249	-5.24772	-0.370995	145.583	98.6661	89.5161	91.443	0.893334	0.0489862	-0.00945043	0.944789	0.0246654	-0.00460037	0.07154	1.14545	0.123022	0.477562	0.320971	-0.0311273
BMS1		0.980217	0.0086779	0.0247972	-0.0312756	2.87275	1.49705	54.0323	54.698	0.374901	0.426083	0.0772833	0.726825	0.13857	0.0199968	0.902061	0.044764	-0.00967599	0.583997	0.23359	-0.031047
P4HB		1.83e-09	8.73637	6.01178	1.02086	361.371	550.065	87.9032	93.7919	0.347336	0.45925	0.0647432	0.284866	0.545359	-0.0445717	0.597622	0.223573	-0.0345387	0.459939	0.337299	-0.0310346
UBBP4		0.66917	0.174464	-0.427287	-0.206648	0	0.581185	47.5806	51.6779				0.319746	0.495195	-0.0568485				0.57048	0.24376	-0.0309968
GTF3C6		0.465315	0.332253	0.730124	0.27942	90.6031	94.6541	75.4032	79.698	0.913736	0.0391791	0.0124328	0.510653	0.291874	-0.027904	0.32627	0.486423	0.0744381	0.480463	0.31834	-0.0309828
DMKN		0.0710373	1.14851	1.80524	0.52607	2.1687	20.2143	51.6129	61.0738	0.578397	0.237774	0.0497912	0.840689	0.0753648	-0.00930092	0.978929	0.00924889	-0.00157633	0.535935	0.270888	-0.0309048
CISD1		0.556321	0.254674	0.588314	0.222292	35.8129	39.232	63.7097	67.7852	0.0324771	1.48842	-0.172217	0.384341	0.415284	-0.0425468	0.761765	0.118179	0.0247671	0.519709	0.28424	-0.0308378
MECP2		0.0190249	1.72068	-2.34504	-0.599865	14.3578	6.78957	65.7258	62.2483	0.835975	0.0778066	-0.0181742	0.254447	0.594403	-0.063143	0.572131	0.242504	-0.0417649	0.571913	0.24267	-0.0307628
SLC29A4		5.4e-06	5.26755	4.54859	1.24327	36.0092	110.158	62.5	75.1678	0.816583	0.0879996	-0.0200758	0.643844	0.191219	-0.0214033	0.156478	0.805547	-0.114701	0.545689	0.263055	-0.0307498
LSS		0.97725	0.00999434	-0.0285168	0.0486972	2.10513	0.302578	53.629	50	0.341979	0.466001	0.089672	0.782644	0.106436	-0.0165221	0.799151	0.0973711	0.0258525	0.580034	0.236547	-0.0307137
MT-ND1		3.18e-17	16.4981	-8.43989	-0.582032	2885.61	2020.07	100	99.1611	0.388362	0.410763	0.0539504	0.000592527	3.22729	-0.142624	0.0883361	1.05386	-0.108433	0.469814	0.328074	-0.0305561
SERBP1		0.0631345	1.19973	-1.85824	-0.394674	95.2009	81.6943	85.8871	82.8859	0.643384	0.19153	0.0321613	0.0589381	1.2296	-0.0831072	0.913014	0.0395226	-0.00983375	0.533542	0.272832	-0.0304508
RPS19		3.88e-07	6.41153	-5.07491	-0.381839	354.91	260.709	95.5645	95.8054	0.0840101	1.07567	0.117271	0.433161	0.363351	-0.029312	0.0103532	1.98492	-0.166074	0.436797	0.359721	-0.0304275
ASCC3		0.0489289	1.31043	1.96921	0.491038	24.1976	36.2364	66.9355	71.1409	0.258578	0.587409	0.0894934	0.71611	0.14502	-0.0149551	0.42755	0.369013	0.0603475	0.535456	0.271277	-0.0304147
SMPD1		0.836813	0.0773717	0.205972	0.00917423	31.5578	27.35	71.371	73.9933	0.897311	0.0470571	0.0136906	0.00788913	2.10297	-0.126012	0.555444	0.25536	0.0442879	0.527029	0.278166	-0.0303651
DAP3		0.156798	0.804659	-1.41592	-0.453497	14.7384	4.79118	61.6935	56.3758	0.320615	0.494016	-0.0850939	0.412597	0.384474	0.0452968	0.528816	0.276696	0.0530452	0.593737	0.226406	-0.0303465
PDXDC1		0.664999	0.177179	0.433022	-0.136244	146.086	153.96	88.7097	88.0872	0.308996	0.510047	-0.0670437	0.171978	0.764526	-0.0583232	0.698031	0.156126	-0.0268872	0.470953	0.327022	-0.0303448
CHMP3		0.0679895	1.16756	-1.82508	-0.496094	55.4384	36.9414	83.0645	77.8523	0.543319	0.264945	-0.0438965	0.312814	0.504714	-0.045222	0.256467	0.590968	0.081385	0.525858	0.279131	-0.0302535
SRRM2		0.0566933	1.24647	-1.90567	-0.293627	210.293	182.14	89.5161	90.1007	0.796933	0.0985784	0.0167811	0.308951	0.51011	-0.0433515	0.180104	0.744476	0.0906671	0.497897	0.30286	-0.0299766
SSBP4		0.027166	1.56597	2.20912	0.553334	37.8149	51.9284	65.3226	72.1477	0.394926	0.403484	0.0656836	0.78969	0.102543	-0.0126532	0.965666	0.0151732	-0.0036371	0.545829	0.262943	-0.029935
WDR59		0.252332	0.598027	1.1447	0.314585	2.90531	8.39008	52.4194	58.2215	0.264323	0.577865	-0.102206	0.0303644	1.51763	0.114489	0.500602	0.300507	0.0628599	0.576168	0.239451	-0.0299089
TCTA		0.00296813	2.52752	2.97102	0.802049	40.6661	123.122	64.5161	69.6309	0.682125	0.166136	0.0289376	0.915805	0.0381971	-0.00695211	0.906801	0.042488	-0.00951408	0.561867	0.250366	-0.0298956
SEC61A1		0.0125494	1.90138	2.49631	0.331761	196.423	256.142	86.6935	87.4161	0.7208	0.142185	-0.0236529	0.0189566	1.72224	-0.1036	0.0106932	1.97089	0.169074	0.513413	0.289533	-0.0297205
EID1		0.394592	0.403852	-0.85132	0.0516339	304.709	287.416	90.7258	92.1141	0.148161	0.829266	-0.0973566	0.516723	0.286742	-0.028729	0.441215	0.35535	-0.0498594	0.484096	0.315068	-0.029503
SPTB		0.138273	0.859264	1.48225	0.447144	4.83811	11.8609	54.0323	57.8859	0.958072	0.018602	-0.0082736	0.877422	0.0567917	0.00797251	0.91816	0.0370818	0.0144994	0.585057	0.232802	-0.0294945
BNIP3L		0.414864	0.382094	0.815364	0.223817	0	0.859711	49.5968	50.8389				0.91017	0.0408776	-0.00730603				0.639522	0.194145	-0.0294725
ATXN2		0.478296	0.320303	-0.709046	-0.227009	30.5597	24.3601	72.1774	67.953	0.949386	0.022557	0.00407687	0.217983	0.661577	0.0635435	0.422731	0.373936	-0.0635989	0.554428	0.256155	-0.0294662
SYNJ2		0.45496	0.342027	-0.747172	-0.215954	41.1008	32.4072	73.7903	71.6443	0.900304	0.0456108	-0.00795957	0.977153	0.0100374	-0.00200128	0.165808	0.780394	0.100404	0.581941	0.235121	-0.0293891
C21orf58		0.0115705	1.93665	2.52498	0.628369	8.03375	17.5503	54.8387	59.396	0.600908	0.221192	-0.0420365	0.878304	0.0563552	-0.00819231	0.209466	0.678886	-0.110436	0.615728	0.210611	-0.0293671
GOLGA4		0.000916167	3.03803	-3.31508	-0.57446	284.609	236.261	95.9677	92.953	0.14315	0.84421	-0.0945854	5.97e-05	4.22412	-0.172061	1.36e-07	6.86631	0.331001	0.50331	0.298164	-0.0293158
UBE2K		0.822555	0.0848351	0.22426	0.0044575	42.6815	55.6772	72.9839	73.3221	0.382739	0.417098	-0.0616553	0.266065	0.575012	-0.0537961	0.904249	0.043712	0.00830322	0.538636	0.268705	-0.0292923
UBE2A		0.523937	0.280721	0.637289	0.111749	28.4036	30.4835	60.0806	61.0738	0.0500147	1.3009	-0.165719	0.631378	0.19971	0.0277063	0.287103	0.541963	-0.0862822	0.590094	0.229079	-0.0291602
ELL2		0.472067	0.325996	0.71912	0.395442	296.307	288.318	92.7419	96.8121	0.0165576	1.781	0.158651	0.805292	0.0940468	-0.0106712	0.818501	0.086981	-0.0139279	0.486296	0.3131	-0.0291355
TMEM25		0.0216277	1.66499	2.29684	0.696341	0	0.586988	41.9355	50.1678				0.0869347	1.06081	-0.0941793				0.642654	0.192023	-0.0290863
ITSN2		0.150366	0.82285	-1.43824	-0.455558	27.8417	12.6915	67.3387	60.4027	0.960323	0.0175828	0.00546064	0.108061	0.966332	0.0856045	0.0979817	1.00886	0.125379	0.619299	0.2081	-0.029065
BMPR2		0.20505	0.68814	-1.26729	-0.252248	5.89725	3.62778	68.5484	60.5705	0.849009	0.0710879	0.015102	0.447422	0.349282	-0.0389347	0.249161	0.60352	-0.0884815	0.564876	0.248047	-0.0290572
PTBP1		0.526969	0.278215	0.63264	0.00556967	48.5433	76.7923	77.4194	72.1477	0.97214	0.0122711	0.00253747	0.169975	0.769614	0.0679481	0.861018	0.0649876	0.012159	0.514199	0.288869	-0.0290092
SMIM22		0.000176207	3.75398	3.75089	1.16862	0	26.8709	45.1613	64.9329				0.984107	0.00695753	-0.0013671				0.584047	0.233552	-0.028988
MYH9		0.0266954	1.57356	-2.21594	-0.618765	75.0838	53.4954	77.4194	70.302	0.653874	0.184506	-0.035334	0.960762	0.0173843	3.88e-05	0.795563	0.0993253	0.0141647	0.517921	0.285737	-0.0289722
WDR34		0.000569517	3.24449	3.44573	0.965693	3.83274	46.6856	51.2097	61.5772	0.874314	0.0583328	0.013879	0.449447	0.347322	0.0409102	0.130143	0.885581	0.132376	0.577695	0.238301	-0.0287778
XPO1		0.180706	0.743029	-1.33859	-0.341988	34.8289	18.6262	69.7581	66.9463	0.576051	0.239539	0.0449681	0.770411	0.113277	0.0129055	0.009882	2.00516	0.197502	0.575273	0.240126	-0.0286678
CTSA	12 Lysosomal Enzyme	0.000639169	3.19438	3.41442	0.764957	144.743	230.35	69.7581	77.349	0.0504928	1.29677	-0.1513	0.0651816	1.18588	-0.0848803	0.557111	0.254058	-0.0455255	0.492525	0.307572	-0.0286677
TMEM246		0.115773	0.936392	1.57276	0.455813	1.50142	4.3975	51.6129	55.8725	0.0588097	1.23055	-0.166302	0.197736	0.703915	-0.0685322	0.65418	0.184303	-0.0357694	0.658105	0.181705	-0.0286654
FBXW11		0.648865	0.187846	0.455339	0.118786	33.4804	29.9403	70.5645	73.1544	0.880083	0.0554765	0.0141974	0.787892	0.103533	0.0101923	0.0788044	1.10345	0.135764	0.538271	0.268999	-0.0286243
MTRNR2L2		0.075614	1.1214	-1.77672	-0.412403	1.25885	0.940639	56.8548	55.0336	0.870531	0.0602159	0.0141235	0.737017	0.132523	-0.0181539	0.591794	0.227829	0.0483827	0.616536	0.210042	-0.0285906
ARCN1		0.0166579	1.77838	2.39417	0.438148	110.236	156.646	81.4516	84.396	0.315898	0.500453	-0.072385	0.0738456	1.13168	-0.0819268	0.366998	0.435336	0.0652375	0.523072	0.281438	-0.0285893
RPL4		0.0616101	1.21035	1.86909	0.202044	172.212	212.5	87.9032	88.0872	0.104343	0.981538	0.108264	0.140956	0.850918	-0.0655583	0.0218932	1.65969	-0.155528	0.538756	0.268608	-0.0284478
HNRNPCP2		0.311817	0.506101	1.01142	0.0799088	1.20535	1.79333	53.2258	61.0738	0.546305	0.262565	-0.0502513	0.781371	0.107143	-0.0151376	0.0325186	1.48787	0.184623	0.560601	0.251346	-0.0284383
RBBP4		0.109418	0.960913	1.60082	0.368638	13.8814	27.2984	64.9194	66.1074	0.930367	0.0313458	0.00374297	0.975632	0.010714	0.00283185	0.169971	0.769626	0.108349	0.577708	0.238292	-0.0283359
TBC1D9		0.130649	0.883893	-1.51155	-0.432162	8.1556	1.10703	58.4677	50.8389	0.0640119	1.19374	-0.153563	0.459318	0.337886	0.0439368	0.940516	0.0266337	-0.00141756	0.598515	0.222925	-0.0282179
DCTN3		0.780507	0.107623	0.278659	0.0687879	86.0467	87.6966	72.1774	73.4899	0.864687	0.063141	0.0138995	0.483084	0.315977	0.0354927	0.922714	0.0349328	-0.00192507	0.564434	0.248387	-0.0281949
DCTN1		0.533264	0.273057	0.623031	0.13701	18.7865	19.8605	62.9032	62.7517	0.840792	0.0753113	0.0149965	0.956734	0.0192087	-0.00432718	0.912306	0.0398592	-0.0120927	0.573154	0.241729	-0.0281638
CLSTN1		0.142021	0.847647	1.46831	0.333855	40.1356	47.5889	70.5645	75.5034	0.924447	0.034118	-0.00626705	0.0507226	1.2948	-0.0956453	0.687385	0.1628	-0.0316662	0.546529	0.262387	-0.0281277
CMAS		0.885639	0.052743	0.143824	0.00840127	12.4193	6.94439	54.8387	54.3624	0.126365	0.898373	0.132458	0.0652716	1.18528	-0.104994	0.665634	0.176764	-0.0348483	0.588701	0.230105	-0.0281116
CHD3		0.00983143	2.00738	-2.5817	-0.667595	13.0524	3.13423	66.9355	54.698	0.825428	0.0833209	-0.0157591	0.326094	0.486658	-0.0548915	0.18993	0.721405	0.10049	0.591637	0.227945	-0.0280621
CNKSR3		0.359532	0.444263	-0.916258	-0.302249	14.1515	8.65123	63.7097	59.8993	0.553096	0.257199	-0.0470595	0.990323	0.00422293	0.000288146	0.96219	0.0167393	-0.00685918	0.586738	0.231556	-0.0279906
LDLRAP1		0.000144232	3.84094	3.8008	1.11691	0	16.4049	48.3871	57.8859				0.829152	0.0813659	0.0110518				0.629989	0.200667	-0.0279691
UBE2D2		0.291653	0.535134	-1.0545	-0.109763	80.2431	61.3623	76.6129	78.8591	0.521273	0.282935	-0.0504071	0.304017	0.517103	0.0481558	0.602916	0.219743	0.0378529	0.568006	0.245647	-0.0279381
AK3		0.745065	0.127806	-0.325154	-0.201662	34.0644	24.4497	63.7097	62.9195	0.878236	0.0563885	-0.0134972	0.421141	0.375572	0.0435287	0.535186	0.271495	0.0453484	0.571324	0.243118	-0.027904
DSTN		0.00131452	2.88123	-3.21279	-0.245987	690.852	583.885	97.5806	98.4899	0.0423484	1.37316	-0.129234	0.384849	0.41471	0.0346815	0.295663	0.529203	0.0648207	0.506483	0.295435	-0.0278189
UQCR10		0.000683056	3.16554	-3.39629	-0.271588	162.744	132.287	89.5161	91.9463	0.257076	0.589938	0.0777741	0.595576	0.225063	-0.0204154	0.409796	0.387432	0.0564319	0.491575	0.30841	-0.0277762
ARL3		0.331179	0.479937	0.971742	0.444859	64.6905	79.2448	68.5484	74.8322	0.180479	0.743574	0.102508	0.657107	0.182364	-0.0209199	0.130607	0.884034	0.116638	0.542868	0.265306	-0.0276881
SERPINB1		0.9055	0.0431117	0.118717	0.0633616	18.6835	26.5421	60.4839	60.4027	0.715747	0.14524	-0.0283994	0.325141	0.487928	0.0558275	0.242299	0.615648	0.0976605	0.610191	0.214535	-0.0276449
CWC15		0.218602	0.660345	-1.23025	-0.349909	20.7864	13.2753	63.7097	61.9128	0.251539	0.599395	-0.0922207	0.445997	0.350668	0.0387312	0.115546	0.937244	0.127286	0.59682	0.224157	-0.0275988
SEC61B		0.0353474	1.45164	-2.10436	-0.0403842	170.298	148.39	89.1129	90.4362	0.914832	0.0386586	-0.00898873	0.544354	0.264119	-0.0257006	0.193681	0.712912	0.0873343	0.521743	0.282543	-0.0274712
GOT2		0.0757672	1.12052	1.77579	0.479608	23.2908	39.3585	57.2581	64.5973	0.421175	0.375538	0.0683613	0.307544	0.512093	0.0514176	0.643897	0.191184	-0.0362938	0.573602	0.24139	-0.0273822
PLXNB2		8.05e-05	4.09394	3.94276	0.883306	56.9176	101.955	66.129	74.3289	0.553932	0.256544	-0.041115	0.0118493	1.92631	0.12299	0.313484	0.503784	-0.0824407	0.59354	0.22655	-0.027266
DOCK7		0.0983215	1.00735	-1.65305	-0.502509	2.17763	0.48405	55.6452	50.6711	0.880903	0.0550717	0.0112567	0.113449	0.945201	-0.0895365	0.505575	0.296214	0.0608902	0.620696	0.207121	-0.0272096
RPL21P16		5.84e-06	5.23339	-4.532	-0.541704	6.75515	4.54088	79.8387	77.5168	0.192619	0.715301	0.0953543	0.161001	0.793172	-0.0663516	0.178427	0.748538	-0.0939117	0.521664	0.282609	-0.0271814
THOC2		0.586449	0.23177	0.543989	0.0720742	56.0298	69.7231	77.4194	76.6779	0.858189	0.0664173	-0.0116616	0.939104	0.0272862	0.00172273	0.733369	0.134678	-0.0230606	0.579909	0.23664	-0.0271661
NORAD		0.0493574	1.30665	-1.96549	-0.53176	61.1662	43.3462	83.871	80.5369	0.00586042	2.23207	-0.193615	0.747332	0.126486	-0.016487	0.153236	0.814639	0.0983694	0.537035	0.269998	-0.0271508
ST18		0.118016	0.928059	1.56316	0.396656	31.2516	33.2743	65.7258	70.8054	0.383074	0.416717	-0.0704825	0.31098	0.507267	0.0527022	0.0321146	1.4933	0.163784	0.572158	0.242484	-0.0271368
VPS4B		0.0389533	1.40946	-2.06468	-0.53029	3.25738	0.630389	55.6452	50.5034	0.720627	0.14229	-0.0290362	0.873568	0.0587035	-0.00828222	0.714541	0.145973	0.0288411	0.633304	0.198388	-0.0271262
PFDN2		1.03e-05	4.98722	-4.41081	-0.899542	67.6165	42.432	81.4516	71.9799	0.115424	0.937704	-0.10853	0.719466	0.14299	0.0161209	0.759527	0.119457	0.0234855	0.575977	0.239595	-0.0267533
TMEM178B		0.787295	0.103863	0.269825	0.0481858	1.02965	2.31848	52.0161	54.8658	0.232908	0.632815	-0.108413	0.000721428	3.14181	-0.188169	0.257159	0.589798	0.0990055	0.606732	0.217003	-0.0267452
RSL24D1		0.452718	0.344172	-0.750891	-0.182478	15.0876	10.8358	58.4677	57.5503	0.95411	0.0204017	0.00925886	0.32892	0.48291	0.0490762	0.0737375	1.13231	0.14755	0.6554	0.183494	-0.0265459
PPP6C		0.00764389	2.11669	-2.66741	-0.792643	27.1943	3.19796	62.5	53.8591	0.166024	0.779829	-0.112194	0.78267	0.106421	0.0118492	0.0680523	1.16716	0.141754	0.625207	0.203976	-0.02653
RALGAPA1		0.998021	0.000860116	-0.00247972	-0.0318916	8.15096	6.01821	59.6774	59.396	0.831653	0.080058	-0.0179552	0.341729	0.466318	-0.0527045	0.283379	0.547632	0.0875257	0.588355	0.23036	-0.0264863
NAA50		0.533163	0.27314	-0.623186	-0.230743	30.2794	20.1779	77.8226	70.6376	0.943028	0.0254754	-0.00533707	0.230049	0.638179	-0.0604856	0.00232529	2.63352	0.217016	0.599455	0.222243	-0.026086
DMD		0.139099	0.856676	1.47916	0.320632	6.34695	7.76091	61.6935	70.1342	0.241218	0.617589	-0.0980412	0.496979	0.303662	0.0325022	0.253289	0.596384	-0.0950564	0.60271	0.219892	-0.0259529
FTLP2		0.591793	0.227831	-0.53624	-0.122552	2.11376	2.01016	59.6774	61.0738	0.771571	0.112624	0.0254491	0.134279	0.871993	-0.0793853	0.0376274	1.4245	0.169832	0.609132	0.215288	-0.0258363
COBL		0.0149264	1.82604	2.43416	0.676886	0	0.4721	40.3226	50.3356				0.370948	0.430687	0.0489082				0.663709	0.178022	-0.025819
GHITM		0.3211	0.493359	0.992199	0.211807	264.385	302.824	86.2903	88.4228	0.715911	0.145141	0.0226023	0.304636	0.516218	-0.0451164	0.350156	0.455738	0.0629984	0.53784	0.269347	-0.0258133
MANF		0.781339	0.10716	-0.277574	-0.126063	6.61527	3.70152	52.8226	53.5235	0.110607	0.956218	0.145827	0.640985	0.193152	0.025959	0.185204	0.732349	-0.115577	0.674053	0.171306	-0.0257731
UBA2		0.930592	0.0312408	-0.0871003	-0.0420828	8.67359	7.21668	59.2742	59.0604	0.395044	0.403355	-0.0687798	0.419836	0.37692	-0.0412834	0.696587	0.157025	-0.0341278	0.626666	0.202964	-0.0257146
RPL13P12		0.000378434	3.42201	3.55468	0.547397	7.41922	11.0491	76.6129	81.0403	0.504374	0.297247	0.0515237	1.26e-05	4.90095	-0.200112	0.0437105	1.35941	-0.145782	0.574008	0.241082	-0.0255865
EXOC5		0.0573402	1.24154	1.90071	0.470416	4.40966	6.40217	54.4355	58.0537	0.70615	0.151103	0.0317824	0.587134	0.231262	-0.0322806	0.338813	0.47004	0.0837949	0.621891	0.206286	-0.0255119
AEN		0.00393147	2.40545	-2.88361	-0.882396	29.9344	2.23142	63.7097	52.8523	0.313123	0.504286	-0.0801167	0.35165	0.453889	-0.0542772	0.101651	0.992886	0.13425	0.663465	0.178182	-0.0254497
NLRP1		0.000315646	3.5008	3.60211	0.97	133.932	208.331	72.5806	80.2013	0.726878	0.138538	0.0274612	0.0276146	1.55886	-0.0999958	0.917139	0.0375651	0.00227674	0.555514	0.255305	-0.0253721
BNIP3		0.31115	0.50703	1.01281	0.215182	133.11	130.584	78.629	80.7047	0.868765	0.0610978	-0.0111326	0.504552	0.297094	-0.0312175	0.983303	0.00731248	-0.00411362	0.581767	0.235251	-0.0253719
ARID5B		0.165696	0.780687	-1.38617	-0.404136	6.40821	3.89375	59.6774	55.7047	0.421095	0.37562	-0.0610733	0.525946	0.279059	-0.0357048	0.0775519	1.11041	0.146348	0.677582	0.169038	-0.0253295
TNRC6B		0.0507719	1.29438	-1.9534	-0.2534	129.184	97.9938	83.871	85.7383	0.473627	0.324563	-0.052013	0.274099	0.562093	0.0479849	0.695582	0.157652	0.0266643	0.566332	0.246929	-0.02527
TRIO		0.256856	0.59031	-1.13385	-0.33481	4.19931	0.955478	56.4516	52.349	0.364751	0.438003	0.0768777	0.273813	0.562545	-0.0651709	0.572421	0.242284	0.0484449	0.621076	0.206856	-0.0252121
TCERG1		0.729052	0.137241	-0.346386	-0.153383	23.658	15.4167	65.7258	61.9128	0.488196	0.311406	-0.0520665	0.921305	0.0355964	-0.00332821	0.222185	0.653286	0.0958008	0.655931	0.183142	-0.0251915
RBM26		0.378864	0.421517	-0.879992	-0.218701	15.0358	10.1583	64.9194	63.4228	0.381196	0.418852	0.0718028	0.168697	0.772893	-0.0690185	0.176811	0.752492	0.103136	0.607196	0.216671	-0.0251186
TIMM17B		0.0271984	1.56546	2.20866	0.720529	57.7156	80.5132	64.9194	74.3289	0.0297348	1.52674	0.171999	0.301129	0.521248	0.0480323	0.366007	0.43651	-0.0698173	0.575529	0.239933	-0.025118
S100A10		0.000989895	3.00441	-3.29338	-0.554518	121.399	75.4981	78.2258	75.6711	0.786124	0.104509	0.0198515	0.0236988	1.62527	0.106319	0.413151	0.383892	0.0603059	0.606188	0.217393	-0.0251163
RPL41		5.73e-16	15.2418	-8.0949	-0.624001	284.397	189.944	99.5968	98.8255	0.463875	0.333599	-0.0486322	0.798838	0.0975415	0.0111951	0.234194	0.630424	0.0737706	0.559562	0.252152	-0.0251058
ATRN		0.0176397	1.75351	2.3731	0.653419	3.86295	10.4908	53.2258	58.8926	0.578077	0.238014	0.0445754	0.391346	0.407439	-0.046654	0.0873211	1.05888	-0.149889	0.650275	0.186903	-0.0250712
ATP6V0A1		0.0953616	1.02063	1.66777	0.312809	71.2287	99.9191	77.8226	77.0134	0.706336	0.150989	-0.027079	0.769959	0.113533	0.015087	0.960695	0.0174144	-0.00670636	0.595696	0.224975	-0.0250151
PTTG1IP		0.0344522	1.46278	2.11474	0.194562	166.414	193.815	83.4677	85.0671	0.98962	0.00453134	-0.00265079	0.0361918	1.44139	-0.0949128	0.207944	0.682055	0.0889428	0.585717	0.232312	-0.0249738
NFE2L1		1.17e-05	4.93081	-4.3826	-1.06812	22.5957	5.90106	73.7903	61.745	0.354327	0.450595	0.0670115	0.448852	0.347897	0.0391976	0.636383	0.196281	0.0340666	0.664167	0.177723	-0.0249312
FAM213A		0.00394309	2.40416	2.88268	0.632477	77.2375	121.614	70.1613	77.0134	0.111604	0.95232	-0.117495	0.542982	0.265215	-0.0285273	0.0350932	1.45478	-0.163354	0.557771	0.253544	-0.0249206
PRPF38B		0.240025	0.619743	1.17492	0.280763	8.5848	9.36815	58.4677	60.5705	0.962662	0.0165263	0.00351615	0.955073	0.0199633	0.00540798	0.371161	0.430438	0.0771804	0.59934	0.222327	-0.0249153
QRICH1		0.814365	0.089181	0.234799	0.0418552	2.0032	2.91759	52.8226	53.5235	0.978603	0.00939327	-0.00123166	0.216362	0.664819	-0.0694339	0.037307	1.42821	0.185427	0.685009	0.164304	-0.0248574
LPP		0.191645	0.717503	1.30573	0.310147	62.7008	88.4515	77.0161	78.6913	0.805059	0.0941723	0.0184316	0.515668	0.28763	-0.03094	0.0423955	1.37268	0.14534	0.613888	0.211911	-0.0248529
RPL23AP42		0.238602	0.622326	-1.17849	-0.309448	1.04608	0.648925	52.4194	52.8523	0.361858	0.441461	0.0807894	0.107502	0.968584	-0.0926082	0.281296	0.550836	-0.091777	0.661886	0.179217	-0.0248184
DPM3		0.0460497	1.33677	-1.99494	-0.148689	48.3535	41.232	74.5968	77.8523	0.00179693	2.74547	0.233098	0.889804	0.0507058	-0.00510754	0.512893	0.289974	-0.0474496	0.601106	0.221049	-0.0247638
USMG5		3.04e-10	9.51775	-6.29695	-0.405962	179.52	117.339	91.129	95.302	0.711656	0.14773	0.0274766	0.341929	0.466064	-0.0430305	0.494551	0.305789	0.0435568	0.566304	0.246951	-0.0247355
TPP2		0.939466	0.0271191	-0.0759415	-0.070709	0	0.828145	48.3871	50.5034				0.493303	0.306886	-0.0416597				0.65691	0.182494	-0.0246721
RPS8		6e-18	17.2218	-8.63254	-0.644324	401.782	218.374	96.371	97.3154	0.318926	0.49631	0.0670861	0.0358504	1.44551	-0.088891	0.519483	0.284429	-0.0426928	0.53344	0.272914	-0.0246382
PDCD4		0.00765094	2.11629	2.6671	0.702539	9.1538	19.5891	55.2419	67.2819	0.0300662	1.52192	-0.189381	0.153106	0.815009	0.0733466	0.973057	0.0118618	-0.00245667	0.622633	0.205768	-0.0245347
TM9SF4		0.865729	0.0626181	0.169086	-0.0770775	27.0101	13.0593	62.5	60.5705	0.522974	0.28152	-0.0503662	0.699824	0.155011	0.019222	0.517289	0.286266	-0.0497731	0.632121	0.1992	-0.0245133
IFI27L2	6 Immune Signaling	0.788368	0.103271	-0.26843	0.197181	40.0406	34.5922	63.7097	72.3154	0.000476684	3.32177	0.276433	0.385193	0.414322	0.045528	0.929724	0.0316459	0.0111754	0.578533	0.237672	-0.0245075
RAB22A		0.0285311	1.54468	-2.18991	-0.639074	19.5444	4.2753	64.5161	54.698	0.270184	0.56834	-0.0846528	0.230847	0.636676	0.0668277	0.11161	0.952299	-0.125156	0.651346	0.186188	-0.0244993
IVNS1ABP		0.000828846	3.08153	3.34298	1.03391	0.426376	27.862	50	59.7315	0.277063	0.557422	-0.101744	0.200989	0.696828	0.0659228	0.673036	0.171962	-0.038842	0.643043	0.19176	-0.0244814
RYBP		0.171885	0.764763	-1.36617	-0.403793	9.47166	4.08123	61.6935	59.2282	0.248683	0.604355	-0.0944558	0.321658	0.492605	-0.0559819	0.582563	0.234657	0.0463333	0.613817	0.211961	-0.024319
APH1B		0.232544	0.633495	1.19383	0.29978	2.81264	5.41095	52.8226	55.2013	0.429575	0.366961	-0.0693201	0.584749	0.233031	-0.0309861	0.836837	0.0773593	-0.0192386	0.703153	0.15295	-0.024302
CTBS		0.945879	0.0241643	-0.0678824	-0.122709	8.66913	3.1285	55.6452	55.2013	0.162799	0.788348	-0.123073	0.448948	0.347804	-0.0435508	0.360696	0.442859	0.0771588	0.691582	0.160157	-0.0242672
MTND2P28		3.91e-16	15.4081	-8.1414	-0.851939	76.5124	50.5552	99.5968	96.8121	0.569798	0.244279	0.0346143	0.897494	0.0469686	0.00198007	0.120691	0.918324	-0.0990711	0.580128	0.236476	-0.0242503
ARL5A		0.164941	0.782672	1.38865	0.322816	0	1.73129	47.5806	52.6846				0.0601132	1.22103	0.107993				0.65834	0.18155	-0.0242246
UNC80		0.348745	0.457492	0.937026	0.25305	10.3777	13.3948	61.2903	62.5839	0.215121	0.667318	0.101548	0.464164	0.333329	-0.0406819	0.407703	0.389657	0.0706102	0.626888	0.20281	-0.0242152
ZNF91		2.45e-07	6.61169	-5.16185	-1.30525	85.6452	26.7869	78.629	67.1141	0.291465	0.535414	-0.0755686	0.0196622	1.70637	0.116441	0.407449	0.389927	0.0615276	0.631024	0.199954	-0.024148
OGT		0.219882	0.657811	1.22684	0.281006	54.8028	66.4922	72.5806	75	0.280324	0.552339	0.0807359	0.911075	0.040446	0.00337253	0.0185971	1.73055	0.173383	0.596837	0.224145	-0.0241146
NCOR1		0.0539534	1.26798	1.92721	0.252332	101.895	130.95	79.4355	81.0403	0.0181557	1.74099	-0.170384	0.110223	0.957728	0.0737853	0.899105	0.0461896	-0.0116406	0.599369	0.222306	-0.0240486
HSPA1A		0.0178256	1.74896	2.36922	0.639996	0	4.36899	44.7581	53.8591				0.73026	0.136522	-0.019128				0.664445	0.177541	-0.0240382
AP2A2		0.000896056	3.04766	-3.32128	-0.860053	10.5901	3.07996	62.0968	57.2148	0.376413	0.424335	0.0671238	0.958214	0.0185373	-0.00621935	0.893425	0.048942	0.0109205	0.661747	0.179308	-0.0240006
YKT6		0.02087	1.68048	-2.31033	-0.636079	26.458	9.96554	66.5323	60.2349	0.783368	0.106034	0.0184707	0.870794	0.0600848	-0.00836421	0.692599	0.159518	0.0319974	0.663768	0.177984	-0.024
EIF3J		1.19e-06	5.92415	-4.85716	-1.06267	25.4895	7.94836	73.3871	66.6107	0.303529	0.517799	-0.0784947	0.652787	0.185228	0.0223193	0.0965291	1.01534	0.126092	0.626608	0.203004	-0.0239411
YIPF6		0.500397	0.300685	0.673865	0.0754257	74.1803	73.4039	74.1935	73.9933	0.405633	0.391867	-0.0647914	0.0100189	1.99918	-0.125172	0.6135	0.212186	0.0370562	0.579057	0.237279	-0.0239327
RBBP6		0.00177575	2.75062	-3.12538	-0.822406	19.9105	5.07824	67.3387	60.0671	0.575988	0.239587	0.0474512	0.888231	0.0514739	0.00956136	0.00405542	2.39196	0.220729	0.656609	0.182693	-0.0238582
TMEM245		0.568239	0.245469	-0.570646	-0.251294	28.0705	11.6799	66.9355	64.4295	0.909975	0.0409706	-0.0128412	0.134149	0.872414	-0.0785951	0.96317	0.0162968	-0.0052804	0.622037	0.206184	-0.0238379
SRSF5		0.601899	0.220477	0.521672	0.0552989	107.962	126.337	80.2419	77.8523	0.503299	0.298174	-0.0455748	0.210525	0.676696	-0.0593313	0.551624	0.258357	0.0435168	0.596035	0.224728	-0.0238217
ARID1B		0.281145	0.551069	1.07775	0.29779	8.4819	17.0046	64.5161	66.2752	0.584521	0.2332	-0.0402442	0.967954	0.0141452	0.00176005	0.440425	0.356129	-0.0640033	0.675794	0.170186	-0.0238099
ATP1A1		7.1e-09	8.1489	5.7886	1.08913	170.532	336.655	83.871	90.1007	0.417507	0.379337	-0.0582045	0.0655544	1.1834	-0.0784645	0.0035215	2.45327	-0.20371	0.566714	0.246636	-0.0237537
SNU13		0.0143424	1.84338	-2.44857	-0.268295	261.22	220.289	89.1129	90.1007	0.835382	0.0781146	-0.0121246	0.557447	0.253797	-0.0275874	0.721772	0.1416	-0.026951	0.612615	0.212812	-0.0235559
PAX6	9 Lineage	9.56e-07	6.01969	4.90055	1.35438	213.216	407.479	79.4355	92.2819	0.461763	0.335581	0.0520969	0.739635	0.130983	-0.0152146	0.00194985	2.71	-0.215891	0.571295	0.24314	-0.0235289
PHACTR2		0.505139	0.296589	-0.666426	-0.182685	36.9284	21.0828	70.5645	69.7987	0.983962	0.00702178	-0.000628425	0.0214228	1.66912	-0.114467	0.699769	0.155045	0.0314113	0.637757	0.195345	-0.0235227
NMT1		0.00143879	2.842	-3.18675	-0.688263	19.2203	7.9872	75.8065	71.3087	0.997628	0.0010314	-0.00121913	0.642287	0.192271	-0.0216953	0.483793	0.31534	0.0518958	0.635223	0.197073	-0.0234987
TTC37		0.695438	0.157742	0.391486	0.165565	35.6985	34.11	71.7742	77.1812	0.818098	0.0871945	-0.0178399	0.943985	0.025035	-0.00484226	0.698015	0.156135	0.0325896	0.612862	0.212637	-0.023433
ZMIZ1		0.334894	0.475092	-0.964303	-0.246781	36.349	30.8036	76.6129	74.3289	0.318866	0.496392	0.0716436	0.750323	0.124752	-0.0155707	0.757885	0.120396	-0.0260133	0.622516	0.205849	-0.0234082
SAMD8		0.71154	0.147801	-0.369789	-0.152373	9.30155	3.16441	55.2419	54.0268	0.519955	0.284034	-0.0563126	0.912408	0.0398108	-0.00501076	0.967188	0.0144893	-0.00511463	0.661925	0.179191	-0.023401
BOD1L1		6.63e-06	5.17872	-4.50535	-1.22364	17.6144	2.67222	66.9355	54.3624	0.92101	0.0357358	-0.00756616	0.911457	0.0402639	-0.0079775	0.00557661	2.25363	0.212377	0.677617	0.169016	-0.0233972
DNAJC8		0.00144962	2.83875	-3.18459	-0.829598	63.587	30.5555	75.8065	68.6242	0.405973	0.391503	-0.0599227	0.401321	0.396508	-0.0398684	0.281352	0.55075	0.0809734	0.608112	0.216016	-0.0233582
PLCE1		0.0445163	1.35148	2.0092	0.608513	1.95959	13.56	51.6129	58.2215	0.624389	0.204545	-0.0397279	0.663045	0.178457	0.0242078	0.953123	0.0208512	0.00304629	0.677802	0.168897	-0.0233385
NBL1		0.0052356	2.28103	2.79217	0.750661	0	6.08789	44.3548	57.2148				0.448841	0.347907	0.041232				0.675702	0.170245	-0.0233321
AP1G1		0.104395	0.981319	-1.62391	-0.485746	23.4876	9.10152	69.3548	62.2483	0.356673	0.44773	0.0695461	0.557276	0.25393	-0.0342029	0.459049	0.338141	0.0589603	0.660266	0.180281	-0.0232844
CHCHD10		0.320798	0.493768	0.992819	0.162862	2.55926	3.66539	52.8226	59.7315	0.247437	0.606536	0.10239	0.286864	0.542325	0.0561227	0.615443	0.210812	-0.0404764	0.683432	0.165304	-0.0231542
DEF8		0.894703	0.048321	-0.132355	-0.0528824	5.42312	2.52869	55.6452	52.349	0.292895	0.533288	0.0882774	0.612697	0.212754	-0.0312423	0.778638	0.108664	-0.026283	0.707569	0.150231	-0.0231312
ZCRB1		0.499215	0.301712	0.675725	0.206607	9.13895	16.1986	57.6613	62.4161	0.539089	0.26834	-0.0495056	0.234759	0.629377	-0.0602562	0.829823	0.0810148	-0.01648	0.662823	0.178602	-0.0231283
RALBP1		0.393903	0.40461	0.85256	0.259722	1.32436	7.73345	51.2097	57.2148	0.441545	0.355025	0.0692753	0.664655	0.177404	-0.0264719	0.360591	0.442985	0.0808914	0.663775	0.177979	-0.0230744
PPP3CA		0.0182483	1.73878	-2.36054	-0.619978	16.3645	6.04137	64.1129	60.7383	0.880929	0.0550593	0.0112485	0.517777	0.285857	0.0334265	0.436305	0.360209	-0.0640265	0.718773	0.143409	-0.0230458
ARHGEF12		0.000711438	3.14786	3.38513	0.705561	49.1953	89.5993	72.9839	77.1812	0.956784	0.0191862	0.00158155	0.983049	0.00742466	-1.23e-05	0.612182	0.213119	0.0433375	0.647315	0.188884	-0.0230446
COL6A3		3e-16	15.5223	-8.17317	-1.06849	10.9424	5.30702	88.7097	84.396	0.116626	0.933203	0.106819	0.0113615	1.94456	-0.112692	0.751272	0.124203	-0.0229494	0.591667	0.227923	-0.0229966
PSMA5	8 Proteasome	0.359044	0.444852	-0.917188	-0.300194	62.5604	53.9839	72.1774	68.4564	0.014252	1.84612	-0.178797	0.66397	0.177852	-0.0216173	0.879207	0.055909	-0.0121935	0.669788	0.174063	-0.0229953
RPL22		6.25e-05	4.20419	-4.0032	-0.629191	59.568	33.8746	91.129	86.4094	0.396138	0.402153	0.0582652	0.441335	0.355232	0.0326928	0.368934	0.433051	-0.0634106	0.612781	0.212695	-0.0229787
IWS1		0.574244	0.240904	0.561812	0.118083	8.15157	9.05921	56.0484	57.5503	0.202377	0.693839	-0.103105	0.311903	0.50598	0.0552996	0.0784944	1.10516	0.146478	0.646133	0.189678	-0.0229322
EPS15		0.0989857	1.00443	1.64979	0.374732	12.9246	14.8758	60.8871	67.953	0.478022	0.320552	-0.0574991	0.934462	0.0294381	-0.00522352	0.119559	0.922419	0.128824	0.634715	0.197421	-0.0228512
RAB3GAP2		0.237985	0.623451	1.18004	0.263115	44.5088	45.0956	71.371	73.8255	0.397269	0.400915	0.0665469	0.160938	0.79334	-0.0697726	0.697836	0.156246	-0.0265153	0.618997	0.208311	-0.022758
SMIM12		0.121183	0.916558	1.54983	0.417512	11.2517	32.2277	54.4355	59.396	0.00104238	2.98197	-0.279458	0.894243	0.0485443	-0.0019383	0.151784	0.818775	0.125288	0.663158	0.178383	-0.0227327
SYT7		0.0921136	1.03568	1.68435	0.521148	49.9205	61.17	72.5806	82.2148	0.921325	0.0355869	0.00314665	0.120643	0.918497	-0.0712843	0.647478	0.188775	0.0333876	0.564799	0.248106	-0.0227208
DNAJC10		0.392443	0.406223	-0.855195	-0.248406	59.4084	43.4557	71.7742	71.4765	0.915583	0.0383022	-0.00801786	0.0620951	1.20694	-0.0909055	0.287205	0.541808	0.0812063	0.620615	0.207178	-0.0225178
CRIP2		3.05e-05	4.51502	4.16935	1.29329	454.687	638.835	83.4677	94.6309	0.753623	0.122846	0.0210334	0.95775	0.0187478	0.00347475	0.596544	0.224358	-0.0334872	0.5891	0.229811	-0.0224301
NPC2		0.000183989	3.73521	-3.74004	-0.755491	206.838	154.176	88.3065	82.2148	0.940845	0.026482	-0.00789725	0.111742	0.951783	0.0716069	0.142081	0.847463	0.0999729	0.633662	0.198143	-0.0223822
SLC30A5		0.648977	0.187771	0.455184	0.150736	5.10102	6.17804	53.629	54.5302	0.800498	0.0966398	-0.0207516	0.41531	0.381628	0.0449596	0.695581	0.157652	0.0348185	0.718143	0.143789	-0.0222968
COMMD1		0.700025	0.154887	-0.385287	-0.0808393	1.84514	0.973243	54.0323	51.5101	0.552153	0.25794	-0.0522406	0.11761	0.929556	0.0894386	0.928244	0.0323378	0.0104572	0.693227	0.159125	-0.0222514
COX7B		0.345566	0.461469	-0.943225	0.217598	109.807	89.5068	84.6774	91.1074	0.82496	0.0835671	-0.0118455	0.667627	0.175466	-0.0173122	0.206165	0.685786	-0.0869097	0.579512	0.236938	-0.0222409
RPS3A		0.0218944	1.65967	-2.29219	0.130003	326.528	274.662	93.9516	97.1477	0.11499	0.939339	-0.102685	0.225742	0.646388	-0.0508648	0.0262132	1.58148	-0.145981	0.583744	0.233777	-0.0222406
RAB27A		0.897155	0.0471323	0.129256	0.00710474	1.73803	1.56173	52.8226	54.0268	0.425475	0.371126	-0.0709844	0.953412	0.0207194	0.00429827	0.7944	0.099961	-0.0238351	0.678279	0.168592	-0.0222274
PLAGL1		0.919389	0.0365008	0.101204	-0.0421876	0	0.472994	49.5968	50.1678				0.320547	0.494109	0.0598028				0.65884	0.18122	-0.0222168
NEAT1		0.0134486	1.87132	-2.47166	-0.773436	293.235	141.847	78.629	75.1678	0.406275	0.39118	-0.0590066	0.0411897	1.38521	-0.0939395	0.838819	0.0763318	0.0119253	0.671501	0.172954	-0.0221532
TBL1X		0.335672	0.474085	-0.962753	-0.26085	14.2365	11.0568	65.7258	61.0738	0.818064	0.0872126	0.0189552	0.0583714	1.2338	0.0986589	0.431892	0.364624	0.066022	0.697001	0.156766	-0.0221005
SMARCA2		0.197994	0.703347	1.28729	0.382236	43.5304	51.7768	69.3548	78.1879	0.245785	0.609444	0.0920856	0.941108	0.0263606	-0.00135742	0.893041	0.0491284	-0.00918107	0.632458	0.198968	-0.0220929
PCYOX1		0.69773	0.156313	0.388387	0.0896436	6.55849	4.96171	55.6452	55.3691	0.295706	0.529139	-0.091358	0.625626	0.203685	-0.0298821	0.642394	0.192199	-0.0398983	0.727268	0.138306	-0.0220801
ATF4		1.08e-06	5.96603	-4.87622	-1.13852	175.992	108.562	85.8871	78.6913	0.00348401	2.45792	-0.2054	0.0438294	1.35823	-0.0930372	0.000260058	3.58493	0.244818	0.646468	0.189453	-0.0219382
NEDD8		0.7419	0.129655	-0.329338	0.31438	121.022	105.902	81.0484	88.4228	0.880246	0.0553961	-0.0122218	0.197378	0.704702	0.055362	0.382108	0.417814	-0.0608451	0.587278	0.231156	-0.0219321
PRKCSH		0.656128	0.183011	-0.445265	-0.118498	15.4356	16.2565	70.5645	68.2886	0.885105	0.0530053	-0.00865435	0.91616	0.0380285	-0.00329609	0.238969	0.621658	-0.0896409	0.670239	0.17377	-0.0218896
AHI1		0.113035	0.946788	-1.5847	-0.252627	109.358	98.3753	85.0806	86.0738	0.833893	0.0788899	-0.0122962	0.147022	0.832618	-0.065993	0.0516029	1.28733	0.135651	0.631692	0.199495	-0.0218873
RPF1		0.767809	0.114747	0.295242	0.037666	1.97921	2.76202	52.0161	55.2013	0.651972	0.185771	-0.0415548	0.667192	0.175749	-0.0238959	0.129725	0.886976	0.129122	0.706613	0.150818	-0.0218739
EEF1A1P11		0.0206396	1.6853	2.31451	0.368313	0	1.50253	48.7903	61.745				0.0170852	1.76738	-0.124151				0.672178	0.172516	-0.0218351
SYT4		0.151778	0.818792	-1.43328	-0.420869	63.8843	39.369	75.8065	71.6443	0.297148	0.527027	-0.077316	0.00135593	2.86776	-0.154074	0.0212145	1.67337	0.168357	0.627035	0.202708	-0.0217737
RPLP0		1.05e-08	7.98034	-5.72305	-0.496373	595.882	421.465	98.7903	97.8188	0.079182	1.10137	0.111742	0.00832996	2.07936	-0.109446	0.00529766	2.27592	-0.177953	0.603161	0.219567	-0.021751
ANKRD11		1.15e-05	4.93947	-4.38694	-0.996044	66.3028	30.6633	83.871	77.0134	0.874417	0.0582816	-0.0117013	0.295708	0.529138	-0.0469112	0.979518	0.00898767	0.00161929	0.594888	0.225565	-0.0217292
ATG12		0.00323297	2.4904	-2.94467	-0.79428	18.6539	5.83555	69.3548	59.8993	0.445187	0.351458	-0.0577742	0.310027	0.5086	-0.056236	0.00905637	2.04305	0.197646	0.695328	0.15781	-0.0216124
TM4SF4		1.09e-15	14.9639	8.01664	1.7029	1123.31	2313.01	87.0968	95.9732	0.0734153	1.13421	0.124607	0.912498	0.0397682	-0.0055815	0.000637588	3.19546	-0.233355	0.590088	0.229083	-0.021603
GAA		0.924188	0.0342396	0.0951594	-0.0712195	4.30282	0.230143	50.8065	50	0.490873	0.309031	-0.0588211	0.399911	0.398037	-0.0500397	0.581678	0.235317	0.0479742	0.709799	0.148865	-0.0215976
HSPH1		0.0525216	1.27966	-1.93883	-0.578323	60.192	28.5983	71.7742	67.4497	0.39343	0.405132	0.0661439	0.662559	0.178776	-0.0207278	0.625181	0.203994	-0.036949	0.6448	0.190575	-0.0215848
WTAP		0.000706234	3.15105	-3.38715	-0.778897	65.3597	23.3469	79.4355	75	0.0976762	1.01021	-0.119196	0.301856	0.520201	-0.0475987	0.833833	0.0789208	0.014869	0.655758	0.183256	-0.0215285
CACNA1C		0.0778341	1.10883	1.76339	0.464907	15.2538	26.6608	61.2903	64.2617	0.953552	0.0206558	-0.00493525	0.7344	0.134067	0.0182251	0.890694	0.0502714	-0.00929849	0.683612	0.16519	-0.0214966
HACD3		0.0568343	1.24539	1.90458	0.427411	77.3982	99.4865	72.1774	73.9933	0.895717	0.0478291	0.00668898	0.295304	0.529731	-0.0506096	0.355355	0.449337	-0.0689349	0.673529	0.171644	-0.0214816
RBM5		0.159907	0.796132	-1.40538	-0.37054	30.7365	14.5737	67.7419	61.745	0.256245	0.591344	-0.0875741	0.114916	0.93962	0.0835683	0.373018	0.428271	0.0654862	0.70301	0.153038	-0.0213053
HINT1		0.00188146	2.72551	-3.10833	0.0339621	443.747	361.513	95.1613	97.1477	0.741266	0.130026	-0.0226294	0.609778	0.214828	-0.0236729	0.568998	0.244889	-0.0371125	0.617893	0.209087	-0.021276
NPEPPS		0.468066	0.329693	-0.725629	-0.180435	22.6623	19.5494	75.8065	74.8322	0.703414	0.152789	-0.0257331	0.446019	0.350646	0.0359782	0.934346	0.0294923	0.00294534	0.606691	0.217032	-0.0212705
RPS29		5.23e-15	14.2819	-7.82136	-0.79054	138.86	71.7444	95.9677	96.6443	0.169409	0.771063	0.0875998	0.0975966	1.01057	-0.0704283	0.031333	1.504	-0.140463	0.643331	0.191566	-0.0212581
AKT3	11 mTOR	0.128143	0.892305	1.52147	0.490269	0	1.14961	47.1774	51.1745				0.846439	0.0724044	-0.00901405				0.729182	0.137164	-0.021221
PTGES3		0.611213	0.213808	0.508343	-0.0201533	164.143	177.493	87.9032	85.906	0.380163	0.42003	-0.0631342	0.0096479	2.01557	0.116977	0.841375	0.0750104	0.014969	0.679931	0.167535	-0.0210993
NDUFA12		0.0747506	1.12639	-1.78199	-0.135216	65.3663	48.1725	74.1935	76.6779	0.525866	0.279125	0.0492484	0.317916	0.497688	0.0477156	0.251221	0.599945	0.0795482	0.613857	0.211933	-0.0210276
CRK		0.0493754	1.30649	-1.96534	-0.526923	5.79842	0.887487	60.8871	51.5101	0.712965	0.146932	0.0254227	0.283035	0.548159	0.058676	0.954781	0.0200964	0.00506483	0.688141	0.162323	-0.0209828
MCM3AP		0.530417	0.275383	-0.62737	-0.201697	12.2939	4.59521	60.4839	55.2013	0.864169	0.0634013	-0.0124472	0.994948	0.00219955	0.000574157	0.35905	0.444845	0.0749838	0.665673	0.176739	-0.0209207
PPP2CB		0.0116165	1.93492	-2.52358	-0.715458	19.2753	5.01618	64.9194	57.5503	0.702707	0.153226	-0.0349894	0.314551	0.50231	-0.0521062	0.389063	0.409981	0.0692532	0.702528	0.153336	-0.0208911
WDR45B		0.592221	0.227516	-0.53562	-0.266132	37.1658	33.565	78.2258	71.8121	0.0300046	1.52281	-0.156138	0.496418	0.304152	-0.0333129	0.414832	0.382128	0.0594171	0.668919	0.174626	-0.0207021
RAP1GAP2		0.303731	0.517511	1.02847	0.233526	41.6658	51.7455	73.3871	76.0067	0.948407	0.0230052	0.00496534	0.450666	0.346145	0.0334825	0.696318	0.157193	-0.0270008	0.641445	0.19284	-0.0206895
RPL13		0.00473684	2.32451	-2.82441	-0.216312	403.991	363.603	96.7742	96.6443	0.19771	0.70397	0.0855071	0.12192	0.913926	-0.0653556	9.63e-06	5.0162	-0.279066	0.585252	0.232657	-0.0206739
PPM1K		0.60082	0.221256	0.523222	0.187173	7.83401	14.2156	60.4839	64.5973	0.718636	0.143491	-0.0298307	0.294949	0.530253	-0.0533602	0.798516	0.0977163	0.017935	0.697367	0.156539	-0.0206335
GOLT1B		0.208226	0.681466	-1.25846	-0.382467	5.7697	0.807191	55.2419	50.6711	0.42832	0.368232	0.0709417	0.0448422	1.34831	-0.117776	0.216396	0.664751	0.107207	0.754652	0.122253	-0.0205663
HIGD2A		0.344141	0.463263	0.946015	0.421323	44.3958	50.4714	62.0968	71.4765	0.764935	0.116376	-0.0228632	0.4811	0.317764	0.0332813	0.121018	0.917151	-0.122281	0.653585	0.184698	-0.0205461
RPLP1		1.38e-18	17.8612	-8.7993	-0.674445	753.605	495.637	100	98.4899	0.59819	0.223161	-0.0368685	0.576547	0.239166	-0.0235101	0.370624	0.431067	0.0572278	0.610373	0.214405	-0.0205319
MGST3		0.126943	0.896392	1.52627	0.606269	94.5819	102.25	73.7903	82.8859	0.378387	0.422064	0.0657952	0.28655	0.542799	0.0477029	0.904511	0.0435861	-0.0101353	0.640101	0.193752	-0.0204798
TMSB4XP4		0.844083	0.0736147	-0.196673	-0.0802868	2.8835	3.08197	59.6774	67.4497	0.685908	0.163734	0.0316816	0.726337	0.138862	-0.0159954	0.972786	0.0119829	0.0048892	0.664786	0.177318	-0.0204781
SERINC3		0.772193	0.112274	-0.289508	-0.167211	101.468	108.718	78.2258	74.8322	0.0346929	1.45976	0.147641	0.322022	0.492114	-0.0478827	0.949683	0.0224212	0.00366382	0.654196	0.184292	-0.0204232
MTRNR2L8		0.134157	0.872386	-1.49791	-0.270103	20.1728	19.4822	92.3387	89.7651	0.126936	0.896417	-0.103474	0.000220412	3.65677	0.158567	0.0152487	1.81677	0.160832	0.642688	0.192	-0.0203973
AFTPH		0.219707	0.658157	-1.22731	-0.371162	10.2156	3.05427	58.4677	55.8725	0.69923	0.15538	-0.0345554	0.314557	0.502301	-0.0584129	0.0403237	1.39444	0.170729	0.745369	0.127629	-0.0203865
LMBRD1		0.164376	0.784163	1.39051	0.391456	106.673	127.616	78.629	85.2349	0.158337	0.800419	-0.100823	0.256044	0.591686	-0.0494787	0.81909	0.0866683	0.0141603	0.674931	0.17074	-0.0203314
UBL3		0.00131593	2.88077	-3.21248	-0.908685	46.2478	16.4048	72.1774	63.0872	0.586207	0.231949	0.0400644	0.066046	1.18015	-0.0975881	0.395058	0.403339	0.0660438	0.715422	0.145438	-0.020199
SPTAN1		0.00107437	2.96885	-3.27029	-0.853479	33.1954	15.6256	72.9839	61.2416	0.360552	0.443032	-0.0679689	0.824283	0.0839238	0.0104467	0.811244	0.0908483	-0.0160494	0.665728	0.176703	-0.020169
TIMM8B		0.151689	0.819045	-1.43359	-0.175839	24.281	22.8336	60.0806	63.0872	0.950556	0.0220221	-0.00407565	0.409094	0.388177	0.0435234	0.294728	0.530579	0.0869628	0.70728	0.150409	-0.020156
RAB1B		1.95e-05	4.70908	4.27008	0.890983	112.086	166.249	81.8548	89.2617	0.151246	0.820316	0.102779	0.805188	0.0941028	-0.00883314	0.0687604	1.16266	-0.129481	0.624369	0.204559	-0.0201436
GAREM2		2.44e-15	14.6127	-7.91667	-1.73245	9.05116	1.35688	77.0161	56.8792	0.215286	0.666985	0.0871196	0.0234217	1.63038	-0.125758	0.359763	0.443984	0.0646206	0.681471	0.166553	-0.0201303
RPL37A		1.72e-35	34.7654	-12.4336	-1.0774	543.382	246.22	98.3871	98.3221	0.0308126	1.51127	0.137198	0.964787	0.0155684	-0.000260384	0.640663	0.19337	-0.0286326	0.660868	0.179885	-0.020085
HDDC2		0.143669	0.842636	1.46226	0.48739	0	4.99175	46.371	53.5235				0.855964	0.0675447	-0.0107254				0.730737	0.136239	-0.0200457
MESDC2		0.835965	0.0778117	0.207057	0.0045693	25.1145	28.3221	64.5161	63.5906	0.0163565	1.78631	0.187293	0.704112	0.152359	-0.0193841	0.187118	0.727884	0.102752	0.684148	0.16485	-0.0200127
STK40		0.413004	0.384046	-0.818619	-0.312598	41.1834	34.5442	71.7742	63.4228	0.108227	0.965666	-0.122808	0.242539	0.615219	-0.0596212	0.297144	0.527033	0.0762991	0.737485	0.132247	-0.0199906
CYCS		0.0234323	1.63019	-2.26631	-0.454206	224.551	191.349	87.5	84.396	0.0656834	1.18254	-0.125829	0.99102	0.00391773	0.00124732	0.000976139	3.01049	0.223898	0.633229	0.198439	-0.0199109
ETFDH		0.569711	0.244345	0.568477	0.131557	7.6255	7.96073	56.0484	57.047	0.072367	1.14046	-0.152913	0.632684	0.198813	-0.0254357	0.246706	0.607821	-0.0968444	0.746324	0.127073	-0.0199068
TUBA1C		0.288262	0.540212	1.06194	0.0762474	2.48192	2.95564	62.0968	70.1342	0.856983	0.067028	-0.0154987	0.0571778	1.24277	-0.090308	0.419082	0.377701	0.0651794	0.667225	0.175727	-0.0198814
PI4KA		0.62585	0.203529	0.487576	0.106796	10.2744	7.98446	59.6774	60.4027	0.649472	0.187439	0.034445	0.536595	0.270354	-0.0292387	0.550049	0.259599	-0.0473406	0.728201	0.137748	-0.0197932
LNPEP	12 Lysosomal Enzyme	0.0178854	1.7475	2.36798	0.647315	2.32469	13.0887	53.2258	63.5906	0.954297	0.0203167	-0.0107072	0.894562	0.0483893	-0.00558356	0.553507	0.256877	-0.0464181	0.711132	0.14805	-0.0197372
MT-TY		1.19e-13	12.9251	-7.41809	-1.21032	5.99928	2.11877	72.9839	61.0738	0.510939	0.291631	0.0437939	0.606331	0.217291	-0.0291655	0.24174	0.616651	0.0835338	0.716125	0.145011	-0.0196732
SND1		2.14e-05	4.66993	4.24994	0.906653	61.6835	125.755	72.5806	78.8591	0.153189	0.814772	0.109582	0.00625594	2.20371	-0.125707	0.777553	0.10927	-0.0215374	0.658652	0.181344	-0.0196462
SDCCAG8		0.999258	0.000322344	-0.000929896	-0.040917	24.2718	32.9422	72.9839	69.1275	0.869963	0.0604991	-0.00659632	0.348553	0.457732	-0.0481513	0.480119	0.318651	-0.054023	0.699213	0.15539	-0.0196457
RUVBL2		0.0300487	1.52217	-2.16945	-0.683158	17.7004	0.782475	59.6774	50.6711	0.599806	0.221989	-0.0436735	0.60661	0.217091	-0.0319631	0.512667	0.290164	0.0547051	0.690995	0.160525	-0.0196125
EPCAM		0.000399482	3.3985	3.54043	0.412488	645.936	819.467	93.9516	95.302	0.530958	0.27494	-0.0392112	0.0509655	1.29272	-0.0836915	0.230691	0.636969	-0.0765888	0.629314	0.201133	-0.019574
GOLIM4		0.00029222	3.53429	-3.6221	-0.948224	37.6476	11.0551	70.5645	62.2483	0.795996	0.0990892	0.0169068	0.0581542	1.23542	-0.0969225	0.149407	0.825628	-0.110243	0.655187	0.183635	-0.0195697
SGSM3		7.26e-07	6.13884	4.95418	1.64131	0	8.49968	39.5161	54.5302				0.981911	0.00792772	0.00150122				0.716191	0.144971	-0.0195567
NDUFS1		0.874392	0.0582939	-0.158082	0.00890145	39.8873	29.9163	69.3548	69.1275	0.686456	0.163387	0.0319671	0.795922	0.0991293	0.0119482	0.221039	0.655532	0.0908714	0.675914	0.170109	-0.0195231
RPL23A		4.18e-07	6.37865	-5.0605	-0.285436	349.393	269.689	97.9839	97.9866	0.341732	0.466314	0.0608796	0.917936	0.0371874	-0.00402603	0.0487952	1.31162	-0.12665	0.65889	0.181187	-0.0194949
NKTR		0.248246	0.605119	-1.15462	-0.375315	62.8317	56.0653	75	70.8054	0.458079	0.33906	0.0547459	0.537897	0.269301	-0.0324853	0.501068	0.300103	0.0507165	0.731186	0.135972	-0.0194032
BAZ2A		0.461911	0.335441	-0.735703	-0.203226	27.2807	15.4279	64.1129	62.5839	0.971781	0.0124317	-0.00375024	0.361072	0.442406	-0.0476947	0.294939	0.530268	0.0809016	0.655427	0.183476	-0.0193986
CSTB		0.000851344	3.06989	-3.33554	-0.242907	173.508	147.582	88.3065	90.2685	0.507537	0.294532	-0.0446689	0.791979	0.101286	-0.0112096	0.161756	0.791141	0.0924822	0.674857	0.170788	-0.0193486
MTND1P23		0.00946678	2.0238	-2.59472	-0.157949	18.5756	11.7677	91.5323	90.2685	0.163635	0.786124	0.0945984	0.108632	0.964044	-0.0698085	0.0172828	1.76238	-0.154756	0.620962	0.206935	-0.0192414
TCEAL4		0.000601344	3.22088	-3.43101	-0.49721	70.1022	41.9052	81.8548	79.8658	0.952223	0.0212615	-0.00354544	0.599656	0.222098	0.0225657	0.363209	0.439843	-0.0630732	0.641257	0.192968	-0.0191842
AP1B1		0.18897	0.723608	1.31363	0.366254	5.0486	12.8933	56.0484	59.396	0.269509	0.569427	0.0928695	0.846741	0.0722495	-0.0125111	0.317172	0.498705	-0.0861887	0.694768	0.15816	-0.0190385
JMJD1C		0.589866	0.229246	0.53903	-0.0301257	94.2093	110.114	81.4516	79.698	0.614307	0.211615	-0.0384658	0.422171	0.374511	0.0384269	0.0584385	1.2333	0.131102	0.686947	0.163077	-0.0189138
SRSF4		0.014398	1.8417	-2.44718	-0.708636	20.0536	3.60652	65.7258	56.0403	0.908232	0.0418031	-0.0139294	0.105604	0.976319	-0.0902229	0.0246745	1.60775	0.17253	0.739518	0.131051	-0.0187605
PSMB7	8 Proteasome	0.401774	0.396018	-0.838457	-0.136199	106.01	74.5926	68.5484	71.3087	0.248092	0.605387	0.0929537	0.30759	0.512028	0.0510983	0.10293	0.987459	0.123501	0.667719	0.175407	-0.0186425
CACNA1A		0.00636885	2.19594	2.72816	0.834047	79.8851	107.906	75.4032	86.0738	0.94765	0.0233519	0.00208229	0.702634	0.153271	0.0166228	0.0634912	1.19729	-0.129925	0.698991	0.155528	-0.0185406
C9orf16		0.0207503	1.68298	2.3125	0.784945	9.83182	47.7232	53.629	66.2752	0.934785	0.0292885	-0.0116573	0.65809	0.181715	0.0216384	0.257724	0.588846	0.0967439	0.730309	0.136493	-0.0184325
RABEP1		0.988624	0.00496893	0.0142584	0.00832362	19.5999	16.5434	62.0968	62.4161	0.85539	0.0678358	0.017067	0.41699	0.379874	-0.0405657	0.974173	0.0113638	-0.00318038	0.680174	0.16738	-0.0183614
SLC39A13		1.38e-05	4.85999	4.34696	1.28362	1.43732	42.1109	51.6129	63.4228	0.435789	0.360724	0.0708303	0.700678	0.154481	0.0191421	0.82235	0.0849432	-0.0204757	0.75576	0.121616	-0.0183115
TAF10		0.265272	0.576308	-1.11402	-0.106426	45.3377	36.452	72.9839	74.8322	0.939127	0.0272759	0.00623238	0.182584	0.738538	-0.0624494	0.805503	0.0939327	-0.0188989	0.705357	0.151591	-0.0182014
PSME1	8 Proteasome	0.444552	0.352078	0.76453	0.447554	107.896	90.6493	69.7581	80.3691	0.187852	0.726184	0.101526	0.957071	0.019056	-0.00281816	0.310077	0.50853	-0.0767751	0.718631	0.143494	-0.0180823
TRIM56		0.0865087	1.06294	-1.71411	-0.428419	4.78453	1.12546	58.871	51.1745	0.302072	0.519889	0.0861504	0.523134	0.281387	-0.0371644	0.612623	0.212807	0.0404256	0.745142	0.127761	-0.0180422
TIA1		0.60579	0.217678	0.516092	0.0971318	0	0.228746	47.9839	50				0.803037	0.0952643	0.0172927				0.765639	0.115976	-0.0179954
SREK1IP1		0.0149648	1.82493	-2.43323	-0.534867	17.5502	9.94006	64.9194	62.7517	0.48547	0.313838	0.0544411	0.759463	0.119494	-0.0134086	0.246944	0.607402	0.0863613	0.727967	0.137888	-0.0179903
RSRC2		0.0723563	1.14052	-1.79687	-0.393175	43.1478	30.5759	78.2258	77.349	0.0757962	1.12035	-0.127391	0.242396	0.615475	0.0557686	0.00452966	2.34393	0.200573	0.699938	0.154941	-0.017972
ARF4		0.978486	0.00944536	0.026967	0.00406017	250.373	266.111	86.6935	86.9128	0.0815163	1.08876	-0.121233	0.00414554	2.38242	-0.125586	0.000918234	3.03705	0.223145	0.708412	0.149714	-0.0178728
GAS5		7.54e-05	4.12263	-3.95857	-1.13533	20.2704	2.6225	67.7419	54.1946	0.00155384	2.80859	-0.241078	0.778156	0.108933	-0.0178919	0.0148183	1.8292	0.186856	0.772972	0.111836	-0.0178655
HSPB11		0.129039	0.889278	1.5179	0.413995	0	2.16085	41.9355	51.3423				0.651506	0.186081	-0.0228696				0.750677	0.124547	-0.0178544
EIF1AY		0.0543213	1.26503	1.92427	0.546742	0	3.70543	42.7419	53.1879				0.762805	0.117586	0.0161128				0.736549	0.132799	-0.0177659
SQLE		0.247865	0.605785	-1.15555	-0.32242	9.07537	4.4273	54.4355	53.6913	0.855858	0.0675982	-0.0169179	0.637833	0.195293	0.0275672	0.0015919	2.79808	0.265108	0.747549	0.12636	-0.0176825
SYF2		0.00960425	2.01754	-2.58976	-0.678276	10.7731	4.19516	62.0968	55.5369	0.36631	0.436152	0.075147	0.758298	0.12016	-0.0164834	0.111286	0.95356	0.124699	0.752771	0.123337	-0.0176811
RPL41P5		0.0014786	2.83015	-3.17885	-0.550311	9.51478	4.98241	71.371	69.2953	0.386853	0.412454	0.0668745	0.395424	0.402937	-0.0405666	0.101033	0.995538	-0.125835	0.72502	0.13965	-0.0176372
TIMMDC1		0.279213	0.554065	1.08209	0.286653	2.94459	6.82744	50.8065	53.5235	0.0314857	1.50189	-0.19091	0.365636	0.436951	0.0550721	0.41264	0.384429	-0.0746642	0.733296	0.134721	-0.0175418
NAP1L4		0.806315	0.0934953	0.245183	0.0202563	46.4776	34.5377	68.5484	71.6443	0.102941	0.98741	0.12896	0.848136	0.0715345	0.010355	0.981677	0.00803137	-0.00808396	0.737787	0.132069	-0.0174574
PUS7L		0.826537	0.0827379	-0.219146	-0.115804	0	0.425804	49.1935	50.1678				0.565208	0.247792	-0.0330779				0.752629	0.123419	-0.0174521
PBRM1		0.0890133	1.05054	-1.70063	-0.488043	34.4046	14.4663	66.5323	63.9262	0.646805	0.189227	-0.0404279	0.240985	0.618009	0.0597647	0.707595	0.150215	0.0300457	0.707788	0.150097	-0.0174105
DDX1		0.484666	0.314557	0.698817	0.189304	48.0744	42.4039	72.1774	77.0134	0.502916	0.298504	-0.048751	0.00486204	2.31318	-0.133686	0.530664	0.27518	0.0459311	0.700099	0.15484	-0.0173357
ATP13A1		0.425677	0.37092	0.796611	0.148614	0	2.07353	48.7903	52.349				0.00190185	2.72082	-0.173455				0.752128	0.123708	-0.0173326
RPL32		6.03e-17	16.22	-8.36473	-0.802324	344.518	186.572	97.5806	96.1409	0.167178	0.776822	0.0915399	0.457797	0.339327	-0.0327329	0.923714	0.0344625	-0.00578772	0.689129	0.1617	-0.0173194
TMEM59		8.56e-10	9.06763	6.13422	0.620424	486.911	703.39	95.5645	95.9732	0.691428	0.160253	-0.0265587	0.21541	0.666735	-0.0503928	0.288166	0.540358	-0.0677968	0.646995	0.189099	-0.017183
GUSB	12 Lysosomal Enzyme	0.006687	2.17477	2.71204	0.822368	2.38605	20.2032	52.0161	58.557	0.456241	0.340806	-0.0581249	0.540612	0.267114	-0.0353621	0.000211989	3.67369	-0.317133	0.730541	0.136355	-0.0171795
PLS1		0.0142378	1.84656	2.45121	0.624329	18.5691	27.9152	60.4839	65.4362	0.908331	0.0417556	0.00849755	0.258453	0.587619	-0.0581965	0.989646	0.00452	0.00160971	0.727059	0.13843	-0.0171711
TOP2B		0.737921	0.13199	0.334608	0.0802011	6.26119	7.01117	57.6613	59.8993	0.131021	0.882658	-0.126578	0.606808	0.216949	0.0273715	0.00814933	2.08888	0.219499	0.755911	0.121529	-0.0171464
SIVA1		0.0883456	1.05382	-1.70419	-0.460858	32.6671	30.9538	64.9194	57.3826	0.243535	0.613439	-0.0921352	0.122921	0.910374	0.0822498	0.0829972	1.08094	0.137426	0.764507	0.116618	-0.0171082
ARSA	12 Lysosomal Enzyme	0.000276684	3.55802	3.6362	1.15452	0	50.0334	49.5968	61.4094				0.512829	0.290028	0.0364602				0.716903	0.14454	-0.0170971
MAPK1IP1L		0.169033	0.772028	1.37532	0.357338	88.0342	101.03	72.5806	77.0134	0.471687	0.326346	0.0526301	0.159446	0.797386	-0.064177	0.488425	0.311202	-0.0541805	0.721208	0.14194	-0.0170825
PDHB		0.00538033	2.26919	2.78333	0.761133	4.13953	29.8522	54.4355	61.5772	0.572954	0.24188	0.052066	0.736209	0.132999	0.0192022	0.188894	0.723783	-0.115661	0.741619	0.129819	-0.0170032
FSTL5		0.0128318	1.89171	2.4884	0.734817	0	0.521252	40.3226	50.1678				0.00707637	2.15019	0.15507				0.801251	0.0962316	-0.016928
RPS12		8.22e-14	13.0852	-7.46676	-0.748801	250.296	141.204	95.1613	95.1342	0.0142527	1.8461	0.156353	0.166653	0.778188	-0.0582607	0.73196	0.135513	0.0219863	0.689337	0.161569	-0.0167641
NDUFB11		0.172713	0.762675	-1.36354	0.156656	175.6	147.462	85.4839	90.1007	0.44309	0.353508	0.0549556	0.582156	0.234961	-0.0207489	0.0353457	1.45166	-0.145474	0.696904	0.156827	-0.0167551
TRIM28		0.00278479	2.55521	-2.99055	-0.843638	26.5433	4.30203	65.3226	55.3691	0.463365	0.334077	-0.0605759	0.0804579	1.09443	0.0977336	0.193045	0.714341	0.103506	0.779059	0.10843	-0.0167503
ZNHIT1		0.0369164	1.43278	2.08669	0.704651	59.3635	89.3719	70.5645	78.5235	0.31244	0.505234	0.0740059	0.42989	0.366643	-0.0391812	0.038212	1.4178	-0.153331	0.728738	0.137429	-0.0167503
ABCA5		0.372599	0.428758	0.891616	0.204695	11.5879	13.2549	57.6613	62.9195	0.264123	0.578193	-0.0947996	0.30237	0.519461	-0.0538737	0.851049	0.0700452	-0.0214337	0.749885	0.125005	-0.0167109
PITRM1		0.00283896	2.54684	2.98466	0.719855	14.9657	32.9076	60.8871	68.4564	0.512705	0.290133	0.0470161	0.78992	0.102417	-0.0136097	0.442797	0.353795	0.0606082	0.723926	0.140306	-0.0166242
GTF2F1		0.00140523	2.85225	-3.19357	-0.822604	17.6258	5.37034	68.5484	57.2148	0.413112	0.383933	-0.0640408	0.303757	0.517474	0.0559318	0.230631	0.637082	0.0925341	0.840371	0.0755287	-0.0165323
RLIM		0.999011	0.000429846	0.00123986	-0.0344301	1.96996	0.600907	51.6129	50.5034	0.686009	0.16367	0.0378183	0.329646	0.481953	-0.0563169	0.185852	0.730833	0.113806	0.779894	0.107965	-0.0165302
STT3A		0.0127371	1.89493	2.49104	0.484954	124.701	178.48	85.0806	88.7584	0.162605	0.788867	-0.0960263	0.324617	0.488629	-0.0434856	0.181262	0.741693	0.0922306	0.689191	0.16166	-0.0165054
RPL36A		7.07e-11	10.1507	-6.51919	-0.90271	35.0832	15.9857	86.6935	81.5436	0.747194	0.126567	-0.0175841	0.173143	0.761596	-0.0631742	0.446288	0.350385	0.0521844	0.71292	0.146959	-0.0164734
SORBS2		0.0355234	1.44948	-2.10234	-0.650705	23.0135	3.34436	61.6935	53.8591	0.975199	0.0109069	0.00118737	0.90023	0.0456466	0.00549547	0.936375	0.0285502	-0.00417096	0.770638	0.113149	-0.0164383
RREB1		0.209911	0.677965	-1.25381	-0.381027	11.2793	5.57767	63.3065	60.0671	0.706057	0.15116	0.0284817	0.633494	0.198257	-0.0237964	0.212721	0.672189	0.0964549	0.684675	0.164516	-0.0163877
RPL18A		1.78e-20	19.7503	-9.27494	-0.745722	395.977	224.053	97.9839	97.3154	0.196735	0.706117	0.0828475	0.174487	0.758238	-0.056965	0.44945	0.347319	0.0497565	0.685878	0.163753	-0.0163825
GIGYF2		0.288544	0.539788	-1.06132	-0.250441	63.0492	46.484	76.6129	74.1611	0.928504	0.0322164	0.0107232	0.146454	0.834298	-0.067764	0.954979	0.0200061	0.00363652	0.736555	0.132795	-0.0163276
MT-ND3		6.07e-23	22.2167	-9.86217	-1.23913	255.262	101.959	98.7903	96.3087	0.06852	1.16418	0.115992	0.737204	0.132412	-0.0121493	0.0261904	1.58186	-0.139743	0.679181	0.168014	-0.0161988
KXD1		0.202514	0.693546	-1.27442	-0.407961	38.2222	21.0457	64.1129	58.2215	0.783144	0.106159	-0.0219569	0.219585	0.658397	0.0630388	0.0186417	1.72952	0.188389	0.724545	0.139935	-0.0161358
RPH3AL		0.14559	0.83687	1.45529	0.26521	20.7334	31.7884	60.4839	59.5638	0.0734557	1.13397	-0.147668	0.662508	0.178809	0.0242113	0.984169	0.00693053	0.000242569	0.766257	0.115625	-0.0160854
UNC13A		0.925419	0.0336614	-0.0936096	-0.0121037	37.0494	32.1036	72.9839	70.8054	0.846845	0.0721963	0.0117422	0.910454	0.040742	-0.00542332	0.586093	0.232033	-0.0412765	0.755308	0.121876	-0.0160822
RPL15P3		2.06e-07	6.68527	-5.19347	-0.639545	9.81004	6.487	85.4839	81.8792	0.980589	0.00851301	-0.00412106	0.0294862	1.53038	-0.099566	0.390419	0.408469	-0.0602352	0.737755	0.132088	-0.0160459
RANBP2		0.717322	0.144286	0.36204	0.0245474	44.4383	51.2926	75.8065	75	0.345465	0.461596	0.0675455	0.663189	0.178363	0.0197925	0.169082	0.771903	0.101527	0.738278	0.13178	-0.0160435
GPAA1		0.000101569	3.99324	3.88681	0.938084	91.5606	175.187	68.9516	77.6846	0.790835	0.101914	0.0206391	0.19672	0.70615	-0.0600396	0.794909	0.0996824	0.0176823	0.736967	0.132552	-0.0159836
ANAPC13		0.97107	0.0127493	0.036266	0.0474389	55.3477	57.6151	65.3226	67.6174	0.290889	0.536273	0.0852008	0.208755	0.680362	-0.0635144	0.367328	0.434946	0.0696683	0.743211	0.128888	-0.0159442
NDUFB3		0.00177575	2.75062	-3.12538	-0.192806	92.3227	66.4521	81.4516	85.5705	0.109871	0.959116	0.10951	0.43144	0.365079	0.0344564	0.716938	0.144518	0.0241947	0.725966	0.139084	-0.0158945
NCOR2		0.621356	0.20666	0.49393	0.0998557	12.1158	10.8951	64.1129	62.9195	0.387594	0.411623	-0.0701524	0.65533	0.18354	0.0211498	0.0459423	1.33779	-0.15837	0.718018	0.143864	-0.0158929
COPS4		0.638642	0.194742	0.469598	0.103032	0.746663	0.24021	50.8065	50	0.263427	0.57934	-0.0989973	0.360878	0.44264	0.0520631	0.411	0.386158	0.0781926	0.766913	0.115254	-0.0158678
UBAP2L		0.265472	0.575981	-1.11355	-0.410047	79.6311	58.6113	74.5968	68.2886	0.229204	0.639777	-0.0903578	0.65335	0.184854	0.0182704	0.250783	0.600702	-0.0821985	0.788319	0.103298	-0.0157778
NSRP1		0.000873435	3.05877	-3.32841	-0.614034	44.5189	24.4888	79.0323	77.0134	0.0736411	1.13288	-0.130303	0.0300856	1.52164	-0.100492	0.0654168	1.18431	-0.129586	0.735115	0.133645	-0.0157471
PEMT		0.0171138	1.76665	2.38425	1.0599	409.696	475.282	82.2581	92.6174	0.173129	0.76163	-0.0938935	0.968272	0.0140028	-0.003307	0.445127	0.351516	-0.0530145	0.749824	0.125041	-0.0156622
ZBTB8OS		0.733949	0.134334	-0.339877	-0.0721856	9.79058	8.16689	57.6613	57.8859	0.495999	0.30452	0.0563837	0.122795	0.91082	-0.0824263	0.655573	0.183379	0.0381721	0.774542	0.110955	-0.0156096
PNPLA2		0.614477	0.211495	-0.503694	-0.1781	4.15292	1.41065	54.0323	51.1745	0.330586	0.480715	-0.0808412	0.535787	0.271008	-0.0354036	0.393018	0.405587	-0.0735436	0.799872	0.0969796	-0.0155829
NDUFV3		0.247041	0.607231	-1.15757	-0.183383	49.819	34.9699	72.1774	74.1611	0.936686	0.0284061	-0.00724601	0.446356	0.350319	0.0368209	0.720477	0.14238	0.0295877	0.72972	0.136844	-0.0155709
CDC123		0.0953308	1.02077	1.66792	0.550764	0	0.313712	49.5968	50				0.916712	0.037767	-0.00726306				0.794571	0.0998674	-0.0155437
RPL18AP3		1.44e-12	11.8419	-7.08023	-0.76541	17.3856	9.15906	87.0968	86.9128	0.409512	0.387733	0.0594371	0.0934641	1.02936	-0.0739561	0.437012	0.359507	0.0534564	0.709804	0.148862	-0.015474
UBE3A		0.188657	0.724328	-1.31456	-0.381351	54.4334	38.0171	75	68.1208	0.297179	0.526982	-0.0802499	0.285181	0.544879	0.0549138	0.265991	0.575134	0.0835026	0.779677	0.108085	-0.0154203
ORMDL2		0.75176	0.123921	0.31632	0.324112	79.7126	79.474	69.7581	77.6846	0.130699	0.883727	0.117459	0.464678	0.332847	-0.0330941	0.0388215	1.41093	-0.15376	0.73286	0.134979	-0.0154035
AMFR		0.809196	0.0919462	-0.241463	0.0377074	6.60814	4.06173	66.9355	58.0537	0.968816	0.0137587	6.4e-05	0.973359	0.011727	-0.000130495	0.0210258	1.67725	-0.187299	0.787588	0.103701	-0.0151768
NDUFB9		3.13e-05	4.50469	-4.16392	-0.294172	188.332	132.212	86.6935	89.7651	0.569601	0.244429	-0.0416152	0.934513	0.0294147	0.00478265	0.658991	0.18112	0.0277137	0.756486	0.121199	-0.0151223
CDC42BPA		0.193975	0.712255	1.29891	0.309533	27.614	30.3015	67.3387	72.651	0.671418	0.173007	-0.0345846	0.696632	0.156997	0.0207433	0.519342	0.284546	0.0519312	0.774093	0.111207	-0.0150668
CLCN3		0.225763	0.646347	-1.21134	-0.384398	23.5505	11.8773	64.5161	59.8993	0.548796	0.260589	0.0449142	0.882808	0.0541335	-0.00595126	0.179046	0.747036	0.102373	0.757358	0.120699	-0.0150166
NCBP3		0.809677	0.0916884	0.240843	0.0459785	4.02119	3.47067	54.8387	54.8658	0.0692428	1.15963	-0.157567	0.451358	0.345479	0.0415573	0.778371	0.108814	-0.0216863	0.714371	0.146076	-0.0149687
ZKSCAN1		0.876957	0.0570216	-0.154828	0.0577585	174.639	177.822	84.2742	85.7383	0.542753	0.265398	0.0453538	0.0865284	1.06284	-0.0749924	0.0435272	1.36124	-0.142625	0.758301	0.120159	-0.0149374
GFOD2		0.0173896	1.75971	-2.37837	-0.653522	79.3765	44.154	74.5968	64.4295	0.281776	0.550096	-0.0837224	0.596427	0.224443	0.0267669	0.00260613	2.584	0.218451	0.806559	0.093364	-0.0149321
SRP19		0.268075	0.571744	1.10751	0.277471	4.47631	8.24014	59.2742	62.4161	0.923523	0.0345521	-0.0103979	0.710155	0.148647	0.0177435	0.0151419	1.81982	0.197219	0.824447	0.0838371	-0.0148841
ZHX1		0.477431	0.32109	0.710441	0.164118	4.40975	4.80689	54.4355	57.047	0.0555485	1.25533	-0.167623	0.740419	0.130522	-0.014319	0.425232	0.371374	0.069746	0.791291	0.101664	-0.0148257
MPZL1		0.956617	0.0192618	0.0543989	-0.0534796	0	1.16528	48.7903	51.1745				0.322116	0.491987	-0.0560277				0.810868	0.0910498	-0.014804
KRTCAP2		0.00495905	2.3046	2.80968	0.683571	71.5131	82.0911	84.2742	91.7785	0.0353863	1.45117	0.146601	0.484496	0.31471	-0.0300778	0.480545	0.318266	-0.0463691	0.710149	0.148651	-0.0147327
PHPT1		0.237677	0.624013	-1.18081	0.355616	217.281	178.741	81.0484	89.7651	0.106766	0.971567	0.115182	0.60506	0.218202	0.0216072	0.276282	0.558647	-0.0743339	0.740151	0.13068	-0.014655
SP100		1.22e-07	6.91368	-5.29049	-0.733697	12.7851	6.61252	90.3226	85.2349	0.878857	0.0560817	0.0107065	0.405825	0.391662	-0.0367119	0.403864	0.393765	-0.0515849	0.757478	0.12063	-0.0146548
DDX6		0.0171643	1.76537	-2.38317	-0.693259	40.6712	14.4942	72.1774	63.255	0.773403	0.111594	0.0208354	0.545696	0.263049	0.0305839	0.616404	0.210135	0.0333301	0.783756	0.105819	-0.0145152
TPR		0.614694	0.211341	0.503384	0.159478	54.8051	52.8056	75	76.3423	0.0907078	1.04236	0.126481	0.525102	0.279756	-0.0292485	0.574383	0.240799	0.0424112	0.739254	0.131206	-0.0144364
DDB1		0.172177	0.764026	1.36524	0.208576	55.7831	77.1642	73.7903	73.9933	0.352416	0.452944	-0.0707224	0.606345	0.21728	0.0258893	0.616785	0.209866	-0.0338587	0.757751	0.120473	-0.0143911
CAPZB		0.0953308	1.02077	1.66792	0.361666	191.021	207.388	86.2903	91.7785	0.0403582	1.39407	0.143427	0.590702	0.228631	-0.0225264	0.506388	0.295516	-0.0457323	0.774315	0.111082	-0.0143241
MPV17		0.0033348	2.47693	2.93506	0.751801	11.7307	43.8151	54.8387	62.9195	0.131177	0.882141	-0.129356	0.464624	0.332898	-0.0402956	0.614762	0.211293	-0.0456197	0.768316	0.11446	-0.0143011
CASC3		0.792427	0.101041	-0.263161	-0.124341	12.7206	8.33348	55.2419	56.3758	0.0759712	1.11935	-0.148371	0.184378	0.734291	0.0732229	0.0351393	1.45421	0.176669	0.861665	0.0646615	-0.0142715
PCM1		0.766744	0.11535	0.296637	0.150655	92.657	83.0076	81.0484	85.2349	0.0936657	1.02842	-0.114599	0.063732	1.19564	-0.0837622	0.0109093	1.9622	0.181448	0.731574	0.135742	-0.0141804
CLINT1		0.782648	0.106433	0.275869	-0.000677664	32.3281	30.4885	64.1129	64.094	0.279005	0.554387	-0.0895901	0.0250367	1.60142	-0.112518	0.153551	0.813747	0.115086	0.786997	0.104027	-0.0140793
FUBP1		0.999629	0.000161142	0.000464948	0.0295441	12.5022	13.7609	62.5	64.5973	0.240716	0.618495	-0.0922394	0.42016	0.376586	0.0430083	0.190092	0.721035	0.102135	0.824136	0.084001	-0.0140654
RBCK1		0.669396	0.174317	-0.426977	-0.121869	34.7107	29.9471	65.7258	62.5839	0.836042	0.0777718	0.0166791	0.901886	0.0448484	0.00949657	0.231146	0.636113	0.0944237	0.804283	0.094591	-0.0139211
TMX4		0.000332426	3.4783	3.58863	0.553204	139.377	205.447	84.2742	86.0738	0.172898	0.762211	-0.0979987	0.959111	0.0181312	0.00298287	0.960695	0.0174147	-0.0036735	0.798835	0.0975431	-0.0139096
ERP29		0.186684	0.728893	1.32045	0.180781	257.096	281.162	88.7097	89.2617	0.894412	0.0484626	0.0103558	0.0213305	1.671	-0.0992987	0.100174	0.999243	-0.108367	0.765064	0.116302	-0.0138185
PHF3		0.0804285	1.09459	-1.74821	-0.500927	53.3923	26.7039	72.5806	68.7919	0.87369	0.0586427	-0.0130546	0.57466	0.240589	-0.0245909	0.262508	0.580857	0.0840035	0.79465	0.0998242	-0.0137959
NAA20		1.93e-05	4.71511	4.27318	0.949185	471.706	591.324	87.0968	94.2953	0.178094	0.74935	0.0885432	0.198359	0.702549	0.0569361	0.00742736	2.12917	-0.182719	0.76826	0.114492	-0.0137757
SPAG7		0.797807	0.0981022	0.256186	0.0192524	15.1266	8.5963	55.2419	54.8658	0.324519	0.48876	0.0866988	0.954498	0.020225	-0.00347243	0.86819	0.0613855	0.015827	0.810478	0.0912588	-0.0137688
GTF2IP1		0.000262084	3.58156	3.65015	0.668137	0.517656	3.01074	50.4032	65.7718	0.35498	0.449796	-0.0825576	0.64833	0.188204	0.0247768	0.891001	0.0501219	0.0115446	0.791485	0.101557	-0.0137129
CELF4		0.95279	0.0210028	-0.0592034	0.00324669	4.33912	3.99806	57.2581	58.0537	0.681291	0.166668	0.0330843	0.398865	0.399174	-0.0449298	0.953794	0.0205454	-0.00671662	0.794459	0.0999285	-0.0136796
RORA		0.000502899	3.29852	-3.47921	-0.804329	7.43755	1.2173	72.1774	55.2013	0.881901	0.0545803	-0.0111192	0.862558	0.0642115	0.00919838	0.400723	0.397156	-0.0659408	0.792264	0.10113	-0.0136033
TSG101		0.726143	0.138978	0.350261	0.0601361	81.5218	83.2106	70.9677	73.3221	0.870723	0.0601201	0.0119216	0.178737	0.747786	-0.0644732	0.121661	0.914849	0.121731	0.785803	0.104686	-0.0135409
AAK1		0.0308572	1.51064	-2.15891	-0.479044	60.3068	34.6757	83.0645	79.8658	0.0472028	1.32603	-0.138632	0.680724	0.167029	-0.0170757	0.121568	0.91518	0.104924	0.760735	0.118767	-0.0135177
CRMP1		0.0747001	1.12668	1.7823	0.439419	8.49984	15.044	54.4355	59.0604	0.483156	0.315913	0.0661621	0.370969	0.430662	0.048607	0.544363	0.264111	0.0486817	0.793762	0.10031	-0.0134252
RPL5		8.12e-14	13.0903	-7.46831	-0.781206	664.395	459.344	99.1935	97.4832	0.491211	0.308732	0.0458889	0.407975	0.389366	-0.0353413	0.615775	0.210578	-0.0382563	0.726725	0.13863	-0.0133998
LAMB1		0.253233	0.59648	1.14253	0.304362	6.72454	9.94216	60.0806	63.0872	0.0128351	1.8916	-0.20478	0.211531	0.674626	0.0643161	0.633235	0.198435	-0.0371962	0.782926	0.106279	-0.0133909
SNW1	9 Lineage	0.740612	0.130409	0.331043	0.09318	17.4299	18.7088	60.8871	61.0738	0.556719	0.254364	-0.0504581	0.827812	0.0820685	0.0102959	0.224171	0.649421	-0.0992745	0.801552	0.0960685	-0.0133792
PPP1R1A	13 L Cell	1.13e-11	10.9482	6.78933	1.80331	111.565	260.116	68.9516	86.745	0.625156	0.204012	0.0383686	0.490124	0.309694	0.0304845	0.0889887	1.05067	-0.130359	0.793035	0.100708	-0.0133373
SAR1B		0.313079	0.504346	1.00878	0.178112	132.824	149.312	80.2419	81.7114	0.327259	0.485108	-0.0712398	0.820631	0.0858519	-0.0102948	0.0471602	1.32642	0.137099	0.780339	0.107717	-0.0133309
MRPS33		0.116565	0.933431	-1.56936	-0.326863	31.7858	17.6962	64.5161	64.5973	0.647266	0.188917	0.0376094	0.179981	0.744774	-0.0712026	0.0721779	1.1416	0.139153	0.795049	0.0996062	-0.0132987
ACO2		0.320647	0.493973	0.993129	0.285708	0	0.872861	49.1935	50.3356				0.45795	0.339182	0.0394763				0.851113	0.0700129	-0.0132877
MAP6		0.681517	0.166523	-0.410394	-0.15461	13.9091	6.43775	58.0645	57.7181	0.71553	0.145372	0.03148	0.565273	0.247742	-0.0318729	0.6238	0.204955	-0.0404566	0.803441	0.0950458	-0.0132319
C21orf59		0.297435	0.526607	1.04195	0.298755	1.97429	6.5081	50.4032	53.8591	0.798581	0.0976813	-0.0268134	0.657972	0.181792	0.0245195	0.193133	0.714144	0.112285	0.879091	0.0559661	-0.0132149
PDE8A		0.22517	0.647489	1.21289	0.35381	0	3.31233	49.5968	53.3557				0.26117	0.583077	-0.0643957				0.817157	0.0876943	-0.0131859
ATPIF1		0.102425	0.989593	-1.63321	0.125338	170.58	142.316	86.2903	90.7718	0.00340748	2.46757	0.198677	0.384608	0.414981	-0.0408564	0.726662	0.138667	-0.0290463	0.75946	0.119495	-0.0131039
RBMX		0.000640625	3.1934	-3.4138	-0.929431	36.8922	8.67398	77.8226	67.953	0.129078	0.889149	0.110352	0.00909635	2.04113	-0.129677	0.0361462	1.44194	0.14821	0.788688	0.103095	-0.0130909
LDOC1		0.0780957	1.10737	1.76184	0.525669	0	0.483671	43.5484	50.1678				0.368291	0.433809	0.0480097				0.845104	0.0730899	-0.0130839
LRP11		6.27e-05	4.20305	4.00258	0.878318	68.0836	129.238	76.2097	84.8993	0.285565	0.544295	0.0759528	0.554742	0.255909	-0.0271451	0.306275	0.513889	-0.0728314	0.778095	0.108968	-0.0130685
LL22NC03-2H8.5		0.0790962	1.10184	1.75595	0.516167	0	7.07449	45.9677	55.8725				0.45847	0.338689	-0.0422062				0.797185	0.0984409	-0.0130049
RANBP1		0.293501	0.532391	1.05047	0.198531	32.4976	50.6775	68.9516	71.4765	0.171085	0.766788	-0.105585	0.492	0.308035	-0.0325098	0.0102722	1.98834	0.193778	0.782561	0.106482	-0.012981
TFRC		0.979104	0.00917112	0.0261921	-0.12096	42.8369	26.9019	72.1774	68.9597	0.523191	0.28134	-0.0494343	0.56491	0.248021	0.0279874	0.545736	0.263017	-0.0434202	0.817786	0.0873603	-0.0129479
MPP6		3.47e-06	5.45927	-4.64065	-1.19444	69.1925	20.0647	76.2097	66.2752	0.016432	1.78431	-0.169828	0.300279	0.522475	0.053792	0.037395	1.42719	0.14655	0.795757	0.0992194	-0.0129207
CCZ1		0.000269616	3.56925	3.64287	0.977568	0	0.733541	36.6935	50.5034				0.599712	0.222057	-0.0261955				0.832637	0.0795443	-0.0129086
ADD1		0.226953	0.644064	-1.20825	-0.3708	48.3985	35.8121	70.9677	66.443	0.262388	0.581055	-0.0886657	0.0678101	1.16871	0.0942892	0.585813	0.232241	0.0420222	0.755004	0.122051	-0.0128995
MEF2A		0.019448	1.71112	2.33683	0.608134	0	9.23584	49.1935	59.8993				0.889704	0.0507543	-0.0074321				0.801951	0.0958523	-0.0128258
ADIPOR1		0.306362	0.513765	1.02289	0.218785	130.855	155.765	77.4194	78.3557	0.392011	0.406702	-0.0630689	0.176641	0.752909	-0.0636651	0.183501	0.736362	0.099231	0.789022	0.102911	-0.0127761
ZNF271P		0.140679	0.85177	-1.47327	-0.450653	9.79636	3.19347	58.0645	54.0268	0.245447	0.610042	0.0981849	0.731174	0.135979	0.0238891	0.438388	0.358141	-0.0641461	0.810981	0.0909894	-0.0127546
FEV	9 Lineage	6.77e-08	7.16929	5.39712	1.37612	105.189	204.729	72.1774	84.2282	0.548217	0.261047	0.0466831	0.0350262	1.45561	0.0946322	0.0867355	1.0618	-0.126202	0.758548	0.120017	-0.012664
ZNRF1		0.000594509	3.22584	3.43411	0.952784	0	1.23541	38.3065	52.349				0.710886	0.1482	0.0211852				0.830896	0.0804532	-0.0126094
CKLF		0.0522766	1.28169	1.94085	0.555244	6.53736	17.8736	56.0484	66.2752	0.459544	0.337673	0.0592179	0.361029	0.442458	0.0433544	0.901816	0.0448823	-0.00837956	0.837253	0.0771435	-0.0125478
TM9SF3		0.716859	0.144566	0.36266	0.00966297	82.8057	94.56	83.4677	82.8859	0.910738	0.0406067	-0.00774313	0.0676314	1.16985	-0.0822157	0.101615	0.99304	0.112753	0.777246	0.109441	-0.0125396
GSK3B		0.0117452	1.93014	-2.51971	-0.634228	4.75018	0.486011	61.6935	51.0067	0.775414	0.110467	-0.0225331	0.340831	0.467461	-0.0563044	0.683879	0.165021	0.034627	0.845743	0.0727616	-0.0125152
COL4A3BP		0.0197483	1.70447	-2.3311	-0.741705	20.4439	2.86374	61.6935	53.5235	0.184962	0.732917	0.109246	0.209393	0.679038	0.0699628	0.195107	0.709728	0.106388	0.831257	0.0802644	-0.0124537
DNAJC5		0.133233	0.875387	-1.50147	-0.409349	10.667	2.79925	61.2903	53.3557	0.468669	0.329133	-0.0614398	0.765037	0.116318	-0.0168564	0.301101	0.521288	0.0820505	0.815602	0.0885215	-0.0123252
SRP54		0.312856	0.504656	-1.00925	-0.333369	49.8379	33.5751	68.9516	65.7718	0.179647	0.74558	-0.105586	0.435973	0.36054	-0.0368236	0.400154	0.397773	0.0645998	0.769268	0.113922	-0.0122428
CSRNP3		0.00599319	2.22234	2.74815	0.749935	0	2.87354	42.7419	55.0336				0.642155	0.19236	0.0286581				0.786767	0.104154	-0.0121506
SNRPD2		0.000221551	3.65453	-3.69308	-0.352148	140.078	104.716	86.6935	86.745	0.425661	0.370936	0.0548562	0.612193	0.213112	-0.0210048	0.208144	0.681635	0.0850287	0.80222	0.0957065	-0.0121376
MT-ND2		1.13e-13	12.9475	-7.42491	-0.533851	2158.66	1603.19	99.5968	99.3289	0.209099	0.679647	0.080059	0.395808	0.402516	-0.0351603	0.00636877	2.19594	-0.174443	0.770863	0.113023	-0.0121247
ST13		0.806555	0.093366	0.244873	0.0775227	148.777	150.123	84.6774	85.906	0.699852	0.154994	-0.0256373	0.155001	0.809665	-0.0641309	0.0288765	1.53946	-0.150394	0.772874	0.111891	-0.0120746
GTPBP4		0.30126	0.521058	-1.03373	-0.358807	18.1593	8.31624	66.9355	56.7114	0.419372	0.377401	-0.0640377	0.0784853	1.10521	0.0971356	0.0792718	1.10088	0.140027	0.833476	0.0791071	-0.0120263
CCDC47		0.10236	0.989869	-1.63352	-0.435845	166.407	138.419	84.6774	80.8725	0.489133	0.310573	0.0483201	0.0980225	1.00867	-0.076084	0.32142	0.492928	0.0667795	0.769684	0.113688	-0.0119769
RFC1		0.052616	1.27888	-1.93806	-0.590859	12.273	2.68044	59.2742	54.1946	0.0400045	1.39789	0.169966	0.19881	0.701561	-0.0681008	0.634637	0.197475	0.036887	0.847822	0.0716954	-0.0119615
ASH1L		0.0355777	1.44882	-2.10172	-0.519821	81.8533	45.5603	79.4355	75.3356	0.0431559	1.36496	-0.144951	0.832487	0.0796228	0.0125672	0.558345	0.253097	0.0410619	0.814726	0.0889884	-0.0119096
GAD2	9 Lineage	0.0228971	1.64022	2.27515	0.816483	127.288	171.357	73.7903	84.2282	0.352666	0.452636	0.0696459	0.368907	0.433083	0.0404479	0.110421	0.95695	-0.119076	0.829758	0.0810486	-0.0118523
NCBP1		0.212628	0.672379	1.24637	0.316718	7.55322	12.9499	57.2581	58.3893	0.334469	0.475645	-0.0849843	0.43161	0.364908	-0.0440502	0.141471	0.849331	-0.12326	0.859305	0.0658529	-0.0118268
SYAP1		0.245022	0.610795	-1.16253	-0.276171	27.4979	18.3849	65.7258	66.2752	0.981025	0.00831996	0.00108949	0.00420085	2.37666	-0.143815	0.99381	0.0026967	-0.001832	0.844586	0.073356	-0.0117285
TRA2B		0.00909774	2.04107	-2.60836	-0.591164	39.0446	21.1176	82.2581	78.6913	0.40273	0.394986	-0.0577842	0.776629	0.109787	-0.012427	0.0280999	1.5513	0.153424	0.797708	0.0981563	-0.0115681
ATRX		0.841052	0.075177	0.200548	0.0353732	109.151	120.104	81.0484	85.2349	0.0184132	1.73487	-0.164516	0.957885	0.0186867	0.00282901	0.781862	0.10687	-0.0204531	0.762739	0.117624	-0.0113844
PFDN5		1.57e-06	5.80449	-4.80229	-0.416075	247.49	177.731	91.129	90.7718	0.196144	0.707426	0.0897874	0.799989	0.0969158	-0.0117867	0.73552	0.133405	-0.0210122	0.791359	0.101626	-0.0113596
TNPO1		0.0635315	1.19701	-1.85545	-0.587218	34.1033	12.7795	70.1613	61.9128	0.99045	0.00416723	0.00147287	0.0593461	1.22661	-0.0968081	0.00325119	2.48796	0.219299	0.861203	0.0648942	-0.0112899
USP16		0.838629	0.0764301	0.203647	0.0508375	10.7314	13.7655	57.6613	60.7383	0.181669	0.74072	0.113374	0.274188	0.561952	-0.060222	0.754847	0.122141	0.0285206	0.828642	0.0816331	-0.0112174
MYO6		0.361485	0.441909	0.912538	0.22548	48.075	43.065	66.5323	72.1477	0.148946	0.82697	-0.115971	0.182097	0.739698	-0.0634259	0.764495	0.116626	0.0220621	0.801583	0.0960515	-0.0112173
PCBP1		0.00193645	2.71299	-3.09981	-0.238	153.899	107.829	90.7258	93.7919	0.267757	0.57226	0.0709176	0.713082	0.14686	0.0142994	0.00050017	3.30088	0.227583	0.824472	0.0838243	-0.0112146
LARP4		0.274966	0.560721	-1.0917	-0.321443	12.9998	9.60403	60.8871	58.7248	0.66951	0.174243	0.0351228	0.273911	0.56239	-0.0576169	0.310737	0.507608	0.0798398	0.845626	0.0728217	-0.0111412
FXR1		0.0391003	1.40782	-2.06313	-0.615098	9.47189	2.35055	58.4677	54.698	0.334808	0.475204	-0.0766113	0.737015	0.132524	0.0188537	0.680898	0.166918	-0.0331369	0.851949	0.0695865	-0.0109963
TMEM219		8.24e-07	6.08394	4.92954	1.33256	79.9122	138.921	62.5	79.0268	0.56134	0.250774	0.0514933	0.784911	0.105179	0.0139561	0.0342962	1.46475	-0.169107	0.778112	0.108958	-0.0109653
DYNC1LI1		0.433097	0.363415	-0.783903	-0.231992	6.2366	3.79078	54.4355	53.0201	0.0843075	1.07413	-0.144607	0.654628	0.184005	-0.0221162	0.0396882	1.40134	0.176384	0.864995	0.0629863	-0.0109311
UGGT1		0.356613	0.447802	0.921837	0.238585	4.39161	3.39383	56.0484	56.0403	0.544928	0.263661	0.0493171	0.712893	0.146976	-0.0199672	0.06506	1.18669	0.155623	0.874963	0.0580105	-0.0109185
USP7		0.00243497	2.61351	-3.03131	-0.827304	21.707	6.31682	69.7581	59.8993	0.688676	0.161985	-0.0322713	0.962108	0.0167761	0.000421004	0.437852	0.358673	0.0582424	0.854199	0.0684409	-0.0107314
HNRNPD		0.884416	0.0533435	-0.145374	-0.0658804	85.5819	85.2286	83.4677	83.557	0.322507	0.491461	-0.0714147	0.343142	0.464527	0.040692	0.892833	0.0492298	-0.00518888	0.798388	0.0977862	-0.0106418
MYO1D		0.00574305	2.24086	2.7621	0.681498	5.56133	12.8712	52.4194	64.094	0.214397	0.668781	-0.111568	0.332502	0.478205	-0.0505197	0.213695	0.670206	-0.109523	0.798765	0.0975809	-0.0105776
NECAP1		0.593293	0.226731	0.534071	0.0967035	11.035	8.08324	55.6452	54.1946	0.87209	0.0594388	0.0146437	0.654533	0.184068	0.0248622	0.288249	0.540232	0.0938101	0.840273	0.0755798	-0.0105508
SPG21		0.454305	0.342652	0.748257	0.200784	24.8762	37.314	62.0968	63.5906	0.411516	0.385613	0.0658087	0.425153	0.371455	-0.0428955	0.783451	0.105988	-0.022413	0.853533	0.0687796	-0.010514
PEG10		0.814004	0.0893735	0.235264	0.0440155	948.417	1087.56	95.1613	93.7919	0.487559	0.311973	0.0471754	0.689579	0.161416	0.0159909	0.364091	0.43879	-0.057912	0.790325	0.102194	-0.0104623
IARS2		0.0651854	1.18585	1.84398	0.479473	0	2.17059	42.7419	52.5168				0.942214	0.0258506	0.00227025				0.842939	0.074204	-0.0102913
HSP90AA2P		0.940575	0.0266064	0.0745467	0.0409274	3.44206	3.66517	67.3387	73.6577	0.567746	0.245846	0.044134	0.334458	0.475659	-0.0465509	0.94575	0.0242234	0.0023251	0.834815	0.0784096	-0.0102468
EEF1A1P5		0.00420067	2.37668	2.86269	0.263441	19.624	23.7157	93.1452	94.4631	0.502468	0.298892	-0.0451419	0.22123	0.655157	-0.0532364	0.155347	0.808698	-0.091983	0.829618	0.0811218	-0.0102337
POGZ		0.610126	0.21458	-0.509893	-0.128759	22.2404	21.3846	68.5484	66.1074	0.408255	0.389069	-0.0654729	0.917808	0.0372484	0.00599064	0.383941	0.415736	0.0669482	0.849405	0.0708851	-0.0101621
C11orf58		0.322235	0.491827	-0.989875	-0.245253	180.623	179.732	90.7258	88.4228	0.371821	0.429666	-0.0586064	0.030876	1.51038	-0.0960601	0.552669	0.257535	-0.0415111	0.826795	0.0826022	-0.0101431
SYP		0.283296	0.54776	1.07295	0.292699	47.823	57.9648	73.7903	77.349	0.212023	0.673617	0.0920016	0.0514886	1.28829	-0.0903359	0.915503	0.0383402	0.00607724	0.889813	0.0507013	-0.0101323
BLOC1S2		0.885395	0.0528631	-0.144134	-0.0345049	4.29509	4.6666	52.4194	52.5168	0.177974	0.749644	0.119751	0.0738475	1.13166	-0.101002	0.256244	0.591346	-0.100668	0.87512	0.0579323	-0.0101149
SF3B6		0.0148563	1.82809	-2.43586	-0.562641	57.9132	45.8268	72.1774	67.2819	0.576456	0.239234	0.0418084	0.39589	0.402425	-0.0428767	0.129802	0.88672	0.11264	0.821469	0.0854088	-0.0101145
USP34		0.351543	0.454022	-0.931601	-0.259214	26.7606	20.817	69.7581	67.2819	0.886001	0.052566	0.00917852	0.747293	0.126509	0.0147338	0.106908	0.97099	0.118689	0.843837	0.0737415	-0.0100707
TSPAN2		7.77e-06	5.10986	4.47156	1.24628	14.1424	89.1029	57.2581	70.8054	0.467517	0.330203	0.0579515	0.949865	0.0223383	0.00177985	0.819181	0.0866202	0.0221114	0.849441	0.0708666	-0.0100086
IP6K2		0.915576	0.0383057	0.106008	-0.0382106	37.5915	42.0701	68.5484	67.7852	0.44901	0.347744	-0.0594481	0.314349	0.502588	0.0503253	0.00592536	2.22729	0.208509	0.85233	0.0693921	-0.00998328
MTERF4		0.373347	0.427887	-0.890221	-0.304366	14.3659	3.28067	58.0645	53.5235	0.432778	0.363735	-0.0663443	0.96261	0.0165495	0.00485487	0.672547	0.172277	-0.0356147	0.867161	0.0619004	-0.00993885
PANK3		0.695209	0.157885	-0.391796	-0.118821	2.66959	0.24021	52.0161	50	0.665166	0.17707	0.0408142	0.725753	0.139211	0.0214907	0.045262	1.34427	0.178853	0.905606	0.0430608	-0.0099363
RPS24		6.34e-16	15.1981	-8.08266	-0.745324	191.726	112.83	95.9677	95.4698	0.11131	0.953467	0.101401	0.819525	0.0864378	-0.0119309	0.0195574	1.70869	-0.150603	0.768598	0.114301	-0.00983464
RNF13		0.5109	0.291664	0.657437	0.165739	1.92714	2.4969	51.2097	53.0201	0.877973	0.0565187	0.0113706	0.255669	0.592322	-0.0645035	0.661181	0.17968	0.0339767	0.90138	0.0450923	-0.00977223
CD200		0.0259716	1.5855	2.22664	0.643873	2.03844	20.823	51.2097	60.2349	0.374411	0.426651	0.0816847	0.0372595	1.42876	-0.10992	0.560744	0.251236	-0.0526056	0.847652	0.0717823	-0.00970364
BCAS4		0.00871778	2.05959	2.62293	0.705225	0	1.14633	45.9677	55.8725				0.458426	0.338731	-0.0423049				0.855328	0.0678673	-0.00967967
YLPM1		0.995054	0.00215348	0.00619931	-0.0028268	14.8334	12.1106	61.2903	62.2483	0.885879	0.0526257	0.00911074	0.378198	0.42228	0.046623	0.117297	0.930711	0.125329	0.860883	0.065056	-0.00955544
HDAC5		0.189858	0.721571	-1.311	-0.322265	7.98812	2.52056	60.0806	51.8456	0.844526	0.073387	0.0246049	0.22194	0.653764	-0.0709424	0.492945	0.307201	0.0543317	0.87686	0.0570696	-0.00949745
CCDC50		0.05405	1.2672	1.92644	0.550895	1.93957	9.81879	52.0161	59.0604	0.751281	0.124198	-0.02721	0.168452	0.773524	-0.0767579	0.487844	0.311719	0.0576068	0.829691	0.0810839	-0.00946803
COX4I1		0.011363	1.94451	-2.53133	0.152551	502.793	427.161	93.1452	97.1477	0.730114	0.136609	0.0234458	0.880394	0.0553228	0.00649632	0.639195	0.194367	-0.0298944	0.795175	0.0995374	-0.00942326
UBE2I		0.0599896	1.22192	-1.88087	-0.536699	90.7119	67.24	78.2258	71.8121	0.531308	0.274653	-0.0468192	0.776799	0.109692	-0.0140723	0.00769946	2.11354	0.187827	0.844526	0.073387	-0.0093955
SH3GLB1		0.152221	0.817525	-1.43173	-0.313083	95.1224	80.3023	83.4677	81.2081	0.154312	0.811599	-0.0991386	0.949205	0.0226402	-0.00216732	0.547795	0.261382	0.0414216	0.83535	0.0781315	-0.00937242
CMIP		0.864876	0.0630463	-0.170171	-0.107951	1.0148	2.43756	52.4194	55.7047	0.631417	0.199684	0.0426982	0.528483	0.276969	0.0325244	0.0730353	1.13647	-0.160772	0.847334	0.0719453	-0.00936612
SPAG9		0.000775862	3.11022	-3.36127	-0.814104	31.8015	10.3906	69.3548	67.4497	0.893853	0.0487338	0.0133218	0.108307	0.965345	0.08125	0.539342	0.268136	0.0441247	0.837711	0.0769057	-0.00935488
CTAGE5		0.25349	0.596039	1.14191	0.267166	13.9317	18.059	64.1129	69.1275	0.0863158	1.06391	-0.137463	0.938289	0.0276636	0.00143169	0.0616755	1.20989	0.147634	0.799279	0.0973018	-0.0093532
PRKAR1A		0.00210713	2.67631	3.0747	0.404121	241.827	310.274	90.7258	92.1141	0.923282	0.0346656	0.00590054	0.505381	0.296381	-0.0274614	0.118928	0.924717	-0.102445	0.817601	0.0874586	-0.00932925
PSMG2	8 Proteasome	0.928128	0.032392	-0.0902	-0.0992853	2.98819	2.21669	52.4194	52.6846	0.361953	0.441348	-0.0808955	0.961589	0.0170105	-0.00167424	0.960818	0.0173589	0.000998304	0.861685	0.0646516	-0.00929149
LINC00665		0.983184	0.00736532	-0.0210777	-0.0384111	0	1.28301	49.1935	51.8456				0.38121	0.418835	-0.0494048				0.897858	0.0467923	-0.00924924
CAMK2B		0.415307	0.38163	0.814589	0.219922	9.54035	16.0987	58.0645	60.7383	0.907485	0.0421604	0.0090057	0.700559	0.154555	0.0150284	0.0109911	1.95896	-0.206852	0.875	0.0579917	-0.009117
KCNQ1OT1		0.113352	0.94557	-1.5833	-0.493802	62.1572	38.3966	75	68.6242	0.11359	0.94466	-0.11505	0.556932	0.254198	-0.028266	0.741963	0.129618	0.0281738	0.907201	0.0422967	-0.00911515
DNAJB14		0.210136	0.677499	-1.25319	-0.378661	17.0738	5.63611	64.5161	60.5705	0.986933	0.00571225	0.00455908	0.723311	0.140675	-0.0182575	0.864526	0.0632218	-0.0152018	0.869294	0.0608336	-0.00906654
C19orf53		0.0105796	1.97553	-2.55629	-0.318689	86.4835	70.8493	82.2581	81.2081	0.356126	0.448397	0.0655331	0.177107	0.751764	0.0623553	0.288665	0.539605	0.0729863	0.818194	0.0871435	-0.00901791
KIF1BP		0.0160076	1.79567	2.40874	0.646308	5.80946	15.4814	52.8226	61.0738	0.14204	0.847588	-0.127166	0.0743597	1.12866	-0.0928122	0.731323	0.135891	0.0278374	0.852949	0.069077	-0.00898944
RPS7		5.16e-08	7.28754	-5.44578	-0.470417	282.223	189.713	95.9677	95.1342	0.337805	0.471334	-0.0618222	0.603521	0.219308	-0.0206303	0.346807	0.459912	0.0623708	0.827672	0.0821419	-0.0086887
KPNA6		0.0573809	1.24123	-1.9004	-0.519291	63.8611	52.6216	75.8065	68.2886	0.683399	0.165326	0.0297632	0.510736	0.291804	-0.0337649	0.00333494	2.47691	0.214325	0.869279	0.0608406	-0.00864897
STMN3		0.000233033	3.63258	3.68022	1.05702	0	5.98068	42.7419	56.0403				0.916507	0.037864	-0.00496429				0.892539	0.0493727	-0.00862152
CDC42SE2		0.00381129	2.41893	2.89337	0.647639	36.4608	78.5237	70.5645	75.3356	0.97682	0.0101856	-0.000824361	0.767149	0.11512	0.0148663	0.219682	0.658206	0.0922882	0.858887	0.0660641	-0.00861117
RAB10		0.718829	0.143375	0.360025	0.0546377	138.091	144.478	78.629	81.7114	0.315285	0.501297	-0.0750849	0.510693	0.29184	0.0300985	0.02646	1.57741	0.158133	0.88285	0.0541128	-0.00858355
PAIP2		0.134601	0.870953	1.4962	0.35416	60.0731	78.4904	68.9516	74.8322	0.0130915	1.88301	-0.190677	0.345836	0.46113	-0.0438158	0.54113	0.266699	-0.0444491	0.852459	0.0693266	-0.00854317
KPNB1		0.000862324	3.06433	-3.33197	-0.79585	53.9373	27.4965	84.2742	75.3356	0.489199	0.310514	0.050861	0.722437	0.1412	-0.0197277	0.279871	0.553042	-0.0741943	0.862585	0.0641983	-0.00840094
HCG18		0.010291	1.98754	-2.56589	-0.718779	10.955	2.32691	62.0968	53.3557	0.871906	0.0595304	0.0143021	0.025226	1.59815	-0.126442	0.184912	0.733036	0.109248	0.882837	0.0541194	-0.0083673
RPS27L		0.0537029	1.27	-1.92922	-0.169216	102.367	76.8052	83.871	85.2349	0.940284	0.0267412	0.00775668	0.959328	0.0180328	0.00152392	0.789937	0.102407	0.0217141	0.8782	0.0564065	-0.00833562
NEURL1		0.00065722	3.18229	3.40683	0.998926	61.144	104.032	63.7097	79.0268	0.688382	0.16217	0.0312535	0.833271	0.0792139	0.0124957	0.0447017	1.34968	-0.158704	0.858169	0.0664274	-0.00830078
SIPA1L3		0.291937	0.534711	1.05388	0.284508	7.69806	11.8138	62.9032	66.2752	0.782061	0.106759	-0.0169537	0.435398	0.361113	0.0387424	0.941961	0.0259671	-0.00879677	0.887736	0.051716	-0.00824747
ANKRD17		0.610669	0.214194	-0.509118	-0.211779	65.038	60.8189	78.629	75	0.0857828	1.0666	0.124879	0.700958	0.154308	0.0181035	0.0190029	1.72118	0.169538	0.858883	0.0660659	-0.00817309
ATP6V1E1		0.115486	0.937469	-1.574	-0.436754	100.603	70.4969	74.5968	72.8188	0.900826	0.0453589	0.0133787	0.893903	0.0487095	-0.0062179	0.33389	0.476397	0.0740769	0.91536	0.0384082	-0.00813477
DUSP3		0.780744	0.107491	-0.278349	-0.201614	56.9028	56.0132	76.2097	71.8121	0.977898	0.00970623	0.00357486	0.392841	0.405783	-0.042877	0.104375	0.981403	0.11764	0.884048	0.053524	-0.00811336
NDUFA3		1.95e-06	5.71041	-4.75874	-0.361229	86.5187	48.4368	84.2742	89.094	0.146188	0.835089	0.103366	0.0127312	1.89513	0.109495	0.258246	0.587966	-0.0797263	0.857311	0.0668615	-0.00809854
STRAP		0.075512	1.12198	-1.77734	-0.528431	158.684	128.787	77.4194	72.4832	0.76074	0.118764	0.0272289	0.539436	0.26806	-0.029322	0.135472	0.868151	0.108347	0.855071	0.0679979	-0.00808146
MRPL22		0.34763	0.458882	0.939195	0.248256	17.1504	31.4359	60.4839	62.9195	0.396975	0.401237	0.0671575	0.221182	0.655251	0.0630803	0.858593	0.0662127	-0.0166183	0.865828	0.0625684	-0.00807508
PHACTR4		0.385108	0.414417	-0.868523	-0.25462	10.6014	5.37527	58.4677	57.047	0.063288	1.19868	0.155641	0.254625	0.594099	-0.0615623	0.793212	0.100611	0.0226012	0.899118	0.0461835	-0.00792759
FUS		0.990108	0.00431761	-0.0123986	-0.194853	84.0909	86.1574	75.8065	72.4832	0.229677	0.638883	-0.0870151	0.215234	0.667089	0.0583779	0.794601	0.0998507	0.0227239	0.823096	0.0845494	-0.00784201
LARP7		0.0466104	1.33152	-1.98982	-0.518965	5.14087	0.752761	58.4677	51.8456	0.839855	0.0757955	-0.0192484	0.676631	0.169648	-0.0219352	0.428142	0.368412	-0.0705027	0.977254	0.00999246	-0.00773658
UBXN4		0.144905	0.838918	1.45777	0.424986	194.388	211.433	86.6935	90.9396	0.287625	0.541173	-0.071438	0.398833	0.399209	0.0350839	0.09164	1.03791	-0.115208	0.875828	0.0575814	-0.00749982
PUM1		0.180453	0.743635	-1.33936	-0.411536	53.3703	35.1104	76.6129	71.4765	0.527414	0.277848	-0.0445239	0.922766	0.0349084	-0.00453115	0.00148017	2.82969	0.228232	0.848522	0.0713371	-0.00745485
RABGAP1L		0.650204	0.186951	0.453479	0.105222	5.26885	5.91063	56.8548	58.3893	0.247084	0.607156	-0.102534	0.270243	0.568245	-0.0587397	0.695634	0.157619	-0.0363982	0.907292	0.0422529	-0.00745433
ERGIC3		4.41e-05	4.35528	4.08472	1.10229	137.121	226.634	73.3871	84.396	0.105505	0.976728	0.120449	0.7546	0.122283	0.0121903	0.574827	0.240463	-0.0434664	0.865099	0.0629344	-0.00743947
KARS		0.363609	0.439365	-0.908509	-0.263871	30.9711	22.1795	63.7097	62.0805	0.375962	0.424857	-0.0671564	0.670113	0.173852	0.0252602	0.922701	0.0349391	0.00649315	0.879063	0.05598	-0.00737874
NRP1		0.00169245	2.77148	3.13949	0.810182	10.5459	33.7523	56.8548	65.2685	0.033806	1.47101	0.175539	0.510682	0.291849	0.0349829	0.249317	0.603249	-0.0938689	0.919997	0.0362134	-0.00726376
CCDC12		0.169177	0.771658	1.37485	0.289995	41.0909	62.4427	66.5323	68.6242	0.272529	0.564587	-0.0856084	0.624764	0.204284	-0.0243108	0.47047	0.327468	0.0526656	0.911327	0.0403257	-0.0072495
RPS7P1		2.51e-08	7.59951	-5.57225	-0.789181	5.36861	3.07863	78.629	70.4698	0.461928	0.335426	-0.0502128	0.108557	0.964343	-0.0770647	0.905177	0.0432663	0.00936748	0.894837	0.0482562	-0.00723535
MYL6B		0.997403	0.00112925	-0.00325464	0.0919406	28.4968	27.3731	67.3387	73.3221	0.439281	0.357258	0.0600784	0.70857	0.149617	0.0179631	0.484408	0.314789	-0.0565423	0.84796	0.0716247	-0.00721278
GYG1		0.280592	0.551924	1.07899	0.249312	32.7911	49.6993	62.5	61.745	0.751447	0.124102	-0.0309059	0.427691	0.36887	0.0415283	0.14999	0.823939	0.113488	0.900626	0.0454554	-0.00712831
COPB1		0.567819	0.24579	0.571266	0.0104535	136.747	128.673	83.0645	82.047	0.223826	0.650089	-0.0839128	0.583633	0.23386	-0.023449	0.360505	0.443089	0.0597259	0.851536	0.0697971	-0.00712612
CDK6		0.966128	0.0149654	-0.0424653	-0.131216	31.6432	23.6611	66.9355	63.7584	0.588061	0.230578	-0.0450678	0.326561	0.486036	-0.0509407	0.590076	0.229092	-0.0405266	0.906376	0.0426915	-0.00708305
PPP3CB		0.0680363	1.16726	-1.82477	-0.492546	3.97746	0.239231	56.8548	50	0.904149	0.0437599	0.0131502	0.0321199	1.49323	-0.12777	0.759245	0.119618	0.0322252	0.896644	0.0473799	-0.00692748
SPPL2B		0.415396	0.381537	0.814434	0.181597	6.32476	5.64484	56.0484	55.8725	0.295812	0.528984	0.0938113	0.979571	0.00896422	-0.00181114	0.381168	0.418883	-0.0732908	0.913266	0.0394029	-0.00686442
MAGEH1		0.454866	0.342116	0.747327	0.174554	1.85029	3.0613	52.4194	52.6846	0.029343	1.5325	-0.193074	0.886045	0.052544	-0.00801022	0.0520975	1.28318	0.166138	0.92532	0.0337078	-0.00682082
BRD7		0.544938	0.263653	0.605363	0.160439	19.7809	19.8074	62.9032	68.9597	0.0925809	1.03348	0.134666	0.243723	0.613104	0.0582547	0.433816	0.362694	-0.0643769	0.896669	0.0473678	-0.0067828
RPL17		0.00281746	2.55014	-2.98698	-0.574376	35.9111	20.1278	87.5	83.3893	0.0771961	1.1124	-0.122152	0.634128	0.197823	-0.0210711	0.0057283	2.24197	0.184488	0.904832	0.0434323	-0.00677061
PPM1G		0.766389	0.115551	-0.297102	-0.131824	45.5213	35.7555	66.5323	66.2752	0.364912	0.437811	0.0709287	0.491639	0.308354	0.036972	0.136717	0.864176	0.11735	0.878985	0.0560186	-0.00673514
GLTSCR2		0.0546132	1.2627	-1.92194	-0.532748	39.2644	14.627	69.7581	64.5973	0.227265	0.643467	0.0936994	0.222047	0.653555	-0.0635449	0.352765	0.452514	0.0739018	0.875503	0.0577424	-0.00658271
PER2		0.0682706	1.16577	-1.82322	-0.563511	14.9791	3.224	60.4839	54.0268	0.579617	0.236859	-0.045116	0.603284	0.219478	0.0325797	0.180844	0.742697	0.113914	0.899163	0.0461618	-0.00656572
EEF1B2		0.0150162	1.82344	-2.43199	-0.386688	149.595	120.414	86.2903	83.557	0.859301	0.0658547	-0.00817718	0.445498	0.351154	-0.0332219	0.865216	0.0628757	0.0145516	0.865864	0.0625502	-0.00637456
TRAK1		0.694178	0.158529	-0.393191	-0.109441	15.3208	9.76874	67.3387	62.2483	0.162808	0.788323	-0.103917	0.30985	0.508848	0.0520578	0.155334	0.808734	0.108753	0.926268	0.0332633	-0.00636225
CALM1	5 Calcium	0.000289604	3.5382	-3.62443	0.0126586	1384.09	1198.85	96.7742	98.8255	0.116696	0.932946	0.104452	0.13854	0.858424	0.0614952	0.937929	0.0278301	0.00399006	0.887264	0.0519469	-0.00631534
WBSCR22		0.0368464	1.43361	2.08746	0.316294	117.188	143.599	75.4032	77.349	0.635121	0.197143	0.034166	0.82075	0.0857891	0.00996106	0.848175	0.0715147	-0.0117036	0.882166	0.0544498	-0.00620379
MAPK13		0.15063	0.822089	1.43731	0.403612	8.26904	15.0386	60.4839	60.2349	0.309574	0.509235	0.0868201	0.764174	0.116808	-0.0141236	0.0460572	1.3367	-0.15734	0.888112	0.0515321	-0.0061916
HMGN3		0.0563321	1.24924	1.90846	0.666452	110.625	119.657	76.6129	85.2349	0.719677	0.142862	0.0236602	0.568528	0.245248	-0.0240054	0.313498	0.503765	-0.0769266	0.904207	0.0437321	-0.00613984
UBA3		0.0766401	1.11554	1.77052	0.503637	0	3.72683	48.3871	54.698				0.785318	0.104954	0.0179288				0.884915	0.0530983	-0.00607541
ABCD3		0.040901	1.38827	2.04453	0.531923	9.01667	15.9558	62.0968	66.2752	0.671766	0.172782	-0.037042	0.426516	0.370064	0.0424123	0.445787	0.350873	0.0607435	0.906658	0.0425567	-0.00606468
ANXA2		0.499314	0.301626	0.67557	0.217743	441.642	505.089	90.7258	91.443	0.430521	0.366006	-0.0542675	0.00356538	2.44789	-0.12792	0.000214226	3.66913	0.245835	0.887905	0.0516337	-0.00599663
MSI2		0.648419	0.188144	-0.455959	-0.137016	21.7853	17.545	66.5323	67.1141	0.537197	0.269866	-0.0481824	0.886867	0.0521413	0.00563228	0.429466	0.367071	-0.0607732	0.944777	0.0246706	-0.00595757
COX6C		0.0233376	1.63194	-2.26786	-0.00488883	191.099	149.64	89.1129	93.1208	0.425899	0.370693	0.0516667	0.503554	0.297954	0.0267664	0.0121871	1.9141	-0.165726	0.910332	0.0408001	-0.00592788
SCGB2A1		0.875247	0.0578695	-0.156998	0.00496408	33.6562	31.324	66.5323	67.953	0.535666	0.271106	-0.0457017	0.266166	0.574848	-0.0543876	0.463592	0.333864	0.060007	0.936074	0.0286899	-0.00582733
POLR2L		0.0438632	1.3579	-2.0154	0.142355	179.791	156.08	88.7097	94.4631	0.222888	0.651914	0.0838974	0.371868	0.429611	0.0384585	0.0184847	1.73319	-0.157617	0.841219	0.0750907	-0.00582387
C12orf75		0.991344	0.00377558	-0.0108488	0.189758	245.024	248.62	85.8871	88.5906	0.673212	0.171848	0.0285145	0.718367	0.143654	0.0137325	0.358083	0.446016	0.0611439	0.897689	0.0468742	-0.00578514
CXXC5		0.178945	0.74728	-1.34401	-0.467472	42.5393	16.2669	65.7258	62.0805	0.948336	0.0230378	0.00482281	0.0176294	1.75376	-0.123588	0.901347	0.045108	-0.0122715	0.901043	0.0452543	-0.00576854
SCAMP3		0.626949	0.202768	0.486026	0.204939	100.489	97.1679	78.629	82.2148	0.274514	0.561435	-0.0752271	0.0637331	1.19563	-0.0827351	0.189174	0.723138	0.0910343	0.900303	0.0456111	-0.00574545
SSH2		0.0552206	1.2579	-1.91714	-0.502193	6.16438	3.19847	64.9194	59.7315	0.41184	0.385272	-0.0626585	0.354806	0.450008	0.0489948	0.140506	0.852306	-0.119361	0.857318	0.0668579	-0.0057399
PTBP3		0.335516	0.474287	-0.963063	-0.240999	13.7048	9.82579	65.7258	60.7383	0.694265	0.158475	0.0277017	0.440778	0.35578	-0.0413709	0.399521	0.39846	0.066819	0.951678	0.0215098	-0.00573817
SLC7A1		0.0501149	1.30003	-1.95898	-0.559844	28.126	15.2406	68.5484	61.5772	0.408249	0.389075	0.0658009	0.120721	0.918218	-0.0853492	0.547329	0.261752	0.0481507	0.918429	0.0369542	-0.00573291
PRDX5		0.0516778	1.2867	-1.94581	0.139802	482.661	399.479	92.3387	95.8054	0.144872	0.839016	0.0957652	0.050101	1.30015	-0.0817352	0.545886	0.262898	0.0369567	0.90089	0.0453283	-0.00572839
FAM49B		0.0388653	1.41044	2.06561	0.624146	0	1.64595	45.1613	52.5168				0.204834	0.688598	-0.074196				0.936535	0.0284761	-0.00565317
TTC19		0.650427	0.186802	0.45317	0.0789816	4.6508	5.05179	52.4194	55.0336	0.253726	0.595635	-0.0975532	0.206282	0.685538	0.0702848	0.839062	0.0762057	-0.0196327	0.911737	0.0401306	-0.00561497
UQCRFS1P1		0.880013	0.0555111	-0.150953	-0.0712683	0.749969	1.14047	51.6129	53.6913	0.716116	0.145017	-0.0261289	0.722313	0.141275	0.0217105	0.986037	0.00610684	-0.0014321	0.918203	0.0370614	-0.00561437
C14orf1		0.032018	1.49461	2.14419	0.664612	3.93247	26.8842	53.629	59.2282	0.495841	0.304657	-0.06385	0.672079	0.17258	0.0220659	0.894854	0.0482478	-0.00936057	0.926344	0.0332277	-0.00547104
UBE2J1		0.880257	0.0553904	0.150643	-0.0331613	38.0201	43.5012	69.3548	70.6376	0.229685	0.638867	0.0883936	0.610987	0.213968	-0.023756	0.465948	0.331663	-0.0546732	0.974634	0.0111585	-0.00544743
ATG3		0.991344	0.00377558	-0.0108488	0.00851099	64.5371	59.6843	68.5484	70.9732	0.448228	0.348501	-0.0578479	0.899443	0.0460265	-0.00456849	1.37e-05	4.86272	0.325293	0.909046	0.0414142	-0.00539955
MPHOSPH8		0.000634458	3.1976	-3.41644	-0.777132	44.0448	24.4251	75	68.1208	0.596576	0.224334	0.0395684	0.0603478	1.21934	-0.0931487	0.887626	0.05177	-0.00964	0.925621	0.0335667	-0.00539228
EML4		0.229947	0.638373	1.2005	0.31242	12.8547	16.9556	61.2903	65.9396	0.546737	0.262221	0.0484955	0.894414	0.0484612	0.00535418	0.633511	0.198246	-0.0379278	0.912351	0.0398382	-0.00534623
SCFD1		0.431825	0.364692	0.786072	-0.0342104	68.6251	83.799	79.0323	73.8255	0.301096	0.521295	0.073405	0.931747	0.0307019	-0.00474768	0.339662	0.468953	-0.0656413	0.933253	0.0300008	-0.00532639
TECR		2.35e-05	4.62975	4.22917	1.04928	95.0713	147.568	66.129	79.5302	0.918051	0.0371332	0.0122615	0.0492663	1.30745	0.0895186	0.834652	0.0784946	-0.0184178	0.942262	0.0258285	-0.00526442
SPCS1		0.400992	0.396865	0.839851	0.438423	221.719	216.791	81.0484	86.745	0.898612	0.0464278	0.0103022	0.716869	0.14456	0.0147389	0.954109	0.0204019	-0.00101313	0.915128	0.038518	-0.00526228
SEC11C		0.0849269	1.07095	1.72279	0.583474	297.329	310.225	87.0968	93.9597	0.713234	0.146768	0.0259748	0.134108	0.872546	-0.0643983	0.00247582	2.60628	-0.201507	0.869027	0.0609667	-0.00525426
ACADVL		8.11e-05	4.09113	3.94121	0.865757	134.316	232.678	73.3871	79.8658	0.357863	0.446283	-0.0691375	0.631608	0.199552	0.0235956	0.0326214	1.4865	-0.163164	0.931058	0.0310234	-0.00524652
RPN1		0.347233	0.459379	0.93997	0.295437	259.949	286.375	89.1129	93.4564	0.0579076	1.23726	0.127955	0.0376661	1.42405	-0.0889619	0.623079	0.205457	0.0337306	0.900863	0.0453412	-0.00519646
CUL9		1.99e-16	15.7014	-8.22276	-1.83361	14.6938	1.50508	81.4516	56.5436	0.662131	0.179056	0.0305679	0.596273	0.224555	-0.0307131	0.908913	0.0414779	-0.00945283	0.928431	0.0322506	-0.0051043
GNAQ		0.511398	0.291241	-0.656662	-0.165634	12.1854	11.2008	60.8871	59.2282	0.728483	0.137581	-0.0287541	0.539322	0.268152	-0.0330093	0.284153	0.546447	0.0854873	0.948025	0.02318	-0.00506304
ATF7IP		0.589439	0.229561	-0.53965	-0.170559	12.132	6.02024	58.871	56.2081	0.52194	0.282379	0.0509797	0.504053	0.297523	0.0366921	0.0291844	1.53485	0.182855	0.945129	0.0245091	-0.00503113
MT-CO1		0.0124674	1.90422	-2.49863	-0.197422	16283.6	14521.3	100	99.6644	0.79586	0.0991632	0.0140049	0.0409614	1.38762	-0.0844237	0.0431565	1.36495	-0.131377	0.919293	0.0365462	-0.00498513
PRPF40A		0.0517337	1.28623	-1.94534	-0.54276	98.0343	66.2459	83.4677	77.8523	0.194095	0.711986	-0.0908755	0.228172	0.641737	-0.0554224	0.150676	0.821954	0.100264	0.939922	0.0269083	-0.00496648
JKAMP		0.0104112	1.9825	2.56186	0.678368	11.6666	36.102	58.871	63.4228	0.716874	0.144557	-0.0354477	0.474308	0.32394	-0.0354353	0.460824	0.336465	0.0639374	0.89877	0.0463514	-0.00487846
MOB4		0.504743	0.29693	0.667046	0.155586	0.891511	0.940528	50.4032	51.3423	0.412234	0.384856	-0.0656205	0.979173	0.00914054	-0.00108641	0.16743	0.776168	0.118355	0.975992	0.0105535	-0.00487222
CHORDC1		0.923203	0.0347026	-0.0963993	-0.0411837	2.60122	0.985508	52.4194	50.8389	0.512447	0.290351	-0.0575823	0.932449	0.0303748	0.00401118	0.546346	0.262532	0.0513913	0.952713	0.0210379	-0.00486967
KIF1B		0.028655	1.5428	-2.1882	-0.631353	16.5162	5.70783	62.5	56.5436	0.249421	0.603068	-0.0963318	0.190512	0.720077	-0.0722358	0.104937	0.979069	0.132838	0.883327	0.0538786	-0.00486919
MAPRE2		0.0226014	1.64586	-2.28011	-0.701581	65.6903	44.944	83.871	77.6846	0.989721	0.004487	0.00144455	0.981134	0.0082715	-0.000823309	0.00286336	2.54312	0.203498	0.92048	0.0359858	-0.0048005
SCOC		0.561951	0.250301	0.579945	0.0349019	67.1886	97.7489	77.4194	75.6711	0.905119	0.0432942	0.0135519	0.144196	0.841048	-0.072461	0.256976	0.590107	0.0793882	0.941617	0.0261256	-0.00469287
UBA6		0.689263	0.161615	0.399855	0.119776	2.0882	3.43635	53.2258	54.1946	0.0725286	1.13949	-0.159025	0.478444	0.320169	-0.039944	0.990951	0.00394768	-0.000700919	0.911167	0.040402	-0.00443868
DNTTIP2		0.00922208	2.03517	-2.60371	-0.691975	67.5641	42.4874	80.6452	73.3221	0.108988	0.962622	-0.116081	0.201875	0.694918	-0.0633072	0.0518444	1.2853	0.135341	0.938629	0.0275058	-0.00433895
SELENOF		0.85076	0.070193	0.188149	0.0287286	182.035	190.566	84.6774	87.2483	0.930484	0.0312911	0.005743	0.661635	0.179381	-0.021511	0.557764	0.25355	-0.0381237	0.92895	0.0320076	-0.00431462
NUDCD3		0.460309	0.33695	-0.738338	-0.22173	3.82159	1.33577	53.2258	51.0067	0.386537	0.412808	-0.0784257	0.170812	0.767481	-0.0805133	0.25835	0.587792	0.0997746	0.948729	0.0228578	-0.00430816
RPL7A		1.37e-08	7.86386	-5.67733	-0.469999	406.656	282.18	93.1452	93.6242	0.914214	0.038952	0.00708122	0.211703	0.674273	0.0526354	0.584335	0.233338	-0.0368001	0.899583	0.0459589	-0.00428892
BEX1		5.31e-07	6.27459	-5.01462	-0.49962	238.121	162.123	89.9194	92.953	0.352495	0.452847	0.0636551	0.00124905	2.90342	-0.137644	0.289055	0.539019	0.0742574	0.928874	0.0320433	-0.00413566
RPLP0P6		0.000850396	3.07038	-3.33585	-0.382234	6.35465	4.53395	76.6129	76.3423	0.801301	0.0962042	0.0205282	0.0430256	1.36627	-0.0966718	0.051741	1.28617	-0.142213	0.96013	0.0176699	-0.00411746
SBDS		0.130216	0.885336	-1.51325	-0.405342	118.022	98.0122	83.871	78.3557	0.0225158	1.64751	-0.157827	0.662995	0.17849	-0.0205919	0.988363	0.00508371	0.00312706	0.941596	0.0261352	-0.00407124
KIF5B		0.502963	0.298464	-0.669835	-0.319111	238.518	254.216	91.129	89.2617	0.801479	0.0961078	-0.0133226	0.179102	0.7469	0.0612772	0.392432	0.406236	0.0556564	0.928889	0.0320362	-0.00406784
CCT3		0.0523331	1.28122	1.94038	0.324233	164.081	218.587	81.0484	83.2215	0.991132	0.00386864	0.00266216	0.707516	0.150263	-0.0174301	0.307458	0.512214	-0.0700001	0.933425	0.0299207	-0.00402068
WSB2		0.367387	0.434877	0.90138	0.174719	52.9198	54.2951	74.5968	76.8456	0.467367	0.330342	0.0529982	0.732896	0.134958	0.0195091	0.820466	0.0859395	-0.0121771	0.956956	0.019108	-0.004001
TRNP1		0.210531	0.676683	1.25211	0.355407	20.4878	30.0908	67.3387	74.6644	0.923269	0.0346717	-0.00624353	0.86281	0.064085	0.0106931	0.00127357	2.89498	-0.249696	0.92679	0.0330188	-0.00399651
PNPLA6		0.615566	0.210725	0.502144	0.171868	0.803638	1.5203	50.8065	51.0067	0.443705	0.352905	0.069948	0.951452	0.0216131	0.00460238	0.560884	0.251127	0.0540516	0.967521	0.0143396	-0.00398263
FAM210B		0.0569554	1.24447	1.90365	0.567872	47.7056	86.9102	63.3065	71.6443	0.172024	0.764411	0.110491	0.0349629	1.45639	-0.103518	0.94975	0.0223908	0.00104906	0.968219	0.0140265	-0.00391987
TMEM30A		0.123961	0.906715	1.53836	0.291968	32.5875	52.7438	71.7742	69.7987	0.968161	0.0140524	-0.00488566	0.491635	0.308357	-0.0365827	0.775445	0.110449	0.022525	0.88967	0.0507712	-0.00386666
CHD7		0.455428	0.341581	0.746397	0.0969377	46.5179	50.0579	68.9516	70.8054	0.351941	0.45353	0.0726537	0.00807643	2.09278	0.129322	0.648785	0.187899	-0.0348201	0.949172	0.0226552	-0.00380404
ARPC3		0.384599	0.414991	-0.869453	0.0331804	212.555	213.846	87.0968	89.9329	0.444745	0.351889	0.0488616	0.0465041	1.33251	-0.0856078	0.538507	0.268809	0.0421187	0.910053	0.0409332	-0.00377402
TMEM164		1.23e-07	6.9111	5.28941	1.47652	2.66359	53.174	52.8226	71.9799	0.115657	0.936828	0.138617	0.510681	0.291851	0.0298601	0.81069	0.0911451	-0.0251492	0.959398	0.0180012	-0.0037532
DCAF6		0.65266	0.185313	0.45007	-0.0176316	0	2.69403	49.5968	56.0403				0.544087	0.264332	-0.035496				0.944683	0.0247138	-0.00375029
DUSP1		0.000692398	3.15964	3.39257	1.16167	0	12.7272	42.7419	55.0336				0.464807	0.332727	0.039943				0.933462	0.0299035	-0.003718
TEX261		0.0877106	1.05695	1.7076	0.446355	0	3.08216	44.7581	52.6846				0.59437	0.225943	-0.0266849				0.94978	0.0223769	-0.00367001
SMARCB1		0.00914729	2.03871	2.6065	0.649241	11.0638	30.2434	55.6452	62.5839	0.636508	0.196196	0.0414927	0.0773681	1.11144	0.0908223	0.734642	0.133924	0.0279877	0.915868	0.0381669	-0.00365822
NAA15		0.0361384	1.44203	-2.09537	-0.613888	17.0691	4.49443	63.7097	56.5436	0.371741	0.42976	-0.0697843	0.429265	0.367274	-0.0423678	0.110519	0.956564	0.130461	0.986247	0.00601436	-0.00365777
CRIP1		7.8e-08	7.10792	5.3717	1.45188	0	1.64615	28.629	51.6779				0.551204	0.258687	0.0324465				0.91634	0.0379434	-0.00360942
TFDP1		0.0165526	1.78113	2.3965	0.680757	0	11.3089	48.7903	57.8859				0.635279	0.197035	0.0257226				0.994006	0.00261087	-0.00359184
INA		0.80104	0.096346	0.252002	0.0625074	67.2959	63.0659	71.7742	73.8255	0.240217	0.619396	0.0894101	0.602899	0.219755	-0.0236178	0.729827	0.13678	0.02806	0.973664	0.0115909	-0.00352433
MT-RNR2		0.000102939	3.98742	3.88356	0.208539	29255	37044.3	100	100	0.0366961	1.43538	-0.131652	0.000382749	3.41709	0.144612	0.742699	0.129187	-0.0249987	0.893111	0.0490944	-0.00351068
ST14		0.156345	0.805916	1.41747	0.406941	11.9256	34.3862	56.0484	61.0738	0.104782	0.979711	-0.138007	0.808431	0.092357	-0.0104061	0.628157	0.201931	0.0419531	0.929111	0.0319323	-0.00349883
SSBP1		0.0206481	1.68512	-2.31436	-0.435761	79.6927	55.4205	77.8226	75.3356	0.533694	0.272707	0.0445113	0.254348	0.594573	-0.0565862	0.437353	0.359168	0.0555061	0.946367	0.0239405	-0.00347819
HNRNPC		0.581977	0.235094	-0.550499	-0.111254	326.676	305.348	93.9516	92.6174	0.368785	0.433227	-0.0606968	0.189053	0.723417	-0.0564247	0.00992162	2.00342	0.167581	0.924366	0.0341563	-0.00337148
BEX3		0.0157244	1.80343	2.41525	0.639212	105.614	140.173	76.6129	84.0604	0.235561	0.627897	0.0872044	0.143795	0.842255	-0.0639716	0.0209637	1.67853	-0.165258	0.926636	0.033091	-0.00329338
MRPS36		0.688578	0.162047	0.400785	0.195337	5.5601	12.6289	54.8387	59.8993	0.375966	0.424851	-0.0767823	0.947762	0.0233008	0.00107679	0.191384	0.718094	0.115449	0.959295	0.0180479	-0.00329294
KCNJ6		0.139182	0.856418	1.47885	0.337575	171.455	192.564	85.4839	87.4161	0.825645	0.0832066	-0.0123926	0.835997	0.0777955	-0.00924729	0.854172	0.0684546	-0.00958979	0.990792	0.00401753	-0.00327838
GPR119	13 L Cell	1.24e-15	14.9064	8.00036	2.44211	0	55.2579	39.1129	70.302				0.118396	0.926664	0.0777832				0.952407	0.0211773	-0.00323087
SDF4		0.00391024	2.4078	2.88531	0.529369	123.874	161.739	77.0161	81.7114	0.786042	0.104554	0.0199794	0.402041	0.39573	-0.0370315	0.55155	0.258415	0.0435324	0.954935	0.0200264	-0.00316256
PNISR		0.797927	0.0980371	0.256031	0.0463997	62.8174	68.8831	75.8065	77.0134	0.711472	0.147842	-0.0246802	0.246735	0.607769	0.0553727	0.21604	0.665466	-0.0931248	0.927495	0.0326885	-0.00308671
SPIN1		0.106294	0.973489	1.61508	0.43837	6.74532	19.0548	58.4677	63.5906	0.290845	0.536338	0.0911729	0.659087	0.181057	0.024074	0.278096	0.555805	-0.0927521	0.995785	0.00183424	-0.00303339
HNRNPA1		0.0306175	1.51403	2.16201	0.243476	189.043	230.647	87.0968	86.9128	0.0658884	1.18119	-0.129785	0.989822	0.00444273	-0.000748764	0.48678	0.312667	-0.0510064	0.940965	0.0264265	-0.00299814
MRPS21		0.244708	0.611352	-1.1633	-0.185207	69.0723	63.8195	73.3871	75.8389	0.349402	0.456675	0.0713991	0.340841	0.467448	0.0458833	0.308748	0.510395	0.0778876	0.97066	0.0129328	-0.0029479
GSPT1		0.693606	0.158887	0.393966	0.186736	96.7294	91.6888	81.8548	84.5638	0.850859	0.0701422	-0.00673841	0.102428	0.98958	0.0749302	0.890011	0.0506046	-0.00885512	0.910495	0.0407225	-0.00293258
PSME3	8 Proteasome	0.14589	0.835974	1.4542	0.383304	4.80424	10.1988	62.5	64.5973	0.146377	0.834527	0.115158	0.793632	0.100381	0.011903	0.224502	0.64878	-0.0990667	0.933582	0.0298473	-0.00286037
MAVS		0.900835	0.0453546	0.124606	0.0714227	8.46116	9.80289	62.9032	59.2282	0.719909	0.142723	0.0300218	0.0985395	1.00639	0.0884001	0.751361	0.124151	-0.0239049	0.970055	0.0132038	-0.00285237
MRPL20		0.463517	0.333935	-0.733068	-0.00732432	79.8838	70.4576	76.2097	79.5302	0.419754	0.377005	0.0596082	0.146412	0.834423	0.0668895	0.249824	0.602366	0.0834139	0.99938	0.000269272	-0.00281092
SLC30A9		0.464936	0.332607	0.730744	0.210439	31.3215	40.1625	62.5	67.6174	0.412992	0.384058	-0.0676406	0.45391	0.34303	-0.0391696	0.155739	0.807603	0.111959	0.942753	0.025602	-0.00276912
PSMC1	8 Proteasome	0.298803	0.524615	-1.039	-0.246708	4.64137	2.16133	60.8871	55.7047	0.293968	0.5317	-0.0888421	0.867421	0.06177	0.00754724	0.41447	0.382507	-0.0655054	0.988241	0.00513717	-0.00276572
ICA1		0.0104112	1.9825	2.56186	0.483742	28.1267	58.7295	66.9355	69.4631	0.784774	0.105256	0.0192376	0.94087	0.0264705	0.00281018	0.210616	0.676508	-0.0956651	0.954952	0.0200186	-0.00265285
GNG4		0.356775	0.447605	0.921527	0.117643	144.179	157.015	81.8548	80.8725	0.701689	0.153856	0.0273152	0.92144	0.0355327	0.00476478	0.579155	0.237205	0.0414314	0.920893	0.0357909	-0.00261684
TARDBP		0.592971	0.226966	0.534535	0.15362	8.46441	13.1158	68.9516	65.604	0.800517	0.0966292	-0.0228614	0.187156	0.727796	-0.0669181	0.26942	0.56957	0.0832579	0.987189	0.00559969	-0.00261585
MAFB	9 Lineage	1.2e-06	5.92076	4.85561	1.35441	219.534	391.741	75.8065	87.5839	0.258548	0.587459	0.0826606	0.567764	0.245832	0.0241435	0.147108	0.832364	-0.11055	0.972885	0.0119387	-0.00260519
POLR2A		0.000211635	3.67441	-3.70471	-0.747512	174.305	121.274	90.7258	85.2349	0.627603	0.202315	0.0304832	0.155134	0.809293	-0.0628215	0.0216021	1.6655	0.149726	0.994806	0.00226153	-0.00259299
BSG		4.58e-07	6.33917	5.04314	0.50188	392.636	502.436	94.7581	96.4765	0.99225	0.0033788	0.0022142	0.679512	0.167803	0.0162441	0.0884811	1.05315	-0.109649	0.92249	0.0350384	-0.00251064
TGOLN2		0.206494	0.685092	1.26326	-0.00140715	200.717	215.808	88.3065	86.0738	0.100615	0.997335	0.112929	0.574228	0.240916	0.0235057	0.657452	0.182136	-0.0271983	0.971115	0.0127293	-0.00250333
THUMPD3-AS1		0.537142	0.269911	-0.617141	-0.147948	14.3271	13.6663	58.0645	59.7315	0.160402	0.794789	-0.118414	0.972445	0.0121351	0.00228356	0.0138898	1.8573	0.204358	0.961691	0.0169644	-0.00247744
YIPF5		0.0584252	1.2334	-1.89249	-0.576149	24.3453	7.48241	61.6935	56.2081	0.760455	0.118926	-0.0266951	0.86688	0.0620411	-0.0106655	0.731284	0.135914	-0.0231891	0.981718	0.00801307	-0.00234096
SFPQ		0.780031	0.107888	-0.279279	-0.0893448	52.9609	50.5146	77.0161	73.1544	0.565047	0.247915	0.0429021	0.516419	0.286998	-0.0297105	0.677204	0.16928	-0.028355	0.968276	0.0140008	-0.00233127
DIP2B		0.94736	0.023485	0.0660226	-0.0263554	12.7055	8.10101	58.0645	58.557	0.607846	0.216206	-0.0432232	0.788034	0.103455	-0.0172045	0.459062	0.338128	0.0617735	0.90134	0.0451113	-0.00224627
CACNB2		0.0864518	1.06323	1.71442	0.467703	58.6212	76.0507	70.5645	75.8389	0.85775	0.0666391	0.015491	0.0454462	1.3425	-0.0970404	0.272264	0.565009	0.080775	0.953753	0.020564	-0.0021497
TMEM263		0.88515	0.0529831	0.144444	-0.0592208	39.5232	52.682	73.3871	71.4765	0.152305	0.817286	-0.107467	0.76363	0.117117	-0.0131213	0.0908868	1.0415	0.12406	0.966979	0.0145828	-0.0020905
RPS6KA3		0.0479762	1.31897	-1.97758	-0.485031	103.683	80.4164	85.4839	79.1946	0.916082	0.0380657	-0.00880821	0.310689	0.507674	-0.050803	0.0709109	1.14929	0.124105	0.97576	0.0106569	-0.00205975
HSPB1		0.319365	0.495713	-0.995764	-0.248842	232.705	243.785	87.9032	89.2617	0.513112	0.289788	-0.0449509	0.0483261	1.31582	-0.0857731	0.0607142	1.21671	0.12489	0.952659	0.0210625	-0.00204904
IQGAP1		0.0533194	1.27311	-1.93232	-0.404888	109.557	76.6275	79.0323	78.8591	0.324871	0.48829	0.0711977	0.29447	0.530959	-0.0480127	0.112776	0.947784	0.112188	0.968363	0.0139619	-0.00204471
ATP6AP2		0.0557344	1.25388	1.91311	0.213828	229.266	288.328	85.0806	86.5772	0.832057	0.0798467	0.0176562	0.598754	0.222751	-0.0228585	0.877472	0.0567666	0.00831774	0.942096	0.0259047	-0.0020192
CRELD2		0.078964	1.10257	1.75673	0.518593	5.04122	34.2489	52.8226	57.5503	0.0134677	1.87071	0.222452	0.840886	0.0752626	0.0127285	0.717972	0.143892	0.0264343	0.940746	0.0265274	-0.00197377
GLB1	12 Lysosomal Enzyme	0.0438632	1.3579	2.0154	0.434088	41.7508	67.2155	66.129	68.1208	0.305976	0.514312	0.0869126	0.616127	0.21033	0.0252597	0.374793	0.426209	0.0708793	0.921493	0.0355079	-0.00197246
STAG2		0.0439932	1.35661	-2.01416	-0.485305	25.5562	11.0977	72.5806	66.6107	0.594131	0.226118	-0.0390807	0.405144	0.392391	-0.0446536	0.717113	0.144412	0.0264903	0.983616	0.00717434	-0.00196637
IFNAR1	6 Immune Signaling	0.791471	0.101565	-0.264401	-0.111061	0	1.12699	49.5968	50.6711				0.189012	0.723511	-0.0736863				0.969696	0.0133644	-0.0018785
HNRNPF		0.0957623	1.01881	-1.66575	-0.523039	115.02	69.7296	72.9839	69.1275	0.181366	0.741443	-0.101924	0.11709	0.93148	-0.0761041	0.00035446	3.45043	0.259708	0.937323	0.0281105	-0.00187582
EIF4A2		0.498035	0.30274	0.677584	0.0470881	188.293	209.277	83.871	83.2215	0.270944	0.567121	-0.0743316	0.988246	0.00513501	0.00107458	0.474408	0.323848	-0.0526614	0.937508	0.0280252	-0.0018749
CHURC1		0.792188	0.101172	-0.263471	-0.0980063	37.0213	32.4908	73.7903	73.4899	0.615409	0.210836	-0.0340241	0.593383	0.226665	0.0273522	0.786961	0.104047	-0.0198878	0.938652	0.0274954	-0.001706
CHD9		0.808596	0.0922685	-0.242238	-0.0814541	49.5286	46.9058	74.1935	72.1477	0.190573	0.719939	-0.0950544	0.0091591	2.03815	0.123486	0.12391	0.906893	0.111438	0.996682	0.0014433	-0.00165502
CGGBP1		0.779674	0.108087	0.279744	0.0398454	14.4943	13.5714	58.4677	60.906	0.941305	0.0262695	-0.00327981	0.170053	0.769415	-0.0751997	0.24355	0.613412	-0.0889892	0.940867	0.026472	-0.00156474
MIEN1		0.0288814	1.53938	2.1851	0.833252	98.1701	118.12	68.1452	80.0336	0.233387	0.631923	0.0928993	0.887905	0.0516336	0.00758789	0.610956	0.21399	-0.0354071	0.949781	0.0223767	-0.00156047
PSMB5	8 Proteasome	0.0575844	1.2397	1.89885	0.415175	179.103	218.064	79.0323	82.7181	0.799028	0.0974382	-0.0175746	0.130076	0.885801	0.0701785	0.221466	0.654693	-0.085722	0.977735	0.009779	-0.00155186
UGGT2		0.63444	0.19761	0.475487	0.0941555	5.80847	5.16873	56.0484	57.047	0.911041	0.0404619	0.0102991	0.816027	0.0882954	-0.0142661	0.729737	0.136834	0.030074	0.962117	0.0167721	-0.00154992
MLF2		0.224696	0.648404	1.21413	0.197536	221.964	247.862	83.0645	85.2349	0.462898	0.334515	0.0484785	0.772285	0.112222	-0.0109594	0.377652	0.422909	0.0596633	0.947757	0.023303	-0.00143727
KIF5C		0.348347	0.457988	-0.9378	-0.166409	45.3462	31.4869	71.371	71.6443	0.0898219	1.04662	0.125089	0.371358	0.430207	-0.0440981	0.677332	0.169198	0.0316982	0.993663	0.00276091	-0.00139613
TMOD1		3.08e-12	11.5121	6.97422	1.67888	92.3337	228.664	70.9677	83.2215	0.632245	0.199114	0.0371822	0.898736	0.0463679	0.00700073	0.841199	0.0751012	-0.0144268	0.980549	0.00853072	-0.00131635
PAF1		0.555697	0.255162	0.589244	0.153284	3.69594	2.02628	53.2258	51.5101	0.683282	0.1654	0.0389144	0.705012	0.151803	-0.0211299	0.817452	0.0875378	0.0227221	0.96101	0.0172723	-0.00130969
CHMP1A		0.432279	0.364236	0.785297	0.137965	26.765	34.7257	67.3387	63.5906	0.149961	0.824022	-0.112441	0.356414	0.448046	0.049617	0.361546	0.441837	-0.0720316	0.996929	0.00133593	-0.00129297
PDCD2		0.641081	0.193087	-0.466188	-0.20388	4.92895	0.958226	53.629	52.349	0.441328	0.355239	-0.0703601	0.922111	0.0352167	0.00519987	0.838288	0.0766067	0.0188061	0.963358	0.0162122	-0.00124362
RAD23B		1.78e-06	5.75016	-4.77719	-1.26309	23.2202	2.95419	67.3387	56.7114	0.723867	0.140341	0.0283062	0.0330148	1.48129	-0.11764	0.912738	0.0396539	0.00405794	0.975531	0.0107591	-0.00123458
PLEKHA1		0.53929	0.268177	0.613887	0.077099	44.8885	40.7502	66.5323	68.9597	0.566109	0.2471	-0.0475826	0.00258124	2.58817	-0.149062	0.129894	0.886411	0.117613	0.933906	0.0296968	-0.00123179
LRRC37A16P		0.0239009	1.62159	-2.25872	-0.528686	6.3668	0.572729	57.2581	50.3356	0.450482	0.346322	0.0654408	0.886068	0.052533	0.00727484	0.0167845	1.77509	0.19831	0.970158	0.0131574	-0.00120861
FNIP2		0.016323	1.7872	-2.40161	-0.681474	14.1313	4.34777	64.5161	58.8926	0.477328	0.321184	-0.0579939	0.505732	0.296079	0.0370811	0.346656	0.460102	0.0783697	0.991448	0.00372997	-0.00108428
DSG2		0.557362	0.253863	0.586765	0.229872	62.8028	63.6646	68.9516	74.1611	0.400474	0.397426	0.0674701	0.42191	0.37478	0.0374899	0.0679925	1.16754	0.138911	0.992832	0.00312406	-0.00103477
C16orf45		0.0757161	1.12081	1.7761	0.503498	24.9065	60.4359	67.7419	72.1477	0.434238	0.362272	-0.0603663	0.606621	0.217083	0.0248196	0.273253	0.563436	0.0855112	0.966405	0.014841	-0.00102935
SRPRA		0.527172	0.278048	0.632329	-0.0292621	159.576	160.35	82.2581	80.7047	0.745064	0.127807	0.0233418	0.24965	0.602669	-0.0542495	0.00628477	2.20171	0.191863	0.975058	0.0109697	-0.00102611
OPTN		0.092774	1.03257	1.68094	0.437285	15.0067	23.2297	60.4839	66.6107	0.511882	0.29083	-0.0534505	0.590478	0.228796	0.0268404	0.849004	0.0710901	0.0156624	0.993128	0.00299469	-0.000952236
ACTR1A		0.00832538	2.0796	2.63858	0.622091	30.7404	70.6954	65.7258	67.953	0.70673	0.150747	-0.0295041	0.643169	0.191675	-0.023181	0.719209	0.143145	0.0223472	0.947826	0.0232714	-0.000945967
LAPTM4B		0.000703446	3.15277	3.38823	1.05819	0	10.869	45.1613	56.2081				0.264203	0.578062	-0.0597689				0.963646	0.0160826	-0.000929843
SNHG5		0.0019517	2.70959	-3.09748	-0.798522	16.2197	5.43647	66.129	58.3893	0.830001	0.0809213	-0.0145347	0.358339	0.445706	0.0522476	0.402973	0.394724	0.0674312	0.958803	0.0182708	-0.000894522
MT-CO3		0.000241385	3.61729	-3.67123	-0.275415	6555.44	5392.51	100	99.1611	0.418598	0.378202	0.0546852	0.775717	0.110297	-0.0120631	0.00118296	2.92703	-0.204586	0.996211	0.00164848	-0.000858287
PLBD2	12 Lysosomal Enzyme	0.0133556	1.87434	2.47414	0.684241	46.9122	73.5446	67.7419	76.5101	0.378212	0.422264	-0.0691729	0.730343	0.136473	-0.0143136	0.707059	0.150544	-0.0311506	0.988094	0.00520186	-0.000846252
LYSMD2		0.801639	0.0960214	0.251227	0.0522834	11.8884	13.7653	55.2419	56.2081	0.245196	0.610487	-0.101212	0.855739	0.0676585	-0.0110414	0.103937	0.983229	0.140254	0.986004	0.00612138	-0.000758562
KDM2A		0.851003	0.070069	-0.187839	-0.0530159	5.76456	3.99801	56.0484	55.3691	0.412962	0.38409	0.066633	0.455399	0.341608	-0.0441193	0.420401	0.376336	-0.0662245	0.968926	0.0137096	-0.0006872
EDEM3		0.745065	0.127806	-0.325154	-0.101565	19.4931	12.7193	61.6935	61.4094	0.138656	0.858061	-0.116208	0.947484	0.023428	0.00378998	0.0878334	1.05634	0.139452	0.987097	0.00564004	-0.000637619
PRELID3B		0.177148	0.751665	1.34959	0.342684	44.9153	54.7109	70.9677	73.8255	0.56587	0.247283	-0.0472504	0.802761	0.0954137	-0.0138462	0.17531	0.756194	0.104846	0.983967	0.00701939	-0.000629729
TXNDC12		0.993075	0.00301785	-0.00867903	-0.0565595	17.3222	10.9548	56.4516	57.047	0.258696	0.587211	0.096801	0.121212	0.916455	-0.0833806	0.144383	0.840484	0.125382	0.997252	0.00119502	-0.000435218
RCOR3		0.609258	0.215199	0.511133	0.115481	5.62032	8.79092	54.0323	57.5503	0.339461	0.46921	-0.0810913	0.0611483	1.21362	-0.0998371	0.0361349	1.44207	0.180654	0.971687	0.0124735	-0.000320392
GTF2H5		0.0415167	1.38178	2.03833	0.647737	0	13.8162	48.3871	58.3893				0.0100714	1.99691	0.136963				0.948997	0.0227353	-0.00030693
RAB1A		0.695667	0.157599	-0.391176	-0.213324	215.542	215.759	89.5161	87.0805	0.30636	0.513769	-0.0698594	0.421028	0.375689	-0.0358791	0.11682	0.932481	0.103888	0.953228	0.0208031	-0.000260911
HNRNPH3		0.38105	0.419017	-0.875962	-0.300972	43.6989	36.8849	73.7903	69.1275	0.280034	0.552789	-0.0826419	0.286885	0.542292	-0.0540978	0.0425327	1.37128	0.149183	0.994523	0.00238528	-0.000217337
NSD1		0.0719144	1.14318	-1.79966	-0.501048	21.2304	6.08495	59.2742	56.0403	0.745707	0.127432	-0.0264788	0.548499	0.260824	-0.0365696	0.119619	0.922199	0.129134	0.971314	0.0126404	-0.000114453
RIF1		0.749526	0.125213	0.319264	0.0695435	10.6217	9.1638	61.2903	60.7383	0.599524	0.222194	0.0440253	0.981423	0.00814366	0.000808052	0.397661	0.400487	0.0625091	0.981393	0.0081569	-0.000114093
ZFAND6		0.855136	0.067965	0.18257	0.0702578	1.97875	2.14753	52.4194	51.6779	0.33956	0.469083	-0.0821109	0.538249	0.269016	0.0380844	0.423055	0.373603	0.0696961	0.960301	0.0175928	-1.09e-05
COPA		0.017121	1.76647	2.3841	0.265222	176.717	243.982	85.0806	85.4027	0.335297	0.47457	-0.0658397	0.649761	0.187246	-0.0218897	0.137434	0.861906	0.102785	0.991302	0.00379391	5.86e-06
SEZ6L		1.4e-08	7.85246	5.67283	1.62733	9.52384	75.1316	53.629	72.3154	0.572828	0.241975	-0.0499181	0.699065	0.155482	0.020118	0.764062	0.116871	-0.0238595	0.955988	0.0195477	4.71e-05
PSAP		0.677089	0.169354	0.416439	-0.00492753	1051.25	1062.33	97.9839	97.4832	0.137877	0.860507	-0.0959161	0.878597	0.0562103	-0.00743738	0.0253201	1.59654	0.142916	0.987243	0.00557605	6.94e-05
CSDE1		0.672446	0.172342	0.422793	-0.153626	192.618	206.551	91.9355	86.9128	0.0706898	1.15064	0.121895	0.360681	0.442877	-0.0417243	0.784097	0.10563	-0.0179825	0.987683	0.00538247	0.000127923
IRF2BP2	6 Immune Signaling	0.594365	0.225946	0.532521	0.163942	32.7178	31.9739	69.3548	76.1745	0.844287	0.0735099	-0.00835326	0.653693	0.184626	0.0225898	0.723115	0.140793	0.0242068	0.989374	0.00463939	0.000207385
MIF		0.65624	0.182937	0.44511	0.25537	120.142	117.88	92.3387	95.6376	0.434353	0.362158	0.0478834	0.872848	0.0590612	0.00483132	0.000159315	3.79774	-0.245392	0.991636	0.00364793	0.000260596
SLC40A1		5.02e-05	4.29923	4.05466	0.99836	43.6035	136.793	66.9355	71.6443	0.599504	0.222208	0.0407654	0.448049	0.348674	0.0375514	0.586395	0.23181	-0.0397228	0.966839	0.0146458	0.000274709
RPL35A		8.7e-16	15.0604	-8.04391	-0.679362	248.492	138.064	94.3548	95.4698	0.856853	0.0670939	-0.0113917	0.192531	0.7155	-0.0554734	0.0364906	1.43782	0.136394	0.974284	0.0113145	0.000279489
SAFB		0.0158183	1.80084	-2.41308	-0.695873	44.1841	10.6412	68.1452	62.4161	0.0762607	1.1177	-0.135777	0.739132	0.131278	-0.0159888	0.545591	0.263133	0.0441331	0.975742	0.0106649	0.000327351
PRDX6		0.0305459	1.51505	2.16294	0.636475	2.14734	23.1266	52.4194	60.2349	0.742462	0.129326	-0.028232	0.03886	1.4105	0.110296	0.0521891	1.28242	-0.172519	0.976349	0.0103949	0.000408001
JTB		0.0168347	1.7738	2.3903	0.501957	284.895	326.054	85.8871	92.1141	0.857539	0.0667459	0.0134156	0.408027	0.389311	-0.0366061	0.375495	0.425396	0.0604298	0.994307	0.0024797	0.000420038
NRIP1		0.0147168	1.83219	-2.43927	-0.681708	12.1841	2.76826	63.3065	54.1946	0.338062	0.471004	-0.0745836	0.300158	0.52265	0.0610222	0.0245583	1.6098	0.180442	0.986613	0.00585336	0.000450934
RB1CC1		0.563625	0.24901	-0.577466	-0.232731	4.70256	2.46114	53.2258	53.3557	0.13098	0.882796	-0.13787	0.227426	0.643161	-0.0663832	0.830119	0.0808599	-0.0200935	0.976165	0.0104768	0.000457173
CHTOP		0.000185927	3.73066	-3.73741	-1.08975	56.103	7.83413	72.9839	59.5638	0.74251	0.129298	0.02867	0.493491	0.306721	0.0349765	0.142178	0.847169	0.112842	0.956333	0.0193908	0.000470388
TTLL7		0.481958	0.316991	0.703157	0.1977	0.454296	4.24013	50.4032	55.2013	0.25945	0.585947	-0.105746	0.831778	0.0799927	-0.0138497	0.691358	0.160297	0.0314873	0.979097	0.00917412	0.000508804
ATP2A2		0.508313	0.293869	-0.661466	-0.15655	19.1607	13.5091	68.9516	71.1409	0.111561	0.952488	0.123455	0.404823	0.392735	0.042623	0.848491	0.0713529	-0.0124758	0.981859	0.0079507	0.000584405
FAM208B		0.479932	0.31882	-0.706411	-0.223507	7.85564	4.29765	58.871	57.3826	0.574151	0.240974	-0.0490053	0.135949	0.866625	-0.0827889	0.142862	0.845082	0.121729	0.964476	0.0157087	0.000603887
SUCO		0.278319	0.555458	-1.0841	-0.335358	60.6475	59.1583	77.8226	74.6644	0.0744563	1.1281	-0.132799	0.70892	0.149403	-0.0143799	0.0033891	2.46992	0.203525	0.994387	0.00244473	0.000742697
ARMCX3		0.76107	0.118575	0.304076	-0.0953957	47.5225	34.4384	64.5161	63.255	0.617632	0.20927	-0.0444074	0.139442	0.855607	-0.0775957	0.780979	0.107361	0.0262844	0.981971	0.00790114	0.000752128
GRINA		0.872805	0.059083	0.160097	0.290362	43.3611	39.3496	75.4032	84.7315	0.60694	0.216854	-0.0331491	0.123991	0.906611	0.0705567	0.263474	0.579262	0.0817944	0.969884	0.0132801	0.000850133
EPB41L3		0.337542	0.471672	0.959033	0.19299	52.8608	58.8762	72.5806	72.8188	0.238737	0.622081	-0.0887033	0.192322	0.71597	0.0614761	0.94741	0.0234619	-0.00491537	0.985929	0.00615419	0.000897174
SPOCK3		0.00525318	2.27958	2.79108	0.883391	0	0.467835	39.9194	50.1678				0.850949	0.0700966	-0.0101356				0.982214	0.007794	0.000931062
ERO1A		0.992333	0.00334243	0.00960893	-0.00122189	9.09634	9.68666	58.4677	60.7383	0.540761	0.266995	0.0518383	0.593204	0.226796	-0.023338	0.389477	0.409519	0.0719925	0.975995	0.0105522	0.000947287
SGPP2		0.000447242	3.34946	3.51051	0.932129	0	6.65518	45.5645	59.5638				0.443147	0.353452	0.0410096				0.989079	0.00476894	0.00096815
SREK1		0.028307	1.54811	-2.19301	-0.629155	56.7183	29.9986	78.2258	71.1409	0.516313	0.287087	-0.0459923	0.35827	0.445789	0.0442373	0.711423	0.147872	0.0297382	0.952484	0.0211421	0.000987504
MTCO3P12		0.0930755	1.03116	1.67939	0.135548	32.6893	34.9465	95.1613	95.302	0.175542	0.755618	0.0878941	0.313901	0.503208	0.0435644	0.0488081	1.31151	-0.129332	0.961213	0.0171802	0.00101639
YPEL3		1.97e-06	5.70474	4.75611	1.4013	0	11.8028	39.5161	57.5503				0.507033	0.294964	0.0377658				0.9449	0.0246144	0.0010773
DPY30		0.205438	0.687319	1.26621	0.438658	31.6735	43.8875	60.0806	69.1275	0.0611637	1.21351	0.160838	0.171516	0.765694	0.0673252	0.718972	0.143288	0.026934	0.964505	0.0156956	0.00108963
TTC3		0.113141	0.946382	-1.58423	-0.240683	346.055	329.731	95.5645	94.6309	0.306133	0.51409	0.0664837	0.0501492	1.29974	-0.0811815	0.294296	0.531216	-0.067478	0.970001	0.0132276	0.00122808
MAP3K4		0.0391887	1.40684	2.0622	0.588196	0.186326	2.6225	50	56.2081	0.273855	0.562479	0.100371	0.380892	0.419199	-0.0483536	0.39801	0.400106	0.0709687	0.945782	0.0242091	0.00125384
RPS10		2.33e-14	13.6318	-7.63073	-0.744913	151.4	86.2044	96.7742	95.4698	0.507878	0.294241	0.0424308	0.741818	0.129703	0.0142587	0.391174	0.40763	-0.0560617	0.96514	0.0154097	0.00130909
ANP32B		0.0591301	1.22819	-1.88722	-0.480903	50.9592	36.8936	75.4032	70.9732	0.864818	0.0630755	0.0111913	0.812607	0.0901195	-0.0115581	0.795625	0.0992918	-0.0157441	0.943548	0.0252362	0.00132599
UBC	8 Proteasome	0.703472	0.152753	-0.380638	-0.162073	495.382	504.492	98.3871	97.651	0.754319	0.122445	-0.0175402	0.750751	0.124504	-0.0154045	0.0261527	1.58248	0.141742	0.968895	0.0137231	0.00133823
APEH		0.879035	0.055994	0.152193	-0.0128788	4.81219	2.27802	51.2097	51.6779	0.0164282	1.78441	0.210939	0.958336	0.018482	-0.000455267	0.897269	0.0470771	-0.013435	0.996741	0.0014177	0.00134905
HSPE1		0.0388653	1.41044	-2.06561	-0.00783496	148.932	117.835	88.3065	92.2819	0.103471	0.98518	0.113442	0.546133	0.262701	0.0256347	0.0783367	1.10603	-0.117161	0.991233	0.00382408	0.00137409
IMMT		0.403604	0.394045	-0.835202	-0.169157	24.8502	20.9535	61.6935	60.5705	0.24946	0.602998	0.0953565	0.718286	0.143702	-0.0181879	0.374827	0.426169	0.0708105	0.95889	0.018231	0.0013844
CSNK1G3		0.164564	0.783666	1.38989	0.37969	0	2.68523	48.3871	53.1879				0.777132	0.109505	0.0162665				0.98522	0.00646692	0.00144739
SH3PXD2A		0.412739	0.384325	-0.819084	-0.262947	4.71808	1.3216	54.4355	51.5101	0.84338	0.0739766	0.0148026	0.546529	0.262387	-0.0327963	0.192932	0.714595	-0.10905	0.983908	0.00704555	0.00145092
TMED2		0.00447776	2.34894	2.84238	0.345612	282.935	372.947	90.7258	90.604	0.524113	0.280575	0.0426238	0.0184943	1.73296	-0.0992946	0.0581855	1.23519	0.126619	0.950766	0.0219264	0.00146955
RPS26		0.00722113	2.14139	-2.68647	0.0321189	144.694	106.074	92.7419	96.4765	0.0472444	1.32565	0.134643	0.947473	0.0234332	0.0015392	0.0135355	1.86853	-0.164072	0.981693	0.00802422	0.00154502
TMEM9		6.31e-06	5.2003	4.51589	1.20018	77.5435	150.375	62.9032	76.6779	0.691927	0.15994	0.0329221	0.70072	0.154455	0.0190416	0.371484	0.430059	-0.0692442	0.953199	0.0208166	0.00155591
BEX2		0.00602158	2.22029	-2.7466	-0.443122	75.2231	53.7711	77.0161	77.1812	0.851954	0.0695838	-0.0101411	0.313343	0.50398	-0.0436993	0.233917	0.630938	-0.0875896	0.951465	0.021607	0.0015709
SRPRB		0.712926	0.146955	-0.367929	-0.172522	79.8375	82.0854	75.4032	71.4765	0.396923	0.401293	0.063902	0.145846	0.836104	-0.0718774	0.026517	1.57648	0.163564	0.946004	0.0241068	0.00163403
CYB5D2		0.0753084	1.12316	1.77858	0.549049	2.44493	4.06004	56.4516	58.557	0.984181	0.00692499	0.00444778	0.672474	0.172325	-0.0227288	0.0249054	1.60371	-0.190038	0.955538	0.0197522	0.00171701
RBBP7		0.0529192	1.27639	1.93558	0.495745	3.63031	14.7028	52.8226	57.5503	0.0834517	1.07856	-0.155345	0.500226	0.300834	-0.0391822	0.29393	0.531755	-0.0915523	0.99694	0.00133115	0.00178438
DIP2A		0.704508	0.152114	0.379243	0.0396539	5.70721	4.44698	55.2419	56.8792	0.861901	0.0645425	-0.0117014	0.248563	0.604564	0.063454	0.555753	0.255118	0.0456952	0.979994	0.00877659	0.00192522
BCAR1		0.539495	0.268012	-0.613577	-0.210329	13.6625	7.8276	61.6935	59.8993	0.309201	0.509759	-0.0857279	0.594779	0.225644	-0.0292041	0.873474	0.0587501	0.0151761	0.992936	0.00307891	0.00196415
LYRM2		0.0709162	1.14925	-1.80601	-0.514296	32.4839	11.6814	65.7258	59.5638	0.648709	0.18795	0.036853	0.604212	0.21881	-0.0297986	0.754618	0.122273	0.0262791	0.967402	0.0143929	0.00201682
SNX3		0.229887	0.638486	-1.20065	-0.0593392	176.097	167.059	81.8548	82.7181	0.140894	0.851107	-0.104124	0.416904	0.379964	-0.0378687	0.679965	0.167513	0.027994	0.981009	0.00832689	0.00201909
GLS		0.00448648	2.34809	2.84176	0.781329	231.062	337.776	85.4839	91.6107	0.451791	0.345063	-0.0527569	0.00151395	2.81989	0.138741	0.00315123	2.50152	-0.200302	0.958962	0.0181985	0.00208472
CCNI		0.000943981	3.02504	-3.30671	-0.303507	221.938	166.86	89.9194	90.604	0.925298	0.0337184	-0.00664379	0.13764	0.861255	-0.0626503	0.132147	0.878944	-0.103146	0.9516	0.0215454	0.0020971
GLUL		5.99e-05	4.22242	4.01312	1.11593	42.5141	158.82	60.4839	72.1477	0.348503	0.457794	-0.0837703	0.078788	1.10354	-0.0857121	0.982446	0.00769127	-0.000304571	0.951704	0.0214982	0.00211256
RPS5		3.92e-13	12.4067	-7.25831	-0.684973	414.22	237.789	93.1452	92.7852	0.00655517	2.18342	0.177768	0.840175	0.0756301	-0.00797323	0.823003	0.0845987	0.0154838	0.959042	0.0181622	0.00212096
PPFIA1		0.40439	0.3932	-0.833807	-0.23656	14.8266	10.6104	60.8871	59.7315	0.635171	0.197109	0.0386542	0.283843	0.546921	0.0602754	0.19592	0.707921	0.105165	0.975836	0.010623	0.0022275
PET100		0.0699772	1.15504	-1.81206	0.0404243	36.8514	27.5322	73.7903	82.5503	0.203973	0.690428	0.0981316	0.364677	0.438092	0.0407552	0.988162	0.00517192	-0.00268556	0.979846	0.00884225	0.00233839
RNF145		3.23e-14	13.4902	-7.58857	-1.54549	26.9401	8.30167	83.0645	68.7919	0.356219	0.448282	-0.0625616	0.0411601	1.38552	-0.101871	0.416511	0.380374	0.0571734	0.93658	0.0284552	0.00234574
SYVN1		0.0806971	1.09314	1.74666	0.283443	59.4725	81.8651	71.371	73.1544	0.643073	0.19174	-0.0315688	0.828045	0.0819462	0.00781792	0.257626	0.58901	0.0866209	0.940979	0.0264203	0.00236801
MAPK1	4 Survival	0.722076	0.141417	0.355685	0.0227812	11.0424	7.67634	56.8548	58.8926	0.471901	0.326149	-0.0676374	0.20757	0.682836	0.0647715	0.0676281	1.16987	0.152158	0.990808	0.00401068	0.00237226
PUM3		0.369863	0.431959	-0.89673	-0.232562	13.8525	11.5614	63.7097	61.745	0.504074	0.297506	0.0483479	0.428998	0.367545	-0.0422775	0.50214	0.299175	0.0596161	0.991012	0.00392097	0.00247312
PLOD3		0.177945	0.749715	1.34711	0.298491	67.6834	92.6473	70.9677	73.9933	0.0410371	1.38682	0.155281	0.290728	0.536512	-0.0504103	0.229824	0.638605	0.090388	0.943274	0.0253622	0.00248784
RPS28P7		1.75e-11	10.7565	-6.72532	-0.809168	12.9336	6.67272	85.8871	82.5503	0.844616	0.0733409	0.014572	0.0939778	1.02697	-0.0752816	0.00184371	2.73431	0.210812	0.947126	0.0235924	0.00253055
RPN2		5.58e-08	7.25354	5.43183	1.22652	220.013	361.334	81.0484	90.2685	0.736135	0.133043	0.0260539	0.501524	0.299708	-0.0278409	0.133787	0.873587	-0.10795	0.939606	0.0270541	0.00262216
KRT18		1.94e-05	4.7127	4.27194	1.1469	224.504	300.721	77.4194	89.4295	0.677614	0.169018	0.0307403	0.0798201	1.09789	0.0782529	0.899112	0.0461864	-0.00780002	0.990619	0.00409314	0.00265832
APPL1		0.0565727	1.24739	-1.9066	-0.50259	35.2779	19.4077	68.5484	61.9128	0.011599	1.93558	-0.194216	0.467262	0.330439	0.0370922	0.104896	0.979241	0.125204	0.916437	0.0378975	0.0027783
C14orf2		2.04e-05	4.68978	-4.26016	-0.242518	210.187	140.863	89.5161	92.6174	0.497677	0.303052	0.0454205	0.679781	0.167631	0.0168708	0.326297	0.486387	-0.066893	0.999386	0.000266664	0.00281117
DNAJB11		0.840083	0.0756779	-0.201788	-0.0451623	55.9309	39.663	66.129	67.7852	0.79312	0.100661	-0.0176716	0.274144	0.562021	-0.0591724	0.0539974	1.26763	0.151062	0.978873	0.00927345	0.00281859
C19orf70		0.399776	0.398183	-0.842021	0.407758	120.523	102.786	77.0161	86.0738	0.110474	0.956738	0.11698	0.926471	0.0331683	0.0031857	0.212944	0.671735	-0.0912969	0.9342	0.02956	0.002836
UBE2D4		0.110798	0.955469	1.59462	0.440287	0	1.11221	45.5645	51.5101				0.595429	0.22517	0.0335532				0.991564	0.00367934	0.00293245
NENF		0.0664146	1.17774	-1.83562	-0.24539	183.637	174.045	93.1452	91.6107	0.709805	0.148861	-0.026868	0.0725947	1.13909	-0.0774359	0.0020658	2.68491	-0.199891	0.913333	0.039371	0.00302721
SMG1		0.152754	0.816007	-1.42987	-0.415579	5.14911	2.02406	60.4839	56.0403	0.131837	0.879962	-0.126225	0.521958	0.282364	0.0374008	0.0781854	1.10687	0.146703	0.903194	0.044219	0.00311069
NOP10		0.000166139	3.77953	-3.76562	-0.32909	104.956	69.0367	77.8226	81.7114	0.872737	0.0591166	-0.0115413	0.852657	0.0692256	-0.00775592	0.0437824	1.3587	0.143168	0.924486	0.0340997	0.00315462
GBF1		0.305995	0.514285	-1.02366	-0.298926	43.2921	28.4329	73.7903	68.9597	0.135717	0.867367	-0.111017	0.519961	0.284029	-0.0338697	0.0137044	1.86314	0.178039	0.938696	0.0274749	0.00316759
XPR1		0.593936	0.22626	-0.533141	-0.138045	29.0296	34.1572	66.9355	61.745	0.172035	0.764383	-0.107638	0.744022	0.128414	-0.0159705	0.525153	0.279714	0.051709	0.935626	0.0288976	0.00317382
CERS6		0.864754	0.0631075	-0.170326	-0.0225902	16.1223	12.5503	59.2742	62.2483	0.630902	0.200038	0.0398761	0.112905	0.947287	-0.0809401	0.263822	0.578688	0.09162	0.934992	0.029192	0.00318783
KCNC4		0.110625	0.956148	1.59539	0.400915	14.194	24.9263	58.871	62.2483	0.1664	0.778847	0.118368	0.338947	0.469868	0.0525516	0.542953	0.265238	-0.049259	0.98294	0.00747278	0.00322344
CYB5R3		3.1e-09	8.50909	5.92638	1.1142	245.205	384.521	83.4677	88.4228	0.265403	0.576094	-0.0792033	0.732858	0.13498	0.0151887	0.000187241	3.7276	-0.254347	0.904367	0.0436553	0.00322939
SLC7A2		0.657697	0.181974	0.443096	0.147314	360.683	339.218	89.9194	92.1141	0.370661	0.431023	0.0598809	0.00589027	2.22986	-0.118047	0.011055	1.95644	-0.169992	0.90793	0.0419474	0.00325167
LAMTOR5	11 mTOR	7e-07	6.15478	-4.96131	-0.598934	202.445	142.788	90.3226	88.0872	0.504763	0.296913	-0.0451882	0.527155	0.278061	0.0246956	0.209482	0.678853	0.082476	0.91044	0.0407489	0.00325211
DICER1		0.210531	0.676683	-1.25211	-0.354317	19.1799	10.5028	67.3387	63.5906	0.559871	0.251912	0.0467078	0.882058	0.0545026	-0.00426765	0.792157	0.101189	0.0182632	0.972223	0.0122339	0.0032865
GOLGA3		0.942055	0.0259236	-0.0726869	0.0287009	17.8985	18.0348	60.0806	64.9329	0.869612	0.0606745	-0.0173506	0.946106	0.0240601	0.00553877	0.89787	0.0467864	-0.00741709	0.977082	0.0100688	0.00332783
RAC1		0.0615239	1.21096	-1.86971	-0.10335	205.802	177.257	91.9355	92.6174	0.195152	0.709627	0.0853821	0.276939	0.557616	-0.0459362	0.910671	0.0406385	0.00990658	0.952006	0.0213603	0.00339738
CUTA		0.0503878	1.29767	-1.95666	0.0932856	344.343	311.996	89.9194	94.1275	0.960489	0.0175078	-0.000464065	0.929565	0.03172	0.00372949	0.108939	0.962816	0.10695	0.976535	0.0103122	0.00342677
VPS41		0.970329	0.0130811	-0.0371959	-0.0724395	20.3417	15.8136	65.3226	64.2617	0.883389	0.0538479	-0.00873091	0.688736	0.161947	0.0224806	0.709697	0.148927	-0.0336324	0.936171	0.0286449	0.00345451
POMP		0.000698296	3.15596	-3.39025	-0.458139	158.994	110.171	89.9194	88.0872	0.734593	0.133953	-0.0243037	0.22374	0.650257	-0.0543932	0.769024	0.11406	-0.0166922	0.974956	0.011015	0.00349484
ANKRD36		0.00108264	2.96552	3.26812	0.851479	0.963325	6.2136	52.0161	62.5839	0.606136	0.21743	0.0528378	0.341385	0.466755	-0.0504466	0.358482	0.445533	-0.0786963	0.979344	0.00906466	0.00356915
NCL		0.188032	0.725768	-1.31642	-0.182192	253.374	232.873	91.129	90.4362	0.662977	0.178501	-0.031729	0.220036	0.657506	-0.0550302	0.766493	0.115492	-0.0185912	0.94351	0.0252534	0.00361196
TCEAL8		0.0798134	1.09792	1.75177	0.382249	17.1014	23.3556	62.5	65.9396	0.455909	0.341122	-0.0570792	0.763017	0.117466	-0.0133664	0.880516	0.0552628	-0.0132727	0.932467	0.0303668	0.00361739
TSPAN13		0.0314636	1.50219	2.15116	0.606038	2.14266	12.5835	51.2097	55.7047	0.937592	0.0279862	-0.00371314	0.570405	0.243817	-0.0314728	0.617575	0.20931	0.0445989	0.970456	0.0130242	0.00371672
SSU72		0.0143485	1.84319	2.44842	0.565941	151.773	187.981	83.0645	88.7584	0.454043	0.342903	-0.055266	0.754468	0.122359	-0.0128733	0.79336	0.10053	0.0154708	0.902186	0.0447042	0.00372974
NAV1		0.0151064	1.82084	2.42982	0.700954	58.3491	101.684	71.7742	81.2081	0.441154	0.35541	0.0610932	0.418057	0.378764	-0.0372978	0.922784	0.0349001	0.00479571	0.973379	0.0117182	0.00379326
TMEM208		0.572872	0.241943	0.563827	0.340815	127.898	139.707	72.9839	78.5235	0.103684	0.98429	0.125252	0.751855	0.123866	0.0135514	0.102474	0.989385	0.119879	0.871718	0.059624	0.00380934
FRYL		0.0555165	1.25558	-1.91481	-0.602948	6.94063	1.12611	56.0484	51.5101	0.31298	0.504483	-0.086594	0.70749	0.15028	0.0194337	0.97268	0.0120302	0.00302744	0.966461	0.0148158	0.00382749
C5orf24		0.706465	0.150909	-0.376608	-0.139324	33.5761	35.7633	73.3871	69.1275	0.222443	0.652782	-0.0896738	0.243099	0.614217	-0.057367	0.10184	0.99208	0.124594	0.955573	0.0197362	0.00396504
ATM		0.000223859	3.65003	-3.69045	-1.07419	19.8221	1.85349	62.0968	53.8591	0.904053	0.0438061	0.00529737	0.766031	0.115753	-0.0146585	0.103777	0.983897	0.131784	0.984188	0.00692215	0.00398499
SPINT2		2.64e-05	4.57815	4.20236	0.275953	861.356	1094.89	97.1774	97.1477	0.75984	0.119278	-0.0190679	0.359533	0.444261	-0.0374088	0.0357403	1.44684	-0.134943	0.94042	0.0266781	0.0040135
FDFT1		2.95e-05	4.5298	4.17709	1.12954	18.7748	76.3442	58.4677	72.1477	0.218893	0.659768	-0.100793	0.663395	0.178228	-0.0198434	0.485133	0.31414	0.0632639	0.941585	0.0261405	0.00401786
NDEL1		0.958593	0.0183657	-0.0519192	-0.0209141	3.20002	1.71635	52.0161	51.1745	0.655851	0.183195	-0.0441821	0.111207	0.953868	-0.0908608	0.0568182	1.24551	0.16126	0.973071	0.0118556	0.00409298
MEIS1		0.0121068	1.91697	2.50902	0.809344	0	5.62553	47.9839	54.8658				0.882805	0.0541354	0.00835208				0.909427	0.0412322	0.00426379
RPL35		2.9e-19	18.5369	-8.97226	-0.706359	369.028	204.028	96.7742	97.3154	0.0779531	1.10817	0.11295	0.228766	0.640609	-0.0500328	0.13889	0.857329	0.0944057	0.931838	0.0306594	0.00431422
ATN1		0.00487141	2.31235	-2.81542	-0.677574	23.781	12.0231	71.7742	63.4228	0.166721	0.77801	0.105072	0.535955	0.270872	-0.033087	0.830673	0.0805701	0.0178264	0.953121	0.0208521	0.00438045
C1D		0.952049	0.0213405	0.0601333	0.0184004	1.6483	0.858177	50.8065	50.5034	0.33869	0.470198	-0.087114	0.717827	0.14398	-0.0237865	0.64586	0.189862	0.0444916	0.897789	0.0468255	0.00442032
ZFYVE16		0.094564	1.02427	1.6718	0.392376	0.762173	3.01103	52.8226	60.2349	0.767071	0.115164	0.0263278	0.222164	0.653327	-0.0663786	0.959846	0.0177984	0.00332969	0.923088	0.0347571	0.00447154
ACTR10		0.00412527	2.38455	-2.86842	-0.752402	108.952	56.4335	75	68.2886	0.900217	0.0456526	0.0103616	0.423847	0.372791	-0.0384704	0.563366	0.249209	0.046707	0.956184	0.0194586	0.00448661
WDR83OS		6.91e-06	5.16035	-4.49636	-0.569249	167.359	98.9439	86.2903	86.5772	0.31907	0.496114	-0.0657005	0.319102	0.496071	-0.0438361	0.368628	0.433412	0.060799	0.908224	0.0418071	0.00450105
RNF11		0.328564	0.48338	0.977011	0.196426	37.0613	40.9662	72.1774	74.1611	0.0779284	1.1083	-0.132242	0.545666	0.263073	-0.0296312	0.209418	0.678986	0.0934973	0.924925	0.0338936	0.0045746
DAPK1		0.000310046	3.50857	3.60676	0.877667	45.6149	86.7181	65.3226	76.3423	0.987939	0.00526995	0.000833464	0.898491	0.046486	0.00180157	0.171396	0.765999	-0.10586	0.932686	0.0302647	0.00463769
LIMCH1		1.2e-12	11.9207	7.10534	1.40866	399.011	568.426	86.2903	96.6443	0.998417	0.000688032	-0.00140879	0.0997103	1.00126	0.0693047	0.0154507	1.81105	-0.166361	0.936503	0.0284907	0.00467535
HOOK3		0.30293	0.518658	-1.03017	-0.309836	25.6575	14.4775	68.1452	63.5906	0.442155	0.354425	-0.0587449	0.323974	0.48949	0.0523698	0.273266	0.563415	0.08212	0.897849	0.0467965	0.00470001
POLR2E		0.000207787	3.68238	3.70936	0.83834	101.295	160.795	69.7581	78.8591	0.546785	0.262183	0.0486131	0.386927	0.412371	-0.0394254	0.575739	0.239774	0.0419019	0.952206	0.0212691	0.00485563
LSM3		0.356937	0.447408	-0.921217	-0.0277295	51.8348	41.4631	68.1452	71.1409	0.919125	0.0366253	0.0130601	0.67592	0.170105	0.0214157	0.696158	0.157292	-0.0282858	0.939368	0.0271644	0.0049664
CTDNEP1		0.279488	0.553636	-1.08147	-0.374619	4.25161	1.43829	54.4355	52.6846	0.454707	0.342269	0.0608474	0.0911869	1.04007	-0.0968089	0.662216	0.179	-0.0350683	0.944492	0.0248019	0.00501993
RANBP3		0.326114	0.48663	0.981971	0.264221	1.40715	2.12161	51.2097	52.0134	0.465271	0.332294	0.068603	0.0391444	1.40733	0.11695	0.38024	0.419942	-0.0756571	0.968619	0.0138471	0.00504372
S100A11		0.214912	0.66774	-1.24017	0.0628892	147.433	118.957	79.4355	84.5638	0.021992	1.65774	0.164965	0.526829	0.278331	0.0287154	0.0556519	1.25452	0.135143	0.908402	0.0417221	0.00506688
C6orf89		0.298659	0.524825	1.03931	0.180051	34.9121	41.7095	66.129	66.1074	0.223061	0.651576	-0.0907367	0.410586	0.386596	-0.0396085	0.380458	0.419693	0.0706014	0.895509	0.0479302	0.00507245
CMTM6		0.647417	0.188816	0.457354	0.0428555	67.2072	64.0691	69.7581	69.9664	0.205859	0.686431	0.0989088	0.68761	0.162658	-0.0171485	0.866297	0.062333	-0.0127296	0.917744	0.0372785	0.0051012
ABHD11		0.470922	0.327051	-0.72098	-0.146321	3.15219	1.58803	61.6935	58.557	0.327246	0.485126	0.0855697	0.78394	0.105717	-0.0147477	0.119337	0.923225	-0.121018	0.935894	0.0287732	0.00511487
SLC25A1		0.000322108	3.492	3.59684	1.05921	4.21443	51.1367	53.2258	65.1007	0.197913	0.703525	0.111391	0.869736	0.0606128	0.00821807	0.541267	0.266589	0.0555519	0.889461	0.0508731	0.00513712
CD46		0.0816431	1.08808	1.74123	0.285402	279.453	320.493	89.9194	90.1007	0.288156	0.540372	-0.0724415	0.272283	0.56498	-0.0473353	0.327913	0.484241	-0.0646995	0.892951	0.0491725	0.00513999
MRPL37		0.0187654	1.72664	2.35016	0.753441	0	0.999253	44.3548	50.8389				0.399705	0.398261	-0.0482068				0.920271	0.0360844	0.00516251
FAM21A		0.370111	0.431668	-0.896265	-0.176968	4.76684	1.89474	59.2742	54.1946	0.832811	0.0794537	0.0205535	0.121603	0.915056	-0.0868811	0.792535	0.100982	0.0254026	0.929671	0.0316706	0.00525639
BRWD1		0.840446	0.07549	-0.201323	-0.10286	29.958	20.8764	67.3387	65.604	0.0945305	1.02443	-0.128955	0.844234	0.073537	-0.00928249	0.424065	0.372567	0.0614348	0.902718	0.0444478	0.00528401
PAPSS2		5.26e-05	4.2791	4.04381	1.21101	168.33	214.797	72.5806	86.745	0.0643699	1.19132	0.140435	0.381916	0.418032	-0.0402134	0.0735464	1.13344	-0.134556	0.932816	0.030204	0.00543402
SLC37A4		0.00101418	2.99389	3.28656	0.947478	1.67731	33.3793	51.2097	64.094	0.948489	0.0229679	0.00302389	0.272108	0.565259	-0.0557349	0.855887	0.0675834	0.013186	0.952912	0.020947	0.00561047
UBA52		1.85e-16	15.7329	-8.23144	-0.786713	280.783	153.578	96.371	95.302	0.21142	0.674853	0.0816617	0.882288	0.0543899	0.00682931	0.0595773	1.22492	0.120123	0.92745	0.0327094	0.00561473
MPDU1		0.00037114	3.43046	3.5598	1.10201	0	2.44974	41.5323	53.1879				0.799612	0.0971209	0.0156949				0.931031	0.0310361	0.00566953
SPPL2A		0.290166	0.537353	-1.05776	-0.290117	24.1477	14.5719	66.5323	61.9128	0.408749	0.388544	-0.0661294	0.188268	0.725223	-0.0690023	0.635891	0.196617	0.0355947	0.950758	0.02193	0.00567069
RPL18		1.93e-14	13.7145	-7.65522	-0.638284	414.024	271.054	95.9677	95.6376	0.882877	0.0540999	0.00868914	0.0157141	1.80371	-0.102313	0.162457	0.789261	0.0887288	0.833898	0.0788869	0.00568749
YIPF4		0.222808	0.652068	1.21909	0.331485	9.94935	18.0906	61.6935	65.4362	0.772923	0.111864	0.024504	0.893732	0.0487928	0.00510512	0.204259	0.689818	0.100359	0.958029	0.0186214	0.00571894
ST7		0.587302	0.231138	0.542749	0.154399	0	0.460216	49.1935	50.3356				0.401834	0.395954	-0.0456402				0.895868	0.0477559	0.00573323
COQ4		0.646192	0.189638	-0.459059	-0.181114	0	0.737182	49.1935	50.3356				0.219343	0.658876	-0.0723209				0.902349	0.0446257	0.00582917
EEF1B2P3		0.226953	0.644064	-1.20825	-0.279748	1.28634	1.02983	52.4194	54.698	0.559486	0.252211	-0.0474217	0.270422	0.567957	-0.0605821	0.846205	0.0725242	0.0148966	0.887631	0.0517674	0.00599263
DDX27		0.41265	0.384418	-0.819239	-0.202039	5.12137	4.65269	54.4355	54.0268	0.0374141	1.42697	-0.179584	0.0907142	1.04232	-0.0968243	0.0900594	1.04547	0.148544	0.927209	0.0328223	0.00619261
USP11		0.861342	0.0648241	0.174666	-0.0293073	25.7862	20.0268	64.9194	62.5839	0.0708059	1.14993	-0.143382	0.00156345	2.80592	-0.163539	0.114269	0.942073	-0.121146	0.886837	0.0521562	0.00622912
SEC14L1		0.0365534	1.43707	-2.09072	-0.56964	14.808	4.08676	60.4839	54.3624	0.881148	0.0549511	0.0125231	0.852586	0.069262	0.0121456	0.464639	0.332885	-0.0611497	0.916399	0.0379155	0.00634171
IDS	12 Lysosomal Enzyme	4.44e-05	4.35296	4.08348	0.58194	305.308	421.79	95.9677	97.9866	0.0319839	1.49507	-0.138228	0.102109	0.990937	-0.0693256	0.453948	0.342993	0.050778	0.851018	0.0700611	0.00641537
CPNE3		0.0335634	1.47413	2.12528	0.558006	96.7289	120.24	77.0161	82.3826	0.727545	0.13814	-0.0240866	0.000393965	3.40454	-0.159363	0.0963223	1.01627	-0.118669	0.873406	0.0587838	0.00644444
LINC00493		0.161944	0.790636	-1.39856	0.0693007	61.7826	50.1711	74.1935	80.8725	0.140218	0.853195	0.110182	0.740344	0.130566	-0.0139683	0.57347	0.241489	0.0412949	0.865677	0.0626443	0.00645731
MARS		0.607956	0.216128	-0.512993	-0.295756	143.683	122.211	87.0968	81.7114	0.0229906	1.63845	-0.153958	0.692257	0.159733	-0.0175202	0.0312473	1.50519	0.145852	0.85468	0.0681964	0.00647057
RGS4		0.010086	1.99628	2.57287	0.861963	805.361	912.826	88.3065	95.1342	0.616747	0.209893	-0.0332195	0.00661926	2.17919	-0.113461	0.128415	0.891384	-0.099192	0.908225	0.0418067	0.00652146
CNOT2		0.995054	0.00215348	-0.00619931	-0.0042813	4.08636	5.12087	55.6452	56.0403	0.125947	0.899811	-0.132251	0.121993	0.913666	-0.0862603	0.671979	0.172644	-0.0348805	0.878693	0.0561626	0.00652691
RUNDC3A		0.92936	0.031816	-0.0886501	-0.00413331	4.38485	6.3798	56.0484	57.047	0.282071	0.549641	-0.0935354	0.680705	0.167041	-0.0211236	0.263834	0.57867	-0.0983998	0.894223	0.0485544	0.00657949
ZNF791		0.0013004	2.88592	-3.21589	-0.860153	6.58786	1.63901	67.7419	57.047	0.198365	0.702534	-0.0948394	0.314801	0.501964	-0.0554247	0.034876	1.45747	0.164158	0.930358	0.0313499	0.00667179
GNL3		0.523331	0.281223	-0.638219	-0.152209	20.7877	17.5204	62.5	61.4094	0.151952	0.818293	-0.1171	0.0462461	1.33492	-0.104958	0.525319	0.279577	0.0505281	0.920843	0.0358145	0.00667497
NBEAL1		0.153646	0.813479	-1.42677	-0.355743	6.43107	3.1531	66.9355	63.7584	0.800887	0.0964285	-0.0153402	0.932312	0.0304387	0.00478969	0.837028	0.0772601	0.0166351	0.904477	0.0436022	0.00674179
CIRBP		0.138768	0.857711	1.4804	0.263965	193.445	198.032	86.2903	87.9195	0.774093	0.111207	-0.0227188	0.677435	0.169132	-0.0174242	0.990473	0.00415714	-0.00162661	0.885594	0.0527651	0.00680089
ARFGEF1		0.486315	0.313083	0.696182	0.150138	22.3369	22.706	68.5484	71.8121	0.667343	0.175651	0.0297539	0.646373	0.189517	-0.0201634	0.436006	0.360508	-0.0581232	0.842964	0.0741908	0.0068616
BTAF1		0.58837	0.23035	0.5412	0.0925172	1.05236	2.22551	50.8065	53.0201	0.555829	0.255059	0.0525068	0.792635	0.100927	0.0141963	0.0791048	1.1018	0.160569	0.858396	0.0663123	0.00713316
CLPTM1		0.108698	0.963777	1.60407	0.211564	127.711	149.881	78.629	79.5302	0.483737	0.315391	-0.054525	0.960232	0.017624	0.00126373	0.177577	0.750613	0.0961201	0.862227	0.0643782	0.00717988
USF3		0.68038	0.167248	0.411944	0.151919	2.9285	3.38498	54.0323	54.1946	0.16465	0.783438	-0.120439	0.331316	0.479757	0.0551098	0.729843	0.13677	0.0262232	0.875824	0.057583	0.00718326
PLCXD3		3.54e-07	6.45088	5.09211	1.38628	29.4708	103.263	66.129	79.5302	0.743518	0.128709	0.0278361	0.59817	0.223176	0.0256579	0.360456	0.443148	-0.0721323	0.823504	0.0843342	0.00722662
TSPAN7		0.000608946	3.21542	3.4276	0.696002	64.1711	118.821	70.9677	74.3289	0.893909	0.0487066	0.011148	0.04757	1.32267	0.0955812	0.863962	0.0635053	0.0147566	0.90969	0.0411064	0.0072285
DFFA		0.0796802	1.09865	1.75254	0.510763	0	2.58299	46.371	52.6846				0.156532	0.805398	-0.0789593				0.864288	0.0633417	0.0072632
FAM46C		0.002148	2.66797	3.06897	0.834184	0	2.9105	39.1129	54.3624				0.81875	0.0868489	0.0129501				0.89836	0.0465496	0.00743785
NDUFC2		0.422801	0.373864	0.801571	0.294868	115.441	124.566	89.1129	93.2886	0.164765	0.783136	0.093361	0.698148	0.156052	-0.0177064	0.496141	0.304395	-0.0490045	0.8824	0.0543345	0.00745564
VPS26B		0.756587	0.121141	0.309965	0.0212465	2.93791	0.222807	50.8065	50	0.476994	0.321487	-0.0628176	0.861455	0.0647673	0.0108125	0.829405	0.0812336	-0.0186269	0.901043	0.0452544	0.00751848
VPS13C		0.470541	0.327403	0.7216	0.100283	87.9962	100.265	80.6452	82.8859	0.97392	0.0114766	-0.00474356	0.0175324	1.75616	0.107875	0.342503	0.465336	-0.0709693	0.874181	0.0583987	0.00755324
COPE		0.0128766	1.8902	2.48716	0.635107	266.225	321.796	87.0968	93.6242	0.444081	0.352538	0.0529531	0.282553	0.5489	-0.0472735	0.904728	0.043482	0.0118526	0.791874	0.101344	0.00768869
SH3BGRL3		0.452438	0.344441	-0.751356	0.341208	195.311	174.62	79.8387	88.9262	0.811448	0.0907394	0.0146753	0.483528	0.315579	-0.0316042	0.250292	0.601554	0.0840756	0.851548	0.0697909	0.00774697
TMCO3		0.000201518	3.69569	3.71711	0.609739	96.8825	176.2	79.8387	80.7047	0.782241	0.106659	-0.0168559	0.566352	0.246914	-0.0267337	0.0187621	1.72672	0.165883	0.85993	0.0655371	0.00776088
RGS17		0.819301	0.0865567	-0.228445	-0.134406	37.9886	33.3577	70.1613	66.9463	0.0983199	1.00736	0.127193	0.192946	0.714565	-0.0670439	0.682152	0.166119	0.0315729	0.836711	0.0774248	0.00777735
TMEM70		0.916068	0.0380724	-0.105388	-0.03796	37.5634	27.0429	58.4677	60.4027	0.334425	0.475701	-0.0794535	0.40113	0.396715	-0.0436035	0.201607	0.695493	0.102979	0.917722	0.0372887	0.0077916
SAP18		2.11e-05	4.67624	-4.25319	-0.651683	254.536	199.063	93.9516	90.4362	0.11284	0.947536	-0.108552	0.0618665	1.20854	-0.0827619	0.0303576	1.51773	0.142848	0.860004	0.0654997	0.00800637
ATP6V1D		0.514193	0.288874	0.652322	0.0491346	91.9943	102.317	73.7903	74.6644	0.620116	0.207527	-0.0404229	0.615707	0.210626	-0.0248714	0.470891	0.32708	-0.0511127	0.827831	0.0820584	0.00806988
WBP11		0.315987	0.500331	-1.00274	-0.272245	43.5327	42.5961	75.4032	72.1477	0.922469	0.0350481	0.0111925	0.152464	0.816834	-0.0689494	0.0901085	1.04523	0.121825	0.854352	0.0683632	0.00813213
EIF1		2.08e-10	9.68255	-6.35553	-0.617274	1110.37	794.09	99.1935	98.1544	0.000493538	3.30668	-0.223145	0.0223952	1.64985	-0.0937981	0.00232209	2.63412	0.189186	0.856572	0.0672361	0.00814234
TMEM167A		0.101646	0.992911	-1.63693	-0.442134	72.9236	63.0314	72.5806	69.2953	0.972165	0.01226	-0.00176779	0.131894	0.879775	-0.073084	0.0376553	1.42417	0.156085	0.875747	0.0576213	0.00817657
VWA5B2		0.0169845	1.76995	2.38704	0.630877	83.8855	139.947	72.1774	79.8658	0.496106	0.304426	-0.046307	0.164175	0.784692	0.0647299	0.816028	0.088295	-0.0150362	0.861963	0.0645112	0.00818204
CDC42		6.22e-05	4.20589	-4.00413	-0.519278	217.53	146.362	91.129	92.7852	0.350271	0.455596	0.0602801	0.314717	0.50208	-0.0434892	0.221699	0.654236	0.0813195	0.811989	0.0904499	0.00822987
DHX36		0.00181449	2.74125	-3.11903	-0.732219	41.6373	21.932	77.0161	68.6242	0.309041	0.509984	0.0714838	0.246382	0.608391	0.0561533	0.745015	0.127835	0.0243827	0.878642	0.056188	0.00824448
SSTR2	10 Signaling	4.8e-08	7.31858	5.45849	1.39661	72.7859	174.99	68.5484	83.557	0.647869	0.188513	0.0386308	0.0481306	1.31758	-0.0883898	0.692929	0.159311	0.0269185	0.842146	0.0746127	0.00824556
RAB2A		0.521316	0.282899	-0.641319	-0.211695	237.286	234.247	89.9194	88.255	0.366579	0.435833	-0.0605771	0.533317	0.273015	-0.0293244	0.0253114	1.59668	0.14855	0.893675	0.0488205	0.00825674
VDAC3		0.0247829	1.60585	2.24477	0.451203	78.7985	127.12	68.1452	70.1342	0.972758	0.0119954	-0.00167208	0.766963	0.115226	-0.0133189	0.672879	0.172063	0.0325779	0.831027	0.0803849	0.00831711
PKN1		0.329331	0.482367	0.975461	0.240132	8.09508	10.2622	55.6452	57.2148	0.394091	0.404403	-0.0839821	0.735098	0.133655	-0.0193003	0.353031	0.452187	-0.0802453	0.916444	0.0378939	0.00832047
ABHD18		0.600281	0.221645	-0.523997	-0.187164	5.19708	3.09626	56.0484	54.1946	0.642108	0.192392	-0.0405993	0.37188	0.429597	0.0479061	0.182465	0.73882	0.115908	0.869602	0.0606795	0.00850527
PDAP1		0.00293238	2.53278	-2.97474	-0.723689	44.1988	29.8625	80.6452	70.302	0.658951	0.181147	0.0317964	0.0322163	1.49192	0.105976	0.597055	0.223985	0.0384052	0.832055	0.0798481	0.00855257
WSB1		0.547205	0.26185	-0.601953	-0.249091	41.559	30.4143	75.4032	71.8121	0.902552	0.044528	0.0101975	0.747228	0.126547	0.0149685	0.764362	0.116701	0.0209558	0.890326	0.0504512	0.00857826
RFX6	9 Lineage	3.13e-07	6.50497	5.11567	1.1233	92.9276	181.56	72.5806	82.5503	0.745301	0.127668	0.0255169	0.369362	0.432547	-0.0398985	0.460358	0.336905	0.0552292	0.793826	0.100274	0.00867624
RHOA		0.21354	0.670522	-1.24389	0.0766897	701.694	669.164	94.3548	96.4765	0.668434	0.174942	0.0285883	0.960212	0.0176328	-0.00209007	0.00695971	2.15741	0.177504	0.815311	0.0886766	0.0087463
ARHGAP35		0.494112	0.306175	0.683784	0.160143	7.96551	11.7212	59.2742	61.4094	0.496348	0.304213	-0.0583613	0.0655799	1.18323	0.0950248	0.473858	0.324351	-0.0583652	0.856619	0.0672125	0.00875322
ASAH1	12 Lysosomal Enzyme	0.0190644	1.71978	2.34427	0.458187	160.105	209.208	82.2581	86.0738	0.777389	0.109362	-0.0205738	0.675244	0.170539	-0.0181155	0.0979997	1.00878	0.118071	0.845859	0.0727022	0.00877084
RHOB		0.948841	0.0228068	-0.0641628	-0.100192	72.6397	64.9046	74.1935	73.8255	0.752616	0.123426	-0.022668	0.23477	0.629358	-0.0562788	0.0461449	1.33588	0.148054	0.818847	0.0867971	0.00878173
NRCAM		0.0327323	1.48502	2.13535	0.582359	5.93891	18.7682	57.6613	63.0872	0.686377	0.163438	0.0332181	0.311926	0.505948	0.0536715	0.904052	0.0438066	0.0113943	0.884349	0.0533762	0.00890378
TBCA		6.84e-06	5.16478	-4.49853	-0.620498	97.6392	57.8023	89.1129	89.9329	0.311474	0.506578	-0.0714118	0.658183	0.181653	-0.0199819	0.0779705	1.10807	0.121047	0.856957	0.0670411	0.00908704
FAM120B		0.116565	0.933431	1.56936	0.340674	26.3958	32.06	59.2742	60.7383	0.124524	0.904748	-0.12707	0.646147	0.189669	-0.0269468	0.0363092	1.43998	0.173231	0.86376	0.0636068	0.00909469
USP10		0.946496	0.0238812	-0.0671075	-0.0216833	3.58924	2.68235	53.629	51.8456	0.875331	0.0578278	0.0140456	0.515553	0.287727	0.0377181	0.333016	0.477534	0.0837907	0.83853	0.0764815	0.00914144
NRDC		0.267272	0.573046	1.10937	0.227596	33.5136	59.4189	73.3871	71.3087	0.799843	0.0969954	0.0174744	0.732947	0.134927	0.0202751	0.169575	0.770638	-0.102684	0.865404	0.0627812	0.009161
HNRNPH1		1.33e-07	6.87583	-5.27453	-1.10557	80.9503	32.7851	87.5	82.7181	0.438125	0.358402	-0.0519306	0.813952	0.0894013	0.011575	0.9115	0.0402435	-0.00742482	0.849968	0.0705974	0.00916381
RPL19		1.07e-12	11.9695	-7.12084	-0.476583	585.863	381.407	95.9677	96.6443	0.445329	0.351319	0.0520673	0.265865	0.575339	-0.0469751	0.648557	0.188052	0.0345096	0.810239	0.0913869	0.00918502
IMPAD1		0.911028	0.0404685	-0.111743	-0.0444376	16.7961	12.1759	62.5	59.8993	0.439946	0.356601	0.0659658	0.29714	0.527038	0.0548406	0.888812	0.0511903	0.0123756	0.845236	0.073022	0.00918857
ARHGAP5		1.54e-05	4.81318	-4.32324	-1.15978	94.6125	46.2596	84.2742	71.9799	0.384332	0.415293	-0.0648293	0.795747	0.0992252	-0.0106589	0.444753	0.351881	-0.0514668	0.886517	0.052313	0.00928095
SKIV2L2		0.591793	0.227831	0.53624	0.0963082	1.15508	1.31838	50.4032	53.3557	0.988587	0.0049849	-0.00116122	0.454012	0.342933	0.0425047	0.166374	0.778915	0.124125	0.865716	0.0626245	0.00930067
SENP6		0.697271	0.156598	-0.389007	-0.101873	39.0933	34.2509	71.7742	70.6376	0.971517	0.0125494	0.0051943	0.414287	0.382699	0.0400142	0.730272	0.136515	0.0254327	0.885458	0.0528322	0.00931788
TMEM60		0.0118594	1.92594	2.5163	0.69697	9.1731	30.6097	54.8387	66.2752	0.502664	0.298722	0.0592756	0.235637	0.627757	-0.0587535	0.267538	0.572615	0.0967675	0.828159	0.0818864	0.00932171
SYNGR2		0.0264417	1.57771	2.21966	0.615846	150.222	192.313	76.6129	82.5503	0.962079	0.0167894	-0.00258473	0.263936	0.578501	-0.0521446	0.475339	0.322996	0.0501424	0.881497	0.054779	0.00937137
CNP		0.724515	0.139952	-0.352431	-0.206187	15.6086	5.00826	58.871	56.2081	0.78474	0.105274	-0.0226198	0.0512696	1.29014	-0.10677	0.865903	0.0625307	0.0119813	0.861205	0.0648935	0.00948423
RAB3C		0.00157046	2.80397	3.16134	0.902304	1.92311	26.012	51.2097	63.7584	0.850984	0.0700788	0.0146549	0.794931	0.0996705	0.0115826	0.673655	0.171563	0.0405455	0.856851	0.0670949	0.0095822
AC090498.1		1.15e-12	11.9402	-7.11154	-0.594509	24.1271	15.4154	90.7258	91.9463	0.0970729	1.0129	0.118333	0.585861	0.232206	-0.0241694	0.513892	0.289128	0.0445281	0.837112	0.0772167	0.0096349
PDLIM5		0.0119117	1.92403	-2.51475	-0.695979	80.3342	46.9504	79.0323	72.8188	0.0242702	1.61493	-0.160636	0.0728975	1.13729	-0.0861635	0.644117	0.191035	-0.0334379	0.831836	0.0799623	0.0096668
CTD-2287O16.1		0.000890103	3.05056	-3.32314	-0.594463	2.7865	1.64927	62.5	59.7315	0.233156	0.632353	0.093838	0.0519047	1.28479	-0.102959	0.753399	0.122975	-0.0333187	0.841576	0.0749067	0.00967151
SON		4.2e-15	14.3772	-7.84894	-1.04589	293.402	161.025	97.1774	95.6376	0.32821	0.483849	-0.0640809	0.242467	0.615347	-0.0487641	0.207675	0.682615	0.0856121	0.802455	0.0955796	0.00969762
COPS9		0.00236467	2.62623	-3.04014	-0.240195	79.3239	55.8932	80.6452	83.8926	0.446024	0.350642	-0.0499884	0.0972791	1.01198	0.0747624	0.774175	0.111161	0.0202687	0.831295	0.0802449	0.00970036
SOD1		0.436013	0.3605	-0.778943	-0.0957246	231.213	233.669	89.5161	90.9396	0.0812576	1.09014	-0.118558	0.116693	0.932956	0.0685684	0.64876	0.187916	-0.032436	0.847745	0.0717349	0.00974287
RBM12		0.0472459	1.32564	1.98409	0.538177	0	2.54891	47.5806	53.8591				0.164363	0.784196	-0.0749635				0.874757	0.0581125	0.00978561
MRPS14		0.0536645	1.27031	1.92953	0.605653	0	1.89896	42.3387	51.0067				0.00241085	2.61783	0.173613				0.856751	0.0671455	0.00992068
SLC38A4		3.31e-11	10.48	6.63202	1.87672	0.590478	55.3428	50.8065	69.6309	0.385028	0.414508	-0.0775454	0.920124	0.0361537	-0.0011434	0.267235	0.573107	-0.0914188	0.842841	0.0742544	0.0100377
AP3B1		0.0249627	1.60271	2.24198	0.56235	9.18908	15.4444	56.0484	62.0805	0.887565	0.0517999	-0.0118133	0.80275	0.0954194	-0.0151266	0.787644	0.10367	-0.0233099	0.84273	0.0743115	0.0100632
SEC22B		0.452998	0.343904	0.750426	0.103778	49.8556	56.3832	78.2258	79.5302	0.984364	0.0068443	-0.00418557	0.577461	0.238477	-0.026697	0.804811	0.0943059	0.0191257	0.824765	0.0836698	0.0100732
RCAN2		0.12729	0.895205	1.52487	0.30582	63.1181	74.4911	68.1452	69.9664	0.669741	0.174093	-0.030792	0.401748	0.396046	-0.0430555	0.154148	0.812062	0.109378	0.807315	0.0929569	0.0101033
SEC16A		0.00276787	2.55785	-2.99241	-0.854072	18.2115	3.56876	65.3226	53.3557	0.865534	0.0627159	0.0123364	0.598733	0.222767	0.0277226	0.173773	0.760017	0.10657	0.851442	0.0698449	0.0101786
EXOSC10		0.353871	0.451155	-0.927107	-0.258664	5.16973	2.01795	58.871	51.1745	0.202031	0.694582	-0.106748	0.510021	0.292412	-0.0381894	0.862271	0.0643564	0.0206698	0.928758	0.0320972	0.010299
DDR1		0.00440859	2.3557	2.84734	0.663119	58.5122	107.862	72.5806	78.6913	0.992154	0.0034211	-0.00281285	0.487553	0.311978	-0.0300727	0.197267	0.704945	-0.0979143	0.799122	0.0973868	0.0103222
TMCO1		0.185755	0.73106	1.32324	0.08657	79.2666	108.851	79.8387	76.1745	0.256018	0.59173	-0.0823075	0.00994196	2.00253	-0.119479	0.393331	0.405241	0.0617429	0.79814	0.0979211	0.0103561
LRBA		0.0383411	1.41634	2.07119	0.554801	2.98801	7.92838	54.4355	60.0671	0.478453	0.32016	-0.0617249	0.901602	0.044985	0.00778265	0.0472425	1.32567	0.170831	0.844186	0.0735619	0.0103914
VAPB		0.44326	0.353341	-0.7667	-0.236477	19.8621	12.9725	67.3387	60.906	0.786273	0.104427	0.0235874	0.0967904	1.01417	0.0870694	0.0775236	1.11057	0.139597	0.890212	0.0505065	0.0104041
ENSA		0.212514	0.672612	1.24668	0.479449	67.3958	73.0322	76.2097	81.8792	0.724372	0.140038	0.0297537	0.0158732	1.79934	-0.11034	0.448543	0.348196	0.0571248	0.837457	0.0770374	0.0104054
ATF6		0.575406	0.240026	-0.560108	-0.22425	13.0405	3.30353	57.2581	54.5302	0.957726	0.0187589	-0.00781148	0.237605	0.624145	-0.0655505	0.0337922	1.47118	0.180381	0.840738	0.0753391	0.0105181
CFDP1		0.0307611	1.512	-2.16015	-0.410884	36.8656	20.6174	72.5806	73.1544	0.554673	0.255963	0.0468347	0.657854	0.18187	-0.0214107	0.869257	0.0608516	0.0104161	0.8618	0.0645933	0.01056
PEBP1		0.254781	0.593833	1.13881	0.304758	273.425	291.215	86.2903	89.4295	0.393482	0.405075	-0.0578028	0.747953	0.126126	0.013046	0.462597	0.334797	-0.0505819	0.807164	0.0930381	0.010599
FXYD6		8.46e-08	7.07287	5.35713	1.19912	63.7335	151.847	66.129	74.8322	0.867899	0.0615308	0.0127189	0.123303	0.909025	-0.0743239	0.84877	0.0712099	-0.00868309	0.809685	0.0916839	0.0106361
TMSB4XP8		0.340753	0.467561	0.952679	0.0960536	1.29944	2.06238	52.8226	62.5839	0.917751	0.0372752	-0.00682089	0.719945	0.142701	0.0153911	0.826685	0.0826599	-0.0185773	0.849984	0.0705891	0.0106854
RPS18		5.13e-20	19.2902	-9.16134	-0.759925	708.367	410.041	98.3871	97.9866	0.0328721	1.48317	0.134837	0.0168881	1.77242	-0.101166	0.920137	0.0361476	0.00723864	0.809114	0.0919902	0.0107121
EIF3C		8.76e-05	4.05753	3.92261	0.714885	3.75406	8.9824	64.1129	74.1611	0.238313	0.622852	0.0959361	0.495547	0.304915	-0.0343607	0.164186	0.784663	0.106871	0.830377	0.0807249	0.0107219
RCAN3		0.160784	0.793756	1.40244	0.4339	123.683	128.377	81.8548	86.4094	0.756587	0.121141	0.0198777	0.588213	0.230465	-0.0241053	0.410866	0.3863	-0.0559785	0.831926	0.0799152	0.0109138
DNAJB6		0.339498	0.469163	0.955159	0.0926585	38.925	49.5368	70.5645	69.2953	0.233967	0.630845	-0.092361	0.868275	0.0613428	0.00976487	0.0100405	1.99824	0.189641	0.825936	0.0830536	0.0109465
EWSR1		0.000238329	3.62282	-3.67449	-0.993418	153.154	99.2748	85.0806	76.6779	0.126313	0.898553	-0.105839	0.435071	0.36144	0.0351588	0.472186	0.325887	0.0498017	0.82977	0.0810421	0.0109649
GOSR1		0.519505	0.28441	-0.644108	-0.18997	25.7231	23.5552	68.5484	65.604	0.759866	0.119263	-0.0244536	0.184918	0.73302	0.0689907	0.160129	0.79553	0.108654	0.843892	0.0737131	0.0109663
CD164		5.38e-07	6.26934	5.0123	0.735652	368.086	560.664	90.7258	94.4631	0.181781	0.740451	-0.0922901	0.102124	0.990872	-0.0687658	0.793393	0.100511	0.0158857	0.8242	0.0839672	0.0109755
EIF3E		0.111877	0.951259	-1.58981	-0.4578	42.8736	26.1877	70.9677	68.1208	0.151807	0.818709	-0.108897	0.444097	0.352523	0.0406995	0.432514	0.364	0.0567621	0.789032	0.102905	0.0109888
SNX5		0.835239	0.0781891	-0.207987	-0.0489209	3.97786	3.36294	54.4355	53.6913	0.349103	0.457046	0.0800962	0.486283	0.313111	-0.0392294	0.910814	0.0405705	-0.0101429	0.819291	0.086562	0.0110815
ODF2L		0.14559	0.83687	-1.45529	-0.356925	24.5755	12.2418	62.9032	62.4161	0.507211	0.294812	-0.0540024	0.674487	0.171026	-0.0225803	0.0513591	1.28938	0.157735	0.781987	0.106801	0.0110823
PRKAR2A		0.00120021	2.92074	-3.23883	-0.865953	32.6661	9.15124	75	63.9262	0.813073	0.0898704	-0.0169355	0.776757	0.109715	0.0148623	0.350639	0.45514	-0.0662156	0.826126	0.0829538	0.011119
LIN7B		0.0027108	2.5669	2.99876	0.881688	0	24.4023	48.7903	60.5705				0.052379	1.28084	0.101273				0.84674	0.0722498	0.0111638
SMC5		0.911396	0.0402928	0.111278	0.0415985	0.63737	1.94146	50.8065	52.8523	0.142015	0.847667	-0.13576	0.962393	0.0166475	-0.00129928	0.794697	0.0997985	0.022769	0.806728	0.0932731	0.0111779
NDFIP1		0.295499	0.529443	1.04613	0.270911	158.114	185.623	89.5161	91.7785	0.748804	0.125632	0.023407	0.314916	0.501805	-0.0438883	0.427437	0.369128	-0.052093	0.810545	0.0912229	0.0112378
FAM3C		0.838266	0.0766183	-0.204112	-0.162886	62.5805	35.3625	68.1452	67.953	0.198715	0.70177	-0.101032	0.553976	0.256509	-0.0288328	0.129446	0.887911	0.114643	0.804544	0.0944504	0.0112645
POM121C		0.102752	0.988212	-1.63166	-0.337581	37.0243	20.8576	72.9839	76.1745	0.149766	0.824586	-0.111249	0.912517	0.0397589	0.00675511	0.492247	0.307817	0.0549291	0.80106	0.096335	0.0112866
U2SURP		0.573083	0.241783	-0.563517	-0.130369	29.1771	25.6011	70.1613	68.2886	0.392409	0.406261	-0.0667872	0.431262	0.365259	0.0418698	0.0473118	1.32503	0.146014	0.844622	0.0733376	0.0113098
NDUFA11		0.15231	0.817272	1.43142	0.681744	82.4623	91.4118	78.2258	89.5973	0.0504195	1.2974	0.140266	0.459584	0.337635	0.0315479	0.864127	0.0634225	-0.0128196	0.765591	0.116003	0.0113359
RPRD2		0.16325	0.787147	-1.39422	-0.380874	7.89097	2.66724	58.871	53.1879	0.120341	0.919587	-0.129376	0.875272	0.057857	-0.00794398	0.53266	0.27355	0.051377	0.808207	0.0924772	0.0113958
CD36		1.24e-09	8.90582	6.0747	1.85192	0	35.6481	43.1452	65.7718				0.634478	0.197583	0.0248957				0.80831	0.0924219	0.0114146
HNF1A-AS1		0.693148	0.159174	-0.394586	-0.144205	0	0.533717	48.7903	50.3356				0.438233	0.358295	0.046606				0.852273	0.0694213	0.0114201
PDIA4		0.221342	0.654937	1.22297	0.297658	14.445	22.0997	58.4677	59.8993	0.915297	0.0384379	0.0105812	0.595246	0.225303	0.0273433	0.168347	0.773794	0.112316	0.858721	0.066148	0.011435
PRR13		0.212174	0.673309	1.24761	0.289108	72.0297	83.4339	76.6129	80.2013	0.421377	0.375329	0.0544741	0.67007	0.17388	0.0207558	0.00167904	2.77494	0.222404	0.810895	0.0910352	0.0114534
SSR4		7.79e-13	12.1086	-7.16485	-0.559224	816.503	595.809	98.3871	97.8188	0.583428	0.234013	0.0373732	0.818798	0.0868234	-0.00976644	0.877527	0.0567393	-0.00943643	0.791847	0.101359	0.0115597
GAMT		0.00023275	3.63311	3.68053	1.18953	0	28.9385	41.129	56.5436				0.137998	0.860128	0.0813067				0.857447	0.0667928	0.0115846
ITM2C		0.000408492	3.38882	3.53454	0.779718	84.0047	133.454	68.5484	76.0067	0.864856	0.063056	0.0121202	0.699745	0.15506	-0.0188438	0.993732	0.00273067	0.00161877	0.781921	0.106837	0.0116102
UQCRFS1		0.0270799	1.56735	-2.21036	-0.343683	178.158	147.347	87.0968	85.2349	0.168498	0.773405	-0.0933076	0.711503	0.147823	0.0160262	0.714913	0.145747	0.0266247	0.781853	0.106875	0.0116328
FBXW5		0.245778	0.609457	1.16067	0.230857	81.0713	104.915	67.3387	68.2886	0.741541	0.129865	0.0242158	0.455405	0.341603	-0.0368555	0.600132	0.221754	-0.0396223	0.8115	0.0907116	0.0116508
CLIP1		0.0177883	1.74987	-2.37	-0.658907	45.0385	16.2972	72.5806	67.7852	0.74694	0.126714	0.0232018	0.883868	0.0536125	0.00739202	0.155286	0.808869	0.105224	0.908501	0.0416746	0.0117679
RAP1A		0.309376	0.509513	-1.01653	-0.274701	4.55488	1.20049	56.8548	50.8389	0.647179	0.188976	-0.0389952	0.231957	0.634593	0.0698607	0.488154	0.311443	0.0586698	0.838999	0.0762387	0.0118563
DIAPH1		0.249518	0.602899	-1.15152	-0.335248	14.4135	6.05171	60.8871	56.7114	0.509992	0.292437	-0.0524612	0.525645	0.279308	0.0337271	0.848109	0.0715484	0.0173498	0.812178	0.0903488	0.0119101
SYNE1		0.126442	0.898109	-1.52828	-0.459855	11.1637	3.53693	63.3065	57.047	0.235044	0.628851	-0.094851	0.921804	0.0353612	-0.00410334	0.195848	0.708082	0.106249	0.826279	0.0828735	0.0119498
MTG1		0.029628	1.5283	2.17503	0.625968	0	3.83239	46.7742	52.349				0.713895	0.146366	0.0216067				0.795396	0.0994167	0.0119994
YWHAG		0.107847	0.967192	-1.60795	-0.406265	15.3921	10.0384	67.3387	62.2483	0.393676	0.404862	-0.0673181	0.570314	0.243886	0.0275312	0.0110159	1.95798	0.196209	0.814453	0.0891338	0.0120307
PHTF2		0.0196424	1.70681	2.33311	0.566099	52.8031	87.9789	71.7742	77.8523	0.0264675	1.57729	-0.166221	0.65544	0.183467	-0.0236465	0.0553069	1.25722	0.142071	0.807492	0.0928616	0.0120413
HNRNPM		0.0667824	1.17534	-1.83314	-0.531835	68.1319	36.4349	78.2258	75.8389	0.999072	0.000403124	-0.00113072	0.232175	0.634185	0.0572447	0.26326	0.579615	0.0827871	0.809688	0.0916823	0.0121385
RAB11A		0.443906	0.352709	0.765615	0.213043	173.004	198.423	87.0968	87.4161	0.07652	1.11623	0.121599	0.125615	0.900958	-0.067284	0.778706	0.108626	0.0170008	0.780537	0.107606	0.0121833
A1CF		0.029098	1.53614	2.18216	0.607772	44.7146	68.7472	69.3548	76.5101	0.263151	0.579795	0.0828747	0.217527	0.662487	-0.0555633	0.711567	0.147784	-0.0294693	0.761372	0.118403	0.0122057
H2AFY		0.56028	0.251595	0.582425	0.00148609	105.852	111.823	79.8387	77.0134	0.932132	0.0305226	-0.0101225	0.250817	0.600643	-0.0541594	0.540933	0.266857	-0.0454287	0.781654	0.106986	0.0122529
DZIP3		0.00193341	2.71368	3.10027	0.926959	7.16648	33.3338	53.2258	66.2752	0.349525	0.456522	0.0816026	0.472702	0.325413	-0.035988	0.882222	0.054422	-0.0130583	0.797243	0.0984092	0.0122885
ZMYND11		0.869997	0.060482	-0.163662	-0.0480369	25.2728	24.2661	68.1452	69.4631	0.803508	0.09501	0.022826	0.159396	0.797522	-0.0730497	0.363922	0.438992	0.0675546	0.833976	0.0788467	0.0123131
ATXN2L		0.127677	0.893886	-1.52333	-0.446039	29.9576	23.7844	75.4032	65.2685	0.605226	0.218082	0.0428158	0.792317	0.101101	0.0133343	0.1765	0.753255	0.0965693	0.780645	0.107546	0.0123311
CDC27		0.659828	0.180569	0.440151	0.117439	1.32829	2.35898	52.0161	53.3557	0.341132	0.467078	-0.0846085	0.362888	0.440228	-0.050546	0.340386	0.468028	-0.0824528	0.859104	0.0659541	0.0123368
ATOX1		0.427029	0.369543	-0.794287	0.217204	61.568	52.3284	72.9839	83.7248	0.0212924	1.67178	0.17	0.89493	0.0482109	0.00455575	0.875253	0.0578664	0.0135079	0.790617	0.102034	0.0124058
CDC42BPB		0.166835	0.777713	-1.38245	-0.430068	17.8584	4.73008	64.5161	57.8859	0.811115	0.0909175	-0.0185539	0.975667	0.0106985	0.00247378	0.425625	0.370973	0.0600266	0.766402	0.115543	0.0124099
OAZ1		0.977497	0.00988449	0.0282069	0.120344	765.494	756.461	96.371	97.9866	0.229923	0.638417	-0.0758406	0.681489	0.166541	-0.0157227	0.111511	0.952681	-0.104415	0.754594	0.122287	0.0124479
NDUFB8		0.00985795	2.00621	-2.58077	-0.131084	131.264	105.334	89.1129	91.2752	0.667884	0.175299	-0.0281074	0.968056	0.0140997	-0.00127713	0.156927	0.804303	-0.0980645	0.792083	0.101229	0.0124856
FAM96B		0.000135641	3.86761	-3.81598	-0.600109	117.986	83.9888	84.6774	81.5436	0.277221	0.557174	0.0737279	0.647633	0.188671	-0.0200417	0.609461	0.215054	0.0338571	0.760725	0.118772	0.0124975
COX14		0.470064	0.327843	-0.722375	0.081321	75.2823	63.2922	70.5645	75.3356	0.814341	0.0891937	0.0135801	0.00471094	2.32689	-0.132666	0.103769	0.983934	-0.120613	0.784176	0.105586	0.0125266
FAP		0.000340015	3.4685	3.58274	1.07634	0	11.5083	47.9839	60.5705				0.0534315	1.2722	0.100474				0.816398	0.0880981	0.0126611
EPB41L4B		0.000397143	3.40105	3.54198	1.01486	0	9.33437	49.5968	60.4027				0.911343	0.040318	0.00215957				0.795461	0.0993814	0.0127274
EPRS		0.939959	0.0268912	0.0753216	-0.054335	75.0076	84.462	75.8065	77.0134	0.859593	0.0657069	0.0115024	0.448051	0.348673	-0.0337663	0.963018	0.0163656	-0.00441743	0.734519	0.133997	0.0127316
SEC22C		0.365741	0.436826	0.904479	0.148047	13.6946	13.6957	58.871	59.7315	0.977829	0.00973705	0.00302806	0.355896	0.448677	0.0502673	0.0758024	1.12032	0.147376	0.818908	0.086765	0.0127409
CD320		0.0148563	1.82809	2.43586	0.667021	56.0191	89.4184	60.0806	68.2886	0.40025	0.397669	0.0697977	0.747525	0.126375	0.0162663	0.248799	0.604152	0.0968344	0.796686	0.098713	0.0127896
PSMD10	8 Proteasome	0.0787264	1.10388	1.75812	0.496628	1.69606	12.5608	50.8065	57.3826	0.776432	0.109896	-0.0277521	0.00539708	2.26784	-0.14847	0.411533	0.385595	0.0755433	0.802707	0.0954429	0.0129136
OSBPL9		0.0389533	1.40946	-2.06468	-0.530757	14.9243	4.44105	68.1452	59.396	0.731707	0.135663	-0.0270441	0.182319	0.739167	-0.0708447	0.0934299	1.02951	0.131946	0.788305	0.103306	0.012986
NDUFS6		0.00694137	2.15855	-2.69964	-0.166	122.202	98.7856	85.8871	88.4228	0.186643	0.728988	0.0929256	0.905671	0.0430297	-0.00551122	0.846235	0.0725088	-0.0149439	0.744592	0.128082	0.0130032
SMIM7		0.927143	0.0328532	-0.0914398	-0.15448	56.4782	57.6564	72.1774	68.1208	0.102208	0.990513	-0.126654	0.757556	0.120585	0.0186763	0.250488	0.601212	0.0877914	0.818801	0.0868219	0.0130201
ARPC5L		0.0478014	1.32056	-1.97913	-0.40695	54.649	35.0244	67.7419	65.1007	0.934645	0.0293532	0.00861897	0.824885	0.0836066	-0.0146653	0.152219	0.817532	0.11225	0.772578	0.112058	0.0130426
COX16		0.2499	0.602233	-1.15059	-0.141682	29.1935	24.2197	67.7419	69.9664	0.30359	0.517712	-0.0797031	0.0685831	1.16378	0.089772	0.815324	0.0886699	-0.019159	0.808725	0.0921993	0.0132397
CRYZ		0.0346243	1.46062	2.11272	0.47281	26.6145	43.0519	60.0806	66.443	0.562865	0.249596	-0.0523407	0.543688	0.26465	-0.0329906	0.238096	0.623247	0.094939	0.821915	0.085173	0.0132608
SLC35F5		0.00684179	2.16483	2.70445	0.755218	2.09887	18.4314	51.6129	60.2349	0.151373	0.81995	-0.128379	0.533822	0.272604	-0.033548	0.0369395	1.43251	0.184313	0.802986	0.0952919	0.0132839
MARK3		0.00112182	2.95008	-3.25805	-0.947941	18.4597	1.70609	65.3226	52.0134	0.494584	0.30576	-0.055497	0.0803489	1.09502	0.0976424	0.488915	0.310767	-0.0561007	0.785821	0.104676	0.013305
EEF2		0.531128	0.274801	0.626285	0.191307	153.518	175.684	92.3387	93.4564	0.496199	0.304344	0.0493033	0.344313	0.463047	-0.0409822	0.00180729	2.74297	-0.204085	0.745017	0.127834	0.013328
ALDH9A1		0.854406	0.0683357	-0.1835	-0.0888092	8.01709	2.28655	57.6613	52.349	0.175483	0.755766	-0.11355	0.477618	0.320919	-0.0394159	0.702564	0.153314	-0.0368702	0.787885	0.103537	0.0133298
SDF2L1		6.77e-05	4.16954	3.9843	1.09974	60.1943	122.155	65.3226	76.8456	0.753409	0.122969	0.0261782	0.189814	0.721671	0.0636604	0.232773	0.633068	0.0946608	0.798234	0.0978699	0.0134391
BCL9		0.278044	0.555887	-1.08472	-0.467554	33.7811	14.1946	70.5645	59.8993	0.340619	0.467732	-0.0724393	0.509392	0.292948	0.0350145	0.507839	0.294274	0.0502994	0.792837	0.100816	0.0134604
HNRNPAB		0.0137072	1.86305	-2.46485	-0.675392	59.9374	32.4378	75	65.1007	0.16599	0.779919	-0.0974261	0.632352	0.199041	-0.0254906	0.593892	0.226292	0.0398426	0.81665	0.0879641	0.0134639
INTS10		0.0787264	1.10388	1.75812	0.511709	1.23991	8.14022	51.2097	55.7047	0.988585	0.00498588	0.00337501	0.1544	0.811353	-0.0823696	0.0179166	1.74674	-0.210689	0.797845	0.0980813	0.0134657
CSGALNACT1		0.0121334	1.91602	2.50824	0.662435	0	5.20478	45.1613	56.0403				0.0694093	1.15858	-0.0998519				0.787518	0.10374	0.0135113
STXBP5		0.616548	0.210033	0.500749	0.088996	17.0165	12.9589	64.1129	68.9597	0.648392	0.188163	0.0378128	0.0923949	1.03435	0.081627	0.573737	0.241287	0.0438892	0.776617	0.109793	0.0135118
H1F0		0.260449	0.584277	1.12533	0.401439	34.0464	59.5131	60.0806	69.2953	0.180093	0.744503	-0.109125	0.464293	0.333208	-0.0337099	0.652955	0.185117	0.0356692	0.80044	0.096671	0.013535
MRPL21		0.00632411	2.199	-2.73049	-0.637585	36.6433	14.5512	62.9032	57.3826	0.780095	0.107853	-0.0176818	0.500804	0.300332	0.03834	0.00779985	2.10791	0.211398	0.813195	0.0898054	0.013587
RPS15		2.68e-22	21.5718	-9.71199	-0.686021	678.92	369.136	97.1774	98.1544	0.0599043	1.22254	0.12149	0.293699	0.532097	0.0432608	0.785199	0.10502	0.0208691	0.718659	0.143477	0.0136483
MEAF6		0.475895	0.322489	-0.712921	-0.146965	44.1438	50.5313	66.129	64.094	0.982636	0.00760731	-0.000116531	0.630644	0.200215	-0.0236335	0.311886	0.506004	0.0784593	0.757779	0.120457	0.0136625
PPIP5K2		0.363773	0.439169	0.908199	0.200893	0	1.05414	48.3871	52.5168				0.966694	0.0147108	-0.000565198				0.843176	0.0740817	0.0136708
CCT2		0.0606675	1.21704	-1.87591	-0.465561	105.294	90.0475	79.0323	72.8188	0.0471931	1.32612	-0.144003	0.150652	0.822025	0.0697281	0.67423	0.171192	0.0324742	0.756049	0.12145	0.0137078
N4BP2L2		0.879279	0.0558732	-0.151883	-0.0750482	76.4038	86.4849	79.8387	76.5101	0.17525	0.756342	-0.101188	0.443394	0.35321	0.0357812	0.465749	0.331848	0.0509648	0.755151	0.121966	0.0137509
SMAP2		0.93626	0.0286034	0.0799711	0.0632631	2.51975	2.46404	53.629	53.0201	0.0686362	1.16345	0.158577	0.77392	0.111304	0.0157869	0.150116	0.823572	0.127089	0.807579	0.0928149	0.0137893
MLXIP		0.205771	0.686615	-1.26528	-0.346844	49.1125	33.7484	74.5968	69.4631	0.658352	0.181542	-0.0311762	0.85059	0.0702797	-0.0101202	0.100874	0.99622	0.123172	0.820704	0.0858136	0.0138332
URI1		0.867924	0.0615185	0.166296	-0.0963263	0	0.755663	45.5645	50.5034				0.277278	0.557085	-0.0658221				0.856947	0.0670458	0.0138568
CMPK1		0.012665	1.89739	2.49305	0.578352	51.4683	90.1201	67.7419	73.6577	0.441349	0.355218	0.0608638	0.66241	0.178873	-0.0205202	0.984596	0.00674198	0.00303008	0.796127	0.0990178	0.0138623
ZNF148		0.346994	0.459678	-0.940435	-0.279727	15.4553	8.61073	63.3065	61.4094	0.325026	0.488082	0.0815223	0.857983	0.0665215	0.010375	0.8764	0.0572975	-0.0119391	0.760062	0.119151	0.0138721
CCDC92		0.915576	0.0383057	-0.106008	-0.0244306	9.15815	6.42284	57.2581	54.5302	0.196086	0.707553	-0.109975	0.132817	0.876748	-0.081775	0.879497	0.0557658	-0.00784201	0.747855	0.126183	0.0139635
LAPTM4A		0.00425231	2.37137	2.85881	0.266551	218.41	262.582	88.7097	89.7651	0.127087	0.895899	-0.106642	0.0120794	1.91795	-0.108271	0.289746	0.537983	0.0704561	0.754525	0.122327	0.0139673
PSMD14	8 Proteasome	0.285108	0.544991	-1.06892	-0.305387	53.5989	36.9619	73.7903	68.6242	0.431772	0.364746	-0.0563402	0.853334	0.0688812	-0.00860048	0.0512315	1.29046	0.143936	0.749656	0.125138	0.0140074
KLHDC2		0.00714777	2.14583	2.68988	0.695674	4.71005	22.4751	52.4194	57.3826	0.431303	0.365218	-0.0691002	0.0974053	1.01142	0.09196	0.958508	0.0184043	-0.00386765	0.808874	0.0921191	0.0140469
SH3KBP1		0.233455	0.631798	1.19151	0.265731	0	1.15003	47.1774	53.3557				0.783824	0.105781	0.0159238				0.790806	0.10193	0.0140515
UBE4A		0.0361247	1.4422	-2.09552	-0.599436	25.986	8.18211	66.5323	58.557	0.631252	0.199798	-0.0347011	0.816438	0.088077	-0.00937039	0.248509	0.604658	0.0898266	0.795394	0.0994179	0.0140541
STAT3		0.0385588	1.41388	2.06886	0.346806	74.3388	105.548	73.7903	75.3356	0.360686	0.442871	-0.0711891	0.279751	0.553229	-0.0538273	0.446104	0.350564	0.0510812	0.756857	0.120986	0.0140585
DYNC1H1		0.988129	0.00518625	0.0148783	0.0288094	201.398	189.623	85.0806	84.8993	0.884182	0.0534584	-0.00843201	0.340569	0.467795	0.044302	0.816045	0.088286	-0.0200524	0.785878	0.104645	0.0141929
RPL24		1.31e-10	9.88197	-6.42574	-0.720281	149.803	91.5589	93.9516	93.4564	0.5662	0.24703	0.0354242	0.0307212	1.51256	-0.0911913	0.839614	0.0759205	-0.0098484	0.736667	0.132729	0.014312
PRPF4B		0.0190565	1.71996	-2.34442	-0.548414	21.1471	8.99019	72.9839	69.6309	0.991043	0.00390734	0.00153704	0.659629	0.1807	0.0216417	0.912608	0.039716	0.00663715	0.75182	0.123886	0.014346
METTL14		0.382653	0.417194	0.873018	0.253683	0	5.77835	49.5968	55.5369				0.103511	0.985012	-0.0900378				0.809954	0.0915398	0.0143695
PPP2R1B		0.0177734	1.75023	2.37031	0.623078	1.63186	12.5837	51.6129	57.047	0.335094	0.474834	-0.0866695	0.687502	0.162726	-0.0227291	0.964412	0.0157376	0.00324243	0.783086	0.10619	0.014476
VCP		0.250283	0.601568	1.14966	0.0950671	178.321	219.307	83.0645	81.8792	0.427535	0.369028	0.0569674	0.62691	0.202795	-0.0223362	0.376241	0.424534	-0.0596891	0.754149	0.122543	0.0145153
RPL29		0.0153667	1.81342	-2.42362	-0.129631	209.093	172.423	89.1129	91.2752	0.620563	0.207214	0.031811	0.745868	0.127338	0.016236	0.416281	0.380614	0.0552139	0.689244	0.161627	0.0146218
ANK2		0.000796578	3.09877	3.35398	0.929085	3.54707	25.8078	53.629	64.2617	0.117513	0.929915	-0.139872	0.0703931	1.15247	-0.0939384	0.919792	0.0363103	-0.00702468	0.775306	0.110527	0.0146379
GSTO1		0.0662541	1.17879	1.8367	0.561243	23.4362	39.3801	55.2419	63.255	0.651865	0.185842	0.044263	0.979636	0.00893533	0.000715382	0.194911	0.710164	-0.113954	0.766266	0.115621	0.0147005
CBWD2		0.652213	0.18561	-0.45069	-0.139143	10.7219	6.37299	67.7419	67.2819	0.820806	0.0857594	-0.0162764	0.171904	0.764714	-0.0673299	0.921464	0.0355216	0.0033115	0.769636	0.113715	0.0147137
PPIB		3.2e-07	6.49463	5.11118	0.895813	306.858	422.695	90.7258	96.8121	0.895803	0.0477877	0.00618098	0.0452292	1.34458	-0.0820532	0.897764	0.0468377	-0.00875755	0.708524	0.149645	0.0147299
PRDX3		1.81e-05	4.74233	4.28713	1.29174	170.301	241.415	73.3871	88.9262	0.68071	0.167038	0.0320423	0.455125	0.341869	-0.0339138	0.898907	0.0462854	-0.0097719	0.751227	0.124229	0.0147473
PNRC1		0.0520701	1.28341	-1.94255	-0.445476	56.2586	36.8998	68.5484	67.1141	0.761231	0.118483	-0.0255097	0.991124	0.00387221	-0.00054678	0.122834	0.910682	0.118245	0.772027	0.112368	0.0148064
CCDC88A		0.356129	0.448393	-0.922767	-0.278767	6.5148	5.03168	56.4516	57.7181	0.581713	0.235291	-0.0469534	0.484174	0.314998	-0.039017	0.041466	1.38231	0.16934	0.760363	0.118979	0.0148153
WASL		0.527374	0.277881	0.63202	0.136231	50.9936	52.05	67.7419	68.9597	0.137442	0.861879	-0.112997	0.873921	0.058528	0.00882489	0.76102	0.118604	-0.0260179	0.740524	0.130461	0.014833
TP53BP1		0.410884	0.38628	0.822338	0.257863	1.95118	3.21148	52.0161	52.6846	0.0823481	1.08435	-0.154873	0.611502	0.213602	0.0314456	0.804806	0.094309	-0.0218802	0.821445	0.0854215	0.0148855
PPP6R2		0.590722	0.228617	0.53779	0.106369	15.8556	14.3047	68.1452	67.7852	0.952687	0.0210498	-0.00850484	0.306572	0.513468	0.0496804	0.847254	0.0719865	0.0172421	0.782473	0.106531	0.0149065
DDX17		0.18116	0.741937	1.33719	0.122054	200.474	234.307	93.1452	92.6174	0.599189	0.222436	-0.0343872	0.086106	1.06497	0.0737606	0.588298	0.230403	-0.0380985	0.736006	0.133119	0.0149338
LARS		0.604816	0.218377	0.517487	0.232346	32.5845	41.1862	65.7258	70.6376	0.0306166	1.51404	-0.172203	0.637759	0.195344	0.0220255	0.751338	0.124165	-0.0261996	0.759289	0.119593	0.0149394
KTN1		0.0265471	1.57598	-2.21811	-0.261177	127.145	103.692	89.5161	91.1074	0.258489	0.587557	0.0817269	0.386919	0.412379	-0.0360957	0.31442	0.502491	-0.0690659	0.722731	0.141023	0.0149408
PDXK		0.23212	0.634288	-1.19492	-0.31738	52.3926	33.3405	66.5323	64.4295	0.782819	0.106338	-0.019037	0.454403	0.342559	0.0375245	0.95907	0.0181495	-0.00249188	0.754195	0.122516	0.0149698
TM2D3		0.311372	0.50672	1.01235	0.264924	34.9094	50.3554	60.4839	64.9329	0.0637474	1.19554	-0.15287	0.579285	0.237108	0.0311369	0.856626	0.0672087	-0.0120636	0.742904	0.129067	0.014982
CAPN7		0.944399	0.0248446	0.0697422	-0.00127797	0	0.675201	49.1935	50.5034				0.475156	0.323164	0.0400503				0.733098	0.134838	0.0150109
LMAN1		0.0350513	1.4553	2.10777	0.492544	124.852	169.156	78.629	85.5705	0.318626	0.496719	0.0729735	0.371941	0.429526	-0.0427748	0.824716	0.0836956	-0.0165212	0.752076	0.123738	0.0150221
APLP2		0.114487	0.941245	1.57834	0.414512	170.34	199.732	81.4516	84.8993	0.461622	0.335713	-0.0530215	0.370882	0.430764	-0.0392281	0.657164	0.182326	-0.0327014	0.746408	0.127024	0.0150292
PARP1		0.517999	0.285671	0.646433	0.114225	39.1556	36.4303	66.5323	68.6242	0.193188	0.714019	0.10072	0.643923	0.191166	-0.0228841	0.26222	0.581334	-0.0843884	0.789143	0.102844	0.015058
KCNK16		6.88e-08	7.16254	5.39433	1.66298	0	47.9779	42.3387	60.0671				0.00080746	3.09288	0.178958				0.772563	0.112066	0.015201
CYB5B		0.169225	0.771534	1.3747	0.442009	2.37368	7.15716	52.0161	54.3624	0.0507262	1.29477	-0.170287	0.0657542	1.18208	0.103162	0.0324504	1.48878	0.186529	0.769635	0.113715	0.015302
RPL7		0.0346376	1.46045	-2.11257	-0.0227841	310.985	271.5	93.5484	95.8054	0.0270811	1.56733	-0.146729	0.619576	0.207905	-0.0216531	0.309489	0.509354	-0.0640964	0.729095	0.137216	0.0153035
TM7SF3		0.00402533	2.3952	2.87617	0.787153	0	7.54101	49.1935	57.047				0.929989	0.0315222	-0.00408721				0.735157	0.13362	0.0153671
FYTTD1		0.610995	0.213962	0.508653	0.0748699	33.9941	39.1338	66.9355	67.7852	0.331815	0.479104	-0.0756424	0.733355	0.134686	0.0174729	0.810938	0.0910124	-0.0210047	0.75727	0.120749	0.0153999
RAB5B		0.716859	0.144566	0.36266	0.117412	3.08554	2.49253	54.0323	53.1879	0.955026	0.0199848	0.00812781	0.311527	0.506505	0.0564765	0.131228	0.881974	-0.132124	0.738267	0.131786	0.0154389
TPP1	12 Lysosomal Enzyme	0.000897052	3.04718	3.32097	0.861332	122.102	218.337	75	83.0537	0.222838	0.652011	-0.086418	0.257285	0.589586	-0.0517073	0.513417	0.289529	0.0482925	0.714858	0.14578	0.0154687
SKP1	8 Proteasome	0.514093	0.288958	-0.652477	0.13027	323.226	310.711	91.129	92.953	0.105394	0.977186	-0.110007	0.104061	0.982712	0.0710871	0.0305732	1.51466	0.141397	0.689681	0.161352	0.0155096
RBM23		0.331488	0.479533	0.971122	0.158271	37.4683	34.9103	68.5484	68.6242	0.859396	0.0658067	-0.014955	0.916399	0.0379152	-0.00263301	0.680317	0.167288	-0.0349592	0.758073	0.120289	0.0155498
CAPNS1		0.00194966	2.71004	-3.09779	-0.511716	74.4848	35.1296	81.4516	82.047	0.324505	0.488778	0.0709931	0.0624226	1.20466	-0.0851797	0.636614	0.196124	-0.032147	0.778792	0.108579	0.0156127
MAGT1		0.232726	0.633156	-1.19337	-0.437087	12.5393	4.16135	61.6935	57.7181	0.83469	0.0784748	-0.0181201	0.7745	0.110978	-0.0144676	0.0648205	1.18829	-0.147745	0.808748	0.0921869	0.015643
GNG2		4.59e-11	10.3382	6.58367	1.61226	34.1133	115.893	65.7258	80.8725	0.860362	0.0653186	0.0127345	0.174524	0.758144	-0.0617657	0.458178	0.338966	-0.0583667	0.748091	0.126046	0.0156501
ZNF462		0.912748	0.039649	-0.109573	-0.0303863	4.23688	2.31047	55.2419	52.5168	0.584472	0.233236	-0.0473133	0.874274	0.0583523	0.00959971	0.184307	0.734459	-0.112575	0.809979	0.0915264	0.0156531
FAM174B		0.0402327	1.39542	2.05135	0.432996	38.2284	62.4884	68.9516	71.1409	0.706743	0.150738	0.0318816	0.153624	0.813541	0.0694437	0.808497	0.0923215	-0.0219816	0.761166	0.118521	0.0156549
TCEA1		0.0343861	1.46362	-2.11551	-0.518482	49.4981	38.3581	79.8387	72.3154	0.888688	0.0512506	0.0103012	0.0284326	1.54618	-0.104087	0.25674	0.590507	0.0791461	0.727905	0.137925	0.0156647
ID3		2.9e-09	8.53697	5.93692	2.00019	0.451841	140.523	50.4032	67.953	0.35944	0.444373	0.0794815	0.00816389	2.0881	0.1318	0.71779	0.144002	-0.0334957	0.776238	0.110005	0.015696
RPS2P55		0.0328844	1.48301	-2.13349	-0.425109	1.67173	1.03993	57.6613	55.7047	0.102333	0.989983	-0.136591	0.155737	0.807608	-0.0786773	0.804874	0.0942719	0.0218841	0.741204	0.130062	0.0157465
SEC24D		0.00130885	2.88311	3.21403	0.469826	100.26	149.136	80.2419	82.5503	0.455822	0.341205	0.0570304	0.424937	0.371676	0.0362316	0.379951	0.420272	0.0678181	0.724381	0.140033	0.0157982
RPL7P9		0.234917	0.629085	-1.18779	-0.12087	4.14011	3.20688	69.3548	73.9933	0.363305	0.439729	0.0722353	0.326271	0.486421	-0.0488401	0.67863	0.168367	0.0272236	0.735555	0.133385	0.0158079
IGF2R		0.01108	1.95546	-2.54017	-0.696914	13.3547	1.78255	65.3226	54.1946	0.939894	0.0269212	0.00403102	0.173133	0.761619	-0.076852	0.369195	0.432744	0.073411	0.753147	0.12312	0.0158302
ERH		0.0240751	1.61843	-2.25593	-0.365739	68.1394	46.3404	75	75.3356	0.653104	0.185018	0.0338917	0.354316	0.450609	-0.0428799	0.898333	0.0465625	0.00860036	0.733723	0.134468	0.0159715
ZRANB2		0.110071	0.958325	-1.59787	-0.381513	57.8739	45.6438	77.0161	74.1611	0.261676	0.582236	-0.0821281	0.596669	0.224266	-0.0275939	0.555418	0.25538	0.0453608	0.731584	0.135736	0.0160203
PRKAG2		0.251819	0.598911	1.14594	0.34212	3.75008	6.66738	52.4194	55.0336	0.854969	0.0680498	-0.0141347	0.172546	0.763094	-0.0756563	0.969619	0.013399	-0.00259595	0.807999	0.092589	0.0160953
GAPDHP1		0.0590676	1.22865	-1.88769	-0.217733	4.07584	3.11129	68.9516	72.8188	0.508324	0.293859	0.0467479	0.1335	0.874519	-0.0730797	0.0786998	1.10403	0.131984	0.692452	0.15961	0.0161448
KRT10		4.8e-12	11.3185	-6.9113	-0.805431	139.825	74.7309	89.1129	88.5906	0.189942	0.721379	-0.0910901	0.380714	0.419401	-0.0368515	0.000881681	3.05469	0.219715	0.719724	0.142834	0.0161457
GBA	12 Lysosomal Enzyme	0.000165625	3.78087	3.76639	1.04071	1.20456	46.8176	50.4032	61.4094	0.174402	0.758448	-0.124021	0.354007	0.450989	-0.049504	0.493084	0.307079	0.0577582	0.772508	0.112097	0.0161598
SCARB2		0.699566	0.155172	0.385907	-0.0267957	259.193	269.343	87.9032	86.0738	0.191809	0.717132	-0.090763	0.751093	0.124307	0.0157792	0.386482	0.412871	0.0595428	0.739777	0.130899	0.0161791
ARPC4		0.440225	0.356326	-0.771814	-0.070008	82.2587	67.2248	77.8226	80.2013	0.0653049	1.18505	0.135407	0.989472	0.00459637	-0.000988202	0.039382	1.4047	0.151641	0.665364	0.176941	0.0161902
DCTN2		0.838387	0.0765555	-0.203957	-0.0565378	110.528	114.112	77.4194	76.8456	0.327795	0.484398	0.0706052	0.539033	0.268385	0.0267056	0.018435	1.73436	0.170437	0.726239	0.13892	0.0162035
SMCO4		0.0225463	1.64692	2.28104	0.614603	1.05467	29.0416	50	57.047	0.618152	0.208905	-0.0435779	0.382185	0.417726	0.046661	0.930944	0.0310764	0.0124071	0.75929	0.119592	0.0162146
CLTC		0.987882	0.00529495	-0.0151883	0.0699589	177.683	175.423	86.6935	88.255	0.841522	0.0749346	-0.010874	0.622374	0.205949	-0.0240498	0.365539	0.437066	0.0607875	0.696321	0.15719	0.0162771
AP2M1		0.00198254	2.70278	3.09284	0.560564	171.384	240.846	79.8387	83.557	0.584064	0.233539	0.0432281	0.352637	0.452672	-0.0424049	0.218929	0.659697	0.0868235	0.722377	0.141236	0.0163261
COMTD1		0.0999726	1.00012	1.64499	0.454497	0	8.74669	48.3871	54.698				0.2868	0.542421	-0.0624395				0.777033	0.10956	0.0163296
ZNF106		0.0939846	1.02694	-1.67474	-0.441248	32.104	21.0405	69.3548	64.094	0.914038	0.0390357	-0.00721123	0.0334212	1.47598	-0.112379	0.465929	0.33168	-0.0547107	0.72445	0.139992	0.0163455
APP		0.131401	0.881403	-1.5086	-0.356013	95.0756	80.8541	81.4516	79.698	0.27903	0.554349	0.0811861	0.0478298	1.3203	-0.0917997	0.650319	0.186873	0.0351473	0.701435	0.154013	0.0164563
UBR3		0.740612	0.130409	0.331043	0.0759192	5.69447	5.65167	56.0484	57.7181	0.640143	0.193723	-0.0391791	0.402687	0.395032	-0.0481155	0.649223	0.187606	0.0393318	0.753301	0.123031	0.0165464
FAM127A		0.43775	0.358774	0.775999	0.22142	139.395	152.266	81.8548	85.7383	0.872409	0.0592799	0.0135724	0.955634	0.0197083	0.00100033	0.57546	0.239985	-0.0415674	0.724136	0.14018	0.0165553
FAM102A		0.0677093	1.16935	-1.82694	-0.532851	12.2264	3.18515	60.4839	53.5235	0.663875	0.177914	-0.0360946	0.0152361	1.81713	0.13497	0.12593	0.89987	0.123636	0.729649	0.136886	0.0166296
LYST		0.55955	0.252161	-0.58351	-0.238518	4.30902	3.10775	53.629	54.1946	0.0671655	1.17285	-0.1549	0.654501	0.18409	0.0214219	0.214781	0.668004	-0.105971	0.731126	0.136008	0.0166376
ZFC3H1		0.355806	0.448787	0.923387	0.195627	0	2.77442	48.7903	54.3624				0.602126	0.220312	0.0271551				0.776188	0.110033	0.0166399
TMEM106B		0.573294	0.241623	0.563207	0.113594	8.39921	6.68088	55.6452	58.3893	0.489941	0.309856	-0.059581	0.472791	0.32533	-0.037879	0.0221419	1.65479	0.194081	0.714152	0.146209	0.0169642
CALCOCO2		0.0104717	1.97998	2.55985	0.698062	112.935	139.809	72.9839	80.7047	0.0570773	1.24354	-0.140082	0.198012	0.703308	0.0612944	0.0211447	1.6748	-0.174275	0.702763	0.153191	0.0169841
CELF3		0.00687377	2.16281	2.7029	0.673373	1.51274	7.38635	51.6129	63.7584	0.102663	0.988585	0.147154	0.128176	0.892195	0.0820902	0.329251	0.482473	-0.0820408	0.739031	0.131338	0.0170119
SLC9A3R1		0.0262318	1.58117	2.22276	0.558006	80.7708	129.061	71.7742	77.1812	0.633889	0.197987	0.0375442	0.12906	0.889209	0.0721517	0.544051	0.26436	0.0438788	0.704187	0.152312	0.0170594
RPL11		1.49e-07	6.82747	-5.25407	-0.467688	213.802	146.05	92.3387	93.1208	0.092053	1.03596	0.117506	0.319702	0.495254	0.0430443	0.339493	0.46917	0.0625734	0.695902	0.157452	0.0170631
SACM1L		0.20202	0.694606	1.27582	0.316324	1.20501	2.99346	51.6129	54.698	0.939122	0.0272781	-0.00367894	0.450286	0.346512	0.0427039	0.948732	0.0228565	0.00309772	0.756519	0.12118	0.0171251
EIF3F		0.114986	0.939356	-1.57617	-0.43667	64.8239	44.3863	72.9839	68.7919	0.428802	0.367743	0.0579669	0.244687	0.611389	-0.059174	0.7798	0.108017	-0.0199643	0.7121	0.147459	0.0171464
AMZ2		0.9055	0.0431117	0.118717	0.00467416	1.98888	1.31785	52.0161	51.3423	0.780045	0.10788	-0.022874	0.156193	0.806339	-0.0820317	0.594654	0.225735	0.0470341	0.776784	0.109699	0.0172107
ARPC1B		1.79e-07	6.74618	5.21951	1.24517	57.7507	145.508	66.9355	77.349	0.81752	0.0875018	-0.0196944	0.0901124	1.04522	0.0791997	0.0908441	1.0417	-0.127638	0.677691	0.168968	0.0172486
RAB14		0.733132	0.134818	0.340962	0.036909	74.629	77.393	81.4516	83.0537	0.292993	0.533142	-0.0732126	0.580751	0.23601	0.0273863	0.158662	0.799527	0.100814	0.735443	0.133451	0.0172919
HEBP2		0.0776254	1.11	-1.76463	-0.315516	35.4262	24.4396	74.1935	74.4966	0.97471	0.0111247	0.00275699	0.29877	0.524662	0.0502338	0.728891	0.137338	0.0252267	0.706679	0.150778	0.0173011
SSR2		0.00504084	2.2975	2.80441	0.473285	225.08	285.289	85.0806	88.4228	0.971916	0.012371	-0.00178573	0.99265	0.00320378	0.000974558	0.144096	0.84135	0.100052	0.70266	0.153255	0.0173028
TAF7		0.000513176	3.28973	-3.47378	-0.896423	89.1575	41.3261	71.371	62.7517	0.0305344	1.51521	-0.161828	0.674861	0.170785	-0.0233787	0.0312212	1.50555	0.163014	0.725112	0.139595	0.0176582
ZNF24		0.162596	0.788891	-1.39639	-0.396211	69.6659	57.1722	75.8065	70.4698	0.925236	0.0337473	-0.00689099	0.776583	0.109812	-0.012258	0.30336	0.518042	0.0756464	0.706666	0.150786	0.0176639
SCGN		0.000117631	3.92948	3.85101	0.853116	335.839	472.218	80.6452	88.0872	0.410365	0.38683	0.0591343	0.00774459	2.111	-0.113362	0.285064	0.545057	-0.0762122	0.654229	0.18427	0.017746
API5		0.963533	0.0161332	0.0457199	-0.0220213	14.2061	13.0999	58.4677	57.5503	0.629488	0.201012	-0.0399891	0.434046	0.362465	-0.0434456	0.0162018	1.79044	0.201501	0.743465	0.12874	0.017761
NBPF1		0.292363	0.534078	1.05295	0.201506	0.71988	1.40728	50.8065	57.2148	0.0239713	1.62031	-0.199982	0.215918	0.665712	-0.0683608	0.966258	0.0149071	0.00514432	0.730414	0.136431	0.0178131
SAFB2		0.117907	0.928462	-1.56362	-0.492254	36.6924	22.2087	69.7581	63.5906	0.113443	0.945221	-0.12001	0.582732	0.234531	0.0317971	0.028903	1.53906	0.168564	0.720921	0.142112	0.0178859
PABPN1		0.817855	0.0873235	0.230304	0.06719	7.53716	10.2441	59.6774	60.7383	0.839752	0.0758488	0.0156949	0.75995	0.119215	0.0170463	0.238627	0.622281	0.09721	0.734418	0.134057	0.0178899
ID1		5.59e-06	5.25253	4.5413	1.42345	85.9586	218.891	66.129	80.7047	0.0788511	1.10319	-0.141098	0.231359	0.635714	0.0552856	0.43333	0.363181	-0.0588338	0.67088	0.173355	0.0178971
NAA38		0.154273	0.811711	1.4246	0.697674	48.2712	64.6945	64.5161	78.5235	0.0145749	1.83639	0.195225	0.0923604	1.03451	0.0775731	0.00471165	2.32683	-0.2228	0.670199	0.173796	0.0179929
GABARAP		0.0916953	1.03765	1.68652	0.505443	186.139	192.841	91.9355	96.9799	0.467968	0.329783	-0.0513278	0.521118	0.283064	0.0277431	0.215204	0.66715	-0.0801806	0.652045	0.185723	0.0180446
CTBP1		0.141601	0.848935	1.46986	0.290443	58.2864	70.5961	86.2903	86.5772	0.663372	0.178243	-0.0313989	0.398587	0.399477	-0.0369131	0.911626	0.0401831	0.00972827	0.642608	0.192054	0.0181033
DCXR		0.0274692	1.56115	2.20478	0.635915	13.6853	39.4326	57.2581	63.7584	0.50906	0.293231	-0.0592077	0.181289	0.741629	0.0693924	0.763491	0.117196	-0.0284673	0.714775	0.145831	0.0181591
DCP1A		0.647417	0.188816	-0.457354	-0.161463	3.14919	0.866222	53.629	50.8389	0.562326	0.250012	0.0521815	0.576692	0.239056	-0.0318728	0.574102	0.241011	-0.0415087	0.783923	0.105726	0.0181874
MTCH1		0.0019898	2.70119	3.09175	0.384071	277.946	362.318	89.9194	90.7718	0.974223	0.0113416	0.00221881	0.982103	0.00784302	-0.00202407	0.934507	0.0294175	0.00624256	0.68331	0.165382	0.0182522
C10orf10		6.02e-10	9.22069	6.19001	2.44498	19.5819	677.611	55.6452	73.4899	0.352618	0.452696	0.0798321	0.0183034	1.73747	0.114333	0.0169341	1.77124	-0.2023	0.696225	0.15725	0.0182592
NDUFA10		0.204995	0.688257	-1.26745	-0.316995	32.0155	14.8426	61.2903	59.7315	0.500525	0.300574	-0.0546921	0.123528	0.908236	0.0804102	0.3488	0.457423	0.0808293	0.734305	0.134123	0.0182853
SNRNP27		0.496268	0.304284	-0.680374	-0.150465	44.1006	36.3025	74.1935	73.9933	0.707771	0.150107	0.0289219	0.3899	0.409047	-0.0404801	0.0597842	1.22341	0.138324	0.718882	0.143342	0.018328
HMOX2		0.239591	0.620529	-1.17601	-0.302841	36.7699	17.9892	65.7258	59.396	0.116727	0.932829	0.123457	0.321124	0.493327	0.0557352	0.00910836	2.04056	0.204399	0.725328	0.139466	0.0184016
EIF3H		0.174723	0.75765	-1.35718	-0.310101	45.5425	28.8386	70.5645	68.9597	0.716836	0.14458	0.0278074	0.346245	0.460616	-0.0458747	0.241159	0.617696	0.0848522	0.677815	0.168889	0.0184997
NIPSNAP3A		0.00433192	2.36332	2.85292	0.853111	0	0.830062	39.5161	50.1678				0.222488	0.652694	0.0722106				0.71025	0.148589	0.0185235
MTRNR2L12		0.976385	0.010379	0.0296017	-0.0952291	55.1939	67.3421	98.7903	97.8188	0.0317909	1.4977	-0.132482	2.27e-05	4.64436	0.173449	0.403582	0.394068	0.0567133	0.639129	0.194412	0.0185382
MAP2K4		0.360182	0.443478	0.915018	0.206056	3.75682	4.99849	54.0323	56.5436	0.955586	0.01973	0.00807522	0.935797	0.0288184	0.00404025	0.0433354	1.36316	0.171417	0.759739	0.119336	0.0185997
DNASE2	12 Lysosomal Enzyme	0.00537519	2.26961	2.78364	0.766043	5.6786	22.2271	53.629	59.2282	0.0311069	1.50714	-0.195135	0.0766137	1.11569	0.0980753	0.546892	0.262098	-0.0556144	0.691464	0.16023	0.0186114
DCAF7		0.812801	0.0900156	-0.236814	-0.087985	58.5469	43.2957	71.7742	69.6309	0.854339	0.0683698	0.0157481	0.977259	0.00999054	-0.00198738	0.449615	0.347159	0.0597431	0.722542	0.141137	0.0186947
FAM192A		0.235284	0.628408	-1.18686	-0.355977	6.37539	0.222807	55.6452	50	0.998162	0.000799015	0.000290536	0.768935	0.11411	-0.0205991	0.00600785	2.22128	0.229833	0.773524	0.111526	0.0189174
REEP4		7.91e-05	4.1018	3.9471	1.20046	0	18.9177	45.1613	57.7181				0.709728	0.148908	0.0186574				0.71417	0.146199	0.0189179
FAM177A1		0.178045	0.749471	-1.3468	-0.280519	58.5867	40.188	76.6129	76.8456	0.685353	0.164085	-0.0282415	0.375102	0.42585	0.0411654	0.337805	0.471333	0.0692782	0.639752	0.193988	0.0189803
INSM1	9 Lineage	0.503358	0.298123	0.669215	0.151948	1.32104	5.43432	52.0161	57.047	0.549882	0.259731	0.0522926	0.974736	0.0111128	0.0020328	0.973165	0.0118134	-0.00605155	0.703629	0.152656	0.0190001
SUGP2		0.85319	0.0689541	-0.185049	-0.054666	3.13112	1.58812	53.2258	51.6779	0.0391328	1.40746	-0.179825	0.208227	0.681464	0.0712696	0.117183	0.931136	-0.130053	0.743658	0.128627	0.0190112
NEMF		0.996661	0.00145243	0.00418453	0.0202683	10.1995	13.0664	64.9194	62.2483	0.653892	0.184494	-0.032023	0.583971	0.233609	0.0250177	0.855385	0.0678383	0.0134925	0.717657	0.144083	0.0190655
LCORL		0.0720124	1.14259	1.79904	0.5929	0	0.797331	46.7742	50.6711				0.926965	0.0329367	0.0073804				0.746716	0.126844	0.0190688
TOR1AIP2		0.283574	0.547334	-1.07233	-0.147087	65.0685	56.1864	76.2097	76.6779	0.0277429	1.55685	-0.159253	0.833027	0.0793409	-0.00819966	0.0255951	1.59184	0.168007	0.717593	0.144122	0.0191638
LINC00116		0.507519	0.294548	-0.662706	-0.0363011	29.2839	26.4038	66.129	69.4631	0.213528	0.670545	0.0983603	0.939375	0.0271608	0.00460436	0.643786	0.191258	0.0389275	0.715995	0.14509	0.0192047
SPG11		0.995301	0.00204556	-0.00588934	-0.00579016	8.14641	5.75628	56.4516	57.047	0.592922	0.227002	-0.0465742	0.129298	0.888407	0.0799046	0.30255	0.519203	0.0939821	0.700978	0.154296	0.0192512
RDH11		0.820265	0.086046	0.227205	-0.106783	71.3537	61.216	77.8226	77.1812	0.561878	0.250358	-0.0430028	0.831473	0.0801517	0.00933162	0.480221	0.318559	0.0505586	0.682296	0.166027	0.0193098
MOCS2		0.108801	0.963368	1.60361	0.396936	4.32077	5.57212	60.0806	64.5973	0.961533	0.0170357	0.00293888	0.390803	0.408042	-0.044793	0.707045	0.150553	-0.030111	0.672203	0.1725	0.0193292
YWHAQ		0.488841	0.310832	0.692153	0.0306705	393.824	423.508	91.129	91.443	0.0111079	1.95437	-0.169851	0.990409	0.00418535	-0.00162644	0.0928231	1.03234	0.11102	0.640156	0.193714	0.0193531
CALM3	5 Calcium	3.53e-08	7.45186	5.51274	1.3933	75.9292	146.552	74.1935	88.255	0.182145	0.739583	0.0969148	0.0261349	1.58278	0.0940393	0.00132269	2.87854	-0.232218	0.667824	0.175338	0.0193915
REV3L		0.0239782	1.62018	-2.25748	-0.607831	67.6533	38.5921	77.8226	73.8255	0.355193	0.449536	0.0697224	0.337159	0.472165	0.0466907	0.0454783	1.3422	0.146932	0.683318	0.165377	0.0194046
IRX2		0.198427	0.7024	-1.28605	-0.218862	76.0178	60.5687	80.6452	81.8792	0.576148	0.239466	0.0387453	0.390505	0.408374	0.0383939	0.20565	0.686871	-0.0874034	0.647866	0.188515	0.019497
COX5B		0.0500786	1.30035	-1.95929	0.0419192	156.025	126.782	86.6935	91.2752	0.300909	0.521564	0.0737467	0.336261	0.473323	0.0427235	0.425224	0.371382	-0.0518979	0.611136	0.213862	0.0195502
PAK3		0.0230369	1.63758	2.27282	0.312624	117.235	158.564	83.4677	84.0604	0.414238	0.38275	0.0545323	0.00336901	2.4725	-0.134479	0.99188	0.00354078	0.00284944	0.663049	0.178454	0.0195787
PDCD6IP		0.597051	0.223989	0.528646	0.170339	14.2984	26.2389	64.1129	64.2617	0.963722	0.016048	-0.00302488	0.313137	0.504266	-0.05137	0.6425	0.192127	-0.0363695	0.715933	0.145128	0.0195907
UNC79		0.158759	0.799262	1.40926	0.354414	9.47535	14.9219	60.8871	63.9262	0.268829	0.570524	-0.0918401	0.871638	0.0596639	0.0096363	0.563389	0.249192	-0.0471993	0.701696	0.153851	0.0196036
PTMA		4.04e-06	5.394	-4.6095	-0.24202	467.351	339.161	96.371	97.9866	0.431027	0.365495	0.0488372	0.730016	0.136668	0.0143859	0.0164127	1.78482	0.152855	0.645113	0.190364	0.0196058
ZNF292		4.15e-07	6.38218	-5.06205	-1.36066	150.147	81.9759	86.2903	75	0.296886	0.527411	-0.0691294	0.661492	0.179475	0.0209179	0.000675775	3.1702	0.22992	0.73894	0.131391	0.0196284
CDS2		0.00277632	2.55653	2.99148	0.485719	116.742	157.192	76.2097	79.1946	0.358852	0.445085	-0.0676736	0.412913	0.384142	0.0354309	0.708789	0.149483	0.0245687	0.708631	0.14958	0.0196373
G6PC3		0.0122295	1.91259	2.50545	0.647539	16.9312	36.7219	58.871	67.1141	0.637045	0.19583	-0.0429378	0.414988	0.381964	-0.0411239	0.402313	0.395436	-0.0712346	0.653157	0.184982	0.0196846
SRM		0.0830927	1.08044	1.73302	0.452998	2.59378	6.42523	50.8065	55.8725	0.347603	0.458916	-0.0816081	0.283957	0.546748	-0.0604443	0.990239	0.00426001	-0.00112955	0.713236	0.146767	0.0196968
CAMTA1		0.169562	0.770671	1.37361	0.336772	19.8954	31.5683	65.7258	69.9664	0.442194	0.354387	-0.0594068	0.0882174	1.05445	-0.0846878	0.271536	0.566172	0.0831004	0.698621	0.155758	0.0197865
ATP6AP1		0.000691615	3.16014	3.39288	0.414614	321.619	418.887	86.2903	88.255	0.465354	0.332217	-0.0516245	0.480158	0.318616	-0.0335536	0.644643	0.190681	-0.0322052	0.64126	0.192966	0.0198434
TMED8		0.0230182	1.63793	2.27313	0.575809	44.1814	87.0589	69.7581	74.6644	0.264328	0.577856	0.0864024	0.545186	0.263455	0.0263535	0.57843	0.237749	-0.0382472	0.690155	0.161053	0.0198621
NECTIN2		0.230549	0.637237	1.19895	0.346238	27.8196	52.2905	62.0968	64.9329	0.959709	0.0178605	-0.000839801	0.805276	0.0940553	0.0118106	0.802505	0.095552	0.0182184	0.671129	0.173194	0.0199719
PFN2		1.24e-05	4.90674	4.37051	0.9075	148.157	242.014	76.2097	83.8926	0.76669	0.11538	-0.0197673	0.893687	0.0488146	-0.00715516	0.0765761	1.11591	-0.128503	0.637834	0.195292	0.0200021
PWP1		0.0306414	1.51369	-2.1617	-0.640509	15.7214	4.02873	59.2742	55.7047	0.156183	0.806368	-0.116367	0.458892	0.33829	-0.0395156	0.491977	0.308055	0.0536473	0.701091	0.154225	0.0200053
ARF1		0.000102285	3.99019	3.88511	0.596755	465.545	582.311	92.3387	94.6309	0.5	0.30103	-0.0450374	0.706444	0.150922	0.0167774	0.995092	0.00213664	-0.00283239	0.675872	0.170135	0.0200115
RIMBP2		0.0165596	1.78095	2.39634	0.664374	16.4897	35.8137	60.4839	69.1275	0.428164	0.36839	0.0662706	0.851684	0.0697216	0.01013	0.129261	0.888532	-0.120624	0.658498	0.181446	0.0200547
SSTR1		0.11406	0.942866	1.5802	0.491882	9.7393	26.3649	55.6452	63.0872	0.264695	0.577253	-0.0947135	0.434915	0.361596	0.0400445	0.720066	0.142628	0.0322493	0.686148	0.163582	0.0200956
MGRN1		0.966622	0.0147433	0.0418453	0.00477718	7.60924	6.61576	59.6774	59.2282	0.816941	0.0878096	0.0187171	0.0218453	1.66064	0.125173	0.0363286	1.43975	0.172729	0.700748	0.154438	0.0200959
NARS		0.0455449	1.34156	-1.99959	-0.503898	86.6936	57.4756	79.0323	78.3557	0.697111	0.156698	-0.0238579	0.213777	0.670039	-0.0603878	0.0691763	1.16004	0.133862	0.642658	0.19202	0.0201554
HMGN2P5		7.36e-05	4.13334	3.96446	0.754685	0	1.68023	42.7419	55.8725				0.938261	0.0276764	0.00651478				0.70323	0.152903	0.020229
SRP72		0.199945	0.699089	-1.28171	-0.371569	55.039	34.7416	72.5806	69.4631	0.345677	0.461329	-0.073914	0.611454	0.213636	-0.0244253	0.352579	0.452743	-0.066153	0.673309	0.171786	0.0202352
PPP1CB		0.0921136	1.03568	-1.68435	-0.169042	204.527	188.979	92.7419	94.2953	0.440518	0.356036	0.0497686	0.776449	0.109887	-0.0120388	0.0289323	1.53862	0.143767	0.641195	0.19301	0.0203484
MYRF		0.641303	0.192937	0.465878	0.0883176	0	1.14343	47.5806	51.0067				0.301843	0.520219	0.0615464				0.730207	0.136554	0.0203524
ACAP2		0.0234987	1.62896	-2.26523	-0.56175	31.147	19.7203	68.9516	62.7517	0.0948452	1.02298	0.133932	0.583365	0.23406	-0.030463	0.815143	0.0887659	-0.0158935	0.69925	0.155368	0.020407
FIS1		0.03337	1.47664	2.1276	0.555916	88.8933	125.645	76.2097	82.2148	0.726093	0.139008	0.028114	0.903111	0.0442589	0.00496702	0.00166112	2.7796	-0.226116	0.64332	0.191573	0.0205281
ID4		3.32e-13	12.4795	7.28093	1.32724	124.092	287.475	82.6613	89.4295	0.590194	0.229005	-0.0397651	0.730811	0.136195	-0.0136823	0.805339	0.0940212	0.0170296	0.634643	0.19747	0.0205478
CUX1		0.940205	0.0267772	-0.0750116	-0.103984	33.1816	28.4983	67.3387	66.443	0.321491	0.492831	-0.0747608	0.643403	0.191517	0.0246957	0.277825	0.556229	0.0843763	0.650585	0.186696	0.0205677
CDK10		0.000766339	3.11558	3.36468	1.02804	0	12.8832	48.3871	57.3826				0.0641094	1.19308	0.0993947				0.681645	0.166442	0.0206066
AGO2		0.361485	0.441909	-0.912538	-0.192393	48.8437	45.7056	72.5806	70.9732	0.670782	0.173418	-0.0333422	0.599068	0.222524	-0.0275886	0.0472447	1.32565	0.152274	0.695528	0.157686	0.020617
SSBP2		0.75753	0.1206	0.308726	0.0817059	30.9275	39.4038	65.7258	67.1141	0.107539	0.968432	-0.126672	0.376884	0.423792	-0.0434513	0.0046743	2.33028	0.215696	0.680471	0.16719	0.0206178
ITFG1		0.00329504	2.48214	2.93878	0.647506	56.8012	88.7332	68.5484	76.0067	0.555653	0.255196	-0.0438892	0.936932	0.0282917	-0.00397073	0.909529	0.0411836	0.00676306	0.642044	0.192435	0.0207571
INO80D		0.695209	0.157885	-0.391796	-0.149698	3.43489	2.71231	54.4355	54.698	0.798927	0.097493	0.0173697	0.573132	0.241746	0.0306744	0.934489	0.0294256	0.00911359	0.675345	0.170474	0.0207798
HUWE1		0.113141	0.946382	1.58423	0.382536	134.348	152.022	83.0645	85.0671	0.838746	0.0763697	-0.0123953	0.0734447	1.13404	0.0794946	0.0836154	1.07771	0.120664	0.619122	0.208224	0.0207898
NCOA3		0.00472312	2.32577	2.82533	0.855706	0	12.1377	48.7903	58.0537				0.0990698	1.00406	0.0894017				0.711541	0.1478	0.0208026
SH3BGRL		0.015184	1.81861	2.42796	0.658585	4.47968	15.5733	52.0161	59.0604	0.943521	0.0252483	-0.00824095	0.950849	0.0218884	-0.00165202	0.818904	0.0867672	0.0125228	0.710508	0.148431	0.0208478
ACTN1		0.00196091	2.70754	3.09609	0.77914	13.0867	39.7238	57.6613	65.9396	0.205978	0.686179	-0.106692	0.781957	0.106817	0.0112835	0.0273711	1.56271	-0.183673	0.685562	0.163953	0.0208692
ANKRD36C		2.01e-05	4.69762	4.26419	1.17464	0	3.5777	41.5323	57.7181				0.797061	0.0985084	-0.0145578				0.719548	0.14294	0.0208791
PTPN3		0.308566	0.510653	-1.01824	-0.323703	6.11435	2.15849	56.4516	53.3557	0.30303	0.518514	-0.0862861	0.964881	0.0155264	0.00432019	0.44254	0.354048	-0.0616015	0.661662	0.179364	0.0210083
VAT1		0.770533	0.113209	-0.291677	-0.20608	194.328	174.832	82.6613	79.5302	0.505453	0.296319	-0.0486772	0.842966	0.0741902	0.00684337	0.586598	0.231659	-0.0397889	0.635315	0.197011	0.0210097
TXNDC15		0.267673	0.572395	1.10844	0.254382	12.6591	26.0848	62.9032	63.4228	0.739618	0.130992	0.0225173	0.77809	0.10897	-0.012315	0.637086	0.195802	-0.03649	0.654091	0.184362	0.0211216
FOXA2	9 Lineage	0.00594239	2.22604	-2.75094	-0.748768	22.9973	12.4778	72.9839	63.0872	0.780681	0.107527	0.0171614	0.735656	0.133325	-0.017325	0.512614	0.29021	0.0465616	0.699989	0.154909	0.0211609
EIF4H		0.0258371	1.58776	2.22865	0.358148	131.171	170.775	79.4355	80.5369	0.510968	0.291606	-0.0471999	0.22278	0.652124	0.0556947	0.181142	0.741981	0.0958174	0.630779	0.200123	0.0211831
FAM46A		0.0269405	1.56959	2.21238	0.403303	188.17	215.45	83.4677	86.0738	0.722644	0.141076	-0.0216508	0.503423	0.298067	-0.0282555	0.0481584	1.31733	0.135741	0.594941	0.225526	0.0213176
VPS28		0.318011	0.497558	0.998554	0.365286	134.315	152.743	76.2097	81.3758	0.373785	0.427378	0.0657848	0.499172	0.30175	0.0334254	0.613059	0.212498	-0.0373992	0.640296	0.193619	0.0214298
ARPP19		0.275784	0.559431	-1.08984	-0.298593	189.397	161.536	89.5161	87.5839	0.261896	0.581871	-0.081569	0.0199641	1.69975	-0.104549	0.362919	0.44019	0.0617709	0.609509	0.21502	0.0214447
TACC1		0.0379232	1.42109	-2.07568	-0.553509	70.0819	40.6225	72.9839	68.2886	0.830025	0.0809089	0.0169741	0.283515	0.547424	0.0522925	0.0438789	1.35774	0.15123	0.659644	0.180691	0.0215264
CERS2		0.000282057	3.54966	3.63125	0.865626	44.242	84.5325	62.5	72.4832	0.219465	0.658634	-0.0964953	0.926346	0.033227	0.00359678	0.551671	0.25832	0.0456096	0.641179	0.19302	0.0215634
PTMAP5		0.000313957	3.50313	-3.6035	-0.606076	2.95614	1.86641	66.5323	62.9195	0.392124	0.406576	0.0700201	0.607699	0.216312	-0.025649	0.0469072	1.32876	0.155474	0.724956	0.139689	0.0216061
BAZ1B		0.228207	0.641671	-1.20499	-0.292686	56.0833	35.501	74.5968	71.6443	0.86591	0.0625272	-0.0108369	0.415468	0.381462	0.0417787	0.18483	0.733228	-0.0969859	0.646611	0.189357	0.0216236
EIF4B		0.245085	0.610683	-1.16237	-0.365026	70.3117	54.4169	77.4194	72.8188	0.915418	0.0383806	-0.00785337	0.684331	0.164734	-0.0205473	0.692869	0.159349	-0.0257444	0.721771	0.1416	0.0216844
MDH1		0.0649598	1.18735	-1.84553	-0.306643	151.959	143.265	79.8387	78.6913	0.704656	0.152023	-0.024701	0.753641	0.122835	0.0138594	0.043933	1.35721	0.145869	0.612085	0.213188	0.0217398
VKORC1		0.0787791	1.10359	1.75781	0.417101	76.0734	88.3586	77.0161	82.8859	0.836082	0.0777509	-0.0125775	0.0705718	1.15137	-0.0830477	0.66969	0.174127	0.0317511	0.625593	0.203708	0.0218194
TP53I13		1.59e-05	4.79854	4.3158	1.12267	63.0542	119.639	67.3387	80.3691	0.610737	0.214146	0.0417723	0.000821289	3.0855	-0.153067	0.956567	0.0192844	0.00634343	0.65419	0.184296	0.0218215
PYGB		0.821349	0.0854721	0.22581	0.0364726	10.0913	4.88702	58.4677	54.8658	0.168493	0.773418	-0.119205	0.417718	0.379117	0.042413	0.0241928	1.61631	0.185986	0.749642	0.125146	0.0218216
CELSR3		0.0627177	1.20261	1.86119	0.564031	4.2979	13.0381	56.8548	58.8926	0.577496	0.238451	-0.0429175	0.487004	0.312468	-0.0357524	0.249025	0.603757	0.0944801	0.671268	0.173104	0.0219058
VTI1B		0.000298409	3.52519	3.61668	0.952943	15.8807	61.2776	58.0645	68.2886	0.53485	0.271768	0.054853	0.282753	0.548593	-0.0516216	0.69228	0.159718	-0.0298124	0.674281	0.171159	0.0219886
SLC6A4		0.0101721	1.99259	2.56992	0.996032	0	1.06356	48.3871	52.8523				0.337689	0.471483	-0.0543257				0.716873	0.144558	0.0219944
MRPS16		0.199837	0.699325	1.28202	0.393673	55.0998	70.8279	67.3387	73.1544	0.499799	0.301205	0.0538968	0.222361	0.652941	-0.0611803	0.0137143	1.86283	0.190815	0.64742	0.188814	0.0219959
ADGRG2		8.96e-08	7.04757	5.34659	1.62534	0.244627	67.6234	50	67.2819	0.513888	0.289132	0.0565376	0.882274	0.0543965	0.00509066	0.367543	0.434692	-0.0808541	0.67486	0.170786	0.0220181
HSF1		0.914346	0.0388893	-0.107558	-0.0701526	8.47673	5.81532	56.0484	55.3691	0.0991412	1.00375	-0.142776	0.290937	0.536202	0.0565811	0.349245	0.45687	-0.078839	0.692669	0.159474	0.0220188
KIAA1191		0.339576	0.469063	-0.955004	-0.329026	5.67154	0.572524	54.4355	50.6711	0.073236	1.13528	-0.154769	0.857376	0.0668287	0.0125935	0.281795	0.550067	0.0910794	0.69744	0.156493	0.0221901
REPIN1		0.0588805	1.23003	-1.88908	-0.577926	14.5636	1.04493	59.2742	50.8389	0.100463	0.997995	-0.135157	0.134095	0.872589	0.086847	0.332606	0.47807	0.0786992	0.708678	0.149551	0.0222094
ZNF22		0.017848	1.74841	2.36876	0.662629	0	5.67225	45.9677	55.0336				0.372248	0.429168	-0.0468432				0.679193	0.168007	0.0222501
RBM6		0.989366	0.00464315	0.0133285	0.0683021	20.1124	22.3746	67.7419	68.6242	0.403422	0.39424	0.0652652	0.898467	0.0464978	-0.00663564	0.439333	0.357206	0.0562313	0.661999	0.179142	0.0222721
PNN		0.136713	0.864191	-1.48814	-0.380741	62.5919	43.8887	75.4032	71.4765	0.198113	0.703087	0.0957327	0.682202	0.166087	-0.0206021	0.931963	0.0306013	0.00413574	0.612907	0.212605	0.0223426
ROR1		0.174477	0.758262	1.35796	0.395005	0.541882	6.21168	50.8065	55.0336	0.797653	0.0981857	0.0229981	0.42317	0.373485	0.0453579	0.784169	0.10559	0.02557	0.709302	0.149169	0.0223485
RPS3		1.72e-08	7.76428	-5.63796	-0.520668	605.701	468.194	96.7742	96.1409	0.36484	0.437898	0.0573685	0.833505	0.0790916	-0.00854699	0.12461	0.904446	-0.0956336	0.637983	0.195191	0.0223499
AMD1		5.03e-05	4.29808	-4.05404	-1.18409	19.9347	2.82694	69.3548	56.5436	0.111636	0.952196	-0.123519	0.507611	0.294469	-0.036283	0.269052	0.570164	0.0848377	0.687616	0.162654	0.02238
FBXO21		0.37368	0.4275	-0.889601	-0.25298	9.39114	6.54458	60.0806	55.3691	0.257463	0.589286	-0.095249	0.546288	0.262578	0.0343504	0.888634	0.0512772	-0.0152975	0.708108	0.1499	0.0224256
POLR2J		0.135816	0.867049	1.49155	0.443588	21.4626	30.9372	63.7097	69.4631	0.924527	0.0340803	0.0102371	0.110794	0.955484	0.0789404	0.432069	0.364447	0.0654893	0.641173	0.193025	0.0224622
MARCKS		0.00144497	2.84014	-3.18552	-0.463548	120.63	86.053	87.9032	88.7584	0.805798	0.0937736	-0.0170904	0.0227206	1.64358	0.0986649	0.24667	0.607883	0.079945	0.632964	0.198621	0.0224641
BCAT2		0.0884904	1.0531	1.70342	0.463546	15.199	30.4463	57.6613	61.9128	0.820267	0.0860448	0.017124	0.76296	0.117498	-0.0146487	0.172545	0.763098	0.115928	0.675213	0.170559	0.0225768
RPS2P5		0.283435	0.547547	1.07264	0.390639	40.5263	43.632	87.5	92.4497	0.901629	0.044972	-0.00800391	0.0287914	1.54074	-0.0939194	0.329463	0.482193	-0.0673524	0.58388	0.233677	0.0225831
MYDGF		0.0257752	1.5888	2.22958	0.279625	248.543	301.855	86.2903	87.7517	0.749836	0.125033	0.0243027	0.325388	0.487598	-0.0434156	0.91951	0.0364433	0.00501136	0.594635	0.225749	0.0225922
IL6ST		0.000336001	3.47366	-3.58584	-1.10522	34.9413	3.26218	66.5323	55.5369	0.0793882	1.10024	-0.139866	0.839037	0.0762187	-0.00852602	0.259547	0.585783	0.0875291	0.694283	0.158463	0.0226017
ATP2B4		0.28784	0.540849	1.06287	0.335692	4.93046	11.0037	54.8387	59.0604	0.446251	0.350421	0.0669273	0.978961	0.0092346	-0.000145352	0.840618	0.0754012	0.018789	0.643254	0.191617	0.022646
ADCY1		0.0105561	1.9765	2.55706	0.93062	0	2.34905	47.9839	52.8523				0.402712	0.395006	0.0486712				0.679165	0.168025	0.0226555
TPT1-AS1		0.774803	0.110809	-0.286098	-0.158928	2.25616	1.96762	57.2581	60.4027	0.442899	0.353695	0.0698546	0.334584	0.475495	-0.0488524	0.916477	0.0378786	0.00820649	0.649038	0.18773	0.0226732
SETD2		7.42e-05	4.12967	-3.96244	-1.11447	54.2099	11.031	73.7903	60.2349	0.466196	0.331432	-0.0549458	0.24989	0.60225	-0.0616554	0.0134546	1.87113	0.1798	0.640352	0.193582	0.0226996
MAP2K2		0.0437336	1.35918	2.01664	0.586639	5.09026	21.2223	56.4516	61.2416	0.280277	0.552413	0.0936904	0.276452	0.55838	0.057201	0.0572168	1.24248	0.158931	0.668758	0.174731	0.022718
CCPG1		0.156753	0.804784	1.41608	0.313856	0	6.04702	49.5968	58.2215				0.21596	0.665627	0.0673738				0.690847	0.160618	0.0227214
M6PR		0.368293	0.433806	0.899675	0.253633	4.42421	11.0578	51.2097	54.1946	0.461416	0.335907	-0.0679392	0.85372	0.0686847	0.0106466	0.112551	0.948649	0.140288	0.658221	0.181628	0.0227447
ARHGEF28		0.00531133	2.2748	2.78752	0.856075	0	5.17764	44.3548	53.3557				0.0555387	1.2554	0.108358				0.673594	0.171602	0.0228372
OSTC		0.0181721	1.74059	2.36209	0.557449	88.0752	109.198	70.5645	76.6779	0.708264	0.149805	-0.0267604	0.252582	0.597597	-0.0530167	0.282012	0.549733	0.076425	0.64704	0.189069	0.0228594
SLC7A8		4.05e-11	10.3922	6.60211	1.03426	623.712	1028	90.7258	94.4631	0.14876	0.827513	0.0981081	0.660328	0.18024	0.0182682	0.630541	0.200287	-0.0285873	0.557517	0.253742	0.0229092
NDUFV1		0.200163	0.698616	1.28109	0.352433	15.5318	44.4388	60.4839	60.5705	0.951703	0.0214986	-0.00510659	0.621173	0.206787	0.028868	0.855812	0.0676214	0.0120963	0.652564	0.185377	0.0229414
PPIAP29		0.134117	0.872517	1.49806	0.217866	0	1.2226	47.5806	57.047				0.60053	0.221465	0.0295628				0.652541	0.185392	0.022948
TMEM176A		0.334428	0.475697	0.965232	0.529057	303.664	341.033	84.2742	89.9329	0.169327	0.771275	0.0942392	0.416627	0.380253	-0.0339883	0.194069	0.712043	-0.0900201	0.594919	0.225542	0.0229539
IFRD1		0.289672	0.538094	-1.05884	-0.345399	13.2566	6.02964	57.6613	55.3691	0.119767	0.921662	-0.126518	0.0164876	1.78284	-0.134595	0.0200998	1.69681	0.189912	0.705376	0.151579	0.022969
GMFB		0.248627	0.604452	-1.15369	-0.322539	16.126	8.54552	64.5161	58.8926	0.688244	0.162258	0.0336386	0.0400255	1.39766	0.113086	0.902432	0.0445857	-0.00700905	0.683428	0.165307	0.0229729
MFSD14A		0.219416	0.658732	1.22808	0.393527	0	2.28859	48.7903	52.0134				0.353939	0.451072	0.0534605				0.680459	0.167198	0.023
EMD		0.953531	0.0206653	-0.0582735	-0.0797377	1.44326	1.63108	51.6129	54.1946	0.270383	0.568021	0.0984293	0.123239	0.909251	-0.0828857	0.217516	0.66251	0.11234	0.67919	0.168008	0.0230153
IRF6	6 Immune Signaling	0.169803	0.770055	1.37284	0.367019	3.69574	9.28611	52.8226	57.3826	0.3345	0.475604	-0.0868839	0.789044	0.102899	-0.0147037	0.805204	0.0940942	0.0233819	0.673664	0.171556	0.0230489
UBR2		0.00112981	2.94699	3.25603	0.94492	0	2.63971	42.7419	53.8591				0.807996	0.092591	-0.0119435				0.700106	0.154836	0.0230654
GTF2I		0.0248228	1.60515	2.24415	0.537039	11.1875	20.9555	67.3387	76.8456	0.295692	0.52916	-0.0798846	0.786268	0.104429	0.012126	0.233197	0.632276	-0.0917108	0.608432	0.215788	0.0230849
PARK7		0.84372	0.0738019	0.197138	0.428878	299.263	298.688	87.9032	93.9597	0.971899	0.012379	-0.00673451	0.103579	0.984728	-0.0679674	0.614803	0.211264	-0.0293861	0.593248	0.226764	0.0231009
PUM2		0.0366648	1.43575	-2.08948	-0.63729	7.63387	1.02764	57.2581	52.0134	0.588582	0.230193	0.0451878	0.896165	0.0476121	-0.00783735	0.321261	0.493142	0.0885305	0.694237	0.158492	0.0231139
PPP2R2B		0.00118982	2.92452	3.24131	0.924661	0	12.1606	45.1613	58.0537				0.683421	0.165312	0.0224568				0.625273	0.20393	0.0231424
MAGI1		0.987387	0.00551243	-0.0158082	-0.0933486	0.884389	2.86996	50.8065	55.0336	0.0737501	1.13224	0.165217	0.523033	0.281471	0.0338549	0.551603	0.258373	0.052228	0.688234	0.162264	0.02315
FTH1P8		3.94e-07	6.40409	-5.07165	-0.889158	5.05012	2.70114	74.5968	66.1074	0.817399	0.0875659	-0.0159884	0.0358745	1.44521	-0.102694	0.494255	0.306049	0.0487238	0.627673	0.202267	0.0232107
ENOSF1		0.454025	0.34292	0.748722	0.160105	1.0142	2.46228	50.4032	52.8523	0.61089	0.214037	0.0449288	0.973583	0.0116271	0.0031523	0.119046	0.924285	0.137999	0.665107	0.177109	0.0234334
TAF13		0.197024	0.70548	-1.29008	-0.365675	7.41601	2.00499	57.6613	53.3557	0.0194467	1.71115	0.195723	0.230983	0.636421	-0.0710665	0.022481	1.64819	0.188885	0.679502	0.16781	0.0236183
AC007969.5		2.58e-19	18.5882	-8.98528	-0.976553	24.1576	12.0651	90.7258	89.094	0.0335866	1.47383	0.140206	0.520082	0.283928	0.0299162	0.664785	0.177319	-0.0264569	0.583269	0.234131	0.0236257
EIF2AK2		0.00320395	2.49431	2.94746	0.774927	4.95344	18.8165	55.6452	64.4295	0.921248	0.0356234	-0.0077863	0.90867	0.041594	0.00787758	0.866079	0.0624424	0.00937649	0.620016	0.207597	0.023639
YBX1		4.21e-08	7.37555	-5.48174	-0.561396	135.704	82.1901	93.1452	93.6242	0.729965	0.136698	-0.0230865	0.396495	0.401762	-0.0368345	0.600793	0.221275	-0.0326891	0.560587	0.251357	0.0236403
COX7A2L		0.77077	0.113075	-0.291368	-0.0533678	132.021	135.278	78.629	76.8456	0.506668	0.295276	-0.0458512	0.463409	0.334036	-0.03391	0.0608834	1.2155	0.131968	0.610847	0.214067	0.0236953
VKORC1L1		0.463139	0.334289	0.733688	0.176393	2.39862	2.98717	51.6129	54.698	0.0302159	1.51977	0.19586	0.220323	0.656939	-0.0662683	0.8027	0.0954465	-0.0171553	0.692491	0.159586	0.0237945
HNRNPU		0.500102	0.300942	-0.67433	-0.10803	206.824	215.637	89.1129	91.1074	0.0859178	1.06592	0.115543	0.145653	0.836681	0.0634663	0.00700966	2.1543	0.181591	0.556228	0.254747	0.0238038
RBM4		0.816892	0.0878353	-0.231544	-0.0678062	4.72289	5.05537	56.4516	55.8725	0.964792	0.0155663	-0.00753932	0.264378	0.577775	-0.0609921	0.8158	0.088416	0.0170751	0.687507	0.162723	0.0238297
BLOC1S1		0.562683	0.249736	0.57886	0.498683	52.6701	53.8536	72.9839	83.0537	0.286895	0.542277	0.0801037	0.170951	0.767129	0.0626526	0.868523	0.0612186	-0.0124584	0.593606	0.226502	0.0238609
PA2G4		0.000160961	3.79328	-3.77352	-0.777264	75.0169	33.1251	76.2097	72.4832	0.334053	0.476185	-0.0732348	0.870874	0.0600449	-0.0051202	0.817834	0.0873348	0.0178823	0.640641	0.193386	0.0239104
HNRNPDL		0.000703844	3.15252	-3.38808	-0.680573	193.725	146.089	91.5323	87.7517	0.0523257	1.28129	-0.131999	0.297154	0.527019	0.0476938	0.0017275	2.76258	0.203605	0.596951	0.224061	0.0239427
ZC3H13		0.269551	0.569359	-1.1041	-0.320597	32.5329	23.4122	70.9677	67.6174	0.979602	0.00895027	-0.000176726	0.577035	0.238798	-0.02828	0.0313939	1.50315	0.162933	0.602426	0.220096	0.0239542
IGF1R		0.722889	0.140928	-0.3546	-0.12572	5.75367	5.80808	58.871	59.7315	0.471198	0.326797	-0.0564653	0.905159	0.0432749	-0.00767622	0.311845	0.506061	-0.0858254	0.636203	0.196405	0.0239881
FAM167A		2.75e-05	4.56121	4.19352	1.27824	0	17.1744	45.1613	58.3893				0.427954	0.368603	0.0418173				0.639731	0.194003	0.0240086
ALG2		0.0123588	1.90802	-2.50173	-0.819198	26.2725	0.203162	59.6774	50	0.107159	0.969973	-0.136366	0.420801	0.375924	-0.0479771	0.217392	0.662757	0.100488	0.667964	0.175247	0.0240396
RNASEH2C		0.101258	0.994573	1.63879	0.511295	10.3313	33.7594	54.8387	63.9262	0.34723	0.459382	0.0817862	0.446487	0.350192	0.0378096	0.560216	0.251644	-0.0513268	0.646944	0.189133	0.0241107
ZDHHC24		0.390046	0.408884	0.859534	0.252705	0	1.19868	49.1935	51.5101				0.916518	0.0378588	0.00579864				0.689986	0.16116	0.0241313
PDHA1		0.917298	0.0374898	0.103838	0.0757581	4.18622	4.97359	56.4516	55.3691	0.964371	0.0157558	-0.00683755	0.727675	0.138062	-0.0179128	0.906023	0.0428607	-0.012558	0.651028	0.1864	0.0241575
SURF1		0.763196	0.117364	-0.301286	-0.114376	5.63865	3.5319	53.2258	52.349	0.434636	0.361874	0.0648361	0.308217	0.511144	0.0572672	0.806993	0.09313	-0.0209018	0.645828	0.189883	0.0241598
CBWD3		0.832578	0.0795751	0.211396	0.00583507	1.82071	1.88403	57.2581	60.7383	0.621572	0.206508	0.0387878	0.477332	0.32118	-0.0368089	0.00362995	2.4401	0.2375	0.61181	0.213383	0.0241683
SHTN1		0.540828	0.266941	-0.611562	-0.114067	16.0339	17.2699	68.9516	67.4497	0.359424	0.444393	0.0688834	0.707713	0.150143	-0.0162572	0.422387	0.374289	0.0581604	0.668565	0.174857	0.0242034
BCCIP		0.0254577	1.59418	-2.23439	-0.606701	30.0999	17.1317	69.7581	63.9262	0.848735	0.0712279	-0.0206371	0.286696	0.542578	-0.0531704	0.853197	0.0689507	-0.0118788	0.622045	0.206178	0.0242958
RPL10		4.43e-09	8.35374	-5.86734	-0.437009	442.691	298.121	94.7581	95.6376	0.53544	0.271289	0.0386622	0.03199	1.49499	-0.087089	0.39763	0.400521	0.0555354	0.593383	0.226665	0.024342
UPF3A		0.416018	0.380888	-0.813349	-0.175379	38.1034	30.5308	70.1613	69.1275	0.338136	0.470908	-0.0726379	0.311727	0.506226	-0.053437	0.833912	0.0788798	0.0159789	0.608557	0.215699	0.0243542
EEA1		0.471304	0.326699	-0.72036	-0.183683	15.7891	12.3652	64.5161	63.0872	0.0233852	1.63106	-0.179729	0.130655	0.883874	0.0781089	0.0259163	1.58643	0.172347	0.59147	0.228067	0.0243673
MYO3A		0.000360551	3.44303	3.56739	0.919345	27.479	60.1341	65.3226	72.3154	0.574182	0.24095	-0.0451395	0.928304	0.0323097	-0.00544389	0.268273	0.571424	0.0843651	0.610553	0.214276	0.0243801
TAOK1		4.2e-08	7.37631	-5.48205	-1.13126	85.2724	31.0633	96.371	89.2617	0.117844	0.928692	-0.104545	0.715877	0.145161	-0.0165053	0.542699	0.265441	-0.0421835	0.535494	0.271245	0.0244205
GRN		0.0939846	1.02694	1.67474	0.215236	429.869	493.908	90.3226	92.7852	0.589748	0.229334	-0.0360773	0.355525	0.449129	0.0418405	0.989819	0.00444408	-0.00114198	0.585312	0.232613	0.0244508
PON2	12 Lysosomal Enzyme	0.015538	1.8086	2.41959	0.715003	0	1.80675	41.9355	52.1812				0.783932	0.105722	-0.0145288				0.690393	0.160904	0.0245827
FGF12		0.420295	0.376446	-0.80591	-0.224994	10.8758	8.87708	58.0645	57.8859	0.734558	0.133974	0.0300918	0.46894	0.328882	0.0384319	0.86346	0.063758	-0.0171492	0.649739	0.187261	0.0245979
ICMT		0.935274	0.0290611	-0.081211	-0.062456	6.40395	4.38101	54.0323	54.0268	0.989239	0.00469868	0.00440509	0.949119	0.0226792	-0.00349471	0.81105	0.0909521	-0.0240147	0.668538	0.174874	0.0246754
NONO		0.0177957	1.74968	2.36984	0.501662	95.1794	147.292	81.0484	83.7248	0.762659	0.11767	-0.0217412	0.40371	0.393931	0.038149	0.270084	0.5685	0.0779341	0.57182	0.24274	0.0246993
PPP1R2		0.0927439	1.03271	-1.6811	-0.515901	26.7611	5.79616	60.8871	56.2081	0.0323113	1.49065	-0.174845	0.114744	0.940271	0.0884327	0.142109	0.847379	0.119101	0.604258	0.218778	0.0247225
EIF5A		0.226357	0.645205	-1.2098	-0.264903	251.922	241.45	94.7581	92.953	0.371481	0.430064	-0.0558005	0.680374	0.167253	0.0157918	0.284339	0.546164	0.0694072	0.567252	0.246224	0.0248175
SRPK2		0.0757161	1.12081	-1.7761	-0.473861	40.1674	23.8877	69.7581	66.1074	0.277065	0.557418	-0.0833392	0.641362	0.192897	0.0230026	0.23174	0.634999	0.0915162	0.617539	0.209335	0.0249289
TRMT112		0.00312456	2.50521	-2.95521	-0.164269	165.051	122.523	85.4839	88.5906	0.771529	0.112648	-0.0188444	0.493035	0.307122	0.0292536	0.336006	0.473653	0.0674467	0.546476	0.262429	0.0249404
SF3A1		0.0467986	1.32977	-1.98812	-0.556643	11.3957	4.26178	60.4839	57.3826	0.736271	0.132962	-0.0264002	0.613482	0.212198	0.0257419	0.0848283	1.07146	0.141069	0.601208	0.220975	0.024968
NHLRC2		0.378528	0.421902	0.880612	0.208112	4.97877	7.15753	55.2419	57.047	0.90608	0.0428335	0.0140476	0.652962	0.185112	-0.0241228	0.52738	0.277876	0.0544181	0.664761	0.177335	0.0249827
VAMP3		0.648196	0.188293	-0.456269	-0.0831892	30.0101	31.9564	62.9032	63.5906	0.691268	0.160354	0.0279974	0.0933807	1.02974	-0.084704	0.251347	0.599727	0.0938032	0.5865	0.231732	0.0250098
CAMK2G	5 Calcium	1.01e-09	8.9937	6.10709	1.72843	27.9339	176.53	58.4677	74.6644	0.573562	0.24142	0.0523754	0.978054	0.00963737	0.00179251	0.673774	0.171486	0.0289068	0.597928	0.223351	0.0250222
TRAPPC1		0.325656	0.48724	0.9829	0.292317	23.495	25.9989	71.7742	77.349	0.207488	0.683006	0.099624	0.239089	0.62144	0.0540892	0.0307824	1.5117	-0.161592	0.615503	0.21077	0.0250383
PDE4DIP		0.284619	0.545736	1.07	0.176176	59.3589	70.4217	82.2581	83.2215	0.477533	0.320997	0.0496278	0.630198	0.200523	0.0220663	0.629478	0.20102	0.0340771	0.517963	0.285702	0.0250465
SRP14		0.0386025	1.41338	-2.0684	-0.119935	453.204	400.35	95.9677	96.3087	0.53669	0.270276	0.0394662	0.2577	0.588885	-0.0467954	0.785548	0.104827	0.0195774	0.55349	0.25689	0.0251653
CDIP1		0.405614	0.391887	-0.831637	-0.217407	23.3944	17.0363	62.9032	61.4094	0.116259	0.934574	-0.128741	0.436631	0.359885	0.0418802	0.165864	0.780249	0.111029	0.593439	0.226624	0.0251717
CHD2		0.027166	1.56597	-2.20912	-0.65193	28.956	14.0233	71.371	62.7517	0.0184008	1.73516	-0.1797	0.0395162	1.40323	0.108619	0.00327949	2.48419	0.22165	0.678215	0.168633	0.0251842
RTN1		0.00043974	3.3568	3.51501	0.949972	38.4345	91.0533	60.8871	73.4899	0.971344	0.0126269	0.00403411	0.548773	0.260607	0.0270992	0.893829	0.0487455	-0.0114061	0.58775	0.230807	0.0252235
AC113404.1		0.933056	0.0300923	0.0840006	-0.00795774	0	0.430263	48.3871	50.1678				0.0181627	1.74082	-0.137499				0.6939	0.158703	0.0252377
EIF2S2		2.92e-06	5.53479	-4.67645	-0.864089	45.0717	17.1914	80.6452	79.3624	0.683399	0.165326	-0.0268343	0.87562	0.0576844	-0.00580425	0.346996	0.459676	0.0672003	0.544614	0.263911	0.0253705
TLN1		0.766862	0.115283	-0.296482	0.0173555	78.5569	77.7239	81.8548	80.0336	0.580819	0.235959	0.040244	0.0492097	1.30795	-0.0904706	0.709254	0.149198	-0.0256815	0.591275	0.22821	0.0253855
CREBBP	9 Lineage	0.00181831	2.74033	-3.11841	-0.820805	35.9075	11.2695	71.371	62.2483	0.769643	0.113711	-0.0218048	0.561385	0.250739	0.0317241	0.286197	0.543334	0.0816698	0.638768	0.194657	0.0254322
AFF4		0.0152882	1.81564	-2.42548	-0.670573	88.8173	69.6478	81.8548	74.1611	0.54861	0.260736	-0.0480804	0.363148	0.439916	-0.0421635	0.00116391	2.93408	0.222613	0.617503	0.209361	0.0254324
STAT1	6 Immune Signaling	0.101905	0.991805	1.63569	0.480561	0	5.26056	48.3871	53.6913				0.219341	0.658881	0.0691466				0.642707	0.191987	0.0254548
SREBF2		0.884171	0.0534637	-0.145684	-0.0591257	13.8476	11.5772	60.4839	58.557	0.919055	0.0366587	0.0109252	0.24084	0.618271	0.0619335	0.591254	0.228226	-0.0419259	0.633704	0.198113	0.0254899
SERPINB6		0.0332929	1.47765	2.12853	0.555317	44.0766	75.7677	63.3065	68.7919	0.174146	0.759086	-0.108286	0.477895	0.320668	-0.0360563	0.968946	0.0137004	-0.00381403	0.597473	0.223682	0.0255113
FTH1P2		0.000281888	3.54992	-3.6314	-0.716074	2.98076	1.53902	63.3065	58.557	0.663411	0.178217	-0.0355808	0.1896	0.722161	-0.0700947	0.850277	0.0704394	0.012655	0.60295	0.219719	0.0255133
DBI		0.00845953	2.07265	2.63316	0.733644	102.545	127.655	80.6452	90.604	0.936249	0.0286086	-0.00447359	0.00575277	2.24012	0.118857	0.0700059	1.15487	-0.130835	0.539905	0.267683	0.02574
SYNJ2BP		0.857934	0.0665463	0.179005	0.12898	17.422	19.4034	61.6935	64.9329	0.708946	0.149387	-0.0334585	0.154668	0.8106	0.0759767	0.297585	0.52639	0.0821502	0.634234	0.19775	0.0257471
SF3B3		0.343825	0.463662	0.946635	0.245737	7.60963	10.6825	58.0645	58.8926	0.152647	0.81631	-0.11796	0.448996	0.347758	0.0397849	0.946865	0.0237118	0.00918429	0.628577	0.201641	0.0258096
PTPRF		0.0325682	1.48721	2.13737	0.478428	25.2524	32.6532	65.7258	70.302	0.858353	0.0663339	0.015464	0.308333	0.51098	-0.048869	0.438459	0.358071	0.0610356	0.589434	0.229565	0.0258125
ASPHD1		0.858055	0.0664847	0.17885	-0.0082756	13.4155	10.0864	58.871	57.8859	0.908532	0.0416598	-0.0110031	0.534362	0.272164	-0.033584	0.23366	0.631416	-0.0993042	0.626702	0.202939	0.0258621
PAK2		0.00624722	2.20431	-2.73452	-0.730711	10.9475	0.596179	61.2903	50.5034	0.585499	0.232474	-0.0456148	0.309128	0.509862	-0.0598819	0.105168	0.978118	0.135265	0.68751	0.162721	0.0258898
SNRPN		2.35e-09	8.62956	5.97179	0.907657	260.972	363.111	86.2903	91.2752	0.963335	0.0162227	-0.0008565	0.0569928	1.24418	0.0816781	0.0870826	1.06007	-0.113786	0.511922	0.290797	0.0259069
COG2		0.151601	0.819299	1.4339	0.418759	0	1.98428	46.7742	51.5101				0.848699	0.0712463	-0.0124921				0.654054	0.184386	0.0260051
CARS		0.100742	0.99679	1.64127	0.464817	0.766782	4.66019	50.4032	54.698	0.720131	0.142588	-0.0281171	0.822785	0.0847138	0.0155439	0.733875	0.134378	-0.0264887	0.664801	0.177308	0.026017
COPS5		0.769822	0.11361	0.292607	0.0376134	31.0137	31.4331	63.7097	64.094	0.174016	0.759411	-0.110386	0.218678	0.660195	-0.0587166	0.135807	0.867079	0.118406	0.629202	0.20121	0.0260774
XRN2		0.696583	0.157027	-0.389937	-0.119388	6.70811	3.06705	57.6613	54.0268	0.350023	0.455904	-0.0764188	0.319526	0.495494	0.0586183	0.516707	0.286756	-0.0565638	0.583975	0.233606	0.0261048
PLEKHB2		0.0523331	1.28122	-1.94038	-0.698754	139.661	124.221	83.0645	77.0134	0.0863484	1.06375	-0.119438	0.276793	0.557845	0.0493116	0.0192776	1.71495	0.160944	0.586881	0.23145	0.0262654
NCOA6		0.524542	0.280219	-0.636359	-0.256586	3.82867	1.88885	52.8226	53.0201	0.870565	0.0601986	-0.0157091	0.68814	0.162323	-0.0218633	0.463467	0.333982	0.064569	0.64161	0.192729	0.0263102
TPM3		0.0987322	1.00554	-1.65103	-0.451655	340.655	303.751	94.7581	91.443	0.269229	0.569879	-0.069842	0.236304	0.626529	-0.049791	0.00361738	2.44161	0.183229	0.520848	0.283289	0.0263159
BPTF		0.0100724	1.99687	-2.57333	-0.482559	95.614	74.8461	87.0968	86.0738	0.297999	0.525785	0.0702394	0.579174	0.237191	-0.0252267	0.795348	0.099443	0.0122258	0.552597	0.257591	0.0263557
GNAZ		0.13148	0.881141	1.50829	0.395152	5.84591	9.28146	54.8387	58.3893	0.329052	0.482736	-0.0791123	0.565249	0.24776	-0.0283352	0.819382	0.0865138	0.0190124	0.606507	0.217164	0.0264107
LMF2		0.209798	0.678198	1.25412	0.379978	2.4017	8.20249	51.6129	55.3691	0.581243	0.235642	0.0488098	0.901767	0.0449056	-0.00785791	0.74662	0.1269	-0.0236323	0.627405	0.202452	0.02649
TMTC3		0.118893	0.924843	1.55944	0.419963	0	3.46493	49.1935	56.3758				0.484021	0.315136	0.0376179				0.635282	0.197033	0.0265246
ELOVL5		0.110244	0.957645	1.5971	0.396757	17.2719	26.9044	63.3065	66.6107	0.271435	0.566334	-0.0904231	0.267353	0.572914	-0.0542291	0.370264	0.431489	-0.0688773	0.595444	0.225159	0.0265273
HINT2		0.513094	0.289803	0.654027	0.346341	36.0081	47.3538	63.7097	69.2953	0.928389	0.0322702	0.00601868	0.0131946	1.8796	0.124087	0.686078	0.163626	-0.0312806	0.616087	0.210358	0.0265665
PPIG		0.0371695	1.42981	-2.0839	-0.344542	73.9109	67.0255	83.0645	82.7181	0.45432	0.342638	-0.0504153	0.715854	0.145175	-0.0169094	0.210843	0.676042	0.086556	0.543925	0.264461	0.0267105
PRAF2		0.790039	0.102352	0.26626	0.0310907	21.0141	21.2516	58.871	59.5638	0.828101	0.0819168	0.0156639	0.404585	0.392991	-0.0448332	0.485797	0.313545	0.0592483	0.633693	0.198121	0.0267289
PLIN3		0.0199123	1.70088	2.328	0.692454	0	0.900255	45.5645	51.1745				0.595216	0.225325	0.0326561				0.614178	0.211706	0.0267357
NCAM1		0.240522	0.618846	1.17368	0.310594	7.83815	18.8137	58.4677	62.5839	0.0296799	1.52754	0.183695	0.27923	0.554038	-0.054197	0.558894	0.25267	0.0450388	0.56647	0.246823	0.0268232
SMARCA4		0.0659799	1.18059	-1.83856	-0.499608	48.832	37.5346	77.8226	69.9664	0.727422	0.138213	-0.0252729	0.569447	0.244546	-0.0294727	0.1157	0.936668	-0.11272	0.571122	0.243271	0.0268724
SEC13		0.775753	0.110277	0.284858	-0.117635	174.153	204.779	85.4839	83.0537	0.569251	0.244696	-0.0392068	0.329239	0.482489	-0.0419105	0.93794	0.0278248	-0.00388561	0.583672	0.233831	0.0268974
FARSB		0.698418	0.155885	0.387457	0.145941	2.11477	2.63162	51.6129	52.349	0.423644	0.372999	-0.0682865	0.650489	0.18676	0.025171	0.380117	0.420083	0.081207	0.629557	0.200965	0.0269793
IL6R		0.00420067	2.37668	-2.86269	-0.80932	35.9083	16.7818	73.7903	63.255	0.213434	0.670737	-0.0897651	0.485401	0.313899	-0.0370485	0.0244563	1.61161	0.164268	0.596797	0.224174	0.0271231
MYL12A		0.183396	0.736611	-1.33037	-0.24225	81.14	70.077	73.7903	74.1611	0.84809	0.0715582	0.0170528	0.930458	0.031303	-0.00119632	0.0133897	1.87323	0.180835	0.588923	0.229941	0.027243
SLC16A12		0.00016267	3.78869	3.77088	1.02361	0	7.74726	45.5645	60.2349				0.425139	0.371469	0.0405425				0.56401	0.248713	0.0272787
BDP1		0.105525	0.976645	-1.61864	-0.373577	73.7817	70.523	83.0645	79.698	0.0198318	1.70264	-0.164207	0.769919	0.113555	-0.014663	0.341264	0.46691	0.0685593	0.546025	0.262787	0.0273575
DCTN6		0.62607	0.203377	0.487266	0.186333	1.47514	4.47118	51.6129	53.5235	0.352317	0.453067	-0.0844972	0.887096	0.0520295	0.0103784	0.606162	0.217412	0.0498743	0.599008	0.222567	0.0273737
CHD4		0.531433	0.274552	0.62582	0.171493	37.5015	39.976	67.7419	69.4631	0.0438907	1.35763	0.156014	0.425181	0.371426	-0.0397205	0.317869	0.497752	-0.0832457	0.612135	0.213153	0.0274485
NOP56		4.03e-07	6.39419	-5.06731	-1.37057	93.8291	22.6389	81.4516	66.7785	0.210396	0.676962	-0.0880427	0.122153	0.913096	-0.0753124	0.0359949	1.44376	0.150588	0.56787	0.245751	0.027466
CDKN2AIPNL		0.746003	0.127259	-0.323914	-0.0590633	4.30641	6.85223	52.4194	54.698	0.0742131	1.12952	0.160845	0.704843	0.151908	0.0199186	0.0958523	1.0184	0.136729	0.635797	0.196681	0.0274767
PCBP2		0.0668285	1.17504	-1.83283	-0.372527	63.6882	43.0182	79.8387	77.6846	0.332468	0.47825	-0.0692743	0.0930712	1.03118	0.078874	0.700609	0.154524	-0.0288751	0.562002	0.250262	0.0275344
GNA11		0.0108851	1.96317	-2.54637	-0.736081	22.7996	4.46836	64.5161	57.047	0.179358	0.74628	-0.107698	0.405589	0.391914	0.0434558	0.0240417	1.61903	0.177284	0.666543	0.176172	0.0276023
MYADM		0.000196632	3.70635	-3.7233	-0.879081	117.467	59.9129	82.2581	77.349	0.0439214	1.35732	-0.141301	0.52871	0.276783	-0.0291911	0.000242789	3.61477	0.254188	0.568283	0.245436	0.0276051
MRPL40		0.282393	0.549147	1.07496	0.262963	17.2899	32.6906	58.4677	59.0604	0.383491	0.416245	0.0689078	0.051992	1.28406	0.101561	0.414152	0.382841	0.0652196	0.642554	0.192091	0.0277269
SUMF2		5.24e-05	4.28082	4.04474	0.84395	64.6988	137.822	65.7258	73.8255	0.551812	0.258209	-0.0498464	0.378713	0.42169	-0.0419555	0.650748	0.186587	0.0352461	0.557147	0.25403	0.0277462
TMBIM4		1.28e-06	5.89327	4.84306	1.15049	65.0813	96.1013	73.7903	85.0671	0.0942193	1.02586	0.123814	0.345526	0.461519	0.0429272	0.306693	0.513295	-0.0791232	0.513009	0.289875	0.0277645
AC004453.8		0.00271908	2.56558	-2.99783	-0.541149	3.11708	1.65768	65.7258	61.5772	0.198932	0.701296	0.0996502	0.0650195	1.18696	-0.0956518	0.143719	0.842485	0.112649	0.607816	0.216228	0.0279263
NEBL		0.565615	0.247479	-0.574521	-0.161877	45.7662	30.9086	74.5968	72.9866	0.570574	0.243688	-0.0408106	0.381836	0.418123	0.0436136	0.203166	0.692148	-0.0941865	0.577061	0.238779	0.0279831
CD151		0.885272	0.0529231	0.144289	0.24315	44.0609	43.2672	76.2097	83.7248	0.066778	1.17537	0.132366	0.521732	0.282552	-0.0315017	0.273312	0.563341	-0.0796263	0.500403	0.30068	0.028019
SMIM4		0.122866	0.910567	-1.54285	-0.158178	23.8139	17.6558	68.9516	75.6711	0.80856	0.0922877	0.0205148	0.494951	0.305438	0.0335702	0.495247	0.305178	0.046682	0.517701	0.285921	0.0280316
GDI2		0.289531	0.538306	-1.05915	-0.396616	144.604	123.632	87.0968	82.7181	0.548437	0.260873	-0.041134	0.323908	0.489579	-0.0447204	0.0110326	1.95732	0.174627	0.510982	0.291595	0.0280612
NCOA4		0.800441	0.0966709	-0.252777	-0.212345	43.9212	41.892	69.7581	65.9396	0.389993	0.408944	-0.0649669	0.427345	0.369221	-0.0383658	0.155898	0.80716	0.110347	0.562165	0.250136	0.0280873
SF1		0.405001	0.392543	-0.832722	-0.233175	33.3727	28.4641	74.5968	70.302	0.534949	0.271688	0.044258	0.498914	0.301974	0.033263	0.255638	0.592375	-0.0800176	0.525191	0.279683	0.0281318
DNAJA2		0.550201	0.259478	-0.597458	-0.206632	9.24997	4.32719	53.629	53.5235	0.0288035	1.54055	-0.195073	0.635292	0.197027	-0.0296514	0.739284	0.131189	0.0283864	0.615437	0.210816	0.0281481
SGCE		0.146019	0.835591	1.45374	0.423597	16.2002	37.7785	60.4839	66.2752	0.151849	0.818587	-0.120757	0.334293	0.475873	-0.0488055	0.809612	0.0917229	0.0206696	0.601297	0.220911	0.0281928
TWF1		0.0445163	1.35148	2.0092	0.504213	36.5786	54.4577	61.6935	66.7785	0.0999115	1.00038	0.133612	0.259257	0.58627	0.0596799	0.209355	0.679116	-0.09837	0.565513	0.247558	0.028214
SSR1		0.000123108	3.90971	3.83985	0.511493	299.702	391.32	93.5484	93.9597	0.276286	0.558641	0.0702793	0.136593	0.864573	-0.0639038	0.296475	0.528012	0.0720573	0.468415	0.329369	0.0282437
GTF3C1		0.92936	0.031816	0.0886501	-0.0841885	12.5225	3.465	56.8548	54.3624	0.114283	0.942017	-0.13577	0.0465294	1.33227	0.110333	0.9656	0.0152025	-0.00119368	0.604361	0.218704	0.0282463
ATP5J2		0.0332032	1.47882	-2.12962	0.237157	142.668	103.923	85.8871	93.7919	0.0468811	1.329	0.134328	0.299676	0.523348	0.0444645	0.0724357	1.14005	-0.120362	0.519567	0.284358	0.0283241
CAP1		0.00704225	2.15229	-2.69484	-0.776455	161.821	115.243	85.0806	78.1879	0.226396	0.645131	-0.082824	0.40046	0.397441	0.0360963	0.000267881	3.57206	0.245833	0.551612	0.258366	0.0283487
GNL1		0.920127	0.0361523	-0.100274	-0.0320602	1.25944	0.463162	50.4032	50.1678	0.430538	0.365988	-0.0712208	0.716569	0.144742	0.0206474	0.789707	0.102534	0.0259693	0.618751	0.208484	0.0284016
POLR1D		0.106832	0.971297	-1.6126	-0.443785	26.4393	10.0488	62.5	58.557	0.238336	0.62281	-0.092051	0.506154	0.295717	0.0330914	0.124192	0.905906	0.121026	0.597694	0.223521	0.0284018
CST3		7.41e-08	7.12997	-5.38085	-0.512648	767.715	581.555	99.5968	98.1544	0.926911	0.0329619	-0.00883523	0.326013	0.486765	0.0410642	0.473267	0.324894	0.0421921	0.477076	0.321413	0.0284808
SLC39A14		0.249964	0.602123	1.15044	0.343456	13.5384	24.0822	62.5	62.9195	0.78493	0.105169	0.024992	0.615498	0.210773	-0.0254189	0.358404	0.445627	0.0783707	0.6042	0.218819	0.0285493
PRPF6		0.113635	0.944488	-1.58206	-0.479978	32.2448	11.4011	66.129	63.0872	0.145872	0.836027	-0.115382	0.554058	0.256445	-0.0314011	0.510554	0.291958	0.0536914	0.545217	0.263431	0.0286937
UQCC2		0.772193	0.112274	0.289508	0.351392	53.5489	55.0445	68.9516	77.1812	0.87757	0.0567184	0.0149951	0.71796	0.1439	-0.0167368	0.74968	0.125124	-0.0276708	0.554985	0.255718	0.0287181
DDX39A		0.227908	0.642241	-1.20577	-0.389857	42.5183	21.0578	65.3226	58.7248	0.135251	0.868861	-0.123834	0.181715	0.740609	0.0737327	0.476614	0.321833	0.053469	0.616067	0.210372	0.0287586
PDCD6		0.922957	0.0348184	0.0967092	0.0281988	103.015	96.9235	70.9677	72.651	0.825896	0.0830747	0.014693	0.814184	0.0892776	0.00950296	0.224747	0.648306	0.0921185	0.579634	0.236846	0.0287771
AMPD2		0.00685456	2.16402	2.70383	0.78144	3.83869	25.9386	54.0323	58.3893	0.335267	0.47461	-0.0837503	0.93355	0.0298626	0.00156669	0.69414	0.158553	-0.034758	0.592877	0.227035	0.0287928
NME2		0.523533	0.281056	0.637909	0.246293	57.0775	55.0912	79.4355	84.2282	0.847694	0.071761	0.0155759	0.282484	0.549006	0.0489182	0.801328	0.0961898	-0.0169743	0.509866	0.292544	0.0287932
[truncated: 33,122 more rows]
