# Supplementary material for: Altered immune and metabolic molecular pathways drive islet cell dysfunction in human type 1 diabetes
Source: J Clin Invest. 2025 Sep 30;135(23):e195267. doi: 10.1172/JCI195267 (PMC12646676; doi:10.1172/JCI195267)
Supplement: Supporting data values [file jci-135-195267-s114.xlsx]

## Sheet: Figure 1C
Insulin Content data
R424 control	R346 control	R365 control	R366 control	R373 control	R374 control	R289 T1D	R339 T1D	H6480 T1D	R376 T1D	R378 T1D	R380 T1D
776625	714713	3.82408e+06	8.24242e+06	616577	1.76264e+06	14.6	362.333	241.5	66.8667	98.6333	191.2
859598	902034	3.88748e+06	5.49289e+06	582560	1.36061e+06	222.85	934.333	248	57.9333	85.5333	72
726686	664011	3.09707e+06	4118988	833178	1.79107e+06	250.1	1373.33	154	45.8	82.5	166.8
Glucagon Content data
R424 control	R346 control	R365 control	R366 control	R373 control	R374 control	R289 T1D	R339 T1D	H6480 T1D	R376 T1D	R378 T1D	R380 T1D
498291	76128.2	298200	244943	125200	117612	73689	169220	3494.64	16894.9	21990.2	363096
480937	108118	254198	143239	109811	80225.8	30436.7	174322	6001.91	18037.8	15265.7	357892
396463	90112.8	244620	131342	158430	78362.9	43604	172620	2598.27	21474.8	18713.6	485652
Perifusion data for glucagon secretion profiles in ND and T1D donors.
Time (min)	R429 T1D		R437 T1D		R440 control		R443 control		R515 control		R531 T1D		R539 T1D		R540 control		T1D (avg)	ND (Avg)
2	0.64444	0.571203	0.421445	1.87758	0.333629	0.498301	1.23363	1.33965	0.701553	0.601661	0.778848	0.820966	0.681314	0.793571	0.554091	0.609344	0.823671	0.733982
4	0.515988	0.471037	0.410784	1.78934	0.321414	0.43461	1.09504	1.25954	0.89423	0.75024	0.760822	0.71891	0.788004	0.932035	0.5685	0.634848	0.798365	0.744803
6	0.412461	0.429674	0.421445	1.91298	0.274603	0.359527	0.71275	0.980183	0.847977	0.700169	0.58311	0.636545	0.67226	0.863914	0.493901	0.546806	0.741548	0.61449
8	0.374776	0.342508	0.346065	1.49241	0.222111	0.335022	0.816491	0.874943	0.832878	0.712317	0.566882	0.558252	0.609468	0.773049	0.484946	0.469838	0.632927	0.593568
10	0.295543	0.321429	0.215461	1.59005	0.203469	0.33791	0.665286	0.794474	0.847029	0.696391	0.516908	0.380295	0.519812	0.597307	0.45683	0.398076	0.5546	0.549933
12	13.4276	12.2223	0.548844	1.58197	0.269776	0.455856	0.877759	0.997927	0.791821	0.663249	0.517354	0.399135	0.572949	0.642063	0.414804	0.375764	3.73903	0.605869
14	19.9647	20.7031	2.7182	3.15979	0.80166	0.895118	1.52775	2.07621	1.7027	1.70319	2.30338	1.75577	1.35157	1.64239	0.709691	0.878037	6.69987	1.2868
16	14.843	13.4006	2.61476	3.13188	0.800739	1.09723	1.52067	2.1558	1.23181	1.24476	2.82756	2.21098	1.26591	1.6817	0.735993	0.839484	5.24705	1.20331
18	14.9669	11.9621	2.59747	3.25726	0.859882	1.15311	1.50087	1.95137	1.14501	1.06025	2.43308	1.74955	1.02215	1.38382	0.472651	0.681672	4.92154	1.1031
20	15.106	13.251	2.56285	3.11791	0.91087	1.27961	1.45172	1.97422	1.15681	1.03161	2.61345	1.95727	1.05101	1.38949	0.592696	0.620071	5.13113	1.1272
22	17.1173	14.3797	2.68377	3.04094	0.785404	0.983797	1.40772	2.02263	1.21507	1.14879	2.12343	1.53697	0.962729	1.40391	0.534723	0.621643	5.4061	1.08997
24	19.35	15.7297	0.661981	2.27127	0.821838	1.26994	1.46648	2.10812	1.16788	1.2991	2.18767	1.59029	0.961161	1.25445	0.568223	0.698739	5.50082	1.17504
26	1.9135	2.38189	0.414341	1.37497	0.47146	0.625922	1.27258	1.56918	1.23831	0.99777	0.97017	0.997923	0.66797	2.50699	0.506437	0.57258	1.40347	0.906779
28	0.655669	0.939421	0.449718	1.47607	0.412038	0.454167	1.09379	1.28481	1.14801	0.996806	0.890626	0.948487	0.628724	1.16282	0.483379	0.54413	0.893942	0.80214
30	0.483942	0.436237	0.342429	1.33046	0.342715	0.380652	1.1356	1.12908	1.04821	0.928055	0.766126	0.591094	0.603077	0.666955	0.446318	0.484505	0.65254	0.736892
35	0.347412	0.308823	0.414209	1.23561	0.210161	0.313211	0.688831	0.836866	0.644892	0.717891	0.684838	0.584353	0.480961	0.530875	0.333597	0.387863	0.573385	0.516664
40	9.33961	10.3298	0.225872	1.26683	4.83968	6.08521	3.48734	3.37185	0.793761	0.745767	1.26753	0.834523	0.864497	1.59632	0.402131	0.684567	3.21563	2.55129
45	12.6049	10.6305	0.363182	2.0227	5.04544	4.99403	4.90957	5.35499	2.66772	2.66188	3.89892	6.45499	10.7318	12.6588	1.49125	2.9228	7.42073	3.75596
50	15.3662	8.99456	0.514707	1.94149	7.72824	5.53904	6.4356	8.95241	2.41443	2.45911	2.60118	6.81274	7.16321	8.05051	1.67561	2.71807	6.43058	4.74031
55	15.0474	10.6066	0.467834	1.83009	6.70125	6.58468	7.04075	8.70054	2.05307	1.96978	2.21043	4.67414	5.38668	5.36344	1.98866	2.79762	5.69833	4.72954

## Sheet: Figure 1D
Data from Action Potential Recordings
Frequency			Height
ND	T1D		ND	T1D
0.2	0.6		41	32
0	0.8		36	36
0.3	1.1		45	36
1.8	1.2		36	33
0	3.5		20	43
0	3.7		43	45
0	0		33	30
0	1.8		28	32
0	2.1		40	49
2.5	2.8		28	50
0.9	4.1		21	40
0.7	2.8		25	39
0	2.1		24	51
0	3.4		20	47
0	4.6		45	31
0	0		25	35
0	0		23	64
0	0.5			55
0.6	2.3			33
0	0.9			27
0	0			40
0	0.8			28
0	2.1
0	1.5
0	0.75
0	1.8
0	0
0
0
1.2
0
0.2
0.53
1.2
0
1.7
1.6
2.3
0.3
0
0
0
0
0.2
0
0
0.9
0
0

## Sheet: Figure 1E
KATP Current Trace Data								Exocytosis Measurements at 1mM and 5mM Glucose
	ND			T1D				ND		T1D
Time	Mean	SEM		Mean	SEM			1mM Glucose	5mM Glucose	1mM Glucose	5mM Glucose
1	0.920481	0.0982703		0.479647	0.0653			7.1229	17.0371	9.93406	13.3996
2	0.908966	0.0838431		0.549589	0.071245			28.6133	5.02732	11.3249	11.1271
3	0.929671	0.103936		0.557083	0.071224			9.02407	18.3099	9.03099	12.6591
4	0.965255	0.103976		0.596147	0.0975139			36.0795	13.7554	12.3862	10.5494
5	1.03909	0.140597		0.609402	0.0962575			6.3148	5.6793	10.6669	9.77316
6	0.932509	0.104764		0.587066	0.100726			5.3198	2.03887	41.853	17.0464
7	0.936323	0.0993517		0.614943	0.100832			25.1652	9.9384	9.49055	10.2539
8	0.836184	0.0892645		0.579201	0.101323			51.68	3.82242	9.96309	13.3355
9	0.979399	0.127104		0.690796	0.116223			51.9502	5.45522	10.4692	29.9476
10	0.925352	0.0993966		0.700751	0.112738			43.3219	-1.00863	3.82877	6.77734
11	0.967983	0.112394		0.622647	0.105098			34.3998	11.2391	8.58335	4.91734
12	1.06196	0.1506		0.713746	0.113225			36.1059	7.1712	13.5352	12.2183
13	0.95559	0.105784		0.732011	0.117132			28.1511	4.6004	38.7413	21.5781
14	0.98185	0.116252		0.743291	0.124507			28.137	14.3898	15.5692	36.2203
15	0.984556	0.106672		0.775958	0.125211			11.0809	-1.5333	8.42988	27.4948
16	1.05999	0.141508		0.820288	0.135805			1.0154	-0.0465	2.88075	9.79416
17	1.09354	0.138193		0.821142	0.129013			14.8191	3.7835	5.80028	2.02476
18	1.07554	0.134213		0.801125	0.128995			76.9502	16.8046	6.64624	7.14432
19	1.12595	0.150822		0.833653	0.140727			20.2646	8.7081	36.9507
20	1.15787	0.164634		0.880699	0.1596			10.6913	4.6201	35.487
21	1.27652	0.187664		0.873791	0.14044			1.7852	9.17537	8.17878
22	1.17181	0.154103		0.918741	0.154068			9.9848	12.147	15.0801
23	1.16469	0.174072		0.933106	0.158119			31.6322	4.26682	13.7574
24	1.27261	0.212055		0.92949	0.147678			4.33476	2.07746	17.5657
25	1.34564	0.21675		0.931383	0.161049			5.7596	7.02063
26	1.43915	0.253859		0.978228	0.152549			9.7832	0.167638
27	1.37409	0.230188		0.984964	0.157648			24.2891	17.3169
28	1.32713	0.2076		1.04888	0.175642			28.305	16.3425
29	1.31463	0.231469		1.04462	0.191101			4.5382	9.1838
30	1.31345	0.239331		1.16997	0.217084			5.191	6.13314
31	1.43097	0.281094		1.16502	0.217585			25.6108	1.16632
32	1.5061	0.304992		1.2224	0.230803			9.8786
33	1.59748	0.284362		1.25571	0.234499			5.2782
34	1.50633	0.312233		1.34674	0.255751			8.6079
35	1.53973	0.341249		1.27053	0.257956			17.2002
36	1.60514	0.356448		1.2525	0.247669			15.9497
37	1.72797	0.400448		1.29139	0.250366			35.6627
38	1.66497	0.370694		1.40968	0.276401			26.9763
39	1.81534	0.463611		1.39181	0.276824			13.7667
40	1.90687	0.468124		1.39401	0.274329			15.1591
41	1.99193	0.557957		1.44481	0.275319			13.699
42	1.98887	0.492924		1.51156	0.29892			19.4252
43	2.02287	0.536681		1.61032	0.330528			9.00887
44	2.13771	0.588173		1.51694	0.303083			4.06936
45	2.1018	0.59606		1.6441	0.337491
46	2.24839	0.681605		1.59142	0.346719
47	2.43321	0.723701		1.79674	0.366729
48	2.42383	0.698743		1.70171	0.33458
49	2.63624	0.782094		1.84505	0.361967
50	2.55777	0.743491		1.82068	0.348676
51	2.56747	0.765819		1.80424	0.353154
52	2.67029	0.811746		1.93157	0.382177
53	2.89757	0.927438		2.06245	0.38292
54	3.00114	0.969957		2.02665	0.359649
55	3.01484	0.957174		2.1392	0.410448
56	3.26136	1.05917		2.06725	0.387225
57	3.30643	1.04935		2.20746	0.450689
58	3.61008	1.1254		2.22026	0.415373
59	3.71285	1.08078		2.40819	0.468673
60	3.94939	1.25307		2.37844	0.468469
61	4.20432	1.31165		2.53504	0.471792
62	4.23158	1.39712		2.6096	0.514032
63	4.38321	1.40748		2.54446	0.472705
64	4.43369	1.49963		2.55915	0.448738
65	4.71401	1.56916		2.68677	0.482687
66	4.56533	1.57704		2.60703	0.464707
67	4.93463	1.65443		2.77087	0.490394
68	5.00129	1.82644		2.86451	0.49875
69	5.35462	1.86551		2.78582	0.501129
70	5.27152	1.8324		2.85266	0.529304
71	5.37045	1.82711		2.89493	0.530024
72	5.25967	1.87786		2.99749	0.558656
73	5.51621	1.93523		3.08425	0.571417
74	5.60914	1.99329		3.04842	0.576045
75	5.60416	1.99791		3.00263	0.558214
76	5.92892	2.12181		3.25381	0.581556
77	6.19691	2.15945		3.22253	0.565123
78	6.2406	2.22285		3.32426	0.562531
79	6.06165	2.12101		3.33665	0.575432
80	6.50885	2.29619		3.456	0.618033
81	6.50788	2.2901		3.47153	0.60637
82	6.63882	2.36579		3.49314	0.632077
83	6.81187	2.35629		3.56089	0.619493
84	6.68035	2.33637		3.63077	0.619889
85	7.00534	2.35055		3.46888	0.608925
86	6.99078	2.40454		3.2383	0.573748
87	7.07821	2.37475		3.52027	0.630535
88	7.28113	2.41531		3.64865	0.614777
89	7.40801	2.48018		3.64445	0.63935
90	7.51229	2.47		3.72171	0.631161
91	7.70006	2.42564		3.63252	0.614634
92	7.81178	2.54447		3.68688	0.646766
93	7.93953	2.57489		3.67401	0.64944
94	8.02768	2.54871		3.81748	0.692535
95	7.97025	2.47618		3.82893	0.656963
96	8.34215	2.5955		3.94074	0.687801
97	8.36173	2.6187		3.81435	0.665697
98	8.53436	2.62201		3.78604	0.671654
99	8.57606	2.6522		4.01082	0.65755
100	8.8712	2.62956		3.98978	0.655745
101	8.77179	2.67659		3.98973	0.662605
102	8.89394	2.70975		4.05517	0.701174
103	9.34161	2.78227		4.096	0.674557
104	9.28328	2.75789		4.05118	0.659459
105	9.39319	2.69558		4.06809	0.701565
106	9.38101	2.69232		4.03422	0.657787
107	9.62744	2.73495		4.23905	0.680075
108	10.1181	2.78086		4.09246	0.680873
109	10.1091	2.74449		4.17308	0.689619
110	10.1645	2.7786		4.13445	0.641336
111	10.2215	2.74946		4.25622	0.690958
112	10.5259	2.77686		4.14825	0.671444
113	10.6161	2.78559		4.09045	0.664625
114	10.6602	2.73402		4.29026	0.707953
115	10.4016	2.71317		4.20666	0.698946
116	11.072	2.79673		4.28375	0.735507
117	11.0023	2.81857		4.35873	0.72375
118	11.0631	2.82565		4.30527	0.71091
119	11.0085	2.77025		4.44776	0.737266
120	11.2455	2.78913		4.25401	0.698412
121	11.4621	2.78302		4.30861	0.690825
122	11.471	2.79349		4.3488	0.702062
123	11.5104	2.7674		4.27178	0.690402
124	11.8399	2.80346		4.21962	0.694123
125	12.1093	2.84145		4.24323	0.663743
126	12.4315	2.86176		4.24176	0.679051
127	11.92	2.79935		4.32798	0.699894
128	12.2009	2.83288		4.37164	0.712161
129	12.2388	2.79489		4.23797	0.687386
130	12.3677	2.81812		4.60468	0.72338
131	12.6038	2.78483		4.50076	0.704481
132	12.6921	2.78142		4.54914	0.718835
133	12.6935	2.80311		4.71902	0.722594
134	12.7439	2.84084		4.64216	0.702005
135	12.8194	2.82306		4.30925	0.648339
136	12.9972	2.83286		4.77869	0.71849
137	13.3709	2.79924		4.72186	0.752313
138	13.4772	2.84973		4.70169	0.698837
139	13.5155	2.82233		4.65311	0.696613
140	13.8026	2.85352		4.53173	0.682947
141	14.0567	2.81809		4.53761	0.697126
142	14.1557	2.83951		4.81305	0.699609
143	14.0811	2.738		4.69135	0.680749
144	14.3418	2.74047		4.83935	0.69521
145	14.3867	2.78195		4.84104	0.700084
146	14.3727	2.73513		4.8878	0.702843
147	14.5196	2.72095		4.64161	0.674643
148	14.4613	2.81652		4.80877	0.710433
149	14.7889	2.76324		4.76955	0.706001
150	14.7843	2.69241		4.802	0.703167

## Sheet: Figure 2C
Electrophysiological Recordings from Patch-Seq Beta Cells (5mM Glucose)
Cell Size (pF)			Total Exocytosis (fF/pF)			Early Exocytosis (fF/pF)			Late Exocytosis (fF/pF)			Peak Na+ Current (pA/pF)			Early Ca2+ Current (pA/pF)			Late Ca2+ Current (pA/pF)			Ca2+ Charge Entry (pC/pF)			Exocytosis Normalized to Ca2+ (fF/pC))			Beta Score
ND	T1D		ND	T1D		ND	T1D		ND	T1D		ND	T1D		ND	T1D		ND	T1D		ND	T1D		ND	T1D		ND	T1D
2.8	3.45		-2.04839	-0.6473		-1.00857	-0.307598		-3.55582	29.11		-30.363	-2.59259		-0.108051	-6.62441		-5.62376	-5.5626		-1.4009	-2.56735		-16.8831	-13.4444		0.642475	0.070458
3.03	3.9		-1.73656	0.407241		-0.922832	0.223982		-2.72765	27.11		-29.8667	-2.7787		-0.306843	-6.52174		-5.41333	-3.49716		-1.18933	-1.98488		-12.5714	0.246085		0.99018	0.750819
3.03	4.15		-1.63855	2.54054		-0.480325	0.248658		-2.35707	22.96		-29.6163	-3.4714		-0.346774	-6.49275		-5.33003	-3.25301		-0.93611	-1.56867		-5.9	0.968519		0.972609	0.836209
3.17	4.85		-1.60913	5.25416		-0.379989	1.02158		-2.3492	17.53		-29.553	-4.84945		-0.364421	-6.16505		-4.86486	-2.57101		-0.93366	-0.910387		-4.32432	1.32476		0.958456	0.488718
3.22	4.86		-1.60481	5.71469		-0.376701	1.26829		-1.91511	12.58		-28.8256	-7.62376		-0.494062	-4.88576		-4.83627	-2.24626		-0.89861	-0.780316		-3.9703	1.83486		0.936194	0.95276
3.3	4.89		-1.54783	5.86278		-0.228612	1.71467		-1.82	9.06828		-27.86	-9.80668		-0.50495	-4.77108		-4.65875	-2.19959		-0.8326	-0.713402		-2.42215	2.21053		0.661252	0.108339
3.36	4.91		-1.0401	7.24867		-0.142361	1.7929		-1.71	7.35		-25.0482	-10.1538		-0.517857	-4.17178		-3.96739	-2.01183		-0.82151	-0.690967		-0.46	3.7027		0.92504	0.981116
3.37	5.05		-1.02609	9.97749		-0.132415	2.22401		-1.25623	5.51447		-22.4702	-11.5422		-0.528431	-4.05295		-2.82325	-1.84867		-0.70462	-0.648867		-0.426471	4.72789		0.812956	0.115616
3.43	5.07		-0.680787	10.3366		-0.123528	2.46223		-1.23215	4.69		-22.1767	-11.7604		-0.646724	-4.02062		-2.7397	-1.84356		-0.681614	-0.582178		0.152174	6.82911		0.920222	0.981513
3.49	5.29		-0.323757	12.2662		-0.0424088	2.48638		-0.725572	4.49576		-21.4	-13.1568		-0.651799	-3.86688		-2.69421	-1.77496		-0.604959	-0.325103		0.188048	10.1311		0.854572	0.192153
3.68	5.69		0.138474	19.7525		0.014696	2.62959		-0.617898	3.46		-21.3781	-14.0412		-0.730659	-2.74359		-2.6729	-1.60825		-0.595327	-0.176812		0.453125	11.1012		0.904204	0.712584
3.72	6.01		0.140495	23.4383		0.0474676	2.75291		-0.55	3.40055		-20.049	-14.1777		-0.75	-2.44592		-2.37668	-1.52197		-0.585242	-0.112426		0.477124	11.4255		0.970159	0.484138
3.75	6.18		0.354113	28.8181		0.0730407	2.88647		-0.51	0.183258		-19.6275	-14.8671		-0.808625	-2.39604		-2.34472	-1.46926		-0.529304	-0.0765391		0.691318	15.813		0.989473	0.86563
3.81	6.31		0.480897	31.9991		0.089011	7.92418		-0.233811	0.0541619		-19.2754	-18.932		-0.926391	-2.02469		-2.2606	-0.551282		-0.43279	-0.0739645		1.0101	23.12		0.892124	0.166609
3.81	6.31		0.649474	33.2222		0.0992807	10.2596		-0.154488	-0.895958		-18.885	-19.6495		-0.948235	-1.75542		-2.1129	-0.45858		-0.406926	-0.0368098		1.20069	27.7222		0.750467	0.340826
3.88	6.76		0.689383	71.2782		0.105178			-0.117263			-18.5044	-22.3478		-0.953795	-1.61243		-1.76374	-0.395062		-0.391089	-0.0230769		1.40625	32.1739		0.790644	0.857391
3.88			0.736228			0.117942			0.0205315			-18.4406			-1.07539			-1.68153			-0.365			1.42566			0.978312
3.91			0.948997			0.120221			0.33			-18.3521			-1.09582			-1.679			-0.295			1.45964			0.946815
3.966			0.963412			0.121234			0.394123			-16.829			-1.21773			-1.66667			-0.280712			1.54748			0.978726
3.99			0.977853			0.14308			0.396905			-16.3636			-1.23623			-1.66422			-0.279835			2.4375			0.859742
4			1.16214			0.161624			0.47			-15.9159			-1.2549			-1.66042			-0.265918			2.47191			0.991913
4.04			1.19515			0.182082			0.492417			-15.4206			-1.28782			-1.6119			-0.257752			2.48087			0.721557
4.0744			1.20283			0.190039			0.57			-15.3608			-1.29087			-1.60458			-0.254408			2.49153			0.861276
4.08			1.33726			0.196967			0.91			-14.5941			-1.29241			-1.55216			-0.22973			2.51773			0.966668
4.1073			1.37476			0.204371			0.95			-13.8814			-1.41237			-1.552			-0.199647			2.57611			0.897532
4.16			1.41264			0.205046			1.02569			-13.6712			-1.44444			-1.49533			-0.193508			2.60274			0.934618
4.21			1.58619			0.218039			1.04			-13.5697			-1.5			-1.39895			-0.168759			3.05085			0.995162
4.23			1.64097			0.254838			1.08476			-13.4776			-1.52358			-1.33159			-0.155718			3.06887			0.978751
4.29			1.89173			0.260108			1.12			-13.3588			-1.59176			-1.32692			-0.15437			3.26816			0.917397
4.38			1.96115			0.300812			1.15518			-13.199			-1.66142			-1.32358			-0.1542			3.86667			0.993481
4.44			1.97841			0.348106			1.35455			-11.4418			-1.66667			-1.30969			-0.141176			3.95169			0.998108
4.46			1.98897			0.367281			1.36517			-10.7946			-1.71647			-1.275			-0.133528			4.80349			0.988593
4.48			2.06098			0.395757			1.38328			-10.4463			-1.72436			-1.27198			-0.127329			4.95868			0.960417
4.51			2.29822			0.42523			1.77			-10.4451			-1.73397			-1.25823			-0.12			5.15929			0.994467
4.53			2.36606			0.444137			1.79245			-10.1511			-1.76776			-1.25			-0.10017			5.2381			0.985918
4.57			2.54345			0.569289			1.83533			-10.0763			-1.80292			-1.2476			-0.0944444			5.70091			0.9933
4.68			2.72702			0.596867			1.86386			-9.7479			-1.80943			-1.19558			-0.087886			5.75931			0.98837
4.71			2.74151			0.635287			1.93975			-9.73298			-1.83375			-1.1855			-0.0854473			6.01899			0.927958
4.72			2.77852			0.642036			2.18165			-9.5785			-1.84733			-1.1724			-0.0844907			6.55			0.833042
4.76			2.82149			0.726744			2.22259			-8.97541			-1.86004			-1.17078			-0.0825688			7.48299			0.531199
4.8572			2.8318			0.726851			2.23196			-8.56256			-1.92237			-1.16898			-0.0755245			8.05113			0.953513
4.86			2.85788			0.751037			2.35136			-8.4289			-1.96275			-1.15206			-0.0736298			8.58369			0.930484
4.88			2.91922			0.752257			2.47339			-8.39757			-1.98485			-1.12705			-0.0694006			8.59375			0.961342
4.93			2.92472			0.798244			2.78313			-8.37963			-2.02941			-1.12209			-0.0678448			9.15493			0.893307
5.05			3.17389			0.802526			2.9059			-8.22866			-2.05042			-1.12121			-0.0611253			9.74254			0.972716
5.16			3.33113			0.810576			2.95563			-8.21555			-2.06349			-1.12035			-0.0570342			9.926			0.974702
5.19			3.89492			0.818938			2.96713			-7.81955			-2.09363			-1.1029			-0.048			13.3891			0.98784
5.2			4.32207			0.836984			3.20165			-7.64574			-2.106			-1.09309			-0.0461386			13.4583			0.833101
5.3385			4.81762			0.866067			3.68003			-7.53281			-2.11397			-1.08621			-0.0362694			18.1278			0.765543
5.34			5.16661			0.883285			3.73			-7.49084			-2.1445			-1.07951			-0.0342157			18.4			0.933097
5.41			5.18361			0.89991			4.00704			-7.36342			-2.15517			-1.07306			-0.0320513			19			0.957179
5.44			5.47316			0.904068			4.12			-7.22222			-2.19895			-1.07			-0.0284658			20			0.818561
5.46			5.57424			0.941928			4.20155			-7.21785			-2.21065			-1.03088			-0.0251521			24.6364			0.974591
5.46			5.58304			0.944262			4.77086			-6.90217			-2.25874			-1.01109			-0.0250376			26.3523			0.972725
5.5593			5.63565			0.951046			4.83507			-6.80124			-2.44054			-0.998162			-0.0241221			27.3425			0.98
5.57			5.773			0.967945			5.07			-6.50206			-2.44604			-0.998127			-0.0196078			30.03			0.919057
5.6561			6.14893			1.02188			5.1301			-6.33824			-2.45932			-0.900875			-0.0191157			30.7692			0.922122
5.66			6.25859			1.02409			5.28			-6.27706			-2.46996			-0.868957			-0.0183746			37.3148			0.893016
5.73			6.30483			1.02544			5.57601			-6.21483			-2.54579			-0.835052			-0.0178606			39.4627			0.966736
5.74			6.36846			1.10348			5.6			-6.01			-2.58			-0.821849			-0.0137371			44.8276			0.895296
5.77			6.7359			1.11179			5.68399			-5.95588			-2.63265			-0.777906			-0.0132051			66.2983			0.996367
5.7883			6.77957			1.16017			5.71181			-5.84249			-2.6477			-0.752137			-0.0130081			81.371			0.864878
5.8861			7.6033			1.21346			5.94258			-5.59767			-2.69639			-0.742782			-0.0120399			87.2917			0.695085
6.05			7.63065			1.39996			5.97783			-5.5			-2.72497			-0.741758			-0.0115607			88.1667			0.95606
6.06			8.02448			1.42352			6.16409			-5.42241			-2.74809			-0.734488			-0.0109492			98.0769			0.670493
6.12			8.06142			1.46468			6.85226			-5.39278			-2.83208			-0.733333			-0.0103151			100.806			0.788849
6.15			8.49836			1.50309			7.24248			-5.34314			-2.84235			-0.726343			-0.0102941			141.772			0.901725
6.21			9.22169			1.59708			7.46903			-4.81013			-2.84452			-0.708492			-0.00869565			155.756			0.980902
6.24			9.38208			1.66094			7.5541			-4.65385			-2.86082			-0.674897			-0.00573066			167.833			0.987331
6.285			9.5068			1.70156			7.72114			-4.32353			-2.89003			-0.667247			-0.00300411			172.222			0.983123
6.3711			9.72634			1.71261			8.12926			-4.26049			-2.9588			-0.651943			-0.00284892			198.63			0.996954
6.4887			9.89363			1.73523			8.37504			-4.2439			-3.02885			-0.638945			-0.0026484			267.564			0.956457
6.55			10.6253			1.80282			8.41335			-4.12587			-3.05861			-0.602716			-0.00258197			300			0.014641
6.66			10.729			1.81524			8.94			-4.11379			-3.08			-0.59902			-0.00242308			357.143			0.76464
6.8			11.0021			1.89353			9.22536			-3.99027			-3.12551			-0.578431			-0.00176339			365.079			0.63896
6.9			11.3134			2.04665			9.91551			-3.60731			-3.35616			-0.556391			-0.00154394			386.867			0.732557
6.93			11.7183			2.3135			10.52			-3.57576			-3.40694			-0.546218			-0.00149047			560.606			0.585387
6.95			12.4456			2.35393			10.74			-3.26923			-3.46899			-0.511551			-0.00118812			593.023			0.868569
6.98			12.5368			2.42108			11.04			-3.17158			-3.52941			-0.466518			-0.000574506			658.228			0.886167
7.02			12.8284			2.434			11.4558			-3.15186			-3.64664			-0.463725			-0.00033101			696.125			0.872761
7.17			13.1187			2.55108			12.22			-2.92735			-3.96396			-0.431599			0						0.906587
7.42			16.3053			2.57905			13.4412			-2.87958			-3.97516			-0.430657			0						0.872593
7.49			17.2637			2.58872			13.8446			-2.86927			-3.98347			-0.430534			0						0.807523
7.5793			19.1277			2.6424			18.2237			-2.75683			-4.4209			-0.427752									0.96996
7.69			21.4176			2.78535			19.0311			-2.40575			-5.2			-0.36342									0.456849
7.86			21.5597			2.81834			19.84			-2.17647			-5.2152			-0.32816									0.975145
7.86			25.1168			2.86408			20.67			-2.14286			-5.44843			-0.316176									0.878221
7.89			26.4066			3.41917			20.6908			-1.96891			-5.46196			-0.284892									0.311489
8.01			26.9584			3.55672			21.3			-1.80357			-5.6686			-0.254125									0.924605
8.34			27.8654			3.81343			21.7341			-1.58779			-5.8457			-0.226923									0.966657
8.42			28.591			3.93079			23.433			-1.5812			-6.1972			-0.176638									0.984225
8.43			28.645			3.94541			24.4073			-1.55776			-6.2623			-0.163978									0.925259
8.5			28.7487			4.1866			25.03			-1.52941			-6.52432			-0.161725									0.928138
8.64			29.509			4.67253			25.08			-1.46907			-6.53465			-0.128739									0.959055
8.69			29.9472			4.77883			25.56			-1.41463			-7.03738			-0.106877									0.997107
8.72			31.6267			5.02014			26.8479			-1.38764			-7.30496			-0.103753									0.98833
9.67			33.4909			5.31572			27.3048			-1.08777			-7.90541			-0.064632									0.993125
10			34.4344			5.80144			28.63			-1.0363			-8.16832			-0.0464286									0.987807
10			34.6512			6.08564			30.756			-1.02265			-8.23432			-0.014076									0.989297
10.2			35.3642			6.29733			31.5507			-0.667857			-8.7676			-0.0105882									0.988164
10.2			41.323			7.55159			32.9148			-0.527316			-10.2667			0.095339									0.996539
10.7			41.7663			7.98397			37.58			-0.365591															0.993879
11.6												-0.0338983															0.988984
11.9												0															0.990834

## Sheet: Figure 3C
T1D Risk Against Differential Expression Analysis Data in Patch-Seq Alpha Cells (5mM Glucose)
		odds_ratio	CI_R	CI_L	pvalue	test_genes	bg_genes	enrich_genes	id
T1DKP GeneSifter	ND	0.963113	1.4751	0.608245	0.916093	802	3953	529
T1DKP GeneSifter	T1D	1.76933	2.52035	1.22269	0.00187069	748	3953	529
InsPIRE Bulk Islet eQTLs (Strict)	ND	1.13789	4.15419	0.207523	0.742654	802	3953	122
InsPIRE Bulk Islet eQTLs (Strict)	T1D	2.45013	6.93487	0.761157	0.104955	748	3953	122
InsPIRE Bulk Islet eQTLs (Permissive)	ND	0.97037	1.78648	0.488558	1	802	3953	436
InsPIRE Bulk Islet eQTLs (Permissive)	T1D	1.45205	2.49282	0.80628	0.174444	748	3953	436

## Sheet: Figure 3D
Electrophysiological Recordings from Patch-Seq Alpha Cells (5mM Glucose)
Cell Size (pF)			Total Exocytosis (fF/pF)			Early Exocytosis (fF/pF)			Late Exocytosis (fF/pF)			Peak Na+ Current (pA/pF)			Early Ca2+ Current (pA/pF)			Late Ca2+ Current (pA/pF)			Ca2+ Charge Entry (pC/pF)			Exocytosis Normalized to Ca2+ (fF/pC))
ND	T1D		ND	T1D		ND	T1D		ND	T1D		ND	T1D		ND	T1D		ND	T1D		ND	T1D		ND	T1D
7.52	1.35		-4.41443	-1.65546		-0.987935	-1.33347		-6.27338	-1.93281		-30.9045	-32.9621		-11.6186	-13.5714		-7.76053	-9.0128		-2.53363	-4.0241		4333.33	-21.625
7.22	1.81		-3.90215	-1.32822		-0.940173	-0.72371		-5.28	-1.83332		-30.3922	-31.9688		-11.037	-13.2541		-7.11111	-8.6052		-2.52603	-3.97727		1045.65	-2.27848
7.19	2.02		-3.36617	-0.92747		-0.906503	-0.699535		-4.75834	-1.59		-28.0534	-30.6034		-10.7969	-13.1611		-7.04467	-8.59615		-2.41758	-3.87719		833.333	-2.23529
7.09	2.16		-3.30237	-0.678858		-0.57553	-0.663827		-4.0989	-1.53041		-26.5625	-29.8165		-10.7452	-13.0199		-6.6581	-8.54214		-2.32143	-3.75		741.573	-1.8018
6.98	2.2		-2.09231	-0.482204		-0.508785	-0.60958		-3.13715	-1.49924		-26.0163	-29.5635		-10.3022	-12.9268		-6.37405	-8.51632		-2.29206	-3.54396		710.1	-1.41104
6.68	2.21		-1.81854	-0.436457		-0.468536	-0.589605		-3.10581	-1.40069		-24.0452	-29.5107		-9.48889	-12.8493		-5.29586	-8.384		-2.24101	-3.42441		705.682	-0.725552
6.5	2.32		-1.30388	-0.408341		-0.411705	-0.507714		-2.9	-1.33121		-23.9286	-29.097		-9.36992	-12.4036		-5.25275	-8.38046		-2.16561	-3.4058		397.788	-0.708861
6.4653	2.43		-1.26007	-0.357697		-0.381702	-0.454582		-2.73231	-1.10094		-22.1416	-28.1407		-9.3314	-12.3636		-4.98938	-8.11765		-1.79641	-3.3682		302.242	-0.666667
6.17	2.43		-1.18744	-0.283849		-0.348462	-0.396197		-2.53325	-1.02994		-21.8956	-28.066		-8.68715	-12.3438		-4.9747	-8.01749		-1.77346	-3.35958		289.395	-0.36715
6.16	2.52		-1.15191	-0.2062		-0.223491	-0.350183		-2.33	-1.01		-20.7254	-27.8075		-8.66412	-12.3242		-4.7332	-7.95107		-1.75731	-3.30454		230.696	-0.349754
6.14	2.54		-1.0987	-0.195325		-0.191117	-0.23658		-2.04464	-0.955929		-19.8765	-26.435		-8.44221	-12.2222		-4.6683	-7.85714		-1.73779	-3.28182		227.105	-0.25
6.12	2.61		-1.02003	-0.172217		-0.140667	-0.217723		-1.9092	-0.738597		-19.7674	-26.3415		-8.38641	-12.0321		-4.65217	-7.71831		-1.7089	-3.27239		146.933	-0.227273
5.97	2.62		-0.978051	-0.16105		-0.133461	-0.170309		-1.79	-0.717693		-19.6675	-25.9352		-7.9661	-11.9941		-4.64692	-7.70221		-1.6979	-3.25142		115.15	-0.2
5.86	2.63		-0.820442	0.053803		-0.101864	-0.0946634		-1.79	-0.68907		-19.2905	-25.928		-7.51323	-11.9853		-4.64286	-7.64012		-1.65922	-3.20442		90.5172	-0.196721
5.81	2.63		-0.680299	0.0669251		-0.0993542	-0.0770218		-1.74	-0.667576		-18.5577	-25.8216		-7.51142	-11.8247		-4.64072	-7.43202		-1.56454	-3.19527		80.9678	0
5.8	2.64		-0.599914	0.12203		-0.0949127	-0.0512282		-1.71527	-0.660842		-18.5426	-25.7089		-7.26862	-11.75		-4.49772	-7.17808		-1.52392	-3.19209		78.9411	0
5.79	2.72		-0.538123	0.13785		-0.050732	-0.0254194		-1.7	-0.629495		-18.2659	-25.6066		-7.09581	-11.6883		-4.49721	-7.15569		-1.488	-3.1761		78.3692	0.0631944
5.78	2.73		-0.538078	0.155039		-0.0304467	0		-1.43	-0.618599		-17.7519	-25.114		-7.0516	-11.5879		-4.48529	-7.11538		-1.4796	-3.17073		71.3906	0.0862069
5.73	2.74		-0.496559	0.210821		-0.0277739	0		-1.28962	-0.599595		-17.3016	-25.0811		-7.0098	-11.3941		-4.45104	-7.03125		-1.4471	-3.14763		62.1607	0.111782
5.67	2.76		-0.420326	0.313499		0.0176317	0.0154836		-1.18566	-0.57062		-17.1117	-25.0602		-6.96703	-11.1377		-4.375	-6.97543		-1.423	-3.01205		61.3643	0.13468
5.67	2.78		-0.36604	0.452613		0.0285673	0.0216226		-1.09	-0.533307		-17.1074	-24.8434		-6.87927	-11.0985		-4.30868	-6.89218		-1.421	-3		60.6439	0.229032
5.67	2.79		-0.151012	0.549547		0.0321616	0.0304117		-0.963312	-0.526422		-16.9714	-24.7875		-6.8765	-10.7872		-4.26184	-6.8546		-1.41026	-2.99799		58.9286	0.286798
5.6	2.79		-0.115784	0.554512		0.0353867	0.0393865		-0.86	-0.407058		-16.26	-24.7449		-6.67656	-10.7855		-4.2031	-6.73378		-1.38977	-2.99532		52.6397	0.295567
5.52	2.83		-0.0159953	0.615104		0.0468757	0.0411541		-0.796675	-0.371631		-15.7705	-24.4109		-6.60819	-10.6711		-4.18699	-6.70565		-1.34286	-2.9912		52.2727	0.303951
5.52	2.93		-8.88178e-16	0.634384		0.0800288	0.0462353		-0.66	-0.36		-15.1163	-24.3619		-6.59763	-10.6606		-4.15612	-6.68008		-1.30804	-2.98354		45.5476	0.305389
5.51	2.94		0.0660348	0.634579		0.124628	0.0580114		-0.628482	-0.358686		-14.589	-24.0588		-6.55172	-10.6479		-4.11972	-6.55914		-1.26821	-2.98289		43.6921	0.315789
5.43	2.94		0.177452	0.794967		0.1553	0.0592926		-0.536495	-0.348807		-14.4507	-23.9741		-6.5207	-10.5867		-4.07285	-6.5534		-1.26793	-2.97118		43.0137	0.32971
5.37	2.95		0.230273	0.832679		0.169839	0.062901		-0.437205	-0.291022		-14.1704	-23.7366		-6.4876	-10.5647		-4.04605	-6.38478		-1.23661	-2.96154		41.0432	0.336606
5.28	2.95		0.243013	0.850128		0.173387	0.0900028		-0.4	-0.229444		-13.9623	-23.4604		-6.42384	-10.5176		-3.91685	-6.37931		-1.22588	-2.96128		38.9172	0.344828
5.24	2.96		0.323335	0.968158		0.175846	0.102468		-0.373079	-0.192227		-13.2603	-23.4402		-6.30435	-10.355		-3.83747	-6.2931		-1.22253	-2.90816		33.6919	0.348259
5.24	2.98		0.679994	0.970009		0.196747	0.108607		-0.37	-0.14		-13.1485	-23.3516		-6.24176	-10.3359		-3.83051	-6.25668		-1.18329	-2.88056		31.944	0.350877
5.23	2.98		0.743504	0.977263		0.210696	0.131501		-0.30779	-0.139827		-13.0334	-23.2787		-6.22549	-10.3039		-3.77308	-6.19048		-1.17857	-2.8534		30.7815	0.374118
5.16	2.99		0.768597	0.977575		0.216908	0.131825		-0.303634	-0.113745		-12.8265	-23.2374		-6.20419	-10.1129		-3.60092	-6.18799		-1.15033	-2.85333		30	0.378619
5.14	3.01		0.797723	1.01658		0.275372	0.13559		-0.151538	-0.11354		-12.613	-23.1856		-6.1924	-10.0302		-3.57647	-6.1851		-1.13362	-2.84116		27.3782	0.397022
5.13	3.01		0.887091	1.04473		0.277469	0.13845		-0.15	-0.0935399		-12.587	-23.1388		-6.12691	-9.75062		-3.55556	-6.04119		-1.13084	-2.81167		26.9458	0.402262
5.11	3.05		0.889021	1.09128		0.29492	0.144026		-0.0525434	-0.0230776		-12.5407	-22.2277		-6.12108	-9.73451		-3.54776	-6.0218		-1.13054	-2.78896		25.8333	0.407767
5.09	3.05		1.06753	1.19039		0.295557	0.158904		-0.031462	0.00225984		-12.3711	-22.1928		-6.11842	-9.7076		-3.47682	-5.91716		-1.12613	-2.77233		25.6795	0.407821
5.07	3.06		1.22205	1.21936		0.304823	0.168725		0.1	0.0667947		-12.1333	-22.1101		-6.11814	-9.568		-3.45982	-5.88235		-1.1242	-2.75488		25.4545	0.410246
5.05	3.07		1.30871	1.22095		0.308325	0.170999		0.3	0.134816		-12.0098	-22.093		-6.09848	-9.56522		-3.43537	-5.82979		-1.1092	-2.72941		24.9683	0.422222
4.98	3.08		1.34563	1.43475		0.309619	0.175534		0.396857	0.22		-11.9114	-22.0857		-5.94855	-9.5614		-3.42679	-5.81818		-1.1091	-2.72904		22.3574	0.428994
4.97	3.08		1.37712	1.47872		0.32961	0.177612		0.468132	0.282532		-11.9031	-22.0312		-5.93407	-9.52663		-3.40659	-5.74257		-1.09804	-2.71186		22.1925	0.470219
4.95	3.11		1.45153	1.51742		0.37174	0.187926		0.519847	0.32		-11.791	-21.8571		-5.86319	-9.48905		-3.37696	-5.68475		-1.08354	-2.69542		20.2439	0.517799
4.92	3.12		1.71465	1.68999		0.376448	0.190773		0.536599	0.352403		-11.7363	-21.6446		-5.7377	-9.46467		-3.35586	-5.59078		-1.0548	-2.68966		19.684	0.52381
4.91	3.12		1.77961	1.70797		0.383789	0.203294		0.630312	0.367151		-11.7304	-21.4943		-5.70093	-9.39948		-3.3506	-5.57214		-1.05433	-2.66811		19.4992	0.534328
4.87	3.13		1.82008	1.72742		0.42121	0.220485		0.744422	0.37		-11.4066	-21.4815		-5.69536	-9.35714		-3.34232	-5.54762		-1.04136	-2.65258		19.1611	0.546099
4.87	3.14		1.99628	1.73184		0.425233	0.220905		0.853372	0.393498		-11.1051	-21.466		-5.60302	-9.22849		-3.26374	-5.52463		-1.0322	-2.625		18.3007	0.589812
4.87	3.15		2.1439	1.73321		0.430635	0.222531		0.856832	0.395585		-11.0294	-21.436		-5.56364	-9.22156		-3.22581	-5.51402		-1.02233	-2.55051		18.1579	0.596421
4.83	3.15		2.18299	1.77021		0.434931	0.229478		0.871111	0.452611		-10.4966	-21.4133		-5.54054	-9.18072		-3.21901	-5.49296		-0.990385	-2.53676		17.9688	0.609756
4.76	3.16		2.19303	1.87264		0.505365	0.234841		0.877443	0.502883		-10.4312	-21.0241		-5.52632	-9.1796		-3.21678	-5.42805		-0.990127	-2.53086		17.1958	0.609929
4.74	3.16		2.21141	1.94235		0.510974	0.252411		0.893199	0.523548		-10.4097	-20.7		-5.42254	-9.12424		-3.19527	-5.4102		-0.984018	-2.49153		16.705	0.644531
4.73	3.17		2.21589	1.98156		0.51742	0.258513		0.93	0.54291		-10.3351	-20.5634		-5.38302	-9.12206		-3.18966	-5.35088		-0.973742	-2.46347		16.6508	0.674312
4.71	3.18		2.21915	1.99968		0.546724	0.266951		0.932332	0.574087		-10.2278	-20.3977		-5.36697	-9.09535		-3.1775	-5.33149		-0.945824	-2.46014		16.5548	0.682371
4.69	3.18		2.31321	2.10547		0.598158	0.281486		0.96	0.618361		-9.82249	-20.3864		-5.34615	-9.0458		-3.17091	-5.32353		-0.943563	-2.45575		16.25	0.69869
4.68	3.2		2.35537	2.11685		0.619302	0.284129		0.97191	0.681679		-9.73684	-20.1449		-5.30435	-9.02579		-3.1407	-5.323		-0.929032	-2.45327		15.7917	0.708661
4.67	3.2		2.45249	2.12224		0.619801	0.289919		1.00961	0.691584		-9.71831	-20.1133		-5.29248	-9.00407		-3.12865	-5.31172		-0.922772	-2.44233		15.7695	0.740741
4.65	3.21		2.52873	2.19609		0.625868	0.298181		1.16806	0.711016		-9.68586	-20.0704		-5.2924	-8.97239		-3.10406	-5.29284		-0.920543	-2.41935		15.0597	0.744376
4.64	3.21		2.5883	2.20535		0.636492	0.302838		1.21014	0.777372		-9.42373	-20		-5.27059	-8.83516		-3.04924	-5.2921		-0.880597	-2.40741		15	0.754839
4.6	3.22		2.61928	2.2135		0.638814	0.304938		1.24	0.796312		-9.35673	-19.842		-5.23316	-8.79167		-3.04505	-5.26767		-0.867424	-2.40654		14.9409	0.773639
4.57	3.22		2.7221	2.27566		0.64	0.305004		1.24983	0.845751		-9.18367	-19.635		-5.21127	-8.76168		-3.0031	-5.26316		-0.86645	-2.36202		14.2408	0.78025
4.56	3.22		2.81629	2.37088		0.649127	0.305925		1.25265	0.887084		-9	-19.4676		-5.20776	-8.6921		-2.96727	-5.25114		-0.821958	-2.3617		13.7872	0.821918
4.55	3.23		2.82459	2.39032		0.653538	0.31957		1.3	0.965286		-8.98026	-19.4377		-5.18018	-8.68852		-2.94533	-5.25		-0.815359	-2.29377		13.4502	0.824742
4.55	3.24		2.83263	2.39496		0.696413	0.320154		1.45	0.968158		-8.71212	-19.4357		-5.1763	-8.65297		-2.94505	-5.24138		-0.810651	-2.2853		12.9423	0.845963
4.5159	3.24		2.87153	2.41036		0.697622	0.321337		1.50928	1.09303		-8.66864	-19.4278		-5.15625	-8.65204		-2.94118	-5.22621		-0.805383	-2.23868		12.5	0.854871
4.51	3.25		2.89064	2.42065		0.714662	0.325831		1.53325	1.10271		-8.60384	-19.3114		-5.14212	-8.61167		-2.89738	-5.14745		-0.80202	-2.23516		12.3711	0.860185
4.5	3.25		2.96579	2.52054		0.721625	0.341856		1.71	1.16351		-8.57595	-19.3084		-5.13018	-8.49206		-2.89017	-5.12346		-0.786154	-2.21958		11.6715	0.878723
4.48	3.25		2.96916	2.52708		0.726586	0.341978		1.82851	1.19307		-8.52273	-19.2077		-5.01066	-8.4778		-2.88571	-5.11111		-0.782609	-2.20441		11.5022	0.888889
4.46	3.27		3.0245	2.54443		0.74239	0.353122		1.87491	1.24032		-8.19328	-19.1832		-4.86842	-8.31111		-2.87542	-5.0495		-0.772189	-2.2		11.3465	0.913721
4.46	3.27		3.0268	2.55696		0.765759	0.354772		1.9	1.25316		-8.18966	-19.1209		-4.79487	-8.22742		-2.87281	-5.01441		-0.754587	-2.19436		11.2478	0.933511
4.44	3.27		3.1352	2.55779		0.77371	0.383569		1.90798	1.28		-8.1563	-19.108		-4.75275	-8.19121		-2.85714	-5		-0.752969	-2.19392		11.207	0.935065
4.43	3.27		3.38036	2.57218		0.801211	0.385402		1.96955	1.29		-8.14346	-19.0395		-4.73193	-8.17568		-2.84585	-5		-0.743142	-2.17101		10.9348	0.946094
4.39	3.28		3.44634	2.65636		0.801436	0.3925		1.97971	1.34		-8.12874	-19.0361		-4.73186	-8.16583		-2.8087	-5		-0.736318	-2.16066		10.8631	0.949464
4.38	3.29		3.56048	2.696		0.816337	0.395922		1.9886	1.34		-8.08917	-18.7285		-4.72826	-8.07786		-2.7347	-4.97748		-0.7203	-2.1355		10.1786	1
4.37	3.29		3.56224	2.69702		0.855038	0.403306		2.18858	1.3532		-8.0819	-18.72		-4.72789	-8		-2.7281	-4.9766		-0.70941	-2.13486		9.86834	1.00946
4.36	3.29		3.60752	2.79123		0.892729	0.403828		2.19	1.37897		-8.06883	-18.6486		-4.64646	-7.99283		-2.71898	-4.97462		-0.708824	-2.13302		9.83819	1.05442
4.36	3.3		3.7009	2.80717		0.894211	0.412399		2.22559	1.4105		-7.98768	-18.5571		-4.62428	-7.99163		-2.68692	-4.96746		-0.68372	-2.12834		9.83403	1.05626
4.36	3.3		3.71809	2.83812		0.912791	0.412489		2.28862	1.45853		-7.96034	-18.4564		-4.62081	-7.96209		-2.68582	-4.91525		-0.683398	-2.12722		9.815	1.05745
4.31	3.31		3.73946	2.85578		0.920901	0.418485		2.29769	1.46		-7.95294	-18.4532		-4.59259	-7.94788		-2.67391	-4.91484		-0.68272	-2.12094		9.6073	1.06952
4.29	3.31		3.92166	2.87305		0.930489	0.421941		2.36506	1.47		-7.80415	-18.4521		-4.58861	-7.94118		-2.66124	-4.85564		-0.653959	-2.1137		9.38919	1.08323
4.28	3.31		3.95435	3.10734		0.9465	0.466858		2.43386	1.47322		-7.62058	-18.2636		-4.55426	-7.92339		-2.63077	-4.83766		-0.650289	-2.11268		9.34419	1.08376
4.27	3.32		3.99385	3.17481		0.949511	0.470231		2.45	1.47549		-7.60563	-18.0376		-4.54545	-7.90497		-2.62623	-4.80211		-0.630769	-2.10989		9.17153	1.08448
4.25	3.32		4.00298	3.17982		0.963227	0.471097		2.48381	1.49		-7.5841	-18.0342		-4.5283	-7.84946		-2.61798	-4.80106		-0.615836	-2.09201		8.52257	1.08684
4.24	3.32		4.04968	3.19969		0.96859	0.474765		2.48996	1.56718		-7.49091	-18.0285		-4.44089	-7.84653		-2.58095	-4.76718		-0.613419	-2.08946		8.46923	1.12241
4.24	3.32		4.07571	3.20907		0.972855	0.483101		2.50112	1.6		-7.48344	-18		-4.41696	-7.83037		-2.56329	-4.7379		-0.611615	-2.08571		8.33333	1.14686
4.22	3.32		4.08192	3.22204		0.986669	0.484458		2.52168	1.61		-7.46287	-17.883		-4.39883	-7.8178		-2.56281	-4.72289		-0.606299	-2.08565		8.16236	1.16182
4.21	3.32		4.14872	3.23533		1.00969	0.505098		2.75	1.6104		-7.07207	-17.8278		-4.34185	-7.80142		-2.55725	-4.69438		-0.596859	-2.08291		7.73349	1.19454
4.21	3.33		4.25114	3.31572		1.07319	0.506429		2.76095	1.67		-7.03412	-17.694		-4.34018	-7.80069		-2.5498	-4.68852		-0.594891	-2.08092		7.27933	1.19898
4.16	3.33		4.27277	3.33606		1.07908	0.519288		2.76928	1.71		-7.02364	-17.6744		-4.30986	-7.75974		-2.51987	-4.61207		-0.582609	-2.0518		7.27168	1.21199
4.16	3.33		4.29038	3.43475		1.09215	0.521179		2.91132	1.71336		-6.99634	-17.664		-4.28261	-7.74752		-2.49873	-4.61017		-0.571031	-2.01327		6.93313	1.22233
4.11	3.34		4.31493	3.46217		1.09448	0.524969		2.94137	1.73527		-6.88144	-17.5114		-4.25862	-7.71605		-2.49428	-4.60452		-0.563679	-1.9974		6.84124	1.23188
4.08	3.34		4.35946	3.47448		1.13984	0.525079		3.04008	1.77		-6.83417	-17.4184		-4.2552	-7.70065		-2.42321	-4.6028		-0.557377	-1.98503		6.4915	1.23515
4.08	3.34		4.51772	3.5245		1.15924	0.55273		3.0495	1.79074		-6.73246	-17.1173		-4.23099	-7.64563		-2.4136	-4.60043		-0.556291	-1.9837		5.975	1.24955
4.07	3.34		4.55878	3.54739		1.17714	0.556643		3.11	1.82		-6.71447	-17.0565		-4.22269	-7.63274		-2.4086	-4.59807		-0.55477	-1.9505		5.8129	1.24964
4.0625	3.35		4.59711	3.54894		1.21656	0.562035		3.15	1.82281		-6.54292	-17.0217		-4.22222	-7.62911		-2.402	-4.58629		-0.553785	-1.9404		5.66176	1.25948
4.05	3.35		4.6375	3.57379		1.22937	0.565743		3.15418	1.82317		-6.51054	-16.8182		-4.18685	-7.61905		-2.39441	-4.57831		-0.549839	-1.93225		5.48312	1.29171
4.04	3.35		4.64439	3.5851		1.26302	0.617081		3.33684	1.86532		-6.47826	-16.7376		-4.1791	-7.61062		-2.3783	-4.56919		-0.540845	-1.92978		5.3444	1.3
4.027	3.35		4.69158	3.64153		1.26655	0.632319		3.38	1.89749		-6.29073	-16.7325		-4.1577	-7.5975		-2.36923	-4.56716		-0.527638	-1.92523		5.28289	1.30769
4.02	3.36		4.73965	3.66501		1.26965	0.643087		3.38643	1.91532		-6.24079	-16.7066		-4.15033	-7.59174		-2.31884	-4.55852		-0.521739	-1.91789		5.28087	1.33901
4.01	3.37		4.76123	3.68569		1.29018	0.652356		3.43	1.93638		-6.22517	-16.6412		-4.13598	-7.57475		-2.30854	-4.52906		-0.519507	-1.90964		5.24036	1.35616
3.99	3.37		4.81451	3.69893		1.29155	0.666134		3.44253	1.94657		-6	-16.5932		-4.13462	-7.5705		-2.29882	-4.52323		-0.512894	-1.89394		5.20121	1.36641
3.98	3.37		4.95397	3.71054		1.29838	0.677794		3.48221	1.95		-5.93674	-16.4414		-4.08759	-7.56345		-2.29393	-4.50704		-0.504	-1.86755		5.19524	1.39394
3.98	3.37		5.09592	3.7344		1.30316	0.685131		3.54797	1.97372		-5.92593	-16.3071		-4.04192	-7.52475		-2.28806	-4.48649		-0.503529	-1.8631		5.10112	1.39428
3.93	3.37		5.10088	3.80646		1.37192	0.692185		3.57103	1.99893		-5.82418	-16.2222		-4.03077	-7.45042		-2.269	-4.48352		-0.492958	-1.85946		5.02402	1.3986
3.9	3.37		5.24613	3.80918		1.39216	0.704269		3.59	2.02		-5.75688	-16.1111		-4	-7.36292		-2.26374	-4.46524		-0.490566	-1.82136		4.84696	1.40182
3.89	3.38		5.33651	3.82847		1.42303	0.709564		3.67108	2.05218		-5.73876	-16.0925		-3.96985	-7.36264		-2.2455	-4.46009		-0.485849	-1.78218		4.79141	1.40625
3.88	3.38		5.35244	3.83267		1.42512	0.721255		3.67508	2.06268		-5.73138	-15.8638		-3.95904	-7.35849		-2.23938	-4.44444		-0.482955	-1.77222		4.77876	1.42114
3.87	3.39		5.36447	3.84123		1.43254	0.722573		3.78507	2.06639		-5.7218	-15.8204		-3.91837	-7.34072		-2.21053	-4.42982		-0.47479	-1.76393		4.77195	1.42485
3.83	3.39		5.40218	3.85145		1.4486	0.723731		3.82734	2.07224		-5.71429	-15.8105		-3.87549	-7.30205		-2.20816	-4.42488		-0.473684	-1.75556		4.60526	1.43478
3.82	3.39		5.41062	3.86378		1.45122	0.745309		3.97488	2.08285		-5.69079	-15.7298		-3.77863	-7.28988		-2.1856	-4.36709		-0.46971	-1.75084		4.40607	1.43731
3.82	3.4		5.64217	3.87486		1.47283	0.748324		4.00446	2.08538		-5.61538	-15.7031		-3.75096	-7.27463		-2.17484	-4.35897		-0.452	-1.74945		4.40588	1.4596
3.81	3.4		5.64345	3.90014		1.48652	0.756372		4.17	2.09523		-5.59783	-15.675		-3.66167	-7.27027		-2.16627	-4.35146		-0.440559	-1.73727		4.29752	1.4692
3.77	3.41		5.82357	3.95514		1.50004	0.78045		4.18607	2.13		-5.54517	-15.5662		-3.62948	-7.18833		-2.1596	-4.33925		-0.402036	-1.71658		4.23219	1.49599
3.75	3.41		5.90354	3.96347		1.5162	0.784533		4.19667	2.13499		-5.48896	-15.5331		-3.60097	-7.15532		-2.14773	-4.32133		-0.397661	-1.71494		4.19651	1.4995
3.7464	3.41		5.91815	3.964		1.54564	0.789606		4.21908	2.15128		-5.42373	-15.4985		-3.57827	-7.11475		-2.13841	-4.32099		-0.391304	-1.71068		4.14704	1.50053
3.72	3.42		5.99838	3.97271		1.56591	0.793913		4.22	2.16561		-5.40197	-15.478		-3.57477	-7.11207		-2.13399	-4.31535		-0.385042	-1.69061		4.09449	1.50327
3.71	3.43		6.07028	4.00292		1.56937	0.807179		4.25	2.17974		-5.3913	-15.431		-3.54545	-7.11191		-2.10588	-4.3027		-0.360507	-1.6831		4.07261	1.50772
3.67	3.43		6.18326	4.01525		1.57251	0.812905		4.27958	2.1809		-5.35256	-15.4124		-3.52941	-7.10811		-2.09728	-4.26136		-0.32967	-1.67749		3.98298	1.53846
3.65	3.43		6.22116	4.03309		1.58688	0.818331		4.29792	2.18098		-5.32308	-15.3968		-3.528	-7.09135		-2.0878	-4.23077		-0.319588	-1.67258		3.80488	1.55556
3.64	3.44		6.30479	4.07663		1.5919	0.826305		4.3	2.22		-5.31987	-15.3752		-3.49169	-7.07521		-2.08084	-4.22619		-0.311284	-1.66872		3.69792	1.60558
3.64	3.44		6.46508	4.07911		1.61657	0.828584		4.40093	2.22162		-5.26119	-15.2819		-3.47826	-7.06349		-2.07692	-4.2243		-0.304487	-1.65882		3.61413	1.62896
3.63	3.45		6.47572	4.08382		1.6492	0.832524		4.56043	2.28		-5.25253	-15.2115		-3.46847	-7.04225		-2.07407	-4.22287		-0.302632	-1.65714		3.59397	1.63021
3.61	3.45		6.55792	4.09573		1.65342	0.834426		4.57851	2.30432		-5.17572	-15.1099		-3.45946	-7.02073		-1.92013	-4.21717		-0.302405	-1.63324		3.33333	1.65192
3.6	3.47		6.647	4.12757		1.67196	0.86724		4.59141	2.33205		-5.13043	-15.08		-3.34483	-6.9863		-1.91941	-4.20863		-0.301587	-1.62298		3.24904	1.66061
3.59	3.47		6.6707	4.17254		1.70046	0.867643		4.64	2.34033		-5.04902	-15.0471		-3.3432	-6.88596		-1.90299	-4.16968		-0.297125	-1.62138		3.12404	1.67849
3.58	3.49		6.72646	4.21773		1.71131	0.870109		4.74	2.38025		-5.01597	-15.0353		-3.29519	-6.88525		-1.89112	-4.16862		-0.275974	-1.61574		3.06986	1.68447
3.55	3.49		6.7752	4.2356		1.72618	0.874796		4.81138	2.3889		-5	-15.0192		-3.24814	-6.87356		-1.85211	-4.15358		-0.268503	-1.59208		2.96435	1.7037
3.53	3.5		6.84644	4.2786		1.7341	0.897597		5.02	2.42399		-4.93976	-14.8936		-3.22545	-6.83453		-1.81685	-4.15094		-0.267423	-1.58628		2.96038	1.71245
3.5	3.5		6.92882	4.30831		1.77489	0.900358		5.2	2.43403		-4.90566	-14.8765		-3.14085	-6.75824		-1.78105	-4.13793		-0.25462	-1.57111		2.88617	1.73186
3.5	3.5		6.98414	4.36676		1.80119	0.901629		5.23	2.5		-4.8479	-14.7686		-3.11985	-6.75522		-1.77554	-4.12256		-0.249135	-1.57006		2.75237	1.7393
3.47	3.5		7.08906	4.46405		1.81715	0.918485		5.23913	2.50301		-4.83871	-14.715		-3.11654	-6.75497		-1.7674	-4.07332		-0.23614	-1.56018		2.70886	1.74396
3.46	3.51		7.122	4.52158		1.82218	0.927489		5.26462	2.58409		-4.82935	-14.7146		-3.10433	-6.72222		-1.76357	-4.06667		-0.230916	-1.55109		2.69273	1.75521
3.42	3.51		7.26509	4.54985		1.85894	0.93632		5.38	2.62234		-4.81308	-14.6849		-3.10256	-6.7147		-1.69492	-4.05699		-0.22049	-1.53669		2.63158	1.76
3.4191	3.51		7.29035	4.55423		1.86451	0.944988		5.38	2.64		-4.78261	-14.6814		-3.0678	-6.69753		-1.68657	-4.05316		-0.215976	-1.53211		2.61783	1.7608
3.41	3.52		7.33572	4.55957		1.89885	0.957496		5.46	2.67158		-4.72973	-14.5777		-3.05955	-6.69031		-1.66078	-4.04255		-0.215247	-1.52071		2.40572	1.80801
3.41	3.52		7.3899	4.56761		1.98142	0.981308		5.55	2.68121		-4.72028	-14.4864		-3.03226	-6.56168		-1.65842	-4.04011		-0.210843	-1.51597		2.3991	1.81046
3.4	3.52		7.43992	4.57739		2.00028	1.02041		5.59	2.69		-4.66775	-14.3307		-3.01832	-6.54891		-1.6183	-4.03785		-0.209343	-1.50522		2.38636	1.82389
3.3911	3.53		7.49359	4.59024		2.00712	1.02963		5.66	2.71995		-4.66431	-14.2602		-2.9599	-6.50367		-1.60511	-4.00442		-0.202335	-1.50149		2.24685	1.85938
3.3878	3.53		7.56366	4.61035		2.0517	1.0316		5.6924	2.72946		-4.64516	-14.2535		-2.93883	-6.48752		-1.5967	-3.99433		-0.201807	-1.50093		2.20566	1.8617
3.38	3.53		7.57864	4.61799		2.09316	1.0715		5.71	2.75		-4.63504	-14.2517		-2.89105	-6.45833		-1.58647	-3.9895		-0.197216	-1.5		2.11912	1.89266
3.38	3.54		7.64595	4.63638		2.09385	1.08231		5.77737	2.77		-4.62604	-14.2478		-2.87474	-6.45233		-1.56054	-3.9759		-0.188623	-1.49913		2.11408	1.89824
3.3786	3.54		7.73169	4.65313		2.11712	1.09254		5.83923	2.82413		-4.51613	-14.2363		-2.84595	-6.44068		-1.53593	-3.9697		-0.188605	-1.49536		1.85423	1.90741
3.37	3.55		7.85983	4.66674		2.11733	1.10636		5.86	2.82625		-4.50549	-14.1922		-2.83133	-6.43154		-1.5135	-3.90935		-0.183511	-1.4767		1.83673	1.91852
3.3652	3.55		8.2191	4.71055		2.12498	1.11459		5.90044	2.87099		-4.48424	-14.1667		-2.8254	-6.42651		-1.50346	-3.89776		-0.166052	-1.47606		1.77778	1.9281
3.36	3.55		8.24834	4.79596		2.14088	1.115		5.91634	2.88659		-4.47552	-14.0828		-2.7578	-6.4095		-1.49107	-3.89401		-0.160656	-1.47541		1.74933	1.97448
3.34	3.56		8.27265	4.82595		2.14293	1.11857		5.91884	2.93137		-4.44444	-14.0421		-2.71856	-6.4		-1.48639	-3.89222		-0.158537	-1.47341		1.71215	1.9883
3.34	3.56		8.29354	4.85491		2.17319	1.12325		5.95	2.93275		-4.44227	-14.0091		-2.68657	-6.3369		-1.46429	-3.88724		-0.150183	-1.47309		1.69492	1.99012
3.32	3.58		8.37055	4.93568		2.26881	1.12854		6.04592	2.94344		-4.38931	-13.954		-2.67905	-6.31791		-1.45915	-3.86207		-0.148286	-1.46519		1.59833	1.99248
3.29	3.59		8.48649	4.99809		2.285	1.14489		6.1	2.9518		-4.36364	-13.945		-2.67045	-6.31164		-1.4582	-3.84196		-0.144703	-1.45669		1.56348	1.99253
3.28	3.59		8.59807	5.01451		2.50166	1.15792		6.20904	2.9754		-4.25629	-13.9117		-2.6694	-6.2963		-1.45283	-3.83212		-0.144144	-1.455		1.42299	2.01463
3.27	3.59		8.67916	5.03672		2.5139	1.18469		6.25	2.97788		-4.13559	-13.9005		-2.6531	-6.21749		-1.42217	-3.79195		-0.138182	-1.44925		1.37405	2.04575
3.22	3.6		8.71574	5.05515		2.51953	1.19415		6.38	2.97913		-4.13174	-13.8444		-2.64973	-6.19154		-1.40058	-3.79167		-0.132203	-1.44687		1.33769	2.08738
3.21	3.6		8.87564	5.08827		2.63002	1.19861		6.4	2.98		-4.00411	-13.7678		-2.6237	-6.1828		-1.39357	-3.77841		-0.130268	-1.43895		1.32457	2.11184
3.1752	3.6		8.93009	5.09691		2.74186	1.21946		6.45718	2.99141		-4	-13.7175		-2.61311	-6.17564		-1.3541	-3.76726		-0.123134	-1.4382		1.31068	2.1297
3.17	3.61		8.9648	5.10375		2.7479	1.22714		6.4954	2.9972		-3.92962	-13.5163		-2.59352	-6.13583		-1.34483	-3.76		-0.11418	-1.40992		1.23168	2.13415
3.17	3.61		8.97112	5.15316		2.79758	1.22764		6.55	2.99767		-3.92157	-13.4259		-2.56809	-6.12188		-1.3407	-3.73096		-0.10963	-1.40612		1.07914	2.13592
3.16	3.61		8.98755	5.19176		2.84859	1.24782		6.5559	3.00156		-3.87622	-13.3898		-2.54915	-6.11765		-1.33268	-3.72222		-0.107692	-1.39773		0.974729	2.13873
3.16	3.61		8.99323	5.21397		2.86335	1.24862		6.59	3.01298		-3.80165	-13.3898		-2.52475	-6.09407		-1.29915	-3.70492		-0.0954774	-1.39679		0.967742	2.15152
3.1598	3.61		9.00814	5.21795		2.9115	1.25261		6.63343	3.02439		-3.75697	-13.3451		-2.46713	-6.08955		-1.2914	-3.68635		-0.0942761	-1.39151		0.945946	2.17074
3.15	3.61		9.01967	5.22172		2.94825	1.25303		6.64	3.03092		-3.69565	-13.3234		-2.4652	-6.08624		-1.28682	-3.63869		-0.0816327	-1.3744		0.933333	2.18089
3.13	3.62		9.12421	5.22864		2.9697	1.26696		7.01007	3.03808		-3.6834	-13.2938		-2.43619	-6.00619		-1.2818	-3.62881		-0.0811671	-1.37381		0.921788	2.18978
3.13	3.62		9.33114	5.24297		3.00867	1.26807		7.0308	3.05		-3.66864	-13.2373		-2.40942	-5.99398		-1.26704	-3.61257		-0.0749311	-1.35849		0.921053	2.19319
3.12	3.64		9.40929	5.33191		3.01249	1.26947		7.11699	3.06448		-3.66048	-13.2249		-2.39863	-5.94512		-1.26549	-3.60544		-0.0727848	-1.35076		0.853064	2.24664
3.11	3.64		9.42957	5.38708		3.03673	1.27618		7.3	3.09		-3.64865	-13.1953		-2.3829	-5.91837		-1.25558	-3.57923		-0.0695652	-1.33738		0.84	2.25701
3.11	3.65		9.43674	5.40286		3.03796	1.28234		7.32401	3.09058		-3.60248	-13.0969		-2.36391	-5.91592		-1.25304	-3.57778		-0.0657143	-1.33692		0.831703	2.26036
3.07	3.65		9.56698	5.40541		3.03922	1.28351		7.43	3.09675		-3.59331	-13.0047		-2.35182	-5.91337		-1.25	-3.55978		-0.0619835	-1.33239		0.79951	2.26223
3.0699	3.67		9.69432	5.44949		3.05228	1.30157		7.56	3.1026		-3.55678	-12.971		-2.32084	-5.91176		-1.2423	-3.55344		-0.0528926	-1.32881		0.733628	2.28942
3.06	3.67		10.0155	5.51243		3.10581	1.31931		7.5737	3.11235		-3.54152	-12.9314		-2.28963	-5.91022		-1.22826	-3.52941		-0.0508604	-1.32028		0.731502	2.30407
3.05	3.67		10.0398	5.58746		3.10927	1.32802		7.59439	3.12		-3.53952	-12.6776		-2.28274	-5.90361		-1.21033	-3.52747		-0.0495495	-1.31443		0.714286	2.32198
3.05	3.68		10.0957	5.61675		3.14146	1.33509		7.63	3.12		-3.53919	-12.6241		-2.28162	-5.89852		-1.20183	-3.52113		-0.0490463	-1.31442		0.700575	2.34857
3.04	3.68		10.4407	5.6236		3.29467	1.33759		7.69502	3.12		-3.49813	-12.5592		-2.21488	-5.89831		-1.13769	-3.50797		-0.0489796	-1.30469		0.527624	2.38562
3.04	3.68		10.5577	5.6264		3.52044	1.35346		7.72	3.14		-3.40796	-12.5363		-2.19655	-5.88608		-1.13689	-3.50731		-0.0474576	-1.29637		0.517125	2.3913
3.04	3.68		10.5641	5.63437		3.53687	1.36472		7.72368	3.14621		-3.39669	-12.5197		-2.19575	-5.88406		-1.13143	-3.48571		-0.0467262	-1.27752		0.489596	2.39819
3.02	3.69		10.7181	5.69204		3.59357	1.36559		7.80556	3.3		-3.36283	-12.5189		-2.152	-5.88068		-1.13123	-3.47561		-0.0442478	-1.26357		0.449423	2.42114
3.02	3.69		10.748	5.70855		3.60301	1.37161		7.93	3.31604		-3.2782	-12.5159		-2.12238	-5.87121		-1.10771	-3.47458		-0.0357143	-1.25722		0.432802	2.46346
3.02	3.7		10.7924	5.72462		3.6252	1.37207		8.17193	3.32		-3.25714	-12.3646		-2.11786	-5.86854		-1.09976	-3.47305		-0.0311284	-1.25617		0.406213	2.46372
2.97	3.7		11.387	5.74873		3.63114	1.37536		8.20671	3.35		-3.24405	-12.3451		-2.06207	-5.86751		-1.09622	-3.46324		-0.0254902	-1.24925		0.380228	2.47482
2.95	3.7		11.4838	5.77021		3.63898	1.38256		8.28	3.4		-3.23155	-12.337		-2.04286	-5.82656		-1.07818	-3.4456		-0.0179641	-1.24318		0.352941	2.4835
2.95	3.72		11.5647	5.79131		3.73419	1.389		8.31	3.43666		-3.21499	-12.3097		-2.02373	-5.82386		-1.07719	-3.43915		-0.0138614	-1.23242		0.321569	2.50673
2.95	3.72		11.5981	5.837		3.78877	1.3979		8.36	3.51798		-3.18612	-12.3095		-1.87664	-5.81633		-1.07119	-3.43387		-0.0135593	-1.22992		0.192678	2.51208
2.95	3.73		11.6752	5.86931		3.79021	1.39813		8.56	3.52709		-3.17269	-12.3077		-1.87316	-5.80343		-1.06969	-3.41727		-0.0103448	-1.22922		0.176991	2.54713
2.94	3.74		11.7487	5.89416		3.79838	1.40687		8.6	3.54		-3.05483	-12.2933		-1.85085	-5.79897		-1.06061	-3.4		-0.00819788	-1.22897		0.163021	2.57143
2.91	3.74		11.8782	5.91865		3.85092	1.41006		8.68	3.55885		-3.04217	-12.193		-1.84991	-5.78804		-1.04844	-3.38863		-0.00611621	-1.21541		-0.0514925	2.57143
2.91	3.74		12.687	6.10583		3.87756	1.41769		8.76	3.57		-3.04152	-12.1918		-1.83737	-5.78073		-1.03676	-3.37047		-0.0037037	-1.207		-0.078329	2.58298
2.91	3.74		12.7553	6.12349		3.88764	1.4223		8.975	3.59353		-3.00778	-12.1429		-1.80654	-5.77381		-1.02797	-3.37017		-0.00322344	-1.19223		-0.126183	2.61011
2.9	3.74		13.1579	6.14227		3.97087	1.48159		9.03186	3.61601		-3	-12.1394		-1.79416	-5.76037		-1.02373	-3.36192		-0.00303448	-1.19079		-0.216019	2.62416
2.9	3.75		13.318	6.19198		3.99263	1.48213		9.12	3.62385		-2.94942	-12.0366		-1.77358	-5.75301		-0.98893	-3.35052		-0.00231884	-1.18913		-0.302652	2.63839
2.9	3.75		13.3986	6.35458		4.03777	1.48749		9.14	3.62621		-2.89883	-11.9951		-1.76661	-5.7508		-0.977723	-3.34862		-0.00213942	-1.18773		-0.581076	2.64615
2.8987	3.76		13.508	6.38541		4.15455	1.4887		9.22	3.68		-2.86783	-11.9209		-1.75357	-5.70621		-0.950139	-3.33333		-0.00204188	-1.18569		-0.769231	2.67588
2.89	3.77		13.6199	6.42578		4.19089	1.51006		9.48036	3.70391		-2.8626	-11.9129		-1.69359	-5.69554		-0.943114	-3.32632		-0.0014791	-1.18269		-1.15147	2.67606
2.89	3.77		14.1019	6.43015		4.25134	1.52321		9.63	3.70399		-2.85329	-11.8862		-1.66792	-5.69138		-0.893103	-3.31797		-0.000722222	-1.17623		-4.33767	2.72011
2.8674	3.77		14.2298	6.44949		4.36869	1.52447		9.72	3.75396		-2.84828	-11.856		-1.63056	-5.66265		-0.872414	-3.29749		-0.000473186	-1.17446		-5	2.72727
2.8641	3.78		14.3348	6.48206		4.6471	1.53081		9.79194	3.75574		-2.82051	-11.8428		-1.60458	-5.66197		-0.85214	-3.29268		-6.41e-05	-1.17083		-5.65217	2.73475
2.8536	3.78		14.3836	6.51101		4.70665	1.53099		10.004	3.76491		-2.68475	-11.7564		-1.56458	-5.6535		-0.834711	-3.29177		0	-1.16963		-21.875	2.74194
2.85	3.78		14.6422	6.5245		4.7574	1.56176		10.1705	3.77		-2.64766	-11.7403		-1.54733	-5.62701		-0.804928	-3.28084		0	-1.16258		-38.4615	2.7572
2.84	3.79		14.6957	6.52487		4.86087	1.56237		10.1928	3.88		-2.63929	-11.74		-1.5258	-5.62092		-0.779292	-3.26389		0	-1.1565		-42.5	2.77198
2.84	3.79		15.051	6.53774		4.88222	1.5751		10.2617	3.89		-2.60073	-11.7045		-1.50524	-5.57823		-0.739726	-3.25581		0	-1.15142		-55	2.78378
2.83	3.8		15.3632	6.63452		4.96739	1.59398		10.37	3.91267		-2.57075	-11.6593		-1.47059	-5.53232		-0.702355	-3.25221		0	-1.14851			2.78973
2.83	3.8		15.5803	6.7053		5.00807	1.61272		10.565	3.91664		-2.46777	-11.6159		-1.4563	-5.5291		-0.652174	-3.23185		0	-1.14765			2.851
2.8014	3.8		15.8812	6.7161		5.11114	1.63128		10.72	3.92328		-2.38735	-11.5765		-1.39855	-5.51948		-0.64854	-3.21495		0	-1.14724			2.86246
2.8	3.8		15.9218	6.72558		5.23068	1.63666		10.79	3.94474		-2.3774	-11.5728		-1.37688	-5.49593		-0.61008	-3.1875		0	-1.14474			2.8878
2.77	3.81		16.2559	6.72609		5.63864	1.6381		11	3.95		-2.36066	-11.4679		-1.36977	-5.46748		-0.584135	-3.18637		0	-1.14089			2.89889
2.76	3.81		16.2915	6.74635		5.67735	1.65333		11.12	3.97		-2.33945	-11.4634		-1.25795	-5.43925		-0.581454	-3.18367		0	-1.13934			2.90323
2.75	3.81		16.55	6.77263		5.80223	1.65676		11.2172	4.0455		-2.30345	-11.4467		-1.25497	-5.37037		-0.57316	-3.17073		0	-1.12889			2.9577
2.75	3.81		16.8018	6.7736		5.82077	1.66968		11.3194	4.04961		-2.20702	-11.4326		-1.23504	-5.35135		-0.518644	-3.15673		0	-1.12137			2.96471
2.74	3.82		16.9165	6.79229		6.13126	1.70626		11.51	4.14535		-2.09655	-11.3846		-1.19799	-5.34054		-0.492355	-3.15254		0	-1.12022			2.98252
2.73	3.82		17.3319	6.8303		6.25362	1.73005		12.45	4.17		-2.07285	-11.3793		-1.16574	-5.33333		-0.487633	-3.15118		0	-1.11778			3.01676
2.73	3.83		17.6091	6.88855		6.34283	1.74428		12.4604	4.19		-1.85512	-11.3279		-1.16116	-5.33066		-0.466332	-3.12684			-1.11638			3.02368
2.73	3.83		17.6123	6.91341		6.38992	1.75509		12.4666	4.21449		-1.71394	-11.2727		-1.13989	-5.32039		-0.429395	-3.11448			-1.1131			3.0534
2.73	3.84		17.9827	6.93601		6.73553	1.75675		12.7	4.28997		-1.69742	-11.2658		-1.1226	-5.31148		-0.420857	-3.09255			-1.11138			3.08082
2.71	3.84		18.4098	6.99861		6.75643	1.7686		12.748	4.32119		-1.66372	-11.2474		-1.07339	-5.30612		-0.395112	-3.09021			-1.10508			3.11944
2.7047	3.84		18.6218	7.19449		7.04211	1.77559		12.91	4.38525		-1.55094	-11.2289		-1.07229	-5.30504		-0.321149	-3.08789			-1.10299			3.17708
2.7	3.85		18.8698	7.231		7.2709	1.77828		13.3148	4.41957		-1.32921	-11.2165		-0.938628	-5.27108		-0.273997	-3.08707			-1.0942			3.18401
2.68	3.85		19.6024	7.27069		7.35066	1.79356		13.5645	4.42975		-1.25688	-11.1667		-0.935841	-5.26196		-0.263538	-3.08411			-1.09235			3.2
2.67	3.86		20.7954	7.39681		7.43616	1.79786		13.73	4.43606		-1.21326	-11.1575		-0.927445	-5.25926		-0.215805	-3.08153			-1.08747			3.20606
2.66	3.86		22.198	7.40319		7.48058	1.79986		13.74	4.44		-1.21222	-11.145		-0.65588	-5.22222		-0.210667	-3.07692			-1.08633			3.20718
2.65	3.86		22.3332	7.47372		7.7346	1.81025		13.9007	4.44845		-1.05	-11.1441		-0.582456	-5.21951		-0.163889	-3.07487			-1.08226			3.21938
2.64	3.87		22.4233	7.52603		7.85248	1.83864		14.17	4.46568		-0.978723	-11.1338		-0.509333	-5.21921		-0.162371	-3.05987			-1.07908			3.2224
2.6237	3.87		22.6065	7.55465		8.06218	1.88597		14.317	4.48826		-0.910995	-11.1111		-0.509165	-5.19674		-0.130734	-3.03977			-1.0736			3.27975
2.6189	3.87		22.6092	7.64088		8.15502	1.8957		14.41	4.5181		-0.804348	-11.0714		-0.486322	-5.19366		-0.10487	-3.03692			-1.06224			3.28962
2.6162	3.88		23.9834	7.70008		8.86602	1.90071		14.4913	4.54564		-0.512	-11.0465		-0.465306	-5.18779		-0.104536	-3.02446			-1.05995			3.3101
2.61	3.88		24.0327	7.71887		9.01149	1.90894		14.56	4.54673		-0.113402	-11.0428		-0.450593	-5.18764		-0.0914826	-3.00654			-1.0574			3.31707
2.6	3.89		24.5351	7.72648		9.29379	1.92806		14.87	4.56494		0	-11.0334		-0.426117	-5.16304		-0.0722892	-3.00254			-1.03879			3.33333
2.59	3.89		24.57	7.73426		9.40017	1.93749		14.93	4.57		0	-11.0169		-0.426036	-5.1269		-0.052356	-2.99559			-1.01858			3.36671
2.57	3.89		25.2011	7.77424		10.1305	1.93794		15.31	4.58709		0	-10.9722		-0.325648	-5.11111		-0.0450161	-2.99065			-1.00787			3.3836
2.57	3.9		25.8448	7.87909		10.1399	1.93922		15.37	4.6		0	-10.9602		-0.316514	-5.09346		-0.00679204	-2.98469			-0.997067			3.42857
2.5598	3.9		26.0797	7.96217		10.2478	1.94376		15.8345	4.60474		0	-10.9218		-0.153465	-5.09009		0	-2.97826			-0.995763			3.49194
2.53	3.9		26.4113	7.96323		10.2851	1.94531		16.4149	4.64172		0	-10.8924		-0.141694	-5.04065		0	-2.97778			-0.993506			3.49286
2.53	3.9		27.1118	7.97276		10.3149	1.95185		16.5927	4.65331		0	-10.8791		-0.131443	-5.03958		0	-2.97546			-0.98773			3.5037
2.5271	3.9		27.1701	8.07837		10.9982	1.95954		17.14	4.68583		0	-10.8158		-0.10967	-5.0348		0	-2.97386			-0.980769			3.6137
2.52	3.91		27.3852	8.08968		11.0962	1.97738		17.82	4.71435		0	-10.7479		0	-5.02128		0	-2.97297			-0.975			3.64
2.51	3.92		28.1683	8.15943		11.5507	1.98567		17.92	4.75		0	-10.747		0	-5.01149		0	-2.96524			-0.974052			3.7
2.5061	3.92		29.222	8.20919		11.7963	1.99037		18.5357	4.76066		0	-10.6982		0	-5		0	-2.9563			-0.966427			3.72119
2.5	3.92		30.4663	8.21673		11.8317	2		18.8128	4.82678		0	-10.6928		0	-5		0	-2.94686			-0.966173			3.7557
2.45	3.92		30.475	8.22395		12.3535	2.00369		19.5948	4.85		0	-10.6579		0	-5		0	-2.93598			-0.966102			3.78913
2.45	3.92		35.0197	8.26492		12.5106	2.00954		19.71	4.88		0	-10.6349		0	-4.99065		0.04811	-2.92593			-0.964835			3.7919
2.42	3.93		35.398	8.36135		15.1606	2.01202		19.89	4.88286		0	-10.6111		0	-4.98638		0.12253	-2.9249			-0.964103			3.80055
2.42	3.93		35.4625	8.4442		15.8032	2.04427		20.1	4.92		0	-10.6024		0	-4.98282		0.228571	-2.90792			-0.963526			3.84547
2.3778	3.93		36.2717	8.47408		16.9518	2.05479		20.35	4.99337		0	-10.5928			-4.96835			-2.90503			-0.962963			3.86452
2.3617	3.94		36.9725	8.48545		17.1456	2.08682		21.39	5.03		0	-10.4405			-4.94071			-2.89973			-0.954819			3.92374
2.3192	3.94		37.5019	8.52354		18.1166	2.09328		21.51	5.06			-10.4398			-4.93169			-2.8877			-0.95082			3.93607
2.3	3.96		38.9151	8.54007		20.9334	2.09503		23.0121	5.08143			-10.3896			-4.91189			-2.87854			-0.946927			3.94206
2.3	3.96		39.5112	8.60859		20.964	2.11595		23.43	5.09941			-10.3719			-4.89311			-2.85978			-0.941392			3.95752
2.22	3.97		40.3796	8.61435			2.11933		23.76	5.124			-10.3326			-4.87119			-2.85714			-0.938776			3.96528
2.22	3.97		43.9454	8.7415			2.14042		24.02	5.18385			-10.3257			-4.86188			-2.83117			-0.93279			3.97491
2.0379	3.98			8.76513			2.14352		24.22	5.18656			-10.3125			-4.86175			-2.83003			-0.93125			3.99901
1.76	3.98			8.81983			2.20079		25.7089	5.21			-10.3111			-4.85714			-2.81573			-0.93032			4.02
	3.98			8.83782			2.20744		26.45	5.33683			-10.2729			-4.84848			-2.81059			-0.928726			4.04432
	4			8.84298			2.211			5.37			-10.2685			-4.81818			-2.8046			-0.916898			4.04624
	4			8.84827			2.21372			5.4			-10.2673			-4.80804			-2.80323			-0.9161			4.06977
	4			8.85567			2.21976			5.42			-10.2444			-4.77654			-2.7896			-0.912718			4.11301
	4			8.87982			2.2349			5.43075			-10.2376			-4.77573			-2.76956			-0.909938			4.15251
	4.01			8.90407			2.2575			5.44427			-10.1901			-4.76015			-2.76744			-0.904891			4.21569
	4.01			8.92907			2.26995			5.45767			-10.1659			-4.73262			-2.73764			-0.898004			4.24516
	4.01			8.94409			2.28321			5.46898			-10.1325			-4.675			-2.73701			-0.896386			4.33862
	4.03			9.01305			2.28749			5.48			-10.1106			-4.6729			-2.73623			-0.88595			4.38061
	4.04			9.02746			2.30558			5.52619			-10.022			-4.62322			-2.73469			-0.884615			4.46565
	4.04			9.07713			2.31804			5.53046			-9.94723			-4.61053			-2.73043			-0.882812			4.52802
	4.04			9.09497			2.3203			5.55783			-9.93827			-4.60317			-2.72451			-0.873494			4.57692
	4.04			9.18185			2.32713			5.60451			-9.87741			-4.5961			-2.71399			-0.870432			4.58131
	4.04			9.18847			2.35188			5.61			-9.87552			-4.58716			-2.71226			-0.869835			4.59195
	4.05			9.19234			2.3712			5.63303			-9.83395			-4.56873			-2.71217			-0.869318			4.61839
	4.05			9.19749			2.37398			5.7			-9.7973			-4.52778			-2.70554			-0.868421			4.63071
	4.05			9.1986			2.38525			5.7			-9.79651			-4.52778			-2.70482			-0.858947			4.65175
	4.09			9.21904			2.42269			5.72283			-9.78873			-4.52381			-2.7027			-0.857482			4.66254
	4.09			9.26538			2.43217			5.73			-9.77839			-4.5			-2.69841			-0.854227			4.66467
	4.1			9.27912			2.46021			5.8			-9.71326			-4.5			-2.69488			-0.845638			4.66512
	4.1			9.31129			2.48346			5.80665			-9.70149			-4.46939			-2.68889			-0.842262			4.78177
	4.1			9.32675			2.49239			5.87899			-9.6846			-4.44853			-2.68571			-0.842105			4.81797
	4.11			9.35422			2.52484			5.90061			-9.65839			-4.44623			-2.67139			-0.839729			4.86418
	4.11			9.42599			2.52857			5.90361			-9.64158			-4.44201			-2.66667			-0.836788			4.95543
	4.11			9.42717			2.53303			5.92			-9.63255			-4.43182			-2.66393			-0.833795			4.95922
	4.11			9.50151			2.53495			5.96			-9.62871			-4.42308			-2.65432			-0.832836			5
	4.12			9.50867			2.62324			5.97008			-9.59799			-4.4			-2.65123			-0.827692			5.0045
	4.13			9.5117			2.62873			6.00812			-9.55326			-4.38849			-2.6492			-0.827411			5.02207
	4.13			9.67948			2.66956			6.07364			-9.53368			-4.34988			-2.64583			-0.826829			5.05534
	4.14			9.70923			2.68761			6.07468			-9.48949			-4.34389			-2.64085			-0.82439			5.07692
	4.14			9.72981			2.68875			6.09			-9.46472			-4.29942			-2.63804			-0.817175			5.08537
	4.14			9.77344			2.68887			6.09			-9.38462			-4.27313			-2.63192			-0.813704			5.086
	4.14			9.9419			2.69871			6.12			-9.37656			-4.27007			-2.62799			-0.807065			5.09649
	4.15			9.95033			2.71767			6.13878			-9.37394			-4.24947			-2.625			-0.804481			5.1011
	4.15			9.97027			2.74248			6.15			-9.35691			-4.24936			-2.62397			-0.802661			5.10638
	4.15			9.98649			2.75684			6.20817			-9.30041			-4.23529			-2.61796			-0.793651			5.13467
	4.15			10.0007			2.77088			6.23458			-9.29054			-4.23208			-2.6178			-0.767094			5.24219
	4.15			10.0224			2.79485			6.25686			-9.2654			-4.23163			-2.61392			-0.765472			5.24354
	4.15			10.1025			2.79741			6.29			-9.18803			-4.22037			-2.60656			-0.764228			5.25721
	4.16			10.1573			2.79946			6.33			-9.13706			-4.2037			-2.5964			-0.758958			5.33929
	4.16			10.2073			2.80272			6.40026			-9.12863			-4.17874			-2.59524			-0.758621			5.36458
	4.19			10.2075			2.81898			6.40872			-9.12023			-4.17323			-2.59064			-0.756098			5.37077
	4.2			10.2222			2.8297			6.47			-9.0981			-4.17178			-2.58206			-0.75495			5.39865
	4.2			10.2282			2.85199			6.47			-9.08096			-4.15584			-2.57862			-0.754181			5.40893
	4.21			10.2641			2.87096			6.47456			-9.06542			-4.1535			-2.56659			-0.753199			5.52969
	4.21			10.3025			2.94138			6.50845			-9.0604			-4.13793			-2.56452			-0.750459			5.66667
	4.22			10.3873			2.96171			6.52587			-9.0128			-4.12821			-2.5625			-0.75			5.74773
	4.22			10.4179			2.99127			6.53			-8.98844			-4.125			-2.55717			-0.747875			5.78824
	4.22			10.4433			3.05769			6.57			-8.97917			-4.10169			-2.55065			-0.745509			5.7971
	4.22			10.4537			3.0735			6.57172			-8.96739			-4.09346			-2.54717			-0.740933			5.81028
	4.23			10.4653			3.07927			6.59524			-8.85621			-4.08676			-2.53036			-0.737609			5.82126
	4.23			10.5311			3.09478			6.65			-8.84956			-4.07108			-2.5082			-0.7225			5.85366
	4.23			10.5318			3.09733			6.66848			-8.82022			-4.05941			-2.5			-0.718563			5.9375
	4.23			10.5893			3.12343			6.67			-8.81971			-4.0501			-2.49096			-0.701058			6.27509
	4.23			10.5968			3.13034			6.69			-8.79615			-4.04624			-2.48607			-0.700906			6.29938
	4.24			10.6586			3.14034			6.72			-8.78049			-4.04372			-2.48169			-0.697819			6.38745
	4.24			10.7506			3.14149			6.76766			-8.77751			-4.0407			-2.47154			-0.691892			6.43443
	4.25			10.807			3.15605			6.83469			-8.76712			-4.03141			-2.46457			-0.683099			6.45706
	4.25			10.9142			3.17777			6.87098			-8.75			-4.03125			-2.44709			-0.68			6.45783
	4.25			10.9369			3.19383			6.88			-8.73449			-4.02357			-2.44344			-0.674731			6.51533
	4.25			10.9607			3.19445			6.88145			-8.71166			-4.02222			-2.4391			-0.674107			6.52418
	4.25			10.9811			3.2236			7.07438			-8.71074			-3.95225			-2.42564			-0.669866			6.54217
	4.26			11.0282			3.22471			7.1206			-8.70748			-3.95			-2.39623			-0.667897			6.60031
	4.26			11.0645			3.22625			7.12935			-8.7			-3.94628			-2.38532			-0.666667			6.63009
	4.26			11.0944			3.24244			7.13337			-8.66477			-3.92015			-2.38158			-0.657143			6.6877
	4.26			11.1069			3.25985			7.14676			-8.64407			-3.91437			-2.36877			-0.651601			6.80196
	4.27			11.1151			3.29547			7.17542			-8.62823			-3.90977			-2.36324			-0.636882			6.83146
	4.27			11.1504			3.31168			7.21738			-8.56823			-3.90947			-2.35294			-0.63369			6.86727
	4.27			11.2083			3.31205			7.22			-8.52008			-3.89908			-2.3494			-0.632509			7.00278
	4.28			11.2233			3.31781			7.23508			-8.42672			-3.8806			-2.34653			-0.631111			7.04967
	4.28			11.2324			3.35358			7.42			-8.4153			-3.88027			-2.32704			-0.63089			7.16414
	4.28			11.2769			3.43577			7.44288			-8.4058			-3.87025			-2.30627			-0.630435			7.19531
	4.3			11.2794			3.43682			7.47972			-8.3617			-3.86628			-2.2973			-0.62963			7.20559
	4.3			11.3165			3.43742			7.49			-8.33684			-3.86023			-2.29323			-0.626812			7.33333
	4.31			11.3383			3.46752			7.49317			-8.32021			-3.85507			-2.27928			-0.618			7.37069
	4.32			11.3447			3.46902			7.50887			-8.30946			-3.84181			-2.27599			-0.607629			7.38298
	4.32			11.3579			3.47948			7.51			-8.24228			-3.81517			-2.2642			-0.591512			7.42259
	4.33			11.3948			3.48652			7.52183			-8.22554			-3.79227			-2.26168			-0.586885			7.45714
	4.33			11.4337			3.51185			7.54			-8.20755			-3.78556			-2.25886			-0.573643			7.47294
	4.33			11.4917			3.51397			7.57594			-8.2			-3.77171			-2.25446			-0.571429			7.6055
	4.34			11.5933			3.51883			7.58822			-8.17757			-3.76812			-2.24661			-0.564384			7.67956
	4.34			11.6407			3.52565			7.60036			-8.15135			-3.76068			-2.24047			-0.553846			7.69714
	4.34			11.6754			3.59547			7.60425			-8.13462			-3.75951			-2.23353			-0.552174			7.70807
	4.34			11.7242			3.60141			7.67342			-8.13449			-3.73166			-2.21978			-0.551122			7.72123
	4.35			11.7548			3.6393			7.68			-8.11623			-3.72727			-2.20339			-0.550813			7.73022
	4.35			11.7931			3.64098			7.69			-8.11448			-3.72308			-2.2			-0.549839			7.8
	4.36			11.8033			3.64964			7.69404			-8.09117			-3.71681			-2.19894			-0.54321			7.80498
	4.36			11.8192			3.6689			7.79525			-8.08252			-3.66599			-2.19733			-0.540698			7.83333
	4.36			11.8758			3.66919			7.81			-8.07095			-3.66525			-2.19653			-0.535168			7.85714
	4.36			11.9006			3.73396			7.85878			-8.06653			-3.62705			-2.18504			-0.531621			7.8677
	4.37			12.0612			3.79177			7.9			-8.06604			-3.62364			-2.18283			-0.530086			7.94054
	4.37			12.1319			3.80139			7.9			-8.04813			-3.59026			-2.16818			-0.525316			7.94199
	4.38			12.1827			3.81759			7.90898			-8.02941			-3.57341			-2.16355			-0.518919			8.01238
	4.38			12.1911			3.85997			7.91			-8.0117			-3.5625			-2.15099			-0.512821			8.03795
	4.38			12.2064			3.863			7.92512			-7.98834			-3.56209			-2.14888			-0.506112			8.06991
	4.39			12.2454			3.87338			7.95			-7.96496			-3.54286			-2.12538			-0.50266			8.15789
	4.39			12.3869			3.88244			7.99			-7.92812			-3.52584			-2.10106			-0.498783			8.16827
	4.4			12.4354			3.88698			8.02			-7.90087			-3.51801			-2.09979			-0.494318			8.20465
	4.4			12.4504			3.89384			8.04739			-7.84217			-3.51282			-2.09814			-0.478346			8.28125
	4.4			12.4564			3.89734			8.14			-7.82946			-3.48168			-2.09045			-0.476809			8.3209
	4.41			12.4842			3.92641			8.16			-7.8252			-3.47607			-2.08824			-0.473529			8.3375
	4.41			12.506			3.96569			8.16061			-7.81176			-3.45982			-2.08286			-0.468193			8.35038
	4.42			12.5335			3.99467			8.16412			-7.80591			-3.45506			-2.07143			-0.466425			8.35294
	4.42			12.6024			4.03143			8.16669			-7.76498			-3.44729			-2.07042			-0.466395			8.42405
	4.43			12.6467			4.04231			8.18704			-7.75819			-3.41404			-2.05833			-0.463602			8.47458
	4.43			12.6493			4.09376			8.20039			-7.75076			-3.41365			-2.05723			-0.463235			8.47809
	4.44			12.8077			4.12301			8.21391			-7.73537			-3.40741			-2.05505			-0.460784			8.5061
	4.44			12.812			4.16036			8.26388			-7.68448			-3.39506			-2.04239			-0.459459			8.50698
	4.44			12.8344			4.17905			8.29232			-7.67442			-3.39332			-2.04235			-0.449173			8.59599
	4.44			12.8777			4.20656			8.31			-7.67123			-3.37815			-2.03272			-0.446429			8.61644
	4.47			12.8836			4.20854			8.32398			-7.66784			-3.36585			-2.02108			-0.445255			8.69
	4.47			12.8876			4.28508			8.3356			-7.6247			-3.36245			-2.00717			-0.442886			8.81006
	4.48			12.9955			4.28978			8.38			-7.62353			-3.35404			-1.97349			-0.442308			8.85113
	4.49			13.0921			4.37777			8.39527			-7.61905			-3.35385			-1.96119			-0.435484			8.86651
	4.49			13.0969			4.409			8.43			-7.61446			-3.33333			-1.95802			-0.435374			9.02609
	4.5			13.1065			4.43284			8.51915			-7.50896			-3.31559			-1.95683			-0.433692			9.02733
	4.5			13.1585			4.48039			8.56654			-7.48299			-3.30743			-1.95565			-0.432432			9.0302
	4.5			13.1723			4.51289			8.58682			-7.4223			-3.30389			-1.95358			-0.432331			9.06627
	4.5			13.1933			4.51636			8.59321			-7.41107			-3.30241			-1.94396			-0.431755			9.23077
	4.5			13.2029			4.51636			8.62			-7.36413			-3.28257			-1.93916			-0.431535			9.339
	4.51			13.2031			4.56467			8.67769			-7.35294			-3.27586			-1.92435			-0.42891			9.34798
	4.51			13.278			4.63306			8.68835			-7.35043			-3.27327			-1.91268			-0.418097			9.36937
	4.51			13.3427			4.63512			8.8			-7.33577			-3.27103			-1.90878			-0.417323			9.47655
	4.51			13.4195			4.71219			8.83			-7.30769			-3.2619			-1.90693			-0.414977			9.5124
	4.52			13.4276			4.75309			8.89			-7.26068			-3.25779			-1.9068			-0.410053			9.52254
	4.52			13.5236			4.77139			8.89976			-7.24551			-3.25688			-1.90544			-0.409222			9.66556
	4.52			13.542			4.80998			8.91284			-7.21649			-3.23856			-1.8933			-0.407197			9.72152
	4.53			13.6046			4.81474			8.93			-7.17439			-3.23113			-1.88484			-0.401709			9.79116
	4.53			13.625			4.81821			8.97354			-7.16912			-3.22382			-1.88389			-0.401376			9.79695
	4.54			13.6317			4.92327			8.99			-7.14859			-3.20792			-1.87931			-0.396018			10
	4.54			13.6414			4.95576			9.0011			-7.11475			-3.20144			-1.87772			-0.393393			10.0143
	4.54			13.643			4.96202			9.01188			-7.09602			-3.18653			-1.87561			-0.389474			10.2377
	4.55			13.6927			4.97046			9.06654			-7.07641			-3.16973			-1.87411			-0.389151			10.408
	4.55			13.7021			4.97876			9.07635			-7.07395			-3.15748			-1.87087			-0.377005			10.4457
	4.56			13.7774			4.99597			9.16			-7.06173			-3.15315			-1.86012			-0.366947			10.4584
	4.56			13.8145			5.05594			9.18			-7.05128			-3.14869			-1.85625			-0.362606			10.6157
	4.57			13.8347			5.09499			9.21239			-7.04301			-3.13953			-1.85			-0.362434			10.7194
	4.57			13.9798			5.16569			9.25003			-7.04			-3.13253			-1.82549			-0.361682			10.8543
	4.59			14.0202			5.17333			9.29			-7.03407			-3.12796			-1.79661			-0.35545			10.8718
	4.6			14.0623			5.1789			9.29646			-7.03125			-3.1106			-1.79468			-0.354762			10.875
	4.61			14.1387			5.19377			9.40215			-7.01461			-3.11054			-1.79075			-0.35461			11.0219
	4.61			14.1634			5.20175			9.40293			-7.00617			-3.08511			-1.79036			-0.346154			11.0281
	4.62			14.2169			5.21411			9.43474			-6.91111			-3.08176			-1.78519			-0.343669			11.0556
	4.63			14.2442			5.29821			9.46239			-6.90789			-3.06075			-1.77922			-0.338843			11.0885
	4.63			14.2831			5.36798			9.48			-6.87003			-3.05389			-1.77495			-0.338552			11.0943
	4.63			14.3128			5.37462			9.48			-6.85981			-3.05164			-1.76949			-0.337004			11.1358
	4.64			14.3133			5.39861			9.5			-6.83377			-3.04799			-1.76279			-0.333333			11.2183
	4.64			14.3647			5.39957			9.55064			-6.81382			-3.04054			-1.76119			-0.327434			11.2458
	4.67			14.4058			5.43259			9.56			-6.80804			-3.03621			-1.75551			-0.322034			11.3893
	4.67			14.5558			5.43933			9.58			-6.80191			-3.02892			-1.73826			-0.318421			11.4277
	4.68			14.5624			5.50072			9.64439			-6.76136			-3.01939			-1.73804			-0.317949			11.4925
	4.68			14.8184			5.5515			9.66638			-6.74419			-3.01746			-1.738			-0.313953			11.6575
	4.69			14.8539			5.56421			9.69			-6.67396			-3.00254			-1.73051			-0.309211			11.8182
	4.7			14.9239			5.68032			9.70406			-6.65584			-2.97491			-1.72597			-0.3			11.9412
	4.72			15.0101			5.72411			9.71			-6.64865			-2.97368			-1.7193			-0.296296			12.1875
	4.72			15.4092			5.74072			9.75413			-6.64773			-2.96524			-1.71739			-0.295699			12.25
	4.72			15.4271			5.75427			9.8			-6.5873			-2.95203			-1.71581			-0.294347			12.3569
	4.72			15.5629			5.76769			9.80632			-6.52661			-2.94118			-1.71237			-0.291925			12.5417
	4.73			15.602			5.77036			9.80815			-6.52452			-2.93556			-1.70284			-0.291513			12.7809
	4.73			15.6616			5.82131			9.92			-6.51235			-2.88945			-1.70106			-0.279863			12.8432
	4.73			15.8065			5.84795			9.93			-6.49068			-2.88201			-1.68729			-0.277027			12.9181
	4.74			15.8456			5.88847			9.93225			-6.4891			-2.87603			-1.68421			-0.272436			13.0378
	4.75			15.9183			5.98677			9.96			-6.46154			-2.86585			-1.67535			-0.270315			13.1348
	4.77			15.919			6.11197			9.96			-6.45051			-2.86089			-1.65625			-0.26969			13.1625
	4.77			16.1305			6.1246			9.96059			-6.44647			-2.84571			-1.63211			-0.268489			13.2843
	4.77			16.1414			6.12825			9.97221			-6.42487			-2.84112			-1.6281			-0.264925			13.4056
	4.78			16.3181			6.16408			10.03			-6.35417			-2.84065			-1.62749			-0.257069			13.5873
	4.79			16.4733			6.28301			10.03			-6.3467			-2.83721			-1.6195			-0.256024			13.7416
	4.79			16.6069			6.32216			10.0356			-6.33333			-2.83333			-1.61892			-0.255034			13.8713
	4.79			16.6705			6.32342			10.0738			-6.31659			-2.81991			-1.61111			-0.254673			14.0102
	4.79			16.7403			6.39303			10.1025			-6.26263			-2.81579			-1.59067			-0.251825			14.024
	4.8			16.7431			6.4095			10.1168			-6.23003			-2.81532			-1.58843			-0.248097			14.089
	4.8			16.8414			6.43329			10.13			-6.21127			-2.80539			-1.58228			-0.246964			14.1304
	4.8			16.8503			6.45986			10.29			-6.20438			-2.80228			-1.5817			-0.24612			14.1667
	4.8			17.0083			6.46778			10.3102			-6.18875			-2.79661			-1.57658			-0.244076			14.2411
	4.81			17.0094			6.58059			10.3241			-6.17284			-2.79279			-1.56222			-0.242105			14.3333
	4.81			17.0346			6.5925			10.35			-6.17108			-2.77929			-1.56211			-0.236111			14.3552
	4.81			17.0975			6.7106			10.3935			-6.15672			-2.76486			-1.54545			-0.232484			14.7887
	4.82			17.118			6.73717			10.42			-6.14907			-2.76398			-1.54487			-0.231746			14.8826
	4.82			17.1407			6.75531			10.4492			-6.09901			-2.75			-1.54348			-0.226168			14.9932
	4.83			17.2974			6.79861			10.4698			-6.05191			-2.73622			-1.53561			-0.222816			15.0346
	4.84			17.6154			6.8261			10.48			-6.0241			-2.73279			-1.53456			-0.2225			15.1858
	4.84			17.6274			6.83111			10.481			-6.02381			-2.72277			-1.51567			-0.206154			15.3527
	4.84			17.6658			6.87814			10.4902			-5.99688			-2.72131			-1.51351			-0.205128			15.4071
	4.85			17.6722			7.18509			10.5			-5.9322			-2.7027			-1.4968			-0.204762			15.68
	4.86			17.8319			7.30451			10.506			-5.8961			-2.6972			-1.48971			-0.198734			15.8936
	4.86			17.9584			7.30985			10.5251			-5.89322			-2.68657			-1.48916			-0.196262			16.278
	4.87			18.2879			7.33995			10.5639			-5.86074			-2.68519			-1.48675			-0.192843			16.2791
	4.88			18.347			7.36759			10.5924			-5.8011			-2.67925			-1.48643			-0.190725			16.6197
	4.89			18.356			7.43413			10.6			-5.79186			-2.66667			-1.48225			-0.184685			16.7465
	4.89			18.4694			7.51813			10.73			-5.77963			-2.63485			-1.47396			-0.183938			16.8629
	4.89			18.484			7.5282			10.75			-5.76119			-2.62963			-1.46894			-0.182819			16.871
	4.89			18.6001			7.62221			10.81			-5.73832			-2.61972			-1.45407			-0.170259			16.8862
	4.9			18.6229			7.65185			10.86			-5.71053			-2.61468			-1.43611			-0.155556			16.8889
	4.91			18.6447			7.68783			10.92			-5.70093			-2.60997			-1.43409			-0.155216			17.25
	4.91			18.7704			7.77076			11.04			-5.66547			-2.6096			-1.43182			-0.150588			17.672
	4.91			18.7789			7.7724			11.09			-5.60377			-2.58907			-1.42897			-0.147717			17.7589
	4.92			18.9475			7.81155			11.139			-5.55249			-2.57778			-1.42521			-0.147541			18.2294
	4.92			18.975			7.8238			11.1573			-5.51331			-2.56927			-1.39875			-0.144017			19.3342
	4.92			19.0347			7.8689			11.2331			-5.49254			-2.56881			-1.39364			-0.132924			19.6178
	4.92			19.2058			7.90872			11.3477			-5.45181			-2.5679			-1.39227			-0.127111			19.6519
	4.93			19.2162			7.97242			11.3708			-5.41284			-2.56259			-1.38539			-0.125225			19.9622
	4.94			19.2491			8.003			11.38			-5.40541			-2.55864			-1.36288			-0.120401			20.0935
	4.94			19.3421			8.13894			11.4486			-5.40254			-2.53638			-1.34834			-0.118519			20.5985
	4.96			19.3794			8.18226			11.62			-5.37688			-2.52865			-1.32231			-0.114865			20.9939
	4.96			19.5188			8.22131			11.6414			-5.36885			-2.50716			-1.31933			-0.114796			21.0485
	4.97			19.6844			8.2526			11.71			-5.3481			-2.4881			-1.31703			-0.113065			21.1222
	4.97			19.8538			8.27408			11.76			-5.32178			-2.48687			-1.30789			-0.111111			21.2989
	4.98			19.8753			8.33029			11.81			-5.28986			-2.47714			-1.29958			-0.11106			22
	4.99			19.8778			8.38536			11.8101			-5.26455			-2.44068			-1.29889			-0.110063			22.5525
	4.99			19.9085			8.40809			11.8479			-5.22449			-2.4359			-1.29817			-0.109353			22.7246
	4.99			20.0421			8.55546			11.8835			-5.21635			-2.43243			-1.28358			-0.109145			22.75
	5			20.1318			8.55866			11.9			-5.19481			-2.42708			-1.27881			-0.108508			23.2911
	5			20.16			8.60652			12.0176			-5.18962			-2.42534			-1.26777			-0.101527			23.3333
	5			20.3688			8.6092			12.0252			-5.18293			-2.39468			-1.26349			-0.0990741			23.4674
	5.01			20.4236			8.61951			12.1155			-5.15748			-2.36364			-1.2597			-0.0975669			23.6503
	5.02			20.4473			8.69178			12.152			-5.12821			-2.35887			-1.25229			-0.0904908			23.6722
	5.03			20.4791			8.70674			12.1929			-5.08816			-2.35514			-1.24928			-0.0900277			24.0215
	5.04			20.5796			8.73086			12.2			-5.04545			-2.3518			-1.22864			-0.0884354			24.0331
	5.04			20.7232			8.86166			12.2824			-5.01558			-2.34834			-1.226			-0.0852535			24.3169
	5.05			20.7674			8.86801			12.3171			-5			-2.33766			-1.21759			-0.0831025			25.0211
	5.06			20.8768			8.87333			12.3303			-5			-2.32595			-1.21755			-0.0806005			26.4
	5.07			20.9054			9.25337			12.3645			-5			-2.32164			-1.18519			-0.07925			26.9565
	5.07			20.9904			9.27459			12.4			-4.90909			-2.32			-1.17857			-0.0707547			27.6157
	5.08			20.9947			9.28948			12.438			-4.89744			-2.30627			-1.1477			-0.0704225			27.8148
	5.08			21.168			9.34494			12.5219			-4.80167			-2.29958			-1.14607			-0.0699531			28.0867
	5.08			21.2137			9.37785			12.65			-4.77477			-2.29333			-1.14286			-0.0692841			29.1545
	5.08			21.2429			9.40496			12.6699			-4.76015			-2.28628			-1.14082			-0.0683168			29.747
	5.1			21.352			9.61156			12.7009			-4.73485			-2.27106			-1.13514			-0.0627706			29.9332
	5.11			21.3576			9.65182			12.73			-4.72881			-2.26415			-1.12709			-0.0622568			30.3231
	5.13			21.5562			9.81552			12.7725			-4.72464			-2.25877			-1.12656			-0.0615385			30.5263
	5.13			21.5888			9.83958			12.87			-4.72441			-2.25			-1.12557			-0.0589354			31.1659
	5.13			21.7498			9.87009			12.877			-4.72441			-2.21928			-1.11765			-0.0588621			31.406
	5.15			21.9058			9.99967			12.9486			-4.72222			-2.21928			-1.11743			-0.0582627			32.1184
	5.16			21.9771			10.0592			13.02			-4.71735			-2.21629			-1.10806			-0.0572687			33.3333
	5.17			22.3596			10.16			13.13			-4.70732			-2.21316			-1.10456			-0.0567164			33.7329
	5.2			22.5372			10.4998			13.13			-4.69565			-2.20748			-1.09119			-0.0562016			34.1321
	5.2			22.6043			10.5309			13.21			-4.69231			-2.20455			-1.08725			-0.0548628			34.3554
	5.21			22.6206			10.615			13.42			-4.68571			-2.18653			-1.07056			-0.0541455			34.8235
	5.21			22.8188			10.6498			13.5286			-4.68468			-2.17087			-1.06911			-0.0537313			35.0107
	5.26			22.8382			10.6773			13.5386			-4.68085			-2.16846			-1.053			-0.0512			37.4629
	5.26			22.9599			10.7411			13.56			-4.67967			-2.16443			-1.04308			-0.0507937			37.8378
	5.27			23.1126			10.7531			13.66			-4.55538			-2.13248			-1.03986			-0.0424354			41.0906
	5.27			23.4368			10.7921			13.7057			-4.54006			-2.13178			-1.03692			-0.0389294			42.7101
	5.28			23.5375			10.8134			13.73			-4.51765			-2.12928			-1.0297			-0.0374016			42.8777
	5.28			23.5511			10.8974			13.97			-4.47761			-2.12798			-1.01231			-0.0365535			44.9433
	5.28			23.5857			10.9717			14.21			-4.44444			-2.12652			-1.01031			-0.0363924			46.8714
	5.29			23.5921			11.0408			14.25			-4.36681			-2.09157			-0.988462			-0.0345382			46.8991
	5.3			23.6107			11.0638			14.28			-4.36326			-2.0806			-0.979487			-0.0330579			47.2739
	5.31			23.7913			11.2476			14.2816			-4.34629			-2.07203			-0.970326			-0.0309055			48.8722
	5.31			23.8426			11.2604			14.34			-4.31373			-2.05755			-0.969072			-0.0301455			50.1206
	5.32			23.932			11.2823			14.39			-4.31193			-2.04991			-0.968571			-0.029798			53.5
	5.35			24.2518			11.368			14.44			-4.29889			-2.02564			-0.961652			-0.0297872			56.2542
	5.35			24.26			11.4136			14.45			-4.27403			-2.02219			-0.948328			-0.0260664			57.7267
	5.35			24.6518			11.4203			14.455			-4.2711			-2.02108			-0.946154			-0.025			58.7241
	5.35			24.7045			11.4465			14.48			-4.25926			-2.00228			-0.925134			-0.0241187			60.625
	5.36			24.8255			11.5551			14.53			-4.25234			-1.99647			-0.917051			-0.0207921			60.6871
	5.37			25.6423			11.586			14.5424			-4.23935			-1.99005			-0.909366			-0.0164741			64
	5.38			25.8043			11.6466			14.59			-4.1723			-1.9825			-0.893805			-0.0160183			65.0318
	5.39			25.8067			11.6497			14.95			-4.14062			-1.91813			-0.88964			-0.0142857			66.2566
	5.39			25.8344			11.6988			15			-4.11017			-1.91441			-0.889447			-0.0141176			67.3636
	5.4			26.1404			11.7162			15			-4.10931			-1.91097			-0.885593			-0.0139535			68.8919
	5.4			26.1579			11.7402			15.13			-4.07194			-1.90509			-0.875			-0.012959			73.5714
	5.42			26.7423			11.8751			15.2			-4.06302			-1.88983			-0.860976			-0.011782			80
	5.42			26.9393			12.1011			15.2835			-4.04063			-1.88377			-0.848837			-0.0108696			80
	5.42			27.0951			12.1136			15.49			-4.00826			-1.883			-0.809302			-0.00909091			83.3333
	5.44			27.1172			12.1342			15.5951			-3.97333			-1.88252			-0.808176			-0.00744879			90
	5.45			27.5912			12.3082			15.62			-3.9638			-1.86364			-0.802966			-0.00468384			91.6107
	5.46			27.723			12.5002			15.6966			-3.95176			-1.85083			-0.800454			-0.00393701			100
	5.47			28.4319			12.5719			15.84			-3.94786			-1.84286			-0.793307			-0.00296736			112.656
	5.47			28.4963			12.6184			16.0409			-3.94484			-1.77807			-0.785219			-0.0028169			124
	5.47			28.5219			12.6992			16.15			-3.94022			-1.69552			-0.778816			-0.00230947			130.955
	5.49			28.5673			12.7038			16.1919			-3.90746			-1.69261			-0.776316			-0.00189753			138.621
	5.49			28.8261			12.8107			16.366			-3.89401			-1.69102			-0.767225			-0.00155814			143.4
	5.51			29.5753			12.929			16.37			-3.89381			-1.66077			-0.740458			-0.00148148			161.667
	5.54			29.9855			13.0643			16.52			-3.89113			-1.63504			-0.725537			0			177.857
	5.56			30.1135			13.2136			16.8569			-3.84817			-1.61491			-0.725			0			190
	5.58			30.6663			13.4069			17.0573			-3.8403			-1.60635			-0.718866			0			217.621
	5.58			30.9994			13.5749			17.0867			-3.76316			-1.60317			-0.70318			0			231.87
	5.61			31.2143			13.8921			17.0975			-3.73737			-1.58372			-0.7			0			240
	5.66			31.2465			14.4526			17.16			-3.73188			-1.57862			-0.689751			0			269.045
	5.68			31.3795			14.5347			17.2862			-3.72998			-1.56839			-0.678984			0			275
	5.7			31.455			14.5851			17.45			-3.70492			-1.56582			-0.671429			0			275.745
	5.71			31.5137			14.7293			17.66			-3.66071			-1.55287			-0.662379			0			1130
	5.73			31.6098			14.7467			17.69			-3.60825			-1.54545			-0.656977			0
	5.82			32.5291			14.7926			17.76			-3.6			-1.51429			-0.646037			0
	5.82			32.737			14.8414			17.8046			-3.55615			-1.47739			-0.638528
	5.83			33.3214			14.8537			18.05			-3.4878			-1.47516			-0.633166
	5.9			33.7469			15.0366			18.18			-3.44473			-1.45979			-0.629921
	5.9			33.9563			15.1388			18.19			-3.4434			-1.4508			-0.619565
	5.91			34.0995			15.2749			18.2747			-3.43465			-1.43388			-0.615863
	5.92			34.1372			15.4068			18.46			-3.35917			-1.41929			-0.615572
	5.94			34.7192			15.5083			18.8			-3.32308			-1.41806			-0.601869
	5.95			34.7625			15.8186			18.91			-3.29493			-1.40625			-0.597368
	5.98			34.8693			15.8468			19.09			-3.17549			-1.38826			-0.572082
	6.01			35.223			15.9235			19.649			-3.15068			-1.38189			-0.523077
	6.02			35.8971			16.0651			19.72			-3.1454			-1.37875			-0.520295
	6.03			35.9349			16.0706			19.74			-3.125			-1.37059			-0.497217
	6.03			36.4629			16.4049			19.86			-3.08426			-1.35608			-0.488889
	6.05			36.6305			16.4959			20.3169			-3.05128			-1.35502			-0.462916
	6.05			36.8069			16.5421			20.35			-3.01802			-1.34949			-0.459016
	6.1			36.85			17.2578			20.3844			-2.97003			-1.33415			-0.430588
	6.1			36.9329			17.3201			20.62			-2.94554			-1.30225			-0.42963
	6.12			36.9619			17.5175			20.6385			-2.92829			-1.30118			-0.4163
	6.15			37.8697			18.2353			21.08			-2.88235			-1.27981			-0.412463
	6.19			38.0053			18.3018			21.18			-2.77567			-1.23128			-0.396256
	6.22			38.0812			18.4374			21.6165			-2.68349			-1.23091			-0.395062
	6.23			38.105			18.4634			21.7172			-2.66667			-1.11685			-0.378788
	6.25			38.275			18.9284			21.741			-2.61386			-1.10138			-0.375984
	6.27			38.3774			18.9911			22.0224			-2.33256			-1.09496			-0.370149
	6.29			38.9062			19.531			22.1655			-2.29907			-1.08505			-0.330171
	6.32			39.4627			19.5858			22.29			-2.25576			-1.04148			-0.321656
	6.36			40.9836			19.8753			22.78			-2.17857			-1.03059			-0.30303
	6.38			41.6034			20.4926			22.85			-1.99548			-1.02716			-0.290155
	6.39			42.2098			20.5171			23.0252			-1.99119			-1			-0.263366
	6.41			43.2929			20.7097			23.66			-1.94983			-0.994872			-0.257426
	6.41			43.3689			20.913			23.77			-1.84065			-0.948819			-0.251174
	6.41			44.2603			21.1305			24.1			-1.7873			-0.94704			-0.206628
	6.42			44.3155			21.1887			24.3778			-1.53926			-0.939394			-0.200896
	6.43			44.6054			21.3106			24.3882			-1.526			-0.920716			-0.193675
	6.52			44.674			21.5396			24.65			-1.52582			-0.907021			-0.185259
	6.57			44.8088			21.5599			24.7293			-1.51111			-0.836193			-0.177885
	6.57			45.538			21.6494			24.7864			-1.48785			-0.818812			-0.129555
	6.72			45.8934			21.849			25.36			-1.32638			-0.754386			-0.114796
	6.75			46.0083			22.4801			25.4943			-1.11634			-0.742081			-0.0743802
	6.75			46.0531			22.6459			25.51			-1.00468			-0.693271			-0.0656109
	6.79			47.3936			22.6941			25.91			-0.0340741			-0.651515			-0.0641628
	6.87			47.5428			22.8247			26.09			0			-0.580972			-0.0355556
	6.92			47.9077			23.7893			26.82			0			-0.548009			0
	6.95			48.5979			24.1703			26.8881			0			-0.517327			0
	6.96			48.6358			25.2218			26.9693			0			-0.354582			0
	6.98			49.5044			25.6267			27.6243			0			-0.321481			2.71053
	7			49.6734			25.7605			27.85						0
	7.1			49.8407			26.5596			27.9						0
	7.14			49.8828			26.7487			28.076						0
	7.32			50.2088			28.1308			28.71
	7.37			50.4131			28.248			29.39
	7.42			50.5462			28.9489			29.5688
	7.56			52.6468						30.84
	7.71			53.5848
				53.7528
				53.783
				55.0692

## Sheet: Figure 3E
Electrophysiological data recorded in ND and T1D alpha cells are 1mM or 10mM glucose, with alpha score from 1,5, and 10mM glucose electrophysiology.
Total Exocytosis (fF/pF)					Peak Na+ Current (pA/pF)					Ca2+ Charge Entry (pC/pF)					Alpha-Score
ND 1mM	ND 10mM	T1D 1mM	T1D 10mM		ND 1mM	ND 10mM	T1D 1mM	T1D 10mM		ND 1mM	ND 10mM	T1D 1mM	T1D 10mM		ND Alpha 5mM	T1D Alpha 5mM	ND Alpha 1mM	T1D Alpha 1mM	ND Alpha 10mM	T1D Alpha 10mM
17.053	3.77146	-0.1843	8.69778		0	0	-4.79365	-7.15596		-0.00859	-1.4573	-0.50159	-0.61162		0.993549	0.973373	0.944522	0.990225	0.995029	0.685629
3.7391	3.19968	7.32999	8.83865		0	0	-2.65738	-2.75075		0	0	-0.02011	-1.56456		0.996045	0.99256	0.986834	0.658367	0.987028	0.986081
1.26699	7.50514	1.78234	19.3939		0	0	-3.0137	-2.67769		-0.00503	-2.8189	-0.00238	-0.30303		0.937516	0.960063	0.967731	0.954798	0.98484	0.847741
5.89607	-0.895	22.3292	4.1048		0	0	-17.3497	-3.8843		-1.1294	-0.13662	-3.22404	-1.29477		0.985108	0.988632	0.997677	0.965	0.971426	0.982011
6.38141	24.8313	31.8828	16.3642		0	0	-10.4557	-21.3514		-0.03097	0	-2.09367	-2.06216		0.925784	0.994162	0.97075	0.473784	0.994242	0.886746
-2.29516	4.71029	26.8766	9.58966		0	0	-13.8235	-5.56728		0	-2.503	-1.68137	-0.77836		0.939374	0.995396	0.986824	0.993948	0.988044	0.968215
16.1789	8.13901	7.83052	7.35232		0	0	-7.13942	-14.95		-0.51739	-0.75	-1.4976	-0.2355		0.997869	0.992714	0.997607	0.913862	0.978961	0.68947
28.3454	19.8501	1.57417	8.82455		0	-4.2831	-5.44153	-8.0397		-0.41201	-1.2713	-0.27446	-0.03598		0.990651	0.925881	0.990827	0.856517	0.990921	0.277009
13.6506	9.75735	2.87961	14.862		0	0	-9.67059	-16.1224		-0.19438	-0.1162	-0.84	-2.65306		0.881264	0.966354	0.984575	0.626934	0.991024	0.987686
12.5555	-0.3219	3.75834	3.6226		-1.2181	0	-11.0563	-6.13839		-0.24541	0	-2.06019	-0.50893		0.994168	0.89102	0.986993	0.377766	0.985723	0.674711
14.3735	4.53286	14.5578	22.7857		0	-13.545	-12.6852	-3.96146		-1.1294	-0.89009	-0.53437	-0.85225		0.994674	0.9618	0.993803	0.9889	0.979128	0.996987
5.84608	10.1363	15.9159	26.6454		0	-1.5061	-10.4213	-18.856		0	0	-1.19872	-2.58383		0.99573	0.967003	0.994558	0.948462	0.893519	0.985233
-2.67271	4.84174	38.4804	19.8966		0	0	-8.86752	-16.7481		-1.7205	0	-2.55952	-1.43985		0.993629	0.954912	0.99771	0.86989	0.989273	0.981512
-3.76051	0.078629	25.0313	20.9004		-3.1069	0	-8.68644	-18.9063		0	-0.26572	-0.24926	-0.49219		0.990316	0.94518	0.886048	0.944303	0.984978	0.802359
2.34434	2.2498	10.4539	9.86796		0	-2.8366	-7.00397	-6.5		-0.74905	-1.4959	-1.03438	-0.25313		0.99612	0.929542	0.976117	0.803888	0.994513	0.836814
2.34026	5.08573	19.3564	4.63189		0	0	-5.78635	-5.96875		-0.75263	-0.01122	-0.0411	-0.04063		0.969159	0.951337	0.949817	0.984127	0.997666	0.940459
12.7108	6.89921	4.52878	14.7585		0	0	-9.85673	-6.39394		0	-1.1484	-1.46849	-0.00303		0.954951	0.867437	0.991152	0.9613	0.981012	0.665792
-0.02375	24.6184	11.1099	18.683		-1.1753	0	-7.47945	-13.0499		-0.19554	-0.34249	-0.01305	-0.05279		0.914354	0.879615	0.992243	0.754575	0.995216	0.814537
15.8087	4.67276	8.19706	7.64505		0	-4.4201	-4.57534	-8.80556		0	-0.04685	-0.9601	-0.31667		0.994487	0.918134	0.987782	0.964312	0.853145	0.739777
19.9018	2.75573	11.6926	25.3549		0	0	-3.5248	-9.375		-0.8617	0	-0.35732	-2.84974		0.996357	0.601521	0.994629	0.430206	0.333026	0.617746
24.9814	9.15288	20.1569	28.496		-10.098	-15.2404	-13.7406	-10.2073		-1.8554	-0.02586	-0.21481	-0.23981		0.997924	0.79967	0.994214	0.871684	0.994074	0.984887
3.25132	8.19849	10.1532	36.8693		0	-8.10345	-20.67	-7.57106		-0.0406	-0.57303	-0.04444	-0.04545		0.990237	0.895184	0.986606	0.629752	0.994844	0.018257
15.8567	5.31879	19.347	4.95472		0	-5.64103	-3.7037	-6.87179		-0.37514	-0.06691	-1.02398	-0.82258		0.977792	0.956357	0.971488	0.87399	0.994505	0.579497
8.93293	-0.18631	20.843	16.0629		-12.411	-7.64463	-5.7284	-8.85366		-0.19257	-0.4635	-1.55756	-2.38532		0.986202	0.983096	0.992903	0.751324	0.987029	0.596269
7.3158	-0.78758	5.93155	14.3651		0	-9.51311	-2.98289	-2.54197		-1.9345	-1.33528	-0.03769	-0.20339		0.912274	0.812009	0.986975	0.853419	0.994065	0.959758
13.4069	0.074214	4.08209	17.4032		0	-5.50186	-17.6978	-3.37321		0	-0.60851	-2.7193	-0.06625		0.973419	0.948481	0.60048	0.939854	0.996428	0.748801
10.3817	20.6073	-0.50991	2.45807		0	-6.89781	-10.2257	-8.57143		-0.6649	-0.09921	-0.01948	-0.02484		0.812027	0.83267	0.986461	0.970288	0.989167	0.785346
15.5113	-0.44578	6.36328	7.48256		0	-13.207	-5.32151	-6.67431		0	-0.06275	-3.07036	-1.39712		0.886446	0.947695	0.97993	0.032017	0.787319	0.889895
11.3402	-1.74149	6.26029	31.1287		-5.4229	-2.35319	-9.05702	-13.6864		-0.12081	-1.02745	-1.41983	-0.10579		0.401879	0.94772	0.98144	0.905623	0.98787	0.660657
19.6049	1.9138	25.8711	10.5393		0	-3.59921	-0.21861	-6.10766		-0.7013	-1.11636	-2.47401	-0.21557		0.939075	0.921721	0.976836	0.483941	0.997139	0.361697
7.92739	6.93954	5.2545	16.2518		0	-2.90196	-6.62447	-12.1532		-2.9113	-0.87	-0.00621	-1.40551		0.996698	0.968688	0.98964	0.976093	0.995738	0.28606
6.33075	8.44396	6.70632	5.04768		-9.9194	-6.7451	-9.10788	-6.58436		-0.15387	-0.15534	-0.07258	-1.6376		0.974384	0.897364	0.996489	0.92373	0.988618	0.930125
8.73993	-0.34957	7.35096	13.2836		0	-6.10909	-21.118	-8.24351		-0.22128	-1.02317	-0.59438	-2.0438		0.99451	0.874679	0.95625	0.746826	0.994538	0.458508
3.42808	3.55413	17.0815	18.4938		-20.89	-6.37631	-11.2903	-6.96607		-1.0366	-0.56226	-0.10421	-1.39241		0.990444	0.695	0.967015	0.202547	0.988629	0.963265
12.1812	2.73758	11.0264	3.4558		0	-7.76667	-12.008	-19.3307		-0.66014	-0.73783	-0.14881	-0.32753		0.993762	0.137234	0.946635	0.534846	0.977159	0.780346
3.21223	1.81007	24.3506	2.36689		0	-4.36893	-9.03808	-5.15504		0	-0.12915	-1.32353	-1.79402		0.991202	0.785978	0.941121	0.090839	0.94263	0.971422
11.5535	11.408	17.6005	9.59872		0	-7.52896	-10.119	-11.8978		-1.4749	-0.87589	-1.17235	-0.40532		0.996222	0.711878	0.859208	0.98188	0.989678	0.897724
6.53405	8.12394	19.8496	15.9712		-3.5918	-3.06792	-5.07843	-7.50452		0	-1.52258	-3.25234	-1.44737		0.986606	0.576532	0.986017	0.858341	0.996932	0.953432
11.3307	6.58855	16.7662	5.11963		0	-8.27715	-4.56439	-6.2892		-0.36103	-0.03165	-0.09701	-0.35211		0.986631	0.970378	0.916542	0.698213	0.994801	0.397494
3.77359	-1.21655	2.8991	3.22195		0	-3.91144	-7.28972	-8.6711		0	-0.06646	-0.65152	-0.44025		0.913524	0.822291	0.996228	0.992305	0.983221	0.923259
1.86073	5.99227	4.19199	5.50037		-7.7011	-4.1844	-4.85075	-2.65781		-1.0816	-1.40938	-0.17143	-0.11006		0.987765	0.875382	0.993397	0.923611	0.996575	0.793443
4.40464	9.63366	23.2206	25.9264		0	-7.29032	-7.94613	-12.6625		-0.88538	-0.11043	-0.43054	-2.09231		0.952249	0.918048	0.99746	0.726129	0.902012	0.96463
2.89014	15.0782	20.5861	29.1512		0	-11.7722	-10.9244	-22.1127		-0.24804	-0.45619	-0.37422	-0.15337		0.9192	0.267962	0.987107	0.753674	0.608165	0.930518
-4.76378	26.8244	5.31053	23.5557		-3.2313	-6.96203	-16.1551	-9.74843		-0.09259	-0.03235	-1.86774	-1.20054		0.414495	0.367862	0.969481	0.984683	0.855875	0.95533
49.8533	17.7674	23.5914	10.5845		-1.215	-7.65625	-12.9986	-5.40881		-0.35456	-0.13611	-0.00836	-1.89867		0.973177	0.321033	0.96129	0.358336	0.813016	0.958069
1.16371	33.5696	13.6423	15.7945		0	-10.7055	-15.6446	-6.4		-0.12807	-0.15027	-0.31646	-0.09799		0.950986	0.965042	0.972124	0.072507	0.741503	0.973085
9.48934	14.8419	3.1729	2.3875		0	-5.13595	-6.6129	-1.88037		-0.00197	-0.19799	-1.2394	-0.95652		0.920895	0.228916	0.985657	0.511348	0.980861	0.897151
4.82246	7.82883	20.7684	32.746		0	-5.08824	-20.0299	-15.7995		-0.82522	-0.67832	-0.52826	-2.30602		0.953271	0.81359	0.992276	0.005506	0.931064	0.965241
6.82582	7.41029	36.9497	8.13811		0	-6.80328	-8.91365	-10.5067		-0.2384	-0.02167	-0.02864	-0.02837		0.933919	0.83324	0.995941	0.979615	0.675967	0.947147
4.11867	28.1498	7.03974	7.63488		-8.2548	-8.51752	-2.68354	-2.47467		-1.6982	-2.16119	-0.27465	-0.16667		0.778315	0.914666	0.968626	0.328806	0.927848	0.51779
43.7599	12.4501	11.594	5.84184		-6.3733	-4.38596	-8.55362	-3.11558		-0.03575	-0.00445	-1.62227	-1.27011		0.94827	0.955556	0.995665	0.771316	0.30048	0.793132
29.9258	16.8732	17.656	22.9735		0	-7.01632	-9.28747	-9.37198		-1.4654	-0.00214	-1.29122	-2.21239		0.848332	0.932741	0.355882	0.526279	0.902293	0.991395
9.26829	-1.0637	11.2559	16.939		0	-1.7791	-3.96181	-6.31325		-0.7106	-0.02121	-0.00619	-0.72792		0.923526	0.988939	0.89357	0.980532	0.743975	0.981405
12.9837	10.059	10.0356	10.1667		0	-6.71642	-2.25587	-7.65957		-1.0177	-0.9562	-1.94831	-1.54864		0.965481	0.928563	0.95698	0.619428	0.627855	0.356984
26.1579	0.926969	2.12716	12.6963		0	-1.25634	-5.85153	-3.92523		-2.8504	-0.02895	-0.45911	-0.0212		0.954216	0.963341	0.968761	0.366918	0.908172	0.653776
17.3953	7.88678	4.27811	8.38022		-6.4968	-7.1978	-6.87366	-5.2008		-1.0657	-1.81098	-0.05603	-0.91076		0.776119	0.952452	0.991625	0.745844	0.540757	0.77033
20.4955	6.94971	0.130727	27.0927		-18.0952	-1.36869	-2.43299	-7.41379		-2.8324	-0.16028	-0.08211	-0.62141		0.985667	0.920357	0.995958	0.982927	0.460705	0.968684
-2.23877	2.33537	17.7515	6.2491		-11.4118	-2.79805	-8.46918	-6.24779		-1.07143	-0.09211	-0.45378	-0.32266		0.765051	0.954733	0.954715	0.554934	0.322808	0.196084
36.3276	5.96181	2.08586	9.34232		-7.31343	-1.52184	-8.45725	-9.0636		-2.58824	-0.81287	-0.01635	-0.52334		0.988428	0.984873	0.940446	0.615518	0.956363	0.143888
21.9972	-1.40509	8.87158	15.6266		-16.413	-5.154	-11.408	-3.8118		-1.17164	-0.39418	-2.01683	-0.13012		0.938548	0.421343	0.995093	0.845543	0.640451	0.960404
3.33576	5.22326	8.76563	3.71113		-4.60714	-5.73171	-2.82698	-4.02827		-2.6413	-0.52604	-1.02059	-0.03846		0.96299	0.717569	0.95517	0.731016	0.026184	0.994273
9.18467	10.9983	4.28215	5.21057		-3.60424	-14.2254	-7.92717	-4.06417		-1.77857	-0.54074	-0.60762	-0.23333		0.783799	0.330209	0.966585	0.028518	0.969494	0.706874
5.22263	9.94145	6.15398	4.161		-16.7128	-10.933	-4.57766	-5.74803		-0.10601	-2.39535	-0.0021	-0.52681		0.753588	0.946443	0.996099	0.72437	0.836784	0.982354
36.1734	14.7362	5.61137	5.96338		-7.86207	-4.09357	-7.59615	-3.68146		-3.67474	-2.68132	-0.17184	-0.50227		0.915956	0.922944	0.996294	0.927587	0.653735	0.980447
0.693793	11.9404	9.27498	5.15603		-20.4452	-11.8783	-21.5789	-1.64286		-1.59655	-0.09443	-0.2423	-0.01782		0.632926	0.9171	0.988504	0.537058	0.985816	0.890874
6.88026	14.523	4.06885	0.553577		-7.36301	-11.4844	-11.6592	-2.67813		-2.24315	-0.42324	-0.00578	-1.27755		0.95579	0.890186	0.99502	0.833704	0.622582	0.791259
13.8327	18.4114	2.48407	10.5971		-5.47231	-11.4074	-1.4916	-4.81928		-1.55822	-0.01721	-0.13271	-1.40241		0.974287	0.972808	0.989238	0.94885	0.853584	0.610862
24.2136	15.3656	2.8127	6.6951		-3.19749	-12.2093	-4.38923	-2.47596		-0.53691	-1.68015	-0.07885	-1.1323		0.651817	0.55186	0.972696	0.945427	0.970908	0.209941
6.85044	10.4537	11.3856	4.37902		-6.87879	-9.8022	-12.0617	-2.5		-0.01629	-0.00265	-0.78584	-1.02513		0.744912	0.609975	0.975359	0.044869	0.971798	0.881319
4.66592	5.8758	11.1996	3.26983		-13.1563	-8.26804	-14.972	-3.19347		-0.0721	-0.01197	-0.11309	-1.38826		0.953105	0.987082	0.986569	0.801491	0.86213	0.872961
9.20417	15.4434	2.98447	5.56979		-6.83284	-3.52697	-5.32258	-3.47727		-0.57576	-0.42234	-0.0047			0.810396	0.981682	0.91807	0.604886	0.389507	0.841012
13.9332	1.45996	14.7018	9.65772		-4.63889	-6.69145	-3.30961	-0.7461		-1.42183	-0.1107	-0.07635			0.753729	0.995856	0.655545	0.023453	0.997162	0.073919
21.8928	11.354	9.96309	14.7223		-4.37294	-11.4338	-12.6817	-6.23404		-0.60997	-0.01074	-2.10165			0.954898	0.702324	0.816451	0.379867	0.993653	0.432147
10.367	19.5402	5.10977	7.01242		-7.84141	-1.07077	-3.19749	-5		-0.06389	-0.00042	-0.08808			0.98154	0.656545	0.931269	0.082573	0.995478	0.426579
11.337	2.79567	4.10657	6.75825		-3.26033	-0.46532	-13.982	-9.57143		-0.23432	-0.00075	-0.44426			0.993276	0.938202	0.782176	0.319466	0.853029	0.883302
4.05019	8.207	1.16962	1.11783		-15.1383	-2.01425	-8.04945	-7.56539		0	-0.00082				0.997248	0.989297	0.440801	0.686391	0.885153	0.881262
0.328655	9.68332	4.20948	12.0652		-8.08429	-2.23978	-2.04607	-5.7513		-0.00413	-0.08609				0.985052	0.959501	0.782557	0.005753	0.712304	0.03622
6.29845	8.02649	6.18331	14.447		-7.30038	-2.17914	-6.36885	-19.244		-0.07905					0.981089	0.984533	0.992155	0.029059	0.816402	0.775969
1.11404	13.0634	1.48044	26.3559		-11.2982	-2.61421		-2.36577		-0.34866					0.956081	0.7502	0.991044	0.017386	0.857441	0.11144
8.06452	-0.5281	9.13921	0.007902		-7.05479	-0.89027		-6.46566		-0.85932					0.862294	0.569083	0.939928	0.749487	0.450542	0.972687
-1.97429	11.8903	3.74538			-11.8349	-6.45631		-5.30474		-0.22456					0.970139	0.41716	0.995426	0.024205	0.169629	0.978712
1.63049	1.74896				-5.06024	-5.9952				-0.12671					0.964837	0.983303	0.988631	0.899241	0.535737
0.583319	12.7947				-20.5294	-6.40657				-0.31804					0.902845	0.108689	0.986392		0.302662
12.0815	17.0272				-11.2069	-2.19925				-0.0994					0.972697	0.881002	0.974133		0.210518
1.58186					-1.67697					-1.74706					0.984963	0.789333	0.930005		0.709364
3.91684					-3.28516					-0.15234					0.887437	0.382319	0.892789
4.47546					-5.61404					-0.17895					0.949002	0.098649	0.940156
2.71781					-10.5461					-1.73038					0.963181	0.187675	0.840559
3.14835					-3.02381					-0.33673					0.975544	0.720976	0.921848
3.22115					-7.9					-0.62333					0.991557	0.017259	0.996447
15.433					-3.72396					-0.01042					0.991382	0.504708	0.997677
3.56677					-5.68075					-0.00469					0.956133	0.604398	0.992935
17.0165					-10.9717					-1.04049					0.995887	0.986721	0.990959
2.5045					-3.69565					-0.9529					0.99669	0.978316	0.946662
8.87836					-3.13758					-0.13087					0.99606	0.985962	0.74773
7.97373					-5.33762					-1.26688					0.992077	0.674973	0.995809
26.8242					-5.94427					-0.54799					0.988588	0.62706	0.97572
17.1471					-6.77711					-0.02108					0.987632	0.972004	0.998527
5.83813					-5.07508					-0.83183					0.997289	0.665555	0.996671
8.67007					-20.3801					-0.17251					0.94261	0.395138	0.991534
14.7121					-12.9859					-1.89014					0.858598	0.974266	0.962379
17.768					-6.7313					-1.39889					0.950847	0.946702	0.845058
4.60216					-3.15217					-1.56068					0.977486	0.251792	0.994666
15.6663					-2.6615					-0.30986					0.963462	0.887064	0.877471
21.4535					-2.13659					-2.38876					0.817221	0.812228	0.273399
18.6758					-6.28641					-0.07026					0.883551	0.534575	0.835671
7.74629					-8.35681					-0.85812					0.970721	0.97849	0.787672
12.1246					-9.71897					-0.41871					0.878128	0.991526	0.582029
15.7502					-22.4122					-0.70156					0.95458	0.301539	0.697483
46.1121					-3.59268					-1.67778					0.969333	0.977038	0.904712
22.206					-3.45212					-1.13596					0.372752	0.903415	0.632322
3.4833					-6.81514					-0.02328					0.588026	0.38646	0.971978
29.6355					-6.75556					-0.04039					0.818348	0.976229	0.449942
10.8022					-4.62719					-0.14458					0.961915	0.511211	0.996705
23.5486					-0.76834					-0.83939					0.753037	0.519194	0.833823
16.7264					-1.69055					-1.4422					0.899879	0.571743	0.980831
7.09866					-10.6192					-0.17989					0.930408	0.256074	0.968373
13.0859					-5.27273					-2.4234					0.883694	0.732354	0.996633
26.2559					-12.1098					-0.00627					0.997223	0.820276	0.986206
24.6925					-4.31034					-1.99739					0.909764	0.266792	0.886646
34.8871					-14.429					-1.37629					0.691853	0.051435	0.413497
40.7367					-1.38147					-0.00647					0.969997	0.882124	0.997001
11.339					-5.56136					-3.525					0.992084	0.900324	0.986796
9.8756					-5.97938					-0.68564					0.930364	0.05302	0.995971
14.9659					-1.06345					-0.01002					0.987648	0.049997	0.943775
2.75657					-10.125					-0.07919					0.988334	0.258082	0.354613
17.017					-2.67327					-0.21619					0.94556	0.955782	0.968405
30.2999					-0.7129					-0.00827					0.996899	0.315113	0.965196
10.6329					-5.07177					-0.02802					0.988657	0.117517	0.314415
17.0672					-8.38095					-0.06061					0.994707	0.341319	0.990954
14.3306					-7.33967					-0.28834					0.982144	0.766369	0.807705
3.46655					-2.43736					-2.56917					0.996761	0.032698	0.536459
1.59091					-4.24242					-0.05486					0.987283	0.980046	0.910084
2.03251					-6.23722					-0.12603					0.996352	0.975628	0.813609
17.2506					-7.49012					-2.39922					0.996595	0.9773	0.091885
10.0055					-9.73333					-0.14507					0.997483	0.987293	0.145837
0.399642					-2.06897					-0.11684					0.993029	0.856343	0.061403
48.0577					-13.1783					-1.13825					0.996079	0.826569	0.913515
26.3043					-6.20896					-1.89488					0.993611	0.935349	0.791748
5.59387					-9.71939					-1.90464					0.98923	0.979629	0.025884
41.9584					-15.9217					-3.4398					0.972896	0.05366	0.100847
45.0769					-5.33693					-1.43327					0.994521	0.987794	0.965663
19.6098					-6.7268					-0.00149					0.974738	0.963145	0.910458
44.4488					-21.3514					-0.0079					0.967293	0.86308	0.482731
15.0387					-7.87952					-0.57547					0.987692	0.266339	0.919211
19.373					-11.1111					-0.59956					0.822331	0.552778	0.86641
10.1457					-14.6035					-0.01414					0.833574	0.94798	0.945269
5.9196					-2.27174					-0.02272					0.965176	0.894699	0.978349
6.5828					-4.525					-0.00831					0.829433	0.262925	0.500522
22.7329					-4.15094										0.888883	0.932533	0.172996
15.031					-3.39168										0.522101	0.638305	0.888083
24.9412					-4.2437										0.983494	0.528987	0.994851
5.07652					-6.38945										0.195901	0.973298	0.291715
9.60613					-1.85738										0.342425	0.648091	0.995647
															0.956189	0.524792	0.948068
															0.946372	0.971854	0.543287
															0.929088	0.284823	0.184998
															0.994676	0.062024	0.124009
															0.996571	0.475675
															0.988173	0.186996
															0.988242	0.873685
															0.99687	0.994812
															0.920247	0.572428
															0.975428	0.593402
															0.958655	0.951559
															0.967893	0.108798
															0.983971	0.911108
															0.93999	0.302618
															0.982127	0.129583
															0.980942	0.189554
															0.94306	0.293503
															0.982004	0.00528
															0.989516	0.828432
															0.98511	0.66166
															0.966354	0.506031
															0.938453	0.824432
															0.887105	0.029562
															0.848728	0.352674
															0.975709	0.877908
															0.966464	0.121122
															0.971909	0.433309
															0.997372	0.747503
															0.995025	0.086204
															0.996199	0.009719
															0.967659	0.988614
															0.961414	0.959052
															0.826988	0.950474
															0.996928	0.899654
															0.384801	0.976109
															0.014915	0.384156
															0.014491	0.57759
															0.016171	0.977256
															0.983526	0.954499
															0.965627	0.8414
															0.941979	0.971393
															0.848811	0.623568
															0.993902	0.867272
															0.943014	0.958831
															0.501905	0.742172
															0.529479	0.714
															0.957425	0.982036
															0.968836	0.942844
															0.880146	0.844808
															0.531271	0.959917
															0.654915	0.957487
															0.852957	0.545683
															0.850749	0.585728
															0.885912	0.822282
															0.600927	0.92553
															0.014411	0.980122
															0.94175	0.829113
															0.965547	0.502668
															0.941569	0.923877
															0.880012	0.781429
															0.891266	0.986038
															0.859372	0.425995
															0.940466	0.88917
															0.882709	0.947414
															0.962606	0.831876
															0.953773	0.922229
															0.063605	0.465576
															0.909516	0.969077
															0.910283	0.320421
															0.975189	0.910454
															0.423472	0.427442
															0.937484	0.975251
															0.104318	0.955598
															0.940363	0.992779
															0.986651	0.960486
															0.996748	0.692061
															0.991146	0.615623
															0.982886	0.612817
															0.979913	0.966257
															0.990986	0.870657
															0.983416	0.605409
															0.872582	0.091437
															0.961932	0.41469
															0.871547	0.983713
															0.903741	0.104442
															0.904359	0.977654
															0.790125	0.885696
															0.991028	0.637642
															0.921707	0.421622
															0.847553	0.333728
															0.973542	0.935953
															0.899436	0.980342
															0.843479	0.134157
															0.707241	0.900019
																0.335412
																0.183711
																0.245781
																0.851177
																0.582132
																0.934328
																0.022264
																0.899979
																0.0152
																0.197762
																0.007369
																0.993415
																0.998011
																0.993478
																0.995337
																0.973322
																0.938818
																0.941613
																0.961309
																0.934041
																0.979862
																0.993104
																0.960922
																0.944024
																0.99339
																0.980936
																0.169951
																0.94361
																0.984073
																0.978716
																0.925303
																0.957589
																0.931738
																0.74923
																0.958636
																0.972416
																0.845665
																0.836833
																0.955858
																0.988233
																0.964516
																0.967339
																0.905208
																0.98983
																0.978265
																0.952132
																0.955786
																0.928696
																0.985889
																0.98915
																0.897526
																0.699947
																0.11976
																0.799619
																0.984592
																0.760858
																0.900371
																0.704674
																0.830959
																0.890035
																0.981281
																0.087089
																0.977477
																0.715888
																0.335153
																0.869299
																0.946419
																0.991664
																0.975319
																0.984648
																0.981195
																0.95438
																0.954278
																0.983798
																0.392341
																0.336684
																0.982944
																0.992838
																0.953201
																0.259145
																0.253688
																0.959764
																0.926647
																0.925755
																0.929637
																0.775904
																0.270015
																0.925491
																0.044226
																0.016001
																0.862528
																0.006594
																0.134062
																0.087599
																0.951078
																0.994901
																0.990833
																0.988179
																0.991687
																0.980722
																0.986041
																0.990397
																0.993392
																0.980836
																0.981934
																0.989838
																0.995623
																0.967964
																0.787013
																0.673482
																0.965118
																0.927995
																0.751213
																0.817693
																0.825987
																0.936476
																0.928091
																0.93406
																0.851026
																0.856904
																0.972926
																0.858346
																0.971907
																0.8675
																0.935203
																0.678751
																0.946297
																0.514691
																0.917451
																0.795027
																0.967305
																0.956891
																0.644586
																0.951526
																0.981251
																0.721326
																0.948224
																0.984926
																0.230888
																0.686522
																0.669094
																0.93701
																0.927271
																0.664105
																0.982877
																0.350058
																0.504272
																0.914349
																0.983566
																0.959688
																0.524899
																0.977942
																0.509881
																0.680966
																0.859011
																0.418775
																0.931208
																0.097861
																0.468177
																0.803414
																0.781739
																0.953393
																0.953333
																0.844785
																0.993322
																0.973301
																0.696516
																0.974538
																0.494804
																0.222677
																0.967927
																0.969084
																0.959133
																0.886949
																0.837809
																0.167746
																0.891722
																0.076668
																0.320074
																0.861436
																0.944824
																0.961972
																0.08827
																0.86806
																0.189617
																0.815947
																0.030648
																0.974233
																0.967447
																0.883102
																0.326587
																0.961727
																0.47718
																0.881769
																0.41265
																0.98009
																0.72981
																0.851284
																0.313099
																0.054312
																0.90469
																0.842434
																0.375899
																0.283901
																0.351789
																0.055187
																0.099533
																0.945023
																0.314535
																0.975052
																0.91587
																0.619878
																0.395271
																0.173543
																0.896297
																0.979484
																0.973595
																0.991629
																0.83846
																0.553038
																0.822212
																0.865305
																0.683641
																0.952864
																0.922678
																0.889056
																0.085469
																0.988791
																0.891334
																0.828166
																0.905105
																0.861294
																0.893517
																0.983151
																0.996887
																0.989201
																0.985863
																0.957326
																0.6568
																0.981181
																0.975691
																0.851179
																0.963625
																0.906913
																0.947044
																0.987225
																0.663186
																0.993286
																0.665894
																0.6804
																0.989074
																0.772805
																0.913872
																0.921117
																0.851449
																0.291535
																0.065607
																0.351914
																0.077342
																0.643544
																0.814843
																0.813114
																0.21137
																0.75657
																0.375156
																0.925469
																0.964271
																0.926416
																0.993321
																0.526347
																0.972265
																0.645276
																0.661202
																0.544088
																0.21936
																0.332262
																0.978809
																0.447609
																0.075159
																0.952289
																0.084608
																0.092962
																0.148991
																0.208483
																0.941565
																0.98819
																0.324564
																0.07262
																0.530482
																0.980706
																0.983604
																0.985888
																0.890432
																0.98133
																0.494645
																0.855266
																0.050214
																0.241832
																0.023274
																0.10074
																0.747522
																0.033524
																0.022825
																0.020877
																0.120447
																0.679767
																0.703699
																0.72941
																0.939897
																0.063127
																0.983626
																0.979935
																0.953728
																0.009054
																0.608109
																0.937282
																0.906482
																0.22993
																0.943887
																0.935124
																0.961123
																0.398604
																0.006991
																0.020253
																0.026111
																0.917383
																0.26394
																0.079854
																0.096475
																0.778388
																0.456479
																0.257949
																0.849201
																0.844296
																0.194616
																0.198662
																0.186019
																0.338705
																0.003655
																0.876485
																0.81004
																0.865157
																0.980994
																0.973856
																0.932949
																0.850936
																0.99283
																0.979818

## Sheet: Figure 5D
T1D Risk Against Alpha Score Correlation Data in Patch-Seq T1D Alpha Cells (5mM Glucose)
		odds_ratio	CI_R	CI_L	pvalue	test_genes	bg_genes	enrich_genes
T1DKP GeneSifter	Pro	0.989587	1.81355	0.492975	1	334	3582	529
T1DKP GeneSifter	Anti	2.01115	3.93701	0.920524	0.0657702	142	3582	529
InsPIRE Bulk Islet eQTLs (Strict)	Pro	0	3.52423	0	0.61903	334	3582	122
InsPIRE Bulk Islet eQTLs (Strict)	Anti	5.91833	21.8817	1.06981	0.0211071	142	3582	122
InsPIRE Bulk Islet eQTLs (Permissive)	Pro	0.550749	1.70627	0.10976	0.484235	334	3582	436
InsPIRE Bulk Islet eQTLs (Permissive)	Anti	2.67941	6.34446	0.928406	0.0337243	142	3582	436

## Sheet: Figure 6C
MHC Class I (HLA-A/B/C) and Glucagon Colocalization
ND R366	T1D R380	ND R365	T1D R378	ND 308	T1D R376	ND	T1D
0.09	0.63	0.13	0.67	0.1	0.42	0.09	0.63
-0.03	0.6	0.16	0.64	0.45	0.54	-0.03	0.6
-0.08	0.56	0.28	0.66	0.37	0.4	-0.08	0.56
-0.15	0.59	0.3	0.41	0.15	0.43	-0.15	0.59
-0.25	0.57	0.18		-0.01	0.49	-0.25	0.57
	0.56					0.13	0.56
	0.53					0.16	0.53
						0.28	0.67
						0.3	0.64
						0.18	0.66
						0.1	0.41
						0.45	0.42
						0.37	0.54
						0.15	0.4
						-0.01	0.43
							0.49
								…

## Sheet: Figure 6F
Nuclear Presence of ISL1 Signal									Nuclear Presence of NEUROD1 Signal
ND R366 Isl1 %Nuc	ND R308 Isl1 %Nuc	ND R365 Isl1 %Nuc	T1D R380 Isl1 % Nuc	T1D R376 Isl1 % Nuc	T1D R378 Isl1 % Nuc	ND % Nuc	T1D % Nuc		ND R366 NeuroD1 %Nuc	ND R308 NeuroD1 %Nuc	ND R365 NeuroD1 %Nuc	T1D R380 NeuroD1 % Nuc	T1D R376 NeuroD1 % Nuc	T1D R378 NeuroD1 % Nuc	ND % Nuc	T1D % Nuc
24.2481	17.517	19.2609	19.857	17.7495	15.4641	24.2481	19.857		47.8682	30.7988	45.2104	26.9749	26.8384	22.7129	47.8682	26.9749
17.6934	20.7404	46.417	11.8658	42.532	9.18928	17.6934	11.8658		40.2536	42.2043	62.0357	29.3529	50.9122	16.8905	40.2536	29.3529
37.1048	19.4515	13.7614	34.0127	30.3756	6.93326	37.1048	34.0127		55.6034	34.1165	32.0435	37.2097	38.2244	17.3683	55.6034	37.2097
37.1648	29.2109	29.5285	11.1295	14.2924	14.8448	37.1648	11.1295		62.8151	39.1668	49.1524	19.6953	23.7512	25.7583	62.8151	19.6953
52.2491	25.8157	18.0625	18.5412	16.7054	19.4714	52.2491	18.5412		77.2371	26.4599	32.1204	20.5842	30.8963	33.2725	77.2371	20.5842
19.4278	18.8402	7.09708	13.5525	29.834	11.8281	19.4278	13.5525		39.3118	38.2232	18.4135	24.0321	43.39	28.9346	39.3118	24.0321
16.8889	14.5784	22.3703	11.9311	20.6303	12.4905	16.8889	11.9311		34.9801	30.4304	33.1395	25.3184	31.2553	15.5731	34.9801	25.3184
24.7247	27.4305	21.291	26.2452	30.2071	23.5242	24.7247	26.2452		54.4573	37.5221	38.5021	26.6258	38.2857	40.5776	54.4573	26.6258
18.6946	15.7476	23.0557	9.58201	12.077	15.0942	18.6946	9.58201		36.2114	34.5471	54.0306	15.9282	18.0865	26.5673	36.2114	15.9282
19.6407	21.4157	17.8553	14.8944	24.1302	13.5986	19.6407	14.8944		34.4448	30.2879	38.9653	15.174	37.468	18.6415	34.4448	15.174
36.7406	29.5831	34.0342	10.0298	26.2483	38.0586	36.7406	10.0298		61.3763	43.6675	45.0795	17.6883	33.2672	50.5552	61.3763	17.6883
23.4537	18.1705	30.1583	18.7848	25.7732	29.312	23.4537	18.7848		46.4729	26.7675	40.5534	24.6519	32.2214	38.1679	46.4729	24.6519
21.5361	20.899	23.4543	31.1795	31.2462	9.03479	21.5361	31.1795		44.2918	29.7087	48.8341	38.5072	38.1668	23.9677	44.2918	38.5072
28.6525	28.5261	28.0185	14.3548	13.6717	27.2564	28.6525	14.3548		44.6847	44.8178	36.1047	26.2078	23.2667	39.9427	44.6847	26.2078
39.6599	25.9801	24.7098	23.4155	26.5608	27.277	39.6599	23.4155		56.1514	34.7383	42.7652	33.9952	42.1218	43.3199	56.1514	33.9952
29.1359	26.7208	21.3828	25.3367	12.4751	12.976	29.1359	25.3367		47.2793	41.5266	38.5146	31.3917	19.7644	25.133	47.2793	31.3917
29.7559	23.0968	17.0933	5.988	16.8999	24.5066	29.7559	5.988		41.8916	31.0185	37.9902	12.495	24.0158	32.1965	41.8916	12.495
17.4225	24.8359	15.5412	7.53096	13.0869	24.1002	17.4225	7.53096		39.7025	39.9103	33.642	12.0836	22.2802	42.4169	39.7025	12.0836
27.4638	22.6369	25.472	9.50305	20.9576	21.3494	27.4638	9.50305		43.0064	34.4017	47.6044	16.2513	20.9049	23.874	43.0064	16.2513
39.1771	18.7711	24.0374	11.6237	9.6566	24.5481	39.1771	11.6237		67.3459	24.782	35.5108	19.4462	20.0997	31.8998	67.3459	19.4462
31.6673	41.3637	23.1226	29.0457	6.93163	15.793	31.6673	29.0457		48.2306	41.9279	51.6756	29.4866	14.2995	24.3872	48.2306	29.4866
29.5629	23.4008	19.0029	7.19788	24.8554	19.3951	29.5629	7.19788		44.4571	41.7636	39.6101	16.0526	39.4657	18.5266	44.4571	16.0526
30.9968	15.8227	13.3254	10.8927	11.4191	29.1886	30.9968	10.8927		43.6571	29.3005	26.5793	18.3282	21.4869	48.8209	43.6571	18.3282
26.2983	13.8729	22.7887	7.68449	14.5264	13.1424	26.2983	7.68449		41.1578	21.3609	31.3948	19.577	26.4611	22.0101	41.1578	19.577
40.6037	24.9248	12.0359	16.3248	15.6255	11.6993	40.6037	16.3248		49.2131	41.7948	31.5516	24.7438	23.9135	21.6196	49.2131	24.7438
20.4732	23.3883	19.3288	14.2632	29.2978	17.8072	20.4732	14.2632		35.4097	32.7328	38.453	25.6225	36.9823	19.6181	35.4097	25.6225
22.2867	16.6327	19.5897	15.3214	27.0453	10.1929	22.2867	15.3214		39.7701	26.5228	31.1026	18.7247	38.7853	20.6977	39.7701	18.7247
30.8714	31.5539	23.7689	12.5516	27.5218	7.14755	30.8714	12.5516		43.981	39.5311	44.1842	18.7241	34.8191	15.1562	43.981	18.7241
32.8695	17.0748	12.3962	22.5483	25.4385	33.0092	32.8695	22.5483		50.3207	34.7802	27.7317	34.1371	32.9071	42.0464	50.3207	34.1371
34.7819	14.6022	14.8192	31.8165	33.6656	7.33948	34.7819	31.8165		55.0875	25.4214	28.7983	29.5958	46.5206	19.2815	55.0875	29.5958
31.0871	24.8436	17.8533	9.50879	28.152	26.481	31.0871	9.50879		43.0524	32.3769	28.0823	14.595	42.2979	35.947	43.0524	14.595
35.2498	30.8462	28.3862	18.1742	24.6345	26.6025	35.2498	18.1742		45.1643	44.6565	48.6104	26.9675	28.1578	33.4034	45.1643	26.9675
18.5373	19.8492	27.8662	27.58	35.0939	19.6876	18.5373	27.58		37.3266	29.9355	47.3632	32.2423	36.6552	24.9474	37.3266	32.2423
41.9223	26.8804	15.1568	7.41437	28.2903	22.2182	41.9223	7.41437		52.6172	46.2477	31.078	13.8288	42.238	25.5965	52.6172	13.8288
16.0715	30.1538	39.1276	10.9241	17.0037	16.5626	16.0715	10.9241		31.3172	35.9606	46.8682	19.8899	33.0073	24.3272	31.3172	19.8899
24.1637	16.9652	19.2522	35.2387		14.1705	24.1637	35.2387		43.7997	26.9042	29.8525	57.4565		16.259	43.7997	57.4565
25.5785	31.7311	30.3256	14.3676		17.4446	25.5785	14.3676		45.9551	50.8986	48.8478	27.0318		32.7583	45.9551	27.0318
21.2019	24.9625	23.1755	25.4931		17.5162	21.2019	25.4931		39.9421	44.4814	30.2405	40.8438		23.974	39.9421	40.8438
14.9943	23.6741	22.382	9.58499		21.7697	14.9943	9.58499		37.2873	35.5148	38.4939	11.5797		37.4722	37.2873	11.5797
25.9354	23.0088	19.4476	11.9265		17.2896	25.9354	11.9265		47.7448	34.1108	32.2754	26.2635		25.1745	47.7448	26.2635
25.231	30.0632	13.3662	15.1693		24.1158	25.231	15.1693		45.8669	40.5477	26.1479	29.2996		25.3443	45.8669	29.2996
31.2933	44.8803	23.9156	15.0183		28.7244	31.2933	15.0183		53.8909	44.0348	26.8818	22.4619		37.0503	53.8909	22.4619
40.5532	8.65875	24.6763	12.0029		24.0056	40.5532	12.0029		58.9246	19.7729	48.277	23.838		33.0168	58.9246	23.838
20.0982	29.417	22.1371	17.8629		17.8761	20.0982	17.8629		49.6818	39.1631	32.3437	33.2201		26.5751	49.6818	33.2201
17.2554	13.1873	22.0216	17.0494		22.1514	17.2554	17.0494		40.7075	22.4684	35.1713	33.2094		26.6642	40.7075	33.2094
24.0983	6.10178	26.6679	18.3933		12.6143	24.0983	18.3933		48.6038	15.6235	40.7633	29.0108		17.0325	48.6038	29.0108
30.5975	21.5457	23.0183	12.7179		14.4123	30.5975	12.7179		49.9603	38.3929	50.1855	23.4933		18.789	49.9603	23.4933
17.357	32.9422	27.2012	12.8244		13.0778	17.357	12.8244		25.0008	40.0969	39.0965	24.1391		20.5832	25.0008	24.1391
29.4554		42.1691	11.6833		18.9615	29.4554	11.6833		52.4128		54.3395	19.2424		30.9186	52.4128	19.2424
16.9673		37.6222	23.5796		15.7802	16.9673	23.5796		32.3292		63.3363	37.4352		26.3589	32.3292	37.4352
13.9723		29.7206	8.89848		18.5166	13.9723	8.89848		22.6384		44.5329	16.6953		21.7488	22.6384	16.6953
25.5974		25.3938	15.203		19.3239	25.5974	15.203		31.6013		54.8931	29.879		30.6328	31.6013	29.879
16.778		28.5109	9.21253		13.2977	16.778	9.21253		25.4946		53.8967	21.1322		18.6603	25.4946	21.1322
16.55		33.1445	17.404		26.1873	16.55	17.404		26.381		54.991	28.1464		32.5079	26.381	28.1464
14.8782		42.3652	11.7189		30.8163	14.8782	11.7189		28.1365		49.7604	26.5549		32.6196	28.1365	26.5549
37.2584		46.3422	17.039		26.282	37.2584	17.039		67.3509		54.915	36.6421		41.951	67.3509	36.6421
18.751		32.452	23.1513		18.5894	18.751	23.1513		48.1521		39.8101	40.1598		23.5732	48.1521	40.1598
34.8747		15.9279	21.5652		28.9774	34.8747	21.5652		54.4486		35.6934	37.2874		43.6275	54.4486	37.2874
22.8388		43.8515	17.436		24.8031	22.8388	17.436		44.2134		50.2793	34.0507		40.1428	44.2134	34.0507
17.6036		41.7804	11.0646		10.2897	17.6036	11.0646		28.6511		59.1561	18.028		15.448	28.6511	18.028
25.207		24.8989	18.9446		13.6544	25.207	18.9446		45.3632		34.7439	41.6108		20.3158	45.3632	41.6108
18.914		27.3373	13.5694		20.6027	18.914	13.5694		43.063		44.6678	27.4051		39.325	43.063	27.4051
40.4016		26.3304	11.7801		9.18342	40.4016	11.7801		46.0248		48.2001	34.0942		18.0028	46.0248	34.0942
22.1542		18.112	16.7546		22.6739	22.1542	16.7546		31.5156		33.7652	42.8782		41.5392	31.5156	42.8782
27.4479		20.3774	21.623		9.46126	27.4479	21.623		55.4372		40.9311	42.3749		13.2025	55.4372	42.3749
36.0235		13.4685	6.01103		27.9258	36.0235	6.01103		53.3698		31.7683	15.591		31.9451	53.3698	15.591
22.8313		22.8923	7.97743		23.0579	22.8313	7.97743		47.9553		63.6657	14.0637		34.5794	47.9553	14.0637
39.436		24.6075	5.27946		23.9215	39.436	5.27946		62.8689		42.8211	12.405		33.1283	62.8689	12.405
32.2512		29.0357	16.8354		23.8428	32.2512	16.8354		31.6364		43.886	33.2101		32.0977	31.6364	33.2101
23.4911		25.0885	31.0561			23.4911	31.0561		30.7525		49.4542	46.1993			30.7525	46.1993
17.304		32.7547	26.0343			17.304	26.0343		23.9728		49.7973	41.7388			23.9728	41.7388
36.5493		27.3755	18.1012			36.5493	18.1012		58.5603		33.1128	34.7656			58.5603	34.7656
38.1557		28.5991	8.26837			38.1557	8.26837		49.5279		37.3268	18.8266			49.5279	18.8266
31.4756		28.6447	12.047			31.4756	12.047		49.9115		53.8952	23.9892			49.9115	23.9892
29.6212		20.9054	27.4122			29.6212	27.4122		43.1277		35.7761	36.3687			43.1277	36.3687
33.8011		40.6603	10.1598			33.8011	10.1598		50.4511		40.2822	17.255			50.4511	17.255
36.5579		32.2949	11.485			36.5579	11.485		57.3543		46.2407	24.4025			57.3543	24.4025
30.451		16.5901	7.69058			30.451	7.69058		50.4235		23.6118	24.9496			50.4235	24.9496
32.0805		18.5367	13.5502			32.0805	13.5502		48.9006		37.1363	34.5916			48.9006	34.5916
29.9389		34.1751	17.3985			29.9389	17.3985		58.335		49.6137	28.6182			58.335	28.6182
43.6682		22.1712	24.3187			43.6682	24.3187		60.5117		47.283	27.6952			60.5117	27.6952
37.549		17.6662	15.1386			37.549	15.1386		59.9832		53.6352	34.3511			59.9832	34.3511
37.4141		21.7197	25.0906			37.4141	25.0906		52.9774		36.5143	42.6965			52.9774	42.6965
31.3863		37.9069	22.1623			31.3863	22.1623		51.7699		45.0346	39.6924			51.7699	39.6924
28.4986		28.5699	8.02692			28.4986	8.02692		52.8133		42.5425	18.7026			52.8133	18.7026
		17.8355	15.5169			17.517	15.5169				20.338	30.619			30.7988	30.619
		35.493	38.65			20.7404	38.65				45.8565	51.7733			42.2043	51.7733
		20.9248	12.095			19.4515	12.095				33.833	26.5294			34.1165	26.5294
		23.363	25.5086			29.2109	25.5086				43.3707	39.7486			39.1668	39.7486
		33.1279	16.257			25.8157	16.257				42.0683	33.4205			26.4599	33.4205
		22.3829	26.1591			18.8402	26.1591				45.0333	42.571			38.2232	42.571
		38.1617	15.6006			14.5784	15.6006				67.1157	38.3812			30.4304	38.3812
		29.9159	21.5354			27.4305	21.5354				49.6217	29.4598			37.5221	29.4598
		15.4177	11.9745			15.7476	11.9745				27.362	19.2963			34.5471	19.2963
		22.4838	15.2355			21.4157	15.2355				35.6253	21.646			30.2879	21.646
		22.7761	17.5371			29.5831	17.5371				25.3529	35.4252			43.6675	35.4252
		32.0196	15.6641			18.1705	15.6641				49.95	20.0139			26.7675	20.0139
		26.3925	15.8214			20.899	15.8214				45.5326	36.2464			29.7087	36.2464
			15.1158			28.5261	15.1158					32.8793			44.8178	32.8793
			12.9155			25.9801	12.9155					30.8474			34.7383	30.8474
			24.0527			26.7208	24.0527					46.8571			41.5266	46.8571
			27.8522			23.0968	27.8522					48.5301			31.0185	48.5301
			30.2673			24.8359	30.2673					40.3126			39.9103	40.3126
			30.7167			22.6369	30.7167					35.3693			34.4017	35.3693
			18.7507			18.7711	18.7507					35.289			24.782	35.289
			25.9083			41.3637	25.9083					41.9703			41.9279	41.9703
			8.72538			23.4008	8.72538					23.6245			41.7636	23.6245
			14.8083			15.8227	14.8083					24.507			29.3005	24.507
			8.62045			13.8729	8.62045					21.4542			21.3609	21.4542
			21.4929			24.9248	21.4929					35.2844			41.7948	35.2844
			15.1534			23.3883	15.1534					29.7349			32.7328	29.7349
			14.5241			16.6327	14.5241					28.2857			26.5228	28.2857
			13.8886			31.5539	13.8886					30.5614			39.5311	30.5614
			12.0414			17.0748	12.0414					30.2029			34.7802	30.2029
			23.7958			14.6022	23.7958					30.1919			25.4214	30.1919
			12.6993			24.8436	12.6993					25.6341			32.3769	25.6341
			19.2911			30.8462	19.2911					40.1378			44.6565	40.1378
			34.4004			19.8492	34.4004					55.6188			29.9355	55.6188
			15.0572			26.8804	15.0572					27.4457			46.2477	27.4457
			22.2035			30.1538	22.2035					36.9737			35.9606	36.9737
			17.0234			16.9652	17.0234					32.464			26.9042	32.464
			26.6339			31.7311	26.6339					31.6787			50.8986	31.6787
			20.0573			24.9625	20.0573					35.4504			44.4814	35.4504
			7.9117			23.6741	7.9117					23.791			35.5148	23.791
			16.7117			23.0088	16.7117					37.9693			34.1108	37.9693
			24.73			30.0632	24.73					49.3164			40.5477	49.3164
			14.0631			44.8803	14.0631					33.611			44.0348	33.611
						8.65875	17.7495								19.7729	26.8384
						29.417	42.532								39.1631	50.9122
						13.1873	30.3756								22.4684	38.2244
						6.10178	14.2924								15.6235	23.7512
						21.5457	16.7054								38.3929	30.8963
						32.9422	29.834								40.0969	43.39
						19.2609	20.6303								45.2104	31.2553
						46.417	30.2071								62.0357	38.2857
						13.7614	12.077								32.0435	18.0865
						29.5285	24.1302								49.1524	37.468
						18.0625	26.2483								32.1204	33.2672
						7.09708	25.7732								18.4135	32.2214
						22.3703	31.2462								33.1395	38.1668
						21.291	13.6717								38.5021	23.2667
						23.0557	26.5608								54.0306	42.1218
						17.8553	12.4751								38.9653	19.7644
						34.0342	16.8999								45.0795	24.0158
						30.1583	13.0869								40.5534	22.2802
						23.4543	20.9576								48.8341	20.9049
						28.0185	9.6566								36.1047	20.0997
						24.7098	6.93163								42.7652	14.2995
						21.3828	24.8554								38.5146	39.4657
						17.0933	11.4191								37.9902	21.4869
						15.5412	14.5264								33.642	26.4611
						25.472	15.6255								47.6044	23.9135
						24.0374	29.2978								35.5108	36.9823
						23.1226	27.0453								51.6756	38.7853
						19.0029	27.5218								39.6101	34.8191
						13.3254	25.4385								26.5793	32.9071
						22.7887	33.6656								31.3948	46.5206
						12.0359	28.152								31.5516	42.2979
						19.3288	24.6345								38.453	28.1578
						19.5897	35.0939								31.1026	36.6552
						23.7689	28.2903								44.1842	42.238
						12.3962	17.0037								27.7317	33.0073
						14.8192	15.4641								28.7983	22.7129
						17.8533	9.18928								28.0823	16.8905
						28.3862	6.93326								48.6104	17.3683
						27.8662	14.8448								47.3632	25.7583
						15.1568	19.4714								31.078	33.2725
						39.1276	11.8281								46.8682	28.9346
						19.2522	12.4905								29.8525	15.5731
						30.3256	23.5242								48.8478	40.5776
						23.1755	15.0942								30.2405	26.5673
						22.382	13.5986								38.4939	18.6415
						19.4476	38.0586								32.2754	50.5552
						13.3662	29.312								26.1479	38.1679
						23.9156	9.03479								26.8818	23.9677
						24.6763	27.2564								48.277	39.9427
						22.1371	27.277								32.3437	43.3199
						22.0216	12.976								35.1713	25.133
						26.6679	24.5066								40.7633	32.1965
						23.0183	24.1002								50.1855	42.4169
						27.2012	21.3494								39.0965	23.874
						42.1691	24.5481								54.3395	31.8998
						37.6222	15.793								63.3363	24.3872
						29.7206	19.3951								44.5329	18.5266
						25.3938	29.1886								54.8931	48.8209
						28.5109	13.1424								53.8967	22.0101
						33.1445	11.6993								54.991	21.6196
						42.3652	17.8072								49.7604	19.6181
						46.3422	10.1929								54.915	20.6977
						32.452	7.14755								39.8101	15.1562
						15.9279	33.0092								35.6934	42.0464
						43.8515	7.33948								50.2793	19.2815
						41.7804	26.481								59.1561	35.947
						24.8989	26.6025								34.7439	33.4034
						27.3373	19.6876								44.6678	24.9474
						26.3304	22.2182								48.2001	25.5965
						18.112	16.5626								33.7652	24.3272
						20.3774	14.1705								40.9311	16.259
						13.4685	17.4446								31.7683	32.7583
						22.8923	17.5162								63.6657	23.974
						24.6075	21.7697								42.8211	37.4722
						29.0357	17.2896								43.886	25.1745
						25.0885	24.1158								49.4542	25.3443
						32.7547	28.7244								49.7973	37.0503
						27.3755	24.0056								33.1128	33.0168
						28.5991	17.8761								37.3268	26.5751
						28.6447	22.1514								53.8952	26.6642
						20.9054	12.6143								35.7761	17.0325
						40.6603	14.4123								40.2822	18.789
						32.2949	13.0778								46.2407	20.5832
						16.5901	18.9615								23.6118	30.9186
						18.5367	15.7802								37.1363	26.3589
						34.1751	18.5166								49.6137	21.7488
						22.1712	19.3239								47.283	30.6328
						17.6662	13.2977								53.6352	18.6603
						21.7197	26.1873								36.5143	32.5079
						37.9069	30.8163								45.0346	32.6196
						28.5699	26.282								42.5425	41.951
						17.8355	18.5894								20.338	23.5732
						35.493	28.9774								45.8565	43.6275
						20.9248	24.8031								33.833	40.1428
						23.363	10.2897								43.3707	15.448
						33.1279	13.6544								42.0683	20.3158
						22.3829	20.6027								45.0333	39.325
						38.1617	9.18342								67.1157	18.0028
						29.9159	22.6739								49.6217	41.5392
						15.4177	9.46126								27.362	13.2025
						22.4838	27.9258								35.6253	31.9451
						22.7761	23.0579								25.3529	34.5794
						32.0196	23.9215								49.95	33.1283
						26.3925	23.8428								45.5326	32.0977

[truncated: 5 more sheets: Figure 7C, Figure 7F, Supplemental Figure 6, Supplemental Figure 7, Supplemental Figure 9]
